# Supplementary material for: Transcriptome Analysis of Young Ovaries Reveals Candidate Genes Involved in Gamete Formation in Lantana camara
Source: Plants (Basel). 2019 Aug 2;8(8):263. doi: 10.3390/plants8080263 (PMC6724078; doi:10.3390/plants8080263)
Supplement: Supplementary file 1 [file plants-08-00263-s001.zip]

Archive with 14 entries (14 files):
- Supplementary Table 12.xlsx
- Supplementary figure 1.jpg
- Supplementary files.docx
- Supplementary Table 1.xlsx
- Supplementary Table 2.xlsx
- Supplementary Table 3.xlsx
- Supplementary Table 4.xlsx
- Supplementary Table 5.xlsx
- Supplementary Table 6.xlsx
- Supplementary Table 7.xlsx
- Supplementary Table 8.xlsx
- Supplementary Table 9.xlsx
- Supplementary Table 10.xlsx
- Supplementary Table 11.xlsx
