# Supplementary material for: Transcriptome Analysis of Young Ovaries Reveals Candidate Genes Involved in Gamete Formation in Lantana camara
Source: Plants (Basel). 2019 Aug 2;8(8):263. doi: 10.3390/plants8080263 (PMC6724078; doi:10.3390/plants8080263)
Supplement: Supplementary file 1 [file plants-08-00263-s001.zip › Supplementary Table 12.xlsx]

## Sheet: Sheet1
Table S12. SNPs and Indels located within Lantana transcripts potentially involved in gamete production.
Transcript ID	Position	Refence allele	Alternate allele	GGO genotype	LWL genotype	Effect allele	Effect type	Impact	Variant type	Transcript type
TRINITY_DN1301_c0_g1_i2	2221	G	A	1_1	0_0	A	3_prime_UTR_variant	MODIFIER	SNP	Associated with gamete production
TRINITY_DN5053_c0_g1_i1	137	T	C	1_1	0_0	C	3_prime_UTR_variant	MODIFIER	SNP	Associated with gamete production
TRINITY_DN5053_c0_g1_i1	48	T	C	0_0	1_1	C	3_prime_UTR_variant	MODIFIER	SNP	Associated with gamete production
TRINITY_DN5053_c0_g1_i1	60	G	A	0_0	1_1	A	3_prime_UTR_variant	MODIFIER	SNP	Associated with gamete production
TRINITY_DN5421_c0_g1_i1	267	A	G	1_1	0_0	G	3_prime_UTR_variant	MODIFIER	SNP	Associated with gamete production
TRINITY_DN5421_c0_g1_i1	496	T	G	1_1	0_0	G	3_prime_UTR_variant	MODIFIER	SNP	Associated with gamete production
TRINITY_DN7287_c0_g1_i2	2218	G	A	1_1	0_0	A	3_prime_UTR_variant	MODIFIER	SNP	Associated with gamete production
TRINITY_DN7287_c0_g1_i2	2469	G	T	1_1	0_0	T	3_prime_UTR_variant	MODIFIER	SNP	Associated with gamete production
TRINITY_DN7287_c0_g1_i2	2548	A	G	1_1	0_0	G	3_prime_UTR_variant	MODIFIER	SNP	Associated with gamete production
TRINITY_DN744_c0_g1_i13	1352	C	A	0_0	1_1	A	3_prime_UTR_variant	MODIFIER	SNP	Associated with gamete production
TRINITY_DN744_c0_g1_i13	1357	C	T	0_0	1_1	T	3_prime_UTR_variant	MODIFIER	SNP	Associated with gamete production
TRINITY_DN744_c0_g1_i13	1358	A	G	0_0	1_1	G	3_prime_UTR_variant	MODIFIER	SNP	Associated with gamete production
TRINITY_DN744_c0_g1_i13	1379	G	A	0_0	1_1	A	3_prime_UTR_variant	MODIFIER	SNP	Associated with gamete production
TRINITY_DN744_c0_g1_i9	1753	G	C	0_0	1_1	C	3_prime_UTR_variant	MODIFIER	SNP	Associated with gamete production
TRINITY_DN8384_c0_g1_i2	1291	C	A	0_0	1_1	A	3_prime_UTR_variant	MODIFIER	SNP	Associated with gamete production
TRINITY_DN6652_c0_g1_i19	981	A	C	0_0	1_1	C	5_prime_UTR_premature_start_codon_gain_variant	LOW	SNP	Associated with gamete production
TRINITY_DN6652_c0_g1_i19	998	A	C	0_0	1_1	C	5_prime_UTR_premature_start_codon_gain_variant	LOW	SNP	Associated with gamete production
TRINITY_DN1904_c0_g1_i4	130	A	G	1_1	0_0	G	5_prime_UTR_variant	MODIFIER	SNP	Associated with gamete production
TRINITY_DN5421_c0_g1_i1	2332	T	C	0_0	1_1	C	5_prime_UTR_variant	MODIFIER	SNP	Associated with gamete production
TRINITY_DN6652_c0_g1_i19	1174	C	T	0_0	1_1	T	5_prime_UTR_variant	MODIFIER	SNP	Associated with gamete production
TRINITY_DN8283_c0_g1_i1	81	T	G	0_0	1_1	G	5_prime_UTR_variant	MODIFIER	SNP	Associated with gamete production
TRINITY_DN18095_c0_g2_i1	1707	A	C	0_0	1_1	C	missense_variant	MODERATE	SNP	Associated with gamete production
TRINITY_DN19978_c0_g1_i1	294	G	A	0_0	1_1	A	missense_variant	MODERATE	SNP	Associated with gamete production
TRINITY_DN19978_c0_g1_i1	970	T	A	0_0	1_1	A	missense_variant	MODERATE	SNP	Associated with gamete production
TRINITY_DN21770_c0_g1_i1	1869	C	T	1_1	0_0	T	missense_variant	MODERATE	SNP	Associated with gamete production
TRINITY_DN21770_c0_g1_i1	2854	A	G	1_1	0_0	G	missense_variant	MODERATE	SNP	Associated with gamete production
TRINITY_DN26674_c0_g1_i1	203	A	C	0_0	1_1	C	missense_variant	MODERATE	SNP	Associated with gamete production
TRINITY_DN26674_c0_g1_i1	206	C	T	0_0	1_1	T	missense_variant	MODERATE	SNP	Associated with gamete production
TRINITY_DN5053_c0_g1_i1	1059	A	C	1_1	0_0	C	missense_variant	MODERATE	SNP	Associated with gamete production
TRINITY_DN5053_c0_g1_i1	1203	T	A	1_1	0_0	A	missense_variant	MODERATE	SNP	Associated with gamete production
TRINITY_DN5053_c0_g1_i1	1284	C	T	1_1	0_0	T	missense_variant	MODERATE	SNP	Associated with gamete production
TRINITY_DN5053_c0_g1_i1	1390	A	T	1_1	0_0	T	missense_variant	MODERATE	SNP	Associated with gamete production
TRINITY_DN5421_c0_g1_i1	2033	T	C	0_0	1_1	C	missense_variant	MODERATE	SNP	Associated with gamete production
TRINITY_DN8283_c0_g1_i1	271	A	C	1_1	0_0	C	missense_variant	MODERATE	SNP	Associated with gamete production
TRINITY_DN8283_c0_g1_i1	332	C	T	1_1	0_0	T	missense_variant	MODERATE	SNP	Associated with gamete production
TRINITY_DN8283_c0_g1_i1	656	A	C	0_0	1_1	C	missense_variant	MODERATE	SNP	Associated with gamete production
TRINITY_DN1301_c0_g1_i2	713	A	C	0_0	1_1	C	synonymous_variant	LOW	SNP	Associated with gamete production
TRINITY_DN1301_c0_g1_i2	725	A	T	0_0	1_1	T	synonymous_variant	LOW	SNP	Associated with gamete production
TRINITY_DN13356_c0_g1_i1	457	G	A	0_0	1_1	A	synonymous_variant	LOW	SNP	Associated with gamete production
TRINITY_DN18095_c0_g2_i1	824	A	T	1_1	0_0	T	synonymous_variant	LOW	SNP	Associated with gamete production
TRINITY_DN19978_c0_g1_i1	1729	C	T	0_0	1_1	T	synonymous_variant	LOW	SNP	Associated with gamete production
TRINITY_DN19978_c0_g1_i1	613	C	G	1_1	0_0	G	synonymous_variant	LOW	SNP	Associated with gamete production
TRINITY_DN21770_c0_g1_i1	3371	C	G	1_1	0_0	G	synonymous_variant	LOW	SNP	Associated with gamete production
TRINITY_DN5053_c0_g1_i1	1150	A	G	1_1	0_0	G	synonymous_variant	LOW	SNP	Associated with gamete production
TRINITY_DN5053_c0_g1_i1	1210	C	G	1_1	0_0	G	synonymous_variant	LOW	SNP	Associated with gamete production
TRINITY_DN5053_c0_g1_i1	1306	G	T	1_1	0_0	T	synonymous_variant	LOW	SNP	Associated with gamete production
TRINITY_DN5053_c0_g1_i1	1429	T	C	1_1	0_0	C	synonymous_variant	LOW	SNP	Associated with gamete production
TRINITY_DN5053_c0_g1_i1	262	C	T	1_1	0_0	T	synonymous_variant	LOW	SNP	Associated with gamete production
TRINITY_DN5053_c0_g1_i1	454	C	T	1_1	0_0	T	synonymous_variant	LOW	SNP	Associated with gamete production
TRINITY_DN5053_c0_g1_i1	466	A	C	1_1	0_0	C	synonymous_variant	LOW	SNP	Associated with gamete production
TRINITY_DN5053_c0_g1_i1	598	G	A	1_1	0_0	A	synonymous_variant	LOW	SNP	Associated with gamete production
TRINITY_DN5053_c0_g1_i1	805	A	T	1_1	0_0	T	synonymous_variant	LOW	SNP	Associated with gamete production
TRINITY_DN5053_c0_g1_i1	859	T	C	1_1	0_0	C	synonymous_variant	LOW	SNP	Associated with gamete production
TRINITY_DN744_c0_g1_i13	1069	G	A	0_0	1_1	A	synonymous_variant	LOW	SNP	Associated with gamete production
TRINITY_DN8283_c0_g1_i1	318	C	G	1_1	0_0	G	synonymous_variant	LOW	SNP	Associated with gamete production
TRINITY_DN9292_c0_g3_i1	2032	T	C	0_0	1_1	C	synonymous_variant	LOW	SNP	Associated with gamete production
TRINITY_DN25707_c0_g1_i1	1603	CTT	CTTTT	0_0	1_1	CTTTT	5_prime_UTR_variant	MODIFIER	Indel	Associated with gamete production
TRINITY_DN5053_c0_g1_i1	1443	GGAGAGA	GGAGAGAGA	1_1	0_0	GGAGAGAGA	5_prime_UTR_variant	MODIFIER	Indel	Associated with gamete production
TRINITY_DN19149_c0_g1_i1	1082	AGGCTTGGGCTTGGG	AGGCTTGGGCTTGGGCTTGGG	1_1	0_0	AGGCTTGGGCTTGGGCTTGGG	conservative_inframe_insertion	MODERATE	Indel	Associated with gamete production
TRINITY_DN7835_c1_g1_i1	2611	AAGCCACTAATA	AA	1_1	0_0	AA	3_prime_UTR_variant	MODIFIER	Indel	Associated with gamete production
TRINITY_DN14223_c0_g1_i1	501	A	T	0_0	0_1	T	missense_variant	MODERATE	SNP	Orthologous to genes known to control unreduced gamete production
TRINITY_DN15134_c0_g1_i1	2039	A	G	0_0	0_1	G	synonymous_variant	LOW	SNP	Orthologous to genes known to control unreduced gamete production
TRINITY_DN15134_c0_g1_i1	333	G	A	0_0	0_1	A	missense_variant	MODERATE	SNP	Orthologous to genes known to control unreduced gamete production
TRINITY_DN16646_c0_g1_i1	1376	C	A	1_1	0_0	A	missense_variant	MODERATE	SNP	Orthologous to genes known to control unreduced gamete production
TRINITY_DN16646_c0_g1_i1	261	T	G	0_0	0_1	G	missense_variant	MODERATE	SNP	Orthologous to genes known to control unreduced gamete production
TRINITY_DN16646_c0_g1_i1	492	G	A	0_0	0_1	A	missense_variant	MODERATE	SNP	Orthologous to genes known to control unreduced gamete production
TRINITY_DN29969_c0_g2_i1	434	A	G	0_0	0_1	G	missense_variant	MODERATE	SNP	Orthologous to genes known to control unreduced gamete production
TRINITY_DN29969_c0_g2_i1	652	G	T	0_1	0_0	T	synonymous_variant	LOW	SNP	Orthologous to genes known to control unreduced gamete production
TRINITY_DN32905_c0_g1_i1	47	A	G	0_0	1_1	G	5_prime_UTR_variant	MODIFIER	SNP	Orthologous to genes known to control unreduced gamete production
TRINITY_DN32905_c0_g1_i1	666	A	G	0_0	1_1	G	synonymous_variant	LOW	SNP	Orthologous to genes known to control unreduced gamete production
TRINITY_DN32905_c0_g1_i1	669	T	C	0_0	1_1	C	synonymous_variant	LOW	SNP	Orthologous to genes known to control unreduced gamete production
TRINITY_DN34_c0_g2_i2	94	A	G	0_0	0_1	G	5_prime_UTR_premature_start_codon_gain_variant	LOW	SNP	Orthologous to genes known to control unreduced gamete production
TRINITY_DN34_c0_g2_i2	99	A	G	0_1	0_0	G	5_prime_UTR_variant	MODIFIER	SNP	Orthologous to genes known to control unreduced gamete production
TRINITY_DN34296_c0_g1_i1	1041	G	A	0_0	0_1	A	synonymous_variant	LOW	SNP	Orthologous to genes known to control unreduced gamete production
TRINITY_DN34296_c0_g1_i1	1168	T	C	0_0	0_1	C	synonymous_variant	LOW	SNP	Orthologous to genes known to control unreduced gamete production
TRINITY_DN34296_c0_g1_i1	232	C	A	0_0	0_1	A	3_prime_UTR_variant	MODIFIER	SNP	Orthologous to genes known to control unreduced gamete production
TRINITY_DN34296_c0_g1_i1	247	C	A	0_1	0_0	A	3_prime_UTR_variant	MODIFIER	SNP	Orthologous to genes known to control unreduced gamete production
TRINITY_DN34296_c0_g1_i1	620	T	C	0_0	0_1	C	missense_variant	MODERATE	SNP	Orthologous to genes known to control unreduced gamete production
TRINITY_DN34296_c0_g1_i1	779	C	T	0_0	0_1	T	missense_variant	MODERATE	SNP	Orthologous to genes known to control unreduced gamete production
TRINITY_DN8067_c0_g1_i2	1320	T	G	0_0	1_1	G	synonymous_variant	LOW	SNP	Orthologous to genes known to control unreduced gamete production
TRINITY_DN8067_c0_g1_i3	1131	G	C	0_0	0_1	C	missense_variant	MODERATE	SNP	Orthologous to genes known to control unreduced gamete production
TRINITY_DN8067_c0_g1_i3	1248	G	A	0_1	0_0	A	synonymous_variant	LOW	SNP	Orthologous to genes known to control unreduced gamete production
TRINITY_DN8067_c0_g1_i3	1252	G	T	0_0	0_1	T	missense_variant	MODERATE	SNP	Orthologous to genes known to control unreduced gamete production
TRINITY_DN8067_c0_g1_i3	3039	T	C	0_0	0_1	C	synonymous_variant	LOW	SNP	Orthologous to genes known to control unreduced gamete production
TRINITY_DN8067_c0_g1_i3	3048	C	G	0_0	0_1	G	synonymous_variant	LOW	SNP	Orthologous to genes known to control unreduced gamete production
TRINITY_DN8067_c0_g1_i3	3163	A	T	0_0	0_1	T	3_prime_UTR_variant	MODIFIER	SNP	Orthologous to genes known to control unreduced gamete production
TRINITY_DN8067_c0_g1_i3	3193	C	T	0_0	0_1	T	3_prime_UTR_variant	MODIFIER	SNP	Orthologous to genes known to control unreduced gamete production
TRINITY_DN14223_c0_g1_i1	179	GGAAGGAGAAG	GGAAG	0_0	0_1	GGAAG	disruptive_inframe_deletion	MODERATE	Indel	Orthologous to genes known to control unreduced gamete production
TRINITY_DN34_c0_g2_i2	1557	TTTTTCTTTTCTTTTCTT	TTTTTCTTTTCTTTTCTTTTCTT	0_0	0_1	TTTTTCTTTTCTTTTCTTTTCTT	3_prime_UTR_variant	MODIFIER	Indel	Orthologous to genes known to control unreduced gamete production
TRINITY_DN34_c0_g2_i2	41	GA	GAAA	0_1	0_0	GAAA	5_prime_UTR_variant	MODIFIER	Indel	Orthologous to genes known to control unreduced gamete production
Note: "0_0" indicates homozygous reference allele; "0_1" indicates heterozygous genotype; "1_1" indicates homozygous alternate allele.
