# Supplementary material for: Transcriptome Analysis of Young Ovaries Reveals Candidate Genes Involved in Gamete Formation in Lantana camara
Source: Plants (Basel). 2019 Aug 2;8(8):263. doi: 10.3390/plants8080263 (PMC6724078; doi:10.3390/plants8080263)
Supplement: Supplementary file 1 [file plants-08-00263-s001.zip › Supplementary Table 1.xlsx]

## Sheet: Sheet1
Table S1. Transcript homology searches against major databases.
Database	No. of transcripts	Percentage (%)
Nr	57191	63.0934
SWISSPROT	43895	48.4252
Nt	39776	43.8811
Gene ontology (GO)	35765	39.4561
KEGG (KO terms)	15950	17.5961
