# Supplementary material for: Transcriptome Analysis of Young Ovaries Reveals Candidate Genes Involved in Gamete Formation in Lantana camara
Source: Plants (Basel). 2019 Aug 2;8(8):263. doi: 10.3390/plants8080263 (PMC6724078; doi:10.3390/plants8080263)
Supplement: Supplementary file 1 [file plants-08-00263-s001.zip › Supplementary Table 2.xlsx]

## Sheet: annotation
Table S2. Annotation and expression values of transcripts.
Sequence name	Description	Number of GO terms	GO IDs	GO Names	Top hit to Nr database	Top hit to Nt database	Top hit to SWISSPROT database	KO term	Full length transcript	FPKM of GGO	FPKM of LWL
TRINITY_DN0_c0_g1_i1	pti1-like tyrosine-protein kinase 1 isoform x1	3	F:GO:0004713; F:GO:0005524; P:GO:0018108	F:protein tyrosine kinase activity; F:ATP binding; P:peptidyl-tyrosine phosphorylation	gi|1276239158|gb|PIN01109.1|	XM_011075609.2	B9DFG5.1	K13436	Yes	1.72437	1.62452
TRINITY_DN0_c0_g1_i2	pti1-like tyrosine-protein kinase 1 isoform x1	3	F:GO:0004713; F:GO:0005524; P:GO:0018108	F:protein tyrosine kinase activity; F:ATP binding; P:peptidyl-tyrosine phosphorylation	gi|747055342|ref|XP_011073909.1|	XM_011075609.2	B9DFG5.1	K13436	Yes	0	0
TRINITY_DN0_c0_g1_i5	pti1-like tyrosine-protein kinase 1 isoform x1	3	F:GO:0004713; F:GO:0005524; P:GO:0018108	F:protein tyrosine kinase activity; F:ATP binding; P:peptidyl-tyrosine phosphorylation	gi|747055342|ref|XP_011073909.1|	XM_011075608.2	B9DFG5.1	K13436	Yes	0.314617	0.519515
TRINITY_DN0_c0_g2_i1										74.0689	52.9655
TRINITY_DN0_c0_g3_i1										1.85737	1.68286
TRINITY_DN0_c0_g4_i1	serine threonine-protein kinase pbs1	7	P:GO:0002221; F:GO:0004674; F:GO:0005524; C:GO:0005886; P:GO:0009069; P:GO:0009816; P:GO:0046777	P:pattern recognition receptor signaling pathway; F:protein serine/threonine kinase activity; F:ATP binding; C:plasma membrane; P:serine family amino acid metabolic process; P:defense response to bacterium, incompatible interaction; P:protein autophosphorylation	gi|747079301|ref|XP_011086845.1|	XM_011088543.2	Q9FE20.1		Yes	0	0
TRINITY_DN0_c0_g4_i2	serine threonine-protein kinase pbs1	7	P:GO:0002221; F:GO:0004674; F:GO:0005524; C:GO:0005886; P:GO:0009069; P:GO:0009816; P:GO:0046777	P:pattern recognition receptor signaling pathway; F:protein serine/threonine kinase activity; F:ATP binding; C:plasma membrane; P:serine family amino acid metabolic process; P:defense response to bacterium, incompatible interaction; P:protein autophosphorylation	gi|747079301|ref|XP_011086845.1|	XM_011088543.2	Q9FE20.1		Yes	0	0
TRINITY_DN0_c0_g4_i3	serine threonine-protein kinase pbs1	4	F:GO:0004674; F:GO:0005524; P:GO:0006468; P:GO:0009069	F:protein serine/threonine kinase activity; F:ATP binding; P:protein phosphorylation; P:serine family amino acid metabolic process	gi|747079301|ref|XP_011086845.1|	XM_011088543.2	Q6I5Q6.1		Yes	0	0
TRINITY_DN0_c0_g4_i4	serine threonine-protein kinase pbs1	7	P:GO:0002221; F:GO:0004674; F:GO:0005524; C:GO:0005886; P:GO:0009069; P:GO:0009816; P:GO:0046777	P:pattern recognition receptor signaling pathway; F:protein serine/threonine kinase activity; F:ATP binding; C:plasma membrane; P:serine family amino acid metabolic process; P:defense response to bacterium, incompatible interaction; P:protein autophosphorylation	gi|747079301|ref|XP_011086845.1|	XM_011088543.2	Q9FE20.1	K13430	Yes	0	0
TRINITY_DN1_c0_g1_i1					gi|747093214|ref|XP_011094403.1|	XM_011096101.2	Q8L8A7.1		Yes	25.6361	38.9844
TRINITY_DN1_c0_g2_i1					gi|747077802|ref|XP_011086042.1|				Yes	166.03	160.421
TRINITY_DN1_c1_g1_i3					gi|747073299|ref|XP_011083603.1|	XM_011085301.2	Q5U3J8.1	K14798		0.758584	0
TRINITY_DN1_c1_g1_i4					gi|747073299|ref|XP_011083603.1|	XM_011085301.2	Q5U3J8.1	K14798		1.48315	0.093366
TRINITY_DN1_c1_g1_i5					gi|747073299|ref|XP_011083603.1|	XM_011085301.2	Q5U3J8.1	K14798		3.0183	6.4846
TRINITY_DN1_c1_g2_i1					gi|1040923108|ref|XP_017223779.1|					11.6801	19.3096
TRINITY_DN1_c2_g1_i2	receptor-like kinase tmk4	5	F:GO:0004674; F:GO:0005524; P:GO:0006468; P:GO:0009069; C:GO:0016021	F:protein serine/threonine kinase activity; F:ATP binding; P:protein phosphorylation; P:serine family amino acid metabolic process; C:integral component of membrane	gi|747106589|ref|XP_011101591.1|	XM_011103289.2	Q9LK43.1		Yes	3.05179	3.41526
TRINITY_DN1_c2_g1_i3	receptor-like kinase tmk4	5	F:GO:0004674; F:GO:0005524; P:GO:0006468; P:GO:0009069; C:GO:0016021	F:protein serine/threonine kinase activity; F:ATP binding; P:protein phosphorylation; P:serine family amino acid metabolic process; C:integral component of membrane	gi|747106589|ref|XP_011101591.1|	XM_011103289.2	Q9LK43.1		Yes	2.54143	1.45638
TRINITY_DN1_c2_g2_i1	receptor protein kinase tmk1-like	5	F:GO:0004674; F:GO:0005524; P:GO:0006468; P:GO:0009069; C:GO:0016021	F:protein serine/threonine kinase activity; F:ATP binding; P:protein phosphorylation; P:serine family amino acid metabolic process; C:integral component of membrane	gi|1276241757|gb|PIN02859.1|	XM_012990650.1	P43298.1	K00924	Yes	54.2757	79.9329
TRINITY_DN10_c0_g1_i2	transmembrane protein 184c	3	F:GO:0005215; P:GO:0006810; C:GO:0016021	F:transporter activity; P:transport; C:integral component of membrane	gi|1276252362|gb|PIN10834.1|	XM_011097931.2	Q54WM0.1		Yes	0	0
TRINITY_DN10_c0_g1_i3	transmembrane protein 184c	3	F:GO:0005215; P:GO:0006810; C:GO:0016021	F:transporter activity; P:transport; C:integral component of membrane	gi|1276252362|gb|PIN10834.1|	XM_011097931.2	Q54WM0.1		Yes	0	0
TRINITY_DN10_c0_g1_i5	transmembrane protein 184c	3	F:GO:0005215; P:GO:0006810; C:GO:0016021	F:transporter activity; P:transport; C:integral component of membrane	gi|1276252362|gb|PIN10834.1|	XM_011097931.2	Q5ZMP3.1		Yes	0.132117	0.193369
TRINITY_DN10_c0_g1_i6	transmembrane protein 184c	3	F:GO:0005215; P:GO:0006810; C:GO:0016021	F:transporter activity; P:transport; C:integral component of membrane	gi|1276252362|gb|PIN10834.1|	XM_011097931.2	Q54WM0.1		Yes	0	0
TRINITY_DN10_c0_g1_i9	transmembrane protein 184c	3	F:GO:0005215; P:GO:0006810; C:GO:0016021	F:transporter activity; P:transport; C:integral component of membrane	gi|1276252362|gb|PIN10834.1|	XM_011097931.2	Q54WM0.1		Yes	0.844127	0.601899
TRINITY_DN10_c1_g1_i1	transmembrane protein 184c-like	1	C:GO:0016021	C:integral component of membrane	gi|1276250729|gb|PIN09588.1|	XM_011096949.2	Q3TPR7.1		Yes	0.890248	0.304029
TRINITY_DN10_c1_g1_i2	transmembrane protein 184c-like	1	C:GO:0016021	C:integral component of membrane	gi|1276237414|gb|PIN00004.1|	XM_011096949.2	Q17QL9.1		Yes	24.5488	22.0301
TRINITY_DN10_c1_g2_i1	transmembrane protein 184c-like	1	C:GO:0016021	C:integral component of membrane	gi|1279092131|ref|XP_022848383.1|	XM_022992616.1	Q17QL9.1		Yes	27.3435	20.5177
TRINITY_DN100_c0_g1_i1										12.0634	3.66203
TRINITY_DN100_c0_g1_i3					gi|565376299|ref|XP_006354644.1|	XM_019332698.1				7.68957	23.4279
TRINITY_DN100_c0_g1_i4					gi|747091513|ref|XP_011093489.1|	XM_019332698.1			Yes	21.0277	11.0997
TRINITY_DN100_c0_g1_i7					gi|848895551|ref|XP_012847825.1|	XM_019332698.1			Yes	1.96203	0.430748
TRINITY_DN100_c1_g1_i1	calcium-dependent protein kinase 10-like	13	F:GO:0004683; F:GO:0005509; F:GO:0005516; F:GO:0005524; C:GO:0005634; C:GO:0005737; C:GO:0005886; P:GO:0009069; P:GO:0009738; F:GO:0009931; P:GO:0018105; P:GO:0035556; P:GO:0046777	F:calmodulin-dependent protein kinase activity; F:calcium ion binding; F:calmodulin binding; F:ATP binding; C:nucleus; C:cytoplasm; C:plasma membrane; P:serine family amino acid metabolic process; P:abscisic acid-activated signaling pathway; F:calcium-dependent protein serine/threonine kinase activity; P:peptidyl-serine phosphorylation; P:intracellular signal transduction; P:protein autophosphory…	gi|747051266|ref|XP_011071722.1|	XM_011073420.2	Q9M9V8.1	K13412	Yes	44.6856	36.5262
TRINITY_DN100_c1_g2_i1	calcium-dependent protein kinase 32-like	13	F:GO:0004683; F:GO:0005509; F:GO:0005516; F:GO:0005524; C:GO:0005634; C:GO:0005737; C:GO:0005886; P:GO:0009069; P:GO:0009738; F:GO:0009931; P:GO:0018105; P:GO:0035556; P:GO:0046777	F:calmodulin-dependent protein kinase activity; F:calcium ion binding; F:calmodulin binding; F:ATP binding; C:nucleus; C:cytoplasm; C:plasma membrane; P:serine family amino acid metabolic process; P:abscisic acid-activated signaling pathway; F:calcium-dependent protein serine/threonine kinase activity; P:peptidyl-serine phosphorylation; P:intracellular signal transduction; P:protein autophosphory…	gi|747057816|ref|XP_011075228.1|	XM_011076926.2	Q6NLQ6.1	K13412	Yes	159.718	224.053
TRINITY_DN100_c1_g3_i1	calcium-dependent protein kinase 10-like	13	F:GO:0004683; F:GO:0005509; F:GO:0005516; F:GO:0005524; C:GO:0005634; C:GO:0005737; C:GO:0005886; P:GO:0009069; P:GO:0009738; F:GO:0009931; P:GO:0018105; P:GO:0035556; P:GO:0046777	F:calmodulin-dependent protein kinase activity; F:calcium ion binding; F:calmodulin binding; F:ATP binding; C:nucleus; C:cytoplasm; C:plasma membrane; P:serine family amino acid metabolic process; P:abscisic acid-activated signaling pathway; F:calcium-dependent protein serine/threonine kinase activity; P:peptidyl-serine phosphorylation; P:intracellular signal transduction; P:protein autophosphory…	gi|747051266|ref|XP_011071722.1|	XM_011088902.2	Q9M9V8.1	K13412	Yes	89.4172	106.706
TRINITY_DN1000_c0_g1_i1					gi|747062612|ref|XP_011077826.1|		Q66GQ2.2		Yes	0	0
TRINITY_DN1000_c0_g1_i2					gi|747062612|ref|XP_011077826.1|		Q66GQ2.2		Yes	0	0
TRINITY_DN1000_c0_g1_i3					gi|747062612|ref|XP_011077826.1|		Q66GQ2.2		Yes	0	0
TRINITY_DN1000_c0_g1_i4					gi|747062612|ref|XP_011077826.1|		Q66GQ2.2		Yes	0	0
TRINITY_DN1000_c0_g1_i5					gi|747062612|ref|XP_011077826.1|		Q66GQ2.2		Yes	0	0
TRINITY_DN1000_c0_g1_i6					gi|747062612|ref|XP_011077826.1|		Q66GQ2.2		Yes	0	0
TRINITY_DN1000_c0_g1_i7					gi|747062612|ref|XP_011077826.1|		Q66GQ2.2		Yes	0	0
TRINITY_DN1000_c0_g1_i8					gi|747062612|ref|XP_011077826.1|		Q66GQ2.2		Yes	0	0
TRINITY_DN10000_c0_g1_i1										12.4188	6.65802
TRINITY_DN10001_c0_g1_i1										4.12599	3.58831
TRINITY_DN10003_c0_g1_i10					gi|1117526911|ref|XP_019445588.1|		Q8S944.2	K17065		3.29504	4.53038
TRINITY_DN10003_c0_g1_i11					gi|1117526911|ref|XP_019445588.1|		Q8S944.2	K17065		0.600987	0.146602
TRINITY_DN10003_c0_g1_i12					gi|1117526913|ref|XP_019445590.1|		Q8S944.2	K17065		0.5965	0.313401
TRINITY_DN10003_c0_g1_i3					gi|1117526913|ref|XP_019445590.1|		Q8S944.2	K17065		0.821177	0.701101
TRINITY_DN10003_c0_g1_i4					gi|1117526911|ref|XP_019445588.1|		Q8S944.2	K17065		0.507358	0.43317
TRINITY_DN10003_c0_g1_i5					gi|1117526911|ref|XP_019445588.1|		Q8S944.2	K17065		0.310282	0
TRINITY_DN10003_c0_g1_i7					gi|1117526913|ref|XP_019445590.1|		Q8S944.2	K17065		0	0
TRINITY_DN10003_c0_g1_i8					gi|1117526913|ref|XP_019445590.1|		Q8S944.2	K17065		0.196811	0
TRINITY_DN10003_c0_g1_i9					gi|1117526913|ref|XP_019445590.1|		Q8S944.2	K17065		2.2027	0.52718
TRINITY_DN10003_c0_g2_i1										0.917889	2.1893
TRINITY_DN10003_c0_g2_i3										1.36568	2.33198
TRINITY_DN10003_c0_g2_i6										1.19173	2.80682
TRINITY_DN10003_c0_g2_i7										0	0
TRINITY_DN10003_c0_g3_i1					gi|848929299|ref|XP_012828087.1|		Q5M8Z2.1			0.532584	1.11357
TRINITY_DN10003_c0_g3_i2										1.66321	0.4426
TRINITY_DN10003_c0_g3_i3					gi|848929299|ref|XP_012828087.1|		Q5M8Z2.1			2.69303	2.40248
TRINITY_DN10003_c0_g3_i4					gi|848929299|ref|XP_012828087.1|		Q5M8Z2.1			1.30902	0.0982515
TRINITY_DN10003_c1_g1_i2					gi|848864668|ref|XP_012833073.1|					4.68824	4.88642
TRINITY_DN10003_c1_g2_i1										2.40142	0.781058
TRINITY_DN10005_c0_g1_i2					gi|1219150205|ref|XP_021738562.1|	DQ269451.4	Q94B35.1			2.75057	1.69506
TRINITY_DN10006_c0_g1_i1										0.185324	12.658
TRINITY_DN10007_c0_g1_i2	retrovirus-related pol polyprotein from transposon tnt 1-94	1	P:GO:0008152	P:metabolic process	gi|1137205656|gb|OMO75305.1|		Q9ZT94.1		Yes	0.873913	0
TRINITY_DN10007_c0_g1_i3	retrovirus-related pol polyprotein from transposon tnt 1-94	2	F:GO:0005488; P:GO:0044237	F:binding; P:cellular metabolic process	gi|1322414338|gb|PLY93756.1|	AC256207.1	Q94HW2.1		Yes	0	0.565758
TRINITY_DN10007_c0_g1_i4	retrovirus-related pol polyprotein from transposon tnt 1-94	1	P:GO:0044237	P:cellular metabolic process	gi|9954746|gb|AAG09097.1|AC009323_8					0.308606	0.401494
TRINITY_DN10008_c0_g1_i1										2.16492	1.0562
TRINITY_DN10008_c0_g2_i1										0.382556	2.61294
TRINITY_DN10008_c0_g3_i1					gi|747080028|ref|XP_011087250.1|	KY536899.1			Yes	40.9817	49.1485
TRINITY_DN10009_c0_g1_i1										4.96598	0
TRINITY_DN1001_c0_g1_i1					gi|1029084375|ref|XP_016702396.1|		A9PCL4.1			33.7772	5.45346
TRINITY_DN1001_c0_g2_i1	peroxiredoxin family protein	1	F:GO:0016491	F:oxidoreductase activity	gi|747063508|ref|XP_011078303.1|		A9PCL4.1			19.5648	1.90038
TRINITY_DN1001_c0_g2_i2	peroxiredoxin family protein	1	F:GO:0016491	F:oxidoreductase activity	gi|256708473|gb|ACV20868.1|		A9PCL4.1			3.74265	3.00395
TRINITY_DN1001_c0_g2_i4	peroxiredoxin family protein	2	F:GO:0016209; F:GO:0016684	F:antioxidant activity; F:oxidoreductase activity, acting on peroxide as acceptor	gi|511774226|gb|AGN92481.1|		A9PCL4.1			78.0673	2.49586
TRINITY_DN1001_c0_g2_i6	peroxiredoxin-2b-like	1	F:GO:0016491	F:oxidoreductase activity	gi|1029084375|ref|XP_016702396.1|		A9PCL4.1			1.72272	81.6737
TRINITY_DN1001_c0_g3_i1	peroxiredoxin-2b-like	1	F:GO:0016491	F:oxidoreductase activity	gi|976915311|gb|KVI01274.1|		A9PCL4.1			56.6638	35.4898
TRINITY_DN1001_c0_g3_i2	peroxiredoxin-2b-like	1	F:GO:0016491	F:oxidoreductase activity	gi|1029084375|ref|XP_016702396.1|		A9PCL4.1			57.788	0
TRINITY_DN1001_c0_g4_i1	peroxiredoxin family protein	1	F:GO:0016491	F:oxidoreductase activity	gi|1216311549|ref|XP_021598056.1|		A9PCL4.1			70.6255	31.5133
TRINITY_DN1001_c0_g5_i1	peroxiredoxin family protein	1	F:GO:0016491	F:oxidoreductase activity	gi|66360171|pdb|1TP9|A		A9PCL4.1		Yes	119.089	3.1519
TRINITY_DN1001_c1_g1_i3					gi|763786421|gb|KJB53417.1|		Q9FR35.1			12.4892	12.1862
TRINITY_DN1001_c1_g2_i1										32.4668	0
TRINITY_DN1001_c1_g3_i1										0.972005	11.9502
TRINITY_DN1001_c2_g1_i1					gi|657946863|ref|XP_008386744.1|		A9PCL4.1			10.4284	0
TRINITY_DN1001_c2_g1_i2					gi|694417658|ref|XP_009336874.1|		A9PCL4.1			7.36073	0
TRINITY_DN1001_c2_g2_i1							A9PCL4.1			48.5006	23.1514
TRINITY_DN10010_c0_g1_i1	uncharacterized protein loc109331518	5	C:GO:0009507; C:GO:0009705; F:GO:0015140; C:GO:0016021; P:GO:0071423	C:chloroplast; C:plant-type vacuole membrane; F:malate transmembrane transporter activity; C:integral component of membrane; P:malate transmembrane transport	gi|747093352|ref|XP_011094477.1|	XM_012979127.1				0.915928	0.235187
TRINITY_DN10010_c0_g1_i2	uncharacterized protein loc109331518	5	C:GO:0009507; C:GO:0009705; F:GO:0015140; C:GO:0016021; P:GO:0071423	C:chloroplast; C:plant-type vacuole membrane; F:malate transmembrane transporter activity; C:integral component of membrane; P:malate transmembrane transport	gi|747093352|ref|XP_011094477.1|	XM_012979127.1				0.322539	0.104905
TRINITY_DN10011_c0_g1_i2	malonyl-coenzyme:anthocyanin 5-o-glucoside-6 -o-malonyltransferase-like	1	F:GO:0016747	F:transferase activity, transferring acyl groups other than amino-acyl groups	gi|848906285|ref|XP_012852465.1|	XM_011102032.2	Q8W1W9.1		Yes	0.0513512	0.0501056
TRINITY_DN10011_c0_g1_i3	malonyl-coenzyme:anthocyanin 5-o-glucoside-6 -o-malonyltransferase-like	1	F:GO:0016747	F:transferase activity, transferring acyl groups other than amino-acyl groups	gi|848906285|ref|XP_012852465.1|	XM_011102032.2	Q8W1W9.1		Yes	5.22178	4.36398
TRINITY_DN10011_c0_g1_i5										1.01337	1.3843
TRINITY_DN10011_c0_g1_i6	malonyl-coenzyme:anthocyanin 5-o-glucoside-6 -o-malonyltransferase-like	1	F:GO:0016747	F:transferase activity, transferring acyl groups other than amino-acyl groups	gi|848906285|ref|XP_012852465.1|	XM_011102032.2	Q8W1W9.1		Yes	0.133114	0.0519541
TRINITY_DN10013_c0_g1_i1										12.941	0
TRINITY_DN10014_c0_g1_i1										0.132301	7.74549
TRINITY_DN10015_c0_g1_i2										1.86876	1.62631
TRINITY_DN10015_c0_g1_i3										0.516016	0
TRINITY_DN10016_c0_g1_i1	abc transporter i family member chloroplastic	2	F:GO:0005524; F:GO:0016887	F:ATP binding; F:ATPase activity	gi|848872941|ref|XP_012837030.1|	XM_022986022.1	Q8H1R4.1		Yes	0.393158	0.822045
TRINITY_DN10016_c0_g1_i2	abc transporter i family member chloroplastic	2	F:GO:0005524; F:GO:0016887	F:ATP binding; F:ATPase activity	gi|848872941|ref|XP_012837030.1|	XM_012981576.1	Q8H1R4.1			10.0616	13.3501
TRINITY_DN10017_c0_g1_i1	dna topoisomerase 6 subunit b isoform x1	10	F:GO:0003677; F:GO:0003918; F:GO:0005524; C:GO:0005634; C:GO:0005829; P:GO:0006265; P:GO:0006412; C:GO:0009330; C:GO:0015935; P:GO:0042254	F:DNA binding; F:DNA topoisomerase type II (ATP-hydrolyzing) activity; F:ATP binding; C:nucleus; C:cytosol; P:DNA topological change; P:translation; C:DNA topoisomerase complex (ATP-hydrolyzing); C:small ribosomal subunit; P:ribosome biogenesis	gi|1173802016|ref|XP_020550485.1|		Q9C5V6.1			2.22562	3.90894
TRINITY_DN10017_c0_g2_i1	dna topoisomerase 6 subunit b isoform x1	10	F:GO:0003677; F:GO:0003918; F:GO:0005524; C:GO:0005634; C:GO:0005829; P:GO:0006265; P:GO:0006412; C:GO:0009330; C:GO:0015935; P:GO:0042254	F:DNA binding; F:DNA topoisomerase type II (ATP-hydrolyzing) activity; F:ATP binding; C:nucleus; C:cytosol; P:DNA topological change; P:translation; C:DNA topoisomerase complex (ATP-hydrolyzing); C:small ribosomal subunit; P:ribosome biogenesis	gi|1173802016|ref|XP_020550485.1|	XM_011081947.2	Q9C5V6.1	K03167		9.54033	6.8504
TRINITY_DN10018_c0_g2_i3									Yes	0	0
TRINITY_DN10018_c0_g2_i4									Yes	0	0
TRINITY_DN10019_c0_g1_i1	probable small nuclear ribonucleoprotein f	4	P:GO:0000398; F:GO:0003723; C:GO:0005681; C:GO:0005732	P:mRNA splicing, via spliceosome; F:RNA binding; C:spliceosomal complex; C:small nucleolar ribonucleoprotein complex	gi|1276241352|gb|PIN02572.1|	XM_017554096.1	Q9SUM2.1	K11098		79.9609	71.4457
TRINITY_DN1002_c0_g1_i10	peptidyl-trna hydrolase mitochondrial isoform x1	5	F:GO:0003747; C:GO:0005840; P:GO:0006449; C:GO:0018444; P:GO:0051083	F:translation release factor activity; C:ribosome; P:regulation of translational termination; C:translation release factor complex; P:'de novo' cotranslational protein folding	gi|747068700|ref|XP_011081117.1|	XM_006477215.1	B5XAM2.1		Yes	0	0
TRINITY_DN1002_c0_g1_i3	peptidyl-trna hydrolase mitochondrial-like isoform x1	5	F:GO:0003747; C:GO:0005840; P:GO:0006449; C:GO:0018444; P:GO:0051083	F:translation release factor activity; C:ribosome; P:regulation of translational termination; C:translation release factor complex; P:'de novo' cotranslational protein folding	gi|747068700|ref|XP_011081117.1|	XM_006477215.1	B5XAM2.1	K15033		0	0
TRINITY_DN1002_c0_g1_i5	peptidyl-trna hydrolase mitochondrial isoform x1	10	F:GO:0004045; C:GO:0005762; P:GO:0006449; F:GO:0016149; F:GO:0016150; C:GO:0018444; F:GO:0043022; P:GO:0051083; P:GO:0070126; P:GO:0072344	F:aminoacyl-tRNA hydrolase activity; C:mitochondrial large ribosomal subunit; P:regulation of translational termination; F:translation release factor activity, codon specific; F:translation release factor activity, codon nonspecific; C:translation release factor complex; F:ribosome binding; P:'de novo' cotranslational protein folding; P:mitochondrial translational termination; P:rescue of stalled…	gi|1276271719|gb|PIN27092.1|	XM_006477215.1	B5XAM2.1		Yes	0.371129	0.563308
TRINITY_DN1002_c0_g1_i6	peptidyl-trna hydrolase mitochondrial isoform x1	5	F:GO:0003747; C:GO:0005840; P:GO:0006449; C:GO:0018444; P:GO:0051083	F:translation release factor activity; C:ribosome; P:regulation of translational termination; C:translation release factor complex; P:'de novo' cotranslational protein folding	gi|747068700|ref|XP_011081117.1|	XM_006477215.1	B5XAM2.1	K15033	Yes	0.213686	0.115835
TRINITY_DN1002_c0_g1_i8	peptidyl-trna hydrolase mitochondrial-like isoform x1	5	F:GO:0003747; C:GO:0005840; P:GO:0006449; C:GO:0018444; P:GO:0051083	F:translation release factor activity; C:ribosome; P:regulation of translational termination; C:translation release factor complex; P:'de novo' cotranslational protein folding	gi|747068700|ref|XP_011081117.1|	XM_006477215.1	B5XAM2.1	K15033		0.244561	0.4176
TRINITY_DN1002_c0_g1_i9	peptidyl-trna hydrolase mitochondrial isoform x1	5	F:GO:0003747; C:GO:0005840; P:GO:0006449; C:GO:0018444; P:GO:0051083	F:translation release factor activity; C:ribosome; P:regulation of translational termination; C:translation release factor complex; P:'de novo' cotranslational protein folding	gi|747068700|ref|XP_011081117.1|	XM_006477215.1	B5XAM2.1	K15033	Yes	0.0581258	0.0794022
TRINITY_DN1002_c0_g2_i1										3.11942	2.37561
TRINITY_DN1002_c0_g3_i1	glyoxylate succinic semialdehyde reductase 1	5	F:GO:0004616; P:GO:0006098; P:GO:0019521; F:GO:0051287; P:GO:0055114	F:phosphogluconate dehydrogenase (decarboxylating) activity; P:pentose-phosphate shunt; P:D-gluconate metabolic process; F:NAD binding; P:oxidation-reduction process	gi|747067709|ref|XP_011080590.1|	XM_011082288.2	Q9LSV0.1	K18121	Yes	39.3604	45.4732
TRINITY_DN10020_c0_g1_i1										14.4693	14.7066
TRINITY_DN10020_c1_g1_i1										4.93325	0
TRINITY_DN10020_c1_g2_i1					gi|747070760|ref|XP_011082215.1|					4.04936	0
TRINITY_DN10020_c1_g3_i1					gi|1228834913|ref|XP_021975541.1|					3.43709	0
TRINITY_DN10021_c0_g1_i2					gi|1279076809|ref|XP_022842403.1|	XM_013003544.1				1.68252	3.03084
TRINITY_DN10021_c0_g1_i4					gi|747086840|ref|XP_011090938.1|	XM_011092636.2			Yes	11.1293	10.0457
TRINITY_DN10021_c0_g2_i1										0.214542	4.18675
TRINITY_DN10022_c0_g1_i1	nadh dehydrogenase complex assembly factor 6	2	P:GO:0009058; F:GO:0016740	P:biosynthetic process; F:transferase activity	gi|1276254724|gb|PIN12720.1|	XM_010101230.1	Q330K2.2	K18163	Yes	22.2504	24.6987
TRINITY_DN10023_c0_g1_i1	g1 s-specific cyclin d	1	C:GO:0005634	C:nucleus	gi|747056300|ref|XP_011074408.1|	XM_011076106.2	Q9FGQ7.1	K14505	Yes	25.1213	25.3329
TRINITY_DN10024_c0_g1_i1	ubiquitin carboxyl-terminal hydrolase 24-like	3	P:GO:0006511; P:GO:0016579; F:GO:0036459	P:ubiquitin-dependent protein catabolic process; P:protein deubiquitination; F:thiol-dependent ubiquitinyl hydrolase activity	gi|747085373|ref|XP_011090146.1|	XM_011091844.2	Q9FPS3.1	K11841		14.9353	15.5379
TRINITY_DN10025_c0_g1_i2					gi|848915891|ref|XP_012855612.1|		Q9FZ89.1		Yes	34.8468	21.6543
TRINITY_DN10025_c0_g1_i3	upf0426 protein chloroplastic	1	C:GO:0010287	C:plastoglobule	gi|1026035456|ref|XP_016563882.1|		Q9FZ89.1			2.80682	2.3536
TRINITY_DN10025_c1_g1_i1					gi|1276251184|gb|PIN09926.1|	XM_011081198.2			Yes	0	0
TRINITY_DN10025_c1_g1_i10					gi|1276251184|gb|PIN09926.1|					0.804113	0.663899
TRINITY_DN10025_c1_g1_i11					gi|1276251184|gb|PIN09926.1|	XM_012979229.1			Yes	0.0821177	0.520818
TRINITY_DN10025_c1_g1_i2					gi|1276251184|gb|PIN09926.1|					0.0907205	0
TRINITY_DN10025_c1_g1_i4										0	0
TRINITY_DN10025_c1_g1_i5										0.560332	2.59702
TRINITY_DN10025_c1_g1_i6					gi|747065699|ref|XP_011079500.1|	XM_011081198.2			Yes	0.120731	0.412308
TRINITY_DN10025_c1_g1_i7					gi|1276251184|gb|PIN09926.1|	XM_011081199.2			Yes	0	0
TRINITY_DN10025_c1_g1_i9					gi|1276251184|gb|PIN09926.1|	XM_011081199.2			Yes	0	0
TRINITY_DN10026_c0_g1_i10					gi|1276269359|gb|PIN25040.1|		O80436.1			0.077697	7.27798
TRINITY_DN10026_c0_g1_i11					gi|747094304|ref|XP_011094983.1|		O80436.1			4.31531	0
TRINITY_DN10026_c0_g1_i12					gi|848862674|ref|XP_012832116.1|		O80436.1			5.35912	16.7185
TRINITY_DN10026_c0_g1_i13					gi|848862674|ref|XP_012832116.1|		O80436.1			8.30725	5.78982
TRINITY_DN10026_c0_g1_i3	protein nrt1 ptr family -like	1	C:GO:0016020	C:membrane	gi|1276271845|gb|PIN27207.1|		Q8RX77.1			0.695303	1.58302
TRINITY_DN10026_c0_g1_i4					gi|1279085530|ref|XP_022841937.1|		Q9M1E2.1			5.90009	2.50303
TRINITY_DN10026_c0_g1_i5					gi|1276269359|gb|PIN25040.1|		O80436.1		Yes	0.430191	2.09878
TRINITY_DN10026_c0_g1_i8					gi|1276269360|gb|PIN25041.1|		Q9M1E1.1			14.2049	0
TRINITY_DN10026_c0_g1_i9					gi|1023966928|gb|KZV15240.1|		Q9M1E2.1			0.521953	0
TRINITY_DN10027_c0_g1_i2	protein mitochondrial	5	C:GO:0005741; C:GO:0016021; P:GO:0019375; C:GO:0032991; P:GO:0050665	C:mitochondrial outer membrane; C:integral component of membrane; P:galactolipid biosynthetic process; C:protein-containing complex; P:hydrogen peroxide biosynthetic process	gi|1276238648|gb|PIN00768.1|	KY538108.1	Q8GUK1.1		Yes	0	3.06175
TRINITY_DN10027_c0_g1_i5	protein mitochondrial	1	C:GO:0016021	C:integral component of membrane	gi|1276238648|gb|PIN00768.1|	KY538108.1	Q8GUK1.1			1.01818	2.98045
TRINITY_DN10027_c0_g1_i6	protein mitochondrial	1	C:GO:0016021	C:integral component of membrane	gi|1276238648|gb|PIN00768.1|	KY538108.1	Q8GUK1.1			0.335804	1.03759
TRINITY_DN10027_c0_g1_i8	protein mitochondrial	5	C:GO:0005741; C:GO:0016021; P:GO:0019375; C:GO:0032991; P:GO:0050665	C:mitochondrial outer membrane; C:integral component of membrane; P:galactolipid biosynthetic process; C:protein-containing complex; P:hydrogen peroxide biosynthetic process	gi|1276238648|gb|PIN00768.1|	KY538108.1	Q8GUK1.1	K18158	Yes	7.1961	10.1633
TRINITY_DN10027_c1_g1_i1										2.54017	1.44583
TRINITY_DN10027_c2_g1_i1										0.457964	2.68113
TRINITY_DN10028_c0_g1_i1					gi|747048844|ref|XP_011070445.1|	XM_023021398.1			Yes	1.76984	0
TRINITY_DN10028_c0_g1_i2					gi|747048844|ref|XP_011070445.1|	XM_023021398.1			Yes	13.5561	10.7194
TRINITY_DN10028_c0_g1_i3					gi|747048844|ref|XP_011070445.1|	XM_023021398.1			Yes	0.178383	0.745954
TRINITY_DN10029_c0_g1_i1										0.279181	0.272409
TRINITY_DN10029_c0_g1_i3					gi|1279055460|ref|XP_022889602.1|					0.129777	1.20298
TRINITY_DN10029_c0_g1_i4										0	1.84416
TRINITY_DN10029_c0_g1_i7										0.0652442	0.636616
TRINITY_DN10029_c0_g2_i1										1.12066	3.28044
TRINITY_DN1003_c0_g1_i1					gi|747063210|ref|XP_011078143.1|		Q96500.1		Yes	286.035	438.868
TRINITY_DN10030_c0_g1_i2					gi|747042369|ref|XP_011078132.1|		Q7LHG5.2			5.87097	2.29142
TRINITY_DN10030_c0_g2_i5					gi|747105448|ref|XP_011100995.1|		P23074.3		Yes	5.17473	9.03453
TRINITY_DN10030_c0_g2_i9	uncharacterized protein loc105179687	4	F:GO:0003676; F:GO:0004523; P:GO:0051252; P:GO:0090502	F:nucleic acid binding; F:RNA-DNA hybrid ribonuclease activity; P:regulation of RNA metabolic process; P:RNA phosphodiester bond hydrolysis, endonucleolytic	gi|747106676|ref|XP_011101638.1|		P20825.1			1.43706	2.00314
TRINITY_DN10030_c0_g3_i1					gi|747088775|ref|XP_011091994.1|		Q2F7J0.1			2.92454	1.63063
TRINITY_DN10030_c1_g1_i1					gi|1130860648|dbj|GAV59753.1|					3.65034	0.678437
TRINITY_DN10031_c0_g1_i1					gi|1276234532|gb|PIM98356.1|					0.443466	0.605793
TRINITY_DN10031_c0_g1_i2					gi|848927852|ref|XP_012827610.1|	XM_011098388.2	Q54PM7.2		Yes	4.59359	7.22454
TRINITY_DN10032_c0_g1_i1						XM_022996577.1				2.89505	1.73135
TRINITY_DN10032_c0_g1_i4						XM_022996577.1				1.71493	0.760605
TRINITY_DN10032_c0_g1_i5						XM_022996577.1				1.06896	0.579463
TRINITY_DN10032_c0_g1_i7						XM_022996577.1				5.66147	4.91035
TRINITY_DN10032_c0_g1_i8										2.35201	0
TRINITY_DN10032_c1_g1_i1	pleiotropic drug resistance protein 2	4	F:GO:0005524; P:GO:0006810; C:GO:0016021; F:GO:0016887	F:ATP binding; P:transport; C:integral component of membrane; F:ATPase activity	gi|68525484|gb|AAY98792.1|		Q2PCF1.1			0.640739	2.03189
TRINITY_DN10032_c1_g1_i2	pleiotropic drug resistance protein 2-like	4	F:GO:0005524; P:GO:0006810; C:GO:0016021; F:GO:0016887	F:ATP binding; P:transport; C:integral component of membrane; F:ATPase activity	gi|68525484|gb|AAY98792.1|		Q2PCF1.1			0	0.382493
TRINITY_DN10032_c1_g1_i3										2.60154	1.56212
TRINITY_DN10033_c0_g1_i1	probable disease resistance protein at4g33300	2	P:GO:0006952; F:GO:0043531	P:defense response; F:ADP binding	gi|747073652|ref|XP_011083793.1|	XM_016627508.1	Q9SZA7.3			51.4127	51.1563
TRINITY_DN10034_c0_g1_i2	probable sodium metabolite cotransporter chloroplastic	2	C:GO:0009941; C:GO:0016021	C:chloroplast envelope; C:integral component of membrane	gi|848874408|ref|XP_012837745.1|	XM_012982291.1	F4IZC4.1	K14347		18.2838	15.4176
TRINITY_DN10034_c0_g1_i4	probable sodium metabolite cotransporter chloroplastic	2	C:GO:0009941; C:GO:0016021	C:chloroplast envelope; C:integral component of membrane	gi|1173754878|ref|XP_020547311.1|		F4IZC4.1	K14347		2.94429	0.844963
TRINITY_DN10034_c0_g1_i5	probable sodium metabolite cotransporter chloroplastic	2	C:GO:0009941; C:GO:0016021	C:chloroplast envelope; C:integral component of membrane	gi|1173754878|ref|XP_020547311.1|		F4IZC4.1			0.398563	0
TRINITY_DN10034_c0_g2_i2	probable lrr receptor-like serine threonine-protein kinase at3g47570	4	F:GO:0000166; F:GO:0004672; C:GO:0016020; P:GO:0016310	F:nucleotide binding; F:protein kinase activity; C:membrane; P:phosphorylation	gi|1276267382|gb|PIN23327.1|		O22938.1		Yes	9.99888	5.66017
TRINITY_DN10034_c0_g2_i4	serine threonine protein kinase	1	F:GO:0016301	F:kinase activity	gi|1276267382|gb|PIN23327.1|		C0LGP4.1		Yes	1.63572	2.72266
TRINITY_DN10035_c0_g1_i1	low-temperature-induced cysteine proteinase-like	4	F:GO:0004197; C:GO:0005615; C:GO:0005764; P:GO:0051603	F:cysteine-type endopeptidase activity; C:extracellular space; C:lysosome; P:proteolysis involved in cellular protein catabolic process	gi|747056289|ref|XP_011074404.1|	XM_011076102.2	P25776.2		Yes	50.498	60.8972
TRINITY_DN10036_c0_g1_i1	stromal 70 kda heat shock-related chloroplastic	3	F:GO:0005524; P:GO:0006457; F:GO:0051082	F:ATP binding; P:protein folding; F:unfolded protein binding	gi|1276271701|gb|PIN27075.1|		Q02028.1			0.459067	0.671898
TRINITY_DN10036_c0_g1_i3	stromal 70 kda heat shock-related chloroplastic	5	F:GO:0005524; P:GO:0006457; F:GO:0032440; F:GO:0051082; P:GO:0055114	F:ATP binding; P:protein folding; F:2-alkenal reductase [NAD(P)] activity; F:unfolded protein binding; P:oxidation-reduction process	gi|1216972012|ref|XP_021682721.1|		Q9LTX9.1			2.8144	2.32365
TRINITY_DN10036_c0_g2_i1	stromal 70 kda heat shock-related chloroplastic	4	F:GO:0005524; P:GO:0006457; C:GO:0016021; F:GO:0051082	F:ATP binding; P:protein folding; C:integral component of membrane; F:unfolded protein binding	gi|527199082|gb|EPS66995.1|	XM_012994816.1	Q02028.1	K03283		2.07079	1.50099
TRINITY_DN10036_c0_g2_i2	stromal 70 kda heat shock-related chloroplastic	4	F:GO:0005524; P:GO:0006457; C:GO:0016021; F:GO:0051082	F:ATP binding; P:protein folding; C:integral component of membrane; F:unfolded protein binding	gi|77455543|gb|ABA86578.1|	XM_012994816.1	Q02028.1			0.602889	0.441199
TRINITY_DN10036_c0_g2_i3	stromal 70 kda heat shock-related chloroplastic	4	F:GO:0005524; P:GO:0006457; C:GO:0016021; F:GO:0051082	F:ATP binding; P:protein folding; C:integral component of membrane; F:unfolded protein binding	gi|527199082|gb|EPS66995.1|	XM_012994816.1	Q02028.1	K03283		0.205294	0.200314
TRINITY_DN10036_c0_g3_i1	heat shock protein partial	5	F:GO:0005524; P:GO:0006457; F:GO:0032440; F:GO:0051082; P:GO:0055114	F:ATP binding; P:protein folding; F:2-alkenal reductase [NAD(P)] activity; F:unfolded protein binding; P:oxidation-reduction process	gi|77455541|gb|ABA86577.1|	XM_012994816.1	Q02028.1			12.5337	9.78378
TRINITY_DN10037_c0_g1_i1					gi|1027087037|ref|XP_016652587.1|		Q9FG90.1			10.0098	0.319182
TRINITY_DN10037_c0_g1_i2					gi|1271066366|gb|PHT71513.1|		O22727.1	K13459		4.10476	0.762894
TRINITY_DN10037_c1_g1_i1										1.23481	0
TRINITY_DN10037_c1_g1_i2										0	0.380926
TRINITY_DN10037_c1_g2_i1					gi|1271066370|gb|PHT71517.1|					0.384099	1.9676
TRINITY_DN10037_c1_g2_i4					gi|1271186852|gb|PHU06059.1|		O64973.2			3.32049	0.60749
TRINITY_DN10038_c0_g1_i1	protein bola2	2	C:GO:0005634; C:GO:0005737	C:nucleus; C:cytoplasm	gi|255562387|ref|XP_002522200.1|		Q9FIC3.1			3.76517	1.05301
TRINITY_DN10038_c0_g1_i2					gi|255562387|ref|XP_002522200.1|		Q9FIC3.1			13.6081	12.0651
TRINITY_DN10039_c0_g1_i1					gi|848882839|ref|XP_012841742.1|	XM_020698829.1			Yes	0.336595	0.361274
TRINITY_DN10039_c0_g1_i2					gi|848882839|ref|XP_012841742.1|	XM_020698829.1			Yes	4.91455	3.3149
TRINITY_DN1004_c0_g1_i10	mitogen-activated protein kinase kinase kinase 1-like	2	F:GO:0000166; F:GO:0004672	F:nucleotide binding; F:protein kinase activity	gi|1276262298|gb|PIN19012.1|	XM_020692593.1	Q39008.2	K13414	Yes	26.5696	29.6946
TRINITY_DN1004_c0_g1_i14	mitogen-activated protein kinase kinase kinase 1-like	4	F:GO:0004674; F:GO:0005524; P:GO:0006468; P:GO:0009069	F:protein serine/threonine kinase activity; F:ATP binding; P:protein phosphorylation; P:serine family amino acid metabolic process	gi|527188175|gb|EPS60370.1|	XM_020692593.1	Q39008.2			16.5439	5.97669
TRINITY_DN1004_c0_g1_i4	mitogen-activated protein kinase kinase kinase 1-like	6	F:GO:0000166; F:GO:0004702; C:GO:0005737; P:GO:0006468; P:GO:0007178; P:GO:0009069	F:nucleotide binding; F:obsolete signal transducer, downstream of receptor, with serine/threonine kinase activity; C:cytoplasm; P:protein phosphorylation; P:transmembrane receptor protein serine/threonine kinase signaling pathway; P:serine family amino acid metabolic process	gi|747046090|ref|XP_011097614.1|	XM_020692593.1	Q39008.2	K13414	Yes	10.0776	19.2787
TRINITY_DN1004_c0_g1_i8	mitogen-activated protein kinase kinase kinase 1-like	6	F:GO:0000166; F:GO:0004702; C:GO:0005737; P:GO:0006468; P:GO:0007178; P:GO:0009069	F:nucleotide binding; F:obsolete signal transducer, downstream of receptor, with serine/threonine kinase activity; C:cytoplasm; P:protein phosphorylation; P:transmembrane receptor protein serine/threonine kinase signaling pathway; P:serine family amino acid metabolic process	gi|1276262298|gb|PIN19012.1|	XM_020692593.1	Q39008.2	K13414	Yes	17.2552	27.6465
TRINITY_DN1004_c1_g1_i1	phosphatidylinositol 4-phosphate 5-kinase 2	2	F:GO:0016307; P:GO:0046488	F:phosphatidylinositol phosphate kinase activity; P:phosphatidylinositol metabolic process	gi|1276244229|gb|PIN04653.1|	XM_020692594.1	Q8L796.2			20.1283	35.7092
TRINITY_DN1004_c1_g1_i2	mitogen-activated protein kinase kinase kinase 1 isoform x1	5	F:GO:0004674; F:GO:0005524; P:GO:0006468; P:GO:0009069; C:GO:0016021	F:protein serine/threonine kinase activity; F:ATP binding; P:protein phosphorylation; P:serine family amino acid metabolic process; C:integral component of membrane	gi|1276262298|gb|PIN19012.1|	XM_020692594.1				4.5739	10.6723
TRINITY_DN1004_c1_g1_i3	phosphatidylinositol 4-phosphate 5-kinase 2	3	F:GO:0005524; F:GO:0016308; P:GO:0046854	F:ATP binding; F:1-phosphatidylinositol-4-phosphate 5-kinase activity; P:phosphatidylinositol phosphorylation	gi|1173786337|ref|XP_011074875.2|	XM_011099353.2	Q56YP2.1	K00889		31.4228	43.6528
TRINITY_DN1004_c1_g2_i1	phosphatidylinositol 4-phosphate 5-kinase 1-like	3	F:GO:0005524; F:GO:0016308; P:GO:0046854	F:ATP binding; F:1-phosphatidylinositol-4-phosphate 5-kinase activity; P:phosphatidylinositol phosphorylation	gi|1276244229|gb|PIN04653.1|		Q56YP2.1			1.69429	5.14325
TRINITY_DN10040_c0_g1_i1	serine threonine-protein kinase endoribonuclease ire1a isoform x1	3	F:GO:0003824; C:GO:0016020; P:GO:0016070	F:catalytic activity; C:membrane; P:RNA metabolic process	gi|747097961|ref|XP_011096966.1|	XM_011098664.2	Q9C5S2.1			16.5029	16.8619
TRINITY_DN10040_c0_g1_i2	serine threonine-protein kinase endoribonuclease ire1a-like isoform x1	2	F:GO:0003824; P:GO:0016070	F:catalytic activity; P:RNA metabolic process	gi|1276267453|gb|PIN23395.1|	XM_011098664.2	Q93VJ2.1		Yes	0.199281	1.03705
TRINITY_DN10040_c0_g2_i1	serine threonine-protein kinase endoribonuclease ire1a-like isoform x1	8	F:GO:0004540; F:GO:0004672; F:GO:0005524; P:GO:0006397; P:GO:0006468; C:GO:0016021; P:GO:0051252; P:GO:0090501	F:ribonuclease activity; F:protein kinase activity; F:ATP binding; P:mRNA processing; P:protein phosphorylation; C:integral component of membrane; P:regulation of RNA metabolic process; P:RNA phosphodiester bond hydrolysis	gi|747097959|ref|XP_011096965.1|	XM_011098663.2	Q9C5S2.1	K08852		50.2283	44.945
TRINITY_DN10041_c0_g1_i1	cysteine-rich repeat secretory protein 12-like	2	C:GO:0009506; C:GO:0016021	C:plasmodesma; C:integral component of membrane	gi|1276255078|gb|PIN13006.1|	XM_012990516.1	Q9ZU94.2		Yes	8.63456	10.5819
TRINITY_DN10041_c0_g2_i1	cysteine-rich repeat secretory protein 12-like	2	C:GO:0009506; C:GO:0016021	C:plasmodesma; C:integral component of membrane	gi|747049306|ref|XP_011070693.1|	XM_012977929.1	Q9ZU94.2		Yes	0.927276	0.987036
TRINITY_DN10041_c0_g2_i2	cysteine-rich repeat secretory protein 12-like	2	C:GO:0009506; C:GO:0016021	C:plasmodesma; C:integral component of membrane	gi|1276255078|gb|PIN13006.1|	XM_012977929.1	Q9ZU94.2		Yes	3.96097	5.40456
TRINITY_DN10041_c0_g3_i1	cysteine-rich repeat secretory protein 3-like	1	C:GO:0016021	C:integral component of membrane	gi|747087388|ref|XP_011091235.1|	XM_012987438.1	Q6NM73.1		Yes	7.733	8.80299
TRINITY_DN10042_c0_g1_i1	snf1-related protein kinase regulatory subunit beta-2	2	P:GO:0009744; P:GO:0043562	P:response to sucrose; P:cellular response to nitrogen levels	gi|747096023|ref|XP_011095912.1|	XM_011087961.2	Q9SCY5.1	K07199	Yes	5.01548	3.93714
TRINITY_DN10042_c0_g2_i1										2.89754	2.47385
TRINITY_DN10043_c0_g1_i1	squamosa promoter-binding-like protein 14	2	F:GO:0003677; C:GO:0005634	F:DNA binding; C:nucleus	gi|663084732|gb|AIE89790.1|	XM_004300034.2	Q700C2.2			6.49042	7.54371
TRINITY_DN10043_c0_g1_i2	squamosa promoter-binding-like protein 14	2	F:GO:0003677; C:GO:0005634	F:DNA binding; C:nucleus	gi|663084732|gb|AIE89790.1|	XM_004300034.2	Q700C2.2			0.470402	0.535491
TRINITY_DN10044_c0_g1_i10	uncharacterized gpi-anchored protein at4g28100-like	1	C:GO:0016021	C:integral component of membrane	gi|1276239484|gb|PIN01319.1|	XM_012997786.1	Q9SUC9.1			0.096609	0
TRINITY_DN10044_c0_g1_i3	uncharacterized gpi-anchored protein at4g28100-like	1	C:GO:0016021	C:integral component of membrane	gi|747043563|ref|XP_011084420.1|	XM_012997786.1	Q9SUC9.1		Yes	0.195038	0.0380614
TRINITY_DN10044_c0_g1_i6	uncharacterized gpi-anchored protein at4g28100-like	1	C:GO:0016021	C:integral component of membrane	gi|1276239484|gb|PIN01319.1|	XM_012997786.1	Q9SUC9.1		Yes	0.37626	0.305944
TRINITY_DN10044_c0_g1_i7										0	0
TRINITY_DN10044_c0_g1_i9	uncharacterized gpi-anchored protein at4g28100-like	1	C:GO:0016021	C:integral component of membrane	gi|1276239484|gb|PIN01319.1|		Q9SUC9.1		Yes	0.334821	0.245024
TRINITY_DN10045_c0_g1_i1										2.60531	1.3505
TRINITY_DN10045_c0_g2_i1	protein pxr1-like	2	C:GO:0005634; P:GO:0048467	C:nucleus; P:gynoecium development	gi|1276254006|gb|PIN12145.1|					41.7121	27.1141
TRINITY_DN10046_c0_g1_i1										8.96325	0.342974
TRINITY_DN10046_c0_g2_i1										1.84964	5.18873
TRINITY_DN10047_c0_g1_i1					gi|747103819|ref|XP_011100115.1|					2.01028	2.41418
TRINITY_DN10047_c0_g2_i1	uncharacterized protein loc9310356	1	C:GO:0016020	C:membrane	gi|747103819|ref|XP_011100115.1|					1.86256	1.81738
TRINITY_DN10047_c0_g3_i1										6.56655	4.94738
TRINITY_DN10047_c1_g1_i1										1.4127	0.984596
TRINITY_DN10048_c0_g1_i1	photosystem i chlorophyll a b-binding protein 3- chloroplastic-like	7	C:GO:0009522; C:GO:0009535; P:GO:0009765; C:GO:0016021; F:GO:0016168; P:GO:0018298; F:GO:0046872	C:photosystem I; C:chloroplast thylakoid membrane; P:photosynthesis, light harvesting; C:integral component of membrane; F:chlorophyll binding; P:protein-chromophore linkage; F:metal ion binding	gi|685263471|ref|XP_009104717.1|	XM_012995175.1	Q9SY97.1	K08909		76.7677	79.5529
TRINITY_DN10049_c0_g1_i1										7.77604	0.189686
TRINITY_DN1005_c0_g1_i1	brassinosteroid insensitive 1-associated receptor kinase 1	7	F:GO:0004674; F:GO:0005524; P:GO:0006468; P:GO:0007165; P:GO:0009069; C:GO:0016021; F:GO:0019199	F:protein serine/threonine kinase activity; F:ATP binding; P:protein phosphorylation; P:signal transduction; P:serine family amino acid metabolic process; C:integral component of membrane; F:transmembrane receptor protein kinase activity	gi|920687331|gb|KOM31314.1|		Q9XIC7.1			2.16857	0.705323
TRINITY_DN1005_c0_g1_i2	brassinosteroid insensitive 1-associated receptor kinase 1	19	P:GO:0002229; F:GO:0004675; F:GO:0004714; F:GO:0005524; C:GO:0005886; P:GO:0006468; P:GO:0007169; P:GO:0007178; P:GO:0008219; P:GO:0009069; P:GO:0009742; C:GO:0010008; C:GO:0016021; P:GO:0016049; C:GO:0032991; F:GO:0033612; P:GO:0042742; F:GO:0046982; P:GO:0050832	P:defense response to oomycetes; F:transmembrane receptor protein serine/threonine kinase activity; F:transmembrane receptor protein tyrosine kinase activity; F:ATP binding; C:plasma membrane; P:protein phosphorylation; P:transmembrane receptor protein tyrosine kinase signaling pathway; P:transmembrane receptor protein serine/threonine kinase signaling pathway; P:cell death; P:serine family amino…	gi|146386322|gb|ABQ24004.1|	XM_011089540.2	Q94F62.2			7.11331	0
TRINITY_DN1005_c0_g1_i3	brassinosteroid insensitive 1-associated receptor kinase 1-like	7	F:GO:0004674; F:GO:0005524; P:GO:0006468; P:GO:0007165; P:GO:0009069; C:GO:0016021; F:GO:0019199	F:protein serine/threonine kinase activity; F:ATP binding; P:protein phosphorylation; P:signal transduction; P:serine family amino acid metabolic process; C:integral component of membrane; F:transmembrane receptor protein kinase activity	gi|309754759|gb|ADO86982.1|	XM_010528691.2	Q9XIC7.1			0.187883	2.47489
TRINITY_DN1005_c0_g1_i6	brassinosteroid insensitive 1-associated receptor kinase 1-like	7	F:GO:0004674; F:GO:0005524; P:GO:0006468; P:GO:0007165; P:GO:0009069; C:GO:0016021; F:GO:0019199	F:protein serine/threonine kinase activity; F:ATP binding; P:protein phosphorylation; P:signal transduction; P:serine family amino acid metabolic process; C:integral component of membrane; F:transmembrane receptor protein kinase activity	gi|747089532|ref|XP_011092409.1|	XM_011094107.2	Q94F62.2	K13416		3.7289	7.69036
TRINITY_DN1005_c1_g1_i1										27.1705	13.7236
TRINITY_DN1005_c1_g2_i1										3.42779	1.76034
TRINITY_DN10050_c0_g1_i2	glycerol-3-phosphate transporter 5	4	P:GO:0006820; C:GO:0016021; F:GO:0022857; P:GO:0055085	P:anion transport; C:integral component of membrane; F:transmembrane transporter activity; P:transmembrane transport	gi|1276263810|gb|PIN20312.1|	XR_002287387.1	Q9SL56.2	K13783	Yes	17.0743	13.7008
TRINITY_DN10051_c0_g1_i1	udp-glycosyltransferase 73c3-like	1	F:GO:0016757	F:transferase activity, transferring glycosyl groups	gi|1276265182|gb|PIN21479.1|		Q9ZQ95.1		Yes	0.405347	0.758069
TRINITY_DN10051_c0_g1_i10	mannan synthase 1-like	1	C:GO:0016021	C:integral component of membrane	gi|747093593|ref|XP_011094610.1|	XM_011096308.2	Q6UDF0.1			1.39061	0.678437
TRINITY_DN10051_c0_g1_i11	udp-glycosyltransferase 73c3-like	2	P:GO:0008152; F:GO:0016758	P:metabolic process; F:transferase activity, transferring hexosyl groups	gi|747093523|ref|XP_011094572.1|	XM_011096270.2	Q9ZQ95.1	K13496	Yes	0	0
TRINITY_DN10051_c0_g1_i2	udp-glycosyltransferase 73c3-like	2	P:GO:0008152; F:GO:0016758	P:metabolic process; F:transferase activity, transferring hexosyl groups	gi|747093523|ref|XP_011094572.1|	XM_011096308.2	Q9ZQ98.1	K13496		0.132458	0.221564
TRINITY_DN10051_c0_g1_i3	udp-glycosyltransferase 73c3-like	1	F:GO:0016757	F:transferase activity, transferring glycosyl groups	gi|1276265182|gb|PIN21479.1|	XM_011096308.2	Q9ZQ95.1		Yes	0	0
TRINITY_DN10051_c0_g1_i4	udp-glycosyltransferase 73c3-like	2	P:GO:0008152; F:GO:0016758	P:metabolic process; F:transferase activity, transferring hexosyl groups	gi|747093523|ref|XP_011094572.1|	FJ080885.2	Q9ZQ96.1	K13496		0	0
TRINITY_DN10051_c0_g1_i5	udp-glycosyltransferase 73c3-like	1	F:GO:0016757	F:transferase activity, transferring glycosyl groups	gi|1276265182|gb|PIN21479.1|	XM_011096308.2	Q9ZQ95.1		Yes	1.12213	1.03408
TRINITY_DN10051_c0_g1_i6	udp-glycosyltransferase 73c3-like	2	P:GO:0008152; F:GO:0016758	P:metabolic process; F:transferase activity, transferring hexosyl groups	gi|747093523|ref|XP_011094572.1|	XM_011096270.2	Q9ZQ95.1	K13496	Yes	0.117775	0.183869
TRINITY_DN10051_c0_g1_i7	udp-glycosyltransferase 73c3-like	1	F:GO:0016757	F:transferase activity, transferring glycosyl groups	gi|1276265182|gb|PIN21479.1|	XM_011096308.2	Q9ZQ95.1		Yes	0	0
TRINITY_DN10051_c0_g1_i9	udp-glycosyltransferase 73c3-like	2	P:GO:0008152; F:GO:0016758	P:metabolic process; F:transferase activity, transferring hexosyl groups	gi|747093523|ref|XP_011094572.1|	XM_011078985.2	Q9ZQ96.1	K13496		0	2.6863
TRINITY_DN10052_c0_g1_i1					gi|747056132|ref|XP_011074321.1|	XM_011076020.2				1.40947	0.974156
TRINITY_DN10052_c0_g1_i2	chaperone protein	1	C:GO:0016021	C:integral component of membrane	gi|747063808|ref|XP_011078468.1|	XM_011080166.2	Q8EUM4.1		Yes	6.52495	8.27287
TRINITY_DN10052_c0_g1_i3	chaperone protein	1	C:GO:0016021	C:integral component of membrane	gi|1276236465|gb|PIM99427.1|	XM_011080166.2	Q8EUM4.1			0.167312	0.217672
TRINITY_DN10052_c0_g2_i1										1.68809	0.588265
TRINITY_DN10053_c0_g1_i1										5.01848	11.087
TRINITY_DN10053_c0_g2_i1					gi|1173825436|ref|XP_020552658.1|					0.700415	0.512569
TRINITY_DN10053_c0_g2_i2	zinc finger ccch domain-containing protein 22-like	2	F:GO:0097159; F:GO:1901363	F:organic cyclic compound binding; F:heterocyclic compound binding	gi|1276254561|gb|PIN12579.1|	XM_020695082.1	Q10M00.2			27.2416	17.7288
TRINITY_DN10053_c0_g2_i4	zinc finger ccch domain-containing protein 22-like	1	F:GO:0005488	F:binding	gi|747067305|ref|XP_011080369.1|	XM_006365566.2	Q9SV09.1		Yes	38.8442	23.0734
TRINITY_DN10053_c0_g3_i2					gi|1276269329|gb|PIN25013.1|	XM_020693119.1				4.32081	1.40533
TRINITY_DN10053_c0_g3_i3					gi|1276269329|gb|PIN25013.1|	XM_020693119.1				9.26952	4.22481
TRINITY_DN10053_c0_g4_i2	zinc finger ccch domain-containing protein 22-like	1	F:GO:0003676	F:nucleic acid binding	gi|747067305|ref|XP_011080369.1|	XR_002287325.1	Q10M00.2		Yes	25.9566	25.3958
TRINITY_DN10053_c0_g5_i1	zinc finger ccch domain-containing protein 53-like isoform x1	2	F:GO:0097159; F:GO:1901363	F:organic cyclic compound binding; F:heterocyclic compound binding	gi|1276252670|gb|PIN11070.1|	XM_020697154.1	Q0D3J9.1		Yes	14.2902	21.2409
TRINITY_DN10054_c0_g1_i1	uncharacterized protein loc105158016	4	F:GO:0005524; C:GO:0005886; P:GO:0007165; F:GO:0043531	F:ATP binding; C:plasma membrane; P:signal transduction; F:ADP binding	gi|747068364|ref|XP_011080937.1|	XM_020694297.1			Yes	10.5762	3.01737
TRINITY_DN10055_c0_g1_i1						XM_012978301.1				0.116879	0
TRINITY_DN10055_c0_g1_i2						XM_012978301.1				0	0.488047
TRINITY_DN10056_c0_g1_i1					gi|747093059|ref|XP_011094319.1|	XM_023032775.1	Q9FVS1.1		Yes	1.64569	2.23549
TRINITY_DN10056_c0_g1_i2					gi|747093059|ref|XP_011094319.1|	XM_023032775.1	Q9FVS1.1		Yes	0.467213	1.15311
TRINITY_DN10057_c0_g1_i2										3.85374	0
TRINITY_DN10057_c0_g1_i3										5.47081	0.0785016
TRINITY_DN10057_c0_g2_i1										2.1564	2.01261
TRINITY_DN10059_c0_g1_i1	denn domain and wd repeat-containing protein scd1	5	C:GO:0005886; P:GO:0009825; P:GO:0010235; C:GO:0030136; P:GO:0045824	C:plasma membrane; P:multidimensional cell growth; P:guard mother cell cytokinesis; C:clathrin-coated vesicle; P:negative regulation of innate immune response	gi|604327105|gb|EYU33022.1|	XM_012987189.1	Q8RXA7.1		Yes	59.9149	42.0741
TRINITY_DN1006_c0_g1_i1					gi|747101763|ref|XP_011099021.1|	AK446632.1	Q9FME3.1		Yes	0.330752	0.264051
TRINITY_DN1006_c0_g1_i2					gi|747101763|ref|XP_011099021.1|	AK446632.1	Q9FME3.1		Yes	1.98963	0.407447
TRINITY_DN10060_c0_g1_i1	protein mitoferrinlike chloroplastic	2	P:GO:0006810; C:GO:0016021	P:transport; C:integral component of membrane	gi|747046815|ref|XP_011101381.1|	XM_011103079.2	Q9FHX2.1	K15111	Yes	27.1106	26.8801
TRINITY_DN10061_c0_g1_i1					gi|747059378|ref|XP_011076067.1|	XM_016647028.1	Q9SZ67.1		Yes	56.3261	78.3917
TRINITY_DN10062_c0_g1_i1	40s ribosomal protein s30	5	F:GO:0003735; C:GO:0005739; P:GO:0006412; C:GO:0022627; P:GO:0042254	F:structural constituent of ribosome; C:mitochondrion; P:translation; C:cytosolic small ribosomal subunit; P:ribosome biogenesis	gi|567178433|ref|XP_006401298.1|	XM_011087474.2	P49689.3	K02983		123.582	93.4372
TRINITY_DN10062_c0_g2_i1						XM_011087474.2				5.14779	3.05743
TRINITY_DN10062_c0_g2_i2	40s ribosomal protein s30	4	F:GO:0003735; P:GO:0006412; C:GO:0022627; P:GO:0042254	F:structural constituent of ribosome; P:translation; C:cytosolic small ribosomal subunit; P:ribosome biogenesis	gi|641836965|gb|KDO55923.1|	XM_011087474.2	P49689.3	K02983		182.059	214.478
TRINITY_DN10063_c0_g1_i1	5 -nucleotidase	2	F:GO:0008252; P:GO:0016311	F:nucleotidase activity; P:dephosphorylation	gi|1276237988|gb|PIN00363.1|	XM_011092419.2	O67004.1	K03787	Yes	0.218679	0
TRINITY_DN10063_c0_g1_i10	5 -nucleotidase	2	F:GO:0008252; P:GO:0016311	F:nucleotidase activity; P:dephosphorylation	gi|1276237988|gb|PIN00363.1|	XM_011092419.2	A6LS61.1	K03787		0	0
TRINITY_DN10063_c0_g1_i2	5 -nucleotidase	2	F:GO:0008252; P:GO:0016311	F:nucleotidase activity; P:dephosphorylation	gi|1276237988|gb|PIN00363.1|	XM_011092419.2	A6LS61.1	K03787		0.124248	0.161645
TRINITY_DN10063_c0_g1_i7	5 -nucleotidase	2	F:GO:0008252; P:GO:0016311	F:nucleotidase activity; P:dephosphorylation	gi|1276237988|gb|PIN00363.1|	XM_011092419.2	O67004.1	K03787		0	0
TRINITY_DN10063_c0_g1_i8	5 -nucleotidase	2	F:GO:0008252; P:GO:0016311	F:nucleotidase activity; P:dephosphorylation	gi|1276237988|gb|PIN00363.1|	XM_011092419.2	O67004.1	K03787		0	0
TRINITY_DN10064_c0_g1_i1										0	5.11756
TRINITY_DN10064_c0_g1_i2										0	0.793054
TRINITY_DN10064_c0_g1_i3										4.7793	0
TRINITY_DN10064_c1_g1_i1										2.8144	2.53489
TRINITY_DN10065_c0_g1_i1					gi|1276269362|gb|PIN25043.1|		O80436.1	K14638		6.27863	6.69026
TRINITY_DN10065_c0_g2_i3	btb poz domain-containing protein at3g09030	1	P:GO:0051260	P:protein homooligomerization	gi|747094312|ref|XP_011094987.1|	XM_012976688.1	Q9S7R7.1		Yes	24.8563	20.359
TRINITY_DN10066_c0_g1_i1										0.889061	0.495711
TRINITY_DN10066_c0_g1_i3										0.514503	2.94042
TRINITY_DN10066_c0_g2_i2									Yes	10.8967	0.798676
TRINITY_DN10066_c0_g3_i1										0	1.63381
TRINITY_DN10066_c0_g4_i1										0.397638	0
TRINITY_DN10066_c0_g4_i2										2.00054	0
TRINITY_DN10066_c0_g4_i3										1.96971	0.126028
TRINITY_DN10066_c0_g5_i1										1.46298	3.17221
TRINITY_DN10067_c0_g1_i1					gi|747097496|ref|XP_011096715.1|	XM_012972027.1				0.127348	0.124259
TRINITY_DN10067_c0_g1_i3					gi|1098786585|ref|XP_018854994.1|	XM_011098413.2	P21158.1			0.316993	0.463956
TRINITY_DN10067_c0_g1_i4					gi|747097496|ref|XP_011096715.1|	XM_012972027.1	Q7Z9I2.1		Yes	3.68866	1.14699
TRINITY_DN10068_c0_g1_i2	nuclear transcription factor y subunit a-10	4	F:GO:0003700; C:GO:0005667; P:GO:0006355; P:GO:0006355	F:DNA-binding transcription factor activity; C:transcription factor complex; P:regulation of transcription, DNA-templated; P:regulation of transcription, DNA-templated	gi|1279117655|ref|XP_022883184.1|	XM_012973181.1	Q8LFU0.2	K08064	Yes	0.762848	0.194177
TRINITY_DN10068_c0_g1_i3					gi|747092920|ref|XP_011094246.1|	XM_012973181.1	Q8LFU0.2	K08064	Yes	2.45338	2.33003
TRINITY_DN10069_c0_g1_i1										17.9807	20.491
TRINITY_DN1007_c0_g1_i10	protein reticulata-related chloroplastic	4	C:GO:0005739; P:GO:0007275; C:GO:0009706; C:GO:0016021	C:mitochondrion; P:multicellular organism development; C:chloroplast inner membrane; C:integral component of membrane	gi|747085333|ref|XP_011090123.1|	XM_011082059.2	Q94CJ5.1			0.802249	0.0823988
TRINITY_DN1007_c0_g1_i2	protein reticulata-related chloroplastic	4	C:GO:0005739; P:GO:0007275; C:GO:0009706; C:GO:0016021	C:mitochondrion; P:multicellular organism development; C:chloroplast inner membrane; C:integral component of membrane	gi|747085333|ref|XP_011090123.1|	XM_011082059.2	Q94CJ5.1		Yes	0.317757	0.930148
TRINITY_DN1007_c0_g1_i5	protein reticulata-related chloroplastic	2	C:GO:0005739; C:GO:0009706	C:mitochondrion; C:chloroplast inner membrane	gi|747085333|ref|XP_011090123.1|	XM_011091821.2	Q94CJ5.1			0	0
TRINITY_DN1007_c0_g1_i6	protein reticulata-related chloroplastic-like	2	C:GO:0005739; C:GO:0009706	C:mitochondrion; C:chloroplast inner membrane	gi|747085333|ref|XP_011090123.1|	XM_011091824.2	Q94CJ5.1			2.66659	3.18011
TRINITY_DN1007_c0_g1_i7	protein reticulata-related chloroplastic	2	C:GO:0005739; C:GO:0009706	C:mitochondrion; C:chloroplast inner membrane	gi|747085333|ref|XP_011090123.1|	XM_011091821.2	Q94CJ5.1		Yes	0.211472	0.0917078
TRINITY_DN1007_c0_g1_i9	protein reticulata-related chloroplastic	2	C:GO:0005739; C:GO:0009706	C:mitochondrion; C:chloroplast inner membrane	gi|747085333|ref|XP_011090123.1|	XM_011091824.2	Q94CJ5.1		Yes	0.13702	0
TRINITY_DN1007_c0_g2_i1	protein reticulata-related chloroplastic-like	2	C:GO:0005739; C:GO:0009706	C:mitochondrion; C:chloroplast inner membrane	gi|747067293|ref|XP_011080361.1|	XM_011082059.2	Q94CJ5.1			48.3141	21.4161
TRINITY_DN1007_c1_g1_i2										0	1.7537
TRINITY_DN1007_c1_g1_i3					gi|764588041|ref|XP_004301513.2|		Q9CAR0.1		Yes	4.82348	0.507285
TRINITY_DN1007_c1_g1_i4					gi|764588041|ref|XP_004301513.2|		Q9CAR0.1		Yes	0.817652	1.73811
TRINITY_DN1007_c1_g1_i8										0.873913	0.852715
TRINITY_DN10070_c0_g1_i3	abi five binding protein 3	3	F:GO:0005515; C:GO:0005634; P:GO:0007165	F:protein binding; C:nucleus; P:signal transduction	gi|747101256|ref|XP_011098751.1|	XM_011100450.2	Q94F39.1		Yes	1.45999	0.854748
TRINITY_DN10070_c0_g1_i4	abi five binding protein 3	3	F:GO:0005515; C:GO:0005634; P:GO:0007165	F:protein binding; C:nucleus; P:signal transduction	gi|747101256|ref|XP_011098751.1|	XM_011100450.2	Q94F39.1		Yes	4.26386	0.708159
TRINITY_DN10071_c0_g1_i1					gi|1216229568|ref|XP_021603009.1|					4.18639	0
TRINITY_DN10071_c0_g1_i2					gi|1029115888|ref|XP_016736395.1|	CP023132.1				0.696999	0
TRINITY_DN10071_c0_g1_i3					gi|1217020188|ref|XP_021649772.1|					0.492463	0
TRINITY_DN10072_c0_g1_i1					gi|1276250635|gb|PIN09517.1|	XM_019304929.1	Q6NLC8.1		Yes	0.158761	0.206546
TRINITY_DN10072_c0_g1_i2										2.99984	1.9814
TRINITY_DN10072_c0_g1_i3					gi|1276250635|gb|PIN09517.1|	XM_019304929.1	Q6NLC8.1		Yes	0.844945	0.82445
TRINITY_DN10072_c0_g1_i5					gi|1276250635|gb|PIN09517.1|	XM_019304929.1	Q6NLC8.1		Yes	1.26028	0.461143
TRINITY_DN10072_c0_g1_i6					gi|1276250635|gb|PIN09517.1|	XM_019304929.1	Q6NLC8.1		Yes	0.752817	0.342793
TRINITY_DN10073_c0_g1_i1										8.11483	0.258758
TRINITY_DN10073_c0_g2_i1										3.77253	3.45096
TRINITY_DN10074_c0_g1_i1										3.31975	5.81738
TRINITY_DN10074_c0_g1_i2										0.553817	1.35096
TRINITY_DN10074_c0_g1_i3										1.71991	2.71092
TRINITY_DN10074_c0_g2_i1										2.01683	2.11929
TRINITY_DN10074_c1_g1_i1										3.81637	0.595807
TRINITY_DN10075_c0_g1_i1	protein eceriferum 3	10	F:GO:0005506; C:GO:0005886; P:GO:0006633; P:GO:0006723; P:GO:0010025; C:GO:0016021; F:GO:0016491; P:GO:0043447; P:GO:0048235; P:GO:0055114	F:iron ion binding; C:plasma membrane; P:fatty acid biosynthetic process; P:cuticle hydrocarbon biosynthetic process; P:wax biosynthetic process; C:integral component of membrane; F:oxidoreductase activity; P:alkane biosynthetic process; P:pollen sperm cell differentiation; P:oxidation-reduction process	gi|1276265900|gb|PIN22086.1|	XM_022986585.1	Q8H1Z0.1		Yes	1.99712	0.826711
TRINITY_DN10075_c0_g1_i2					gi|747048308|ref|XP_011070158.1|	XM_012982381.1	Q8H1Z0.1		Yes	2.006	0.111848
TRINITY_DN10075_c0_g1_i3	protein eceriferum 3	10	F:GO:0005506; C:GO:0005886; P:GO:0006633; P:GO:0006723; P:GO:0010025; C:GO:0016021; F:GO:0016491; P:GO:0043447; P:GO:0048235; P:GO:0055114	F:iron ion binding; C:plasma membrane; P:fatty acid biosynthetic process; P:cuticle hydrocarbon biosynthetic process; P:wax biosynthetic process; C:integral component of membrane; F:oxidoreductase activity; P:alkane biosynthetic process; P:pollen sperm cell differentiation; P:oxidation-reduction process	gi|1276265900|gb|PIN22086.1|	XM_011071856.2	Q8H1Z0.1		Yes	0.263382	0.128497
TRINITY_DN10075_c0_g1_i4	protein eceriferum 3-like	10	F:GO:0005506; C:GO:0005886; P:GO:0006633; P:GO:0006723; P:GO:0010025; C:GO:0016021; F:GO:0016491; P:GO:0043447; P:GO:0048235; P:GO:0055114	F:iron ion binding; C:plasma membrane; P:fatty acid biosynthetic process; P:cuticle hydrocarbon biosynthetic process; P:wax biosynthetic process; C:integral component of membrane; F:oxidoreductase activity; P:alkane biosynthetic process; P:pollen sperm cell differentiation; P:oxidation-reduction process	gi|1276265900|gb|PIN22086.1|	XM_011071856.2	Q8H1Z0.1		Yes	0.0852789	0.0208026
TRINITY_DN10075_c0_g1_i5										0.323269	1.47199
TRINITY_DN10076_c0_g1_i2										0.540285	0.162209
TRINITY_DN10076_c0_g1_i3										1.47684	0.576409
TRINITY_DN10076_c0_g1_i4										0.375026	0.0914822
TRINITY_DN10076_c0_g1_i5										0.732742	0.158882
TRINITY_DN10076_c0_g1_i8										0.213388	0.291497
TRINITY_DN10076_c0_g1_i9										0.326967	1.70153
TRINITY_DN10076_c0_g2_i1										3.66371	1.11714
TRINITY_DN10076_c0_g3_i1										8.21514	3.91251
TRINITY_DN10077_c0_g1_i1										21.2453	1.3549
TRINITY_DN10077_c0_g2_i1									Yes	16.6389	0.210166
TRINITY_DN10078_c0_g1_i1	uncharacterized protein loc111367955 isoform x1	2	C:GO:0005783; C:GO:0016021	C:endoplasmic reticulum; C:integral component of membrane	gi|1279081458|ref|XP_022844858.1|					6.9637	0
TRINITY_DN10079_c0_g1_i1	alpha-mannosidase i mns5	8	F:GO:0004571; F:GO:0005509; C:GO:0005783; P:GO:0006491; C:GO:0016020; P:GO:0030433; P:GO:0030968; P:GO:0097466	F:mannosyl-oligosaccharide 1,2-alpha-mannosidase activity; F:calcium ion binding; C:endoplasmic reticulum; P:N-glycan processing; C:membrane; P:ubiquitin-dependent ERAD pathway; P:endoplasmic reticulum unfolded protein response; P:ubiquitin-dependent glycoprotein ERAD pathway	gi|1029014236|ref|XP_016670995.1|	XM_011073484.2	Q9SXC9.1		Yes	0.156736	0.344102
TRINITY_DN10079_c0_g1_i4	alpha-mannosidase i mns5	8	F:GO:0004571; F:GO:0005509; C:GO:0005783; P:GO:0006491; C:GO:0016020; P:GO:0030433; P:GO:0030968; P:GO:0097466	F:mannosyl-oligosaccharide 1,2-alpha-mannosidase activity; F:calcium ion binding; C:endoplasmic reticulum; P:N-glycan processing; C:membrane; P:ubiquitin-dependent ERAD pathway; P:endoplasmic reticulum unfolded protein response; P:ubiquitin-dependent glycoprotein ERAD pathway	gi|1276270959|gb|PIN26416.1|	XM_011073484.2	Q9SXC9.1		Yes	0.263764	0.0919164
TRINITY_DN10079_c0_g1_i7	alpha-mannosidase i mns5	8	F:GO:0004571; F:GO:0005509; C:GO:0005783; P:GO:0006491; C:GO:0016020; P:GO:0030433; P:GO:0030968; P:GO:0097466	F:mannosyl-oligosaccharide 1,2-alpha-mannosidase activity; F:calcium ion binding; C:endoplasmic reticulum; P:N-glycan processing; C:membrane; P:ubiquitin-dependent ERAD pathway; P:endoplasmic reticulum unfolded protein response; P:ubiquitin-dependent glycoprotein ERAD pathway	gi|747051397|ref|XP_011071786.1|	XM_011073484.2	Q9SXC9.1		Yes	0.0399733	0
TRINITY_DN10079_c0_g1_i8	alpha-mannosidase i mns5	8	F:GO:0004571; F:GO:0005509; C:GO:0005783; P:GO:0006491; C:GO:0016020; P:GO:0030433; P:GO:0030968; P:GO:0097466	F:mannosyl-oligosaccharide 1,2-alpha-mannosidase activity; F:calcium ion binding; C:endoplasmic reticulum; P:N-glycan processing; C:membrane; P:ubiquitin-dependent ERAD pathway; P:endoplasmic reticulum unfolded protein response; P:ubiquitin-dependent glycoprotein ERAD pathway	gi|1276270959|gb|PIN26416.1|	XM_011073484.2	Q9SXC9.1	K10084	Yes	0	0
TRINITY_DN10079_c0_g2_i1										1.64804	1.28645
TRINITY_DN1008_c0_g1_i17					gi|1173798261|ref|XP_011082639.2|	XM_011084337.2	P13917.2		Yes	6.94108	8.342
TRINITY_DN1008_c0_g1_i2					gi|1173798261|ref|XP_011082639.2|	XM_011084337.2	P13917.2		Yes	1.56125	1.42446
TRINITY_DN1008_c0_g1_i3					gi|1173798261|ref|XP_011082639.2|	KT894204.1	P13917.2		Yes	11.7137	2.10285
TRINITY_DN1008_c0_g1_i6					gi|1173798261|ref|XP_011082639.2|	XM_011084337.2	P13917.2		Yes	21.9954	0
TRINITY_DN1008_c0_g1_i9					gi|1173798261|ref|XP_011082639.2|	XM_011084337.2	P13917.2		Yes	4.41555	2.5912
TRINITY_DN10080_c0_g1_i2										2.67985	1.66399
TRINITY_DN10080_c0_g1_i3										1.33537	0.65149
TRINITY_DN10081_c0_g1_i2									Yes	1.98311	2.45975
TRINITY_DN10081_c0_g1_i4									Yes	3.72581	0.817972
TRINITY_DN10081_c0_g1_i6									Yes	0.13579	0.33124
TRINITY_DN10081_c0_g1_i7									Yes	0	0
TRINITY_DN10081_c0_g1_i8									Yes	0.0523387	0.255346
TRINITY_DN10081_c0_g1_i9										0	1.77729
TRINITY_DN10081_c0_g2_i1										0	3.37693
TRINITY_DN10081_c1_g1_i1										0	4.18911
TRINITY_DN10082_c0_g1_i2	probable beta- -xylosyltransferase irx9h	2	F:GO:0016757; P:GO:0042546	F:transferase activity, transferring glycosyl groups; P:cell wall biogenesis	gi|1276267020|gb|PIN23025.1|	XM_011083506.2	Q9SXC4.2	K20869	Yes	7.11173	19.41
TRINITY_DN10082_c0_g1_i3										0.230645	0.450101
TRINITY_DN10083_c0_g1_i2					gi|527189995|gb|EPS61425.1|		P0C2F6.1		Yes	25.0246	0.231081
TRINITY_DN10083_c1_g1_i1										0.177386	3.02896
TRINITY_DN10084_c0_g1_i1	cmp-sialic acid transporter 1	5	C:GO:0000139; F:GO:0005351; P:GO:0008643; C:GO:0016021; P:GO:1902600	C:Golgi membrane; F:carbohydrate:proton symporter activity; P:carbohydrate transport; C:integral component of membrane; P:proton transmembrane transport	gi|747045331|ref|XP_011093421.1|	XM_011095119.2	Q8LGE9.1	K15272	Yes	1.92403	0
TRINITY_DN10084_c0_g1_i2	cmp-sialic acid transporter 1	5	C:GO:0000139; F:GO:0005351; P:GO:0008643; C:GO:0016021; P:GO:1902600	C:Golgi membrane; F:carbohydrate:proton symporter activity; P:carbohydrate transport; C:integral component of membrane; P:proton transmembrane transport	gi|747045331|ref|XP_011093421.1|	XM_011095119.2	Q8LGE9.1	K15272	Yes	2.77012	5.58024
TRINITY_DN10085_c0_g1_i1	probable 6-phosphogluconolactonase chloroplastic	3	P:GO:0005975; P:GO:0006098; F:GO:0017057	P:carbohydrate metabolic process; P:pentose-phosphate shunt; F:6-phosphogluconolactonase activity	gi|1173790618|ref|XP_011075917.2|	XM_011077615.2	Q69NG5.2	K01057	Yes	166.79	162.21
TRINITY_DN10085_c0_g2_i1						KP718624.1				3.85562	1.5491
TRINITY_DN10086_c0_g1_i1	probable protein phosphatase 2c 35	5	F:GO:0004722; C:GO:0005886; P:GO:0006470; C:GO:0008287; F:GO:0046872	F:protein serine/threonine phosphatase activity; C:plasma membrane; P:protein dephosphorylation; C:protein serine/threonine phosphatase complex; F:metal ion binding	gi|747086666|ref|XP_011090842.1|	XM_023004406.1	Q7XJ53.1		Yes	12.5337	16.4422
TRINITY_DN10087_c0_g1_i1					gi|747066785|ref|XP_011080086.1|		Q66GN3.1			0.106313	0.207469
TRINITY_DN10087_c0_g1_i3					gi|747066785|ref|XP_011080086.1|	XM_011081784.2	Q66GN3.1	K21843	Yes	12.5018	10.7076
TRINITY_DN10088_c0_g1_i1										3.1867	0.252114
TRINITY_DN10088_c0_g1_i5										2.13261	0
TRINITY_DN10088_c0_g1_i6										3.19891	6.41604
TRINITY_DN10088_c0_g1_i7										1.62001	2.84528
TRINITY_DN10088_c0_g1_i8										1.70391	3.87934
TRINITY_DN10088_c0_g2_i1										5.20934	6.35372
TRINITY_DN10089_c0_g1_i1	hop-interacting protein thi002	3	C:GO:0005742; C:GO:0005829; P:GO:0045040	C:mitochondrial outer membrane translocase complex; C:cytosol; P:protein insertion into mitochondrial outer membrane	gi|1276257059|gb|PIN14660.1|	XM_011072076.2	Q9FHY8.1		Yes	50.8018	50.0496
TRINITY_DN1009_c0_g1_i1						XM_012972141.1				56.3731	295.294
TRINITY_DN1009_c0_g1_i2						XM_012972141.1				0.512132	64.4625
TRINITY_DN10090_c0_g1_i1					gi|1173801547|ref|XP_020550444.1|	XM_012977686.1	O81283.1			18.8681	20.1979
TRINITY_DN10090_c0_g2_i1	translocase of chloroplast chloroplastic	2	F:GO:0005525; F:GO:0016817	F:GTP binding; F:hydrolase activity, acting on acid anhydrides	gi|1173801547|ref|XP_020550444.1|	XM_020694785.1	O81283.1		Yes	39.3558	43.3796
TRINITY_DN10091_c0_g1_i2										0.275081	0.153376
TRINITY_DN10091_c0_g1_i3										0.271939	0.341155
TRINITY_DN10091_c0_g1_i5										0.427479	0.451869
TRINITY_DN10091_c0_g1_i6										0.416107	0.437245
TRINITY_DN10091_c0_g2_i1										0.831416	0.811248
TRINITY_DN10091_c0_g2_i2										0.8686	0.141255
TRINITY_DN10092_c0_g1_i1					gi|1173792353|ref|XP_020549474.1|	XM_020693815.1	Q9BZH6.1		Yes	0.0596471	0.126101
TRINITY_DN10092_c0_g1_i2					gi|1173792353|ref|XP_020549474.1|	XM_020693815.1	Q9BZH6.1		Yes	0.195198	0.190463
TRINITY_DN10093_c0_g1_i1					gi|1173783214|ref|XP_011099054.2|	XM_023010686.1	Q9LMP1.1		Yes	7.36125	6.90285
TRINITY_DN10094_c0_g1_i3	chaperonin 60 subunit alpha chloroplastic	3	F:GO:0005524; C:GO:0005737; P:GO:0042026	F:ATP binding; C:cytoplasm; P:protein refolding	gi|747097677|ref|XP_011096811.1|	XM_011098509.2	Q56XV8.1		Yes	6.47436	6.29647
TRINITY_DN10095_c0_g1_i1	cytokinin riboside 5 -monophosphate phosphoribohydrolase log5-like	4	C:GO:0005634; C:GO:0005829; P:GO:0009691; F:GO:0016799	C:nucleus; C:cytosol; P:cytokinin biosynthetic process; F:hydrolase activity, hydrolyzing N-glycosyl compounds	gi|1276251922|gb|PIN10493.1|	KR703212.1	Q8LBB7.1	K22522	Yes	17.214	9.39902
TRINITY_DN10096_c0_g1_i1	rna pseudouridine synthase mitochondrial	1	P:GO:0009451	P:RNA modification	gi|1109284040|ref|XP_019166408.1|	XM_020697263.1	Q5XET6.1			0.322123	0.0449014
TRINITY_DN10096_c0_g1_i2	rna pseudouridine synthase mitochondrial	5	F:GO:0003723; C:GO:0005739; F:GO:0009982; F:GO:0019239; P:GO:0031119	F:RNA binding; C:mitochondrion; F:pseudouridine synthase activity; F:deaminase activity; P:tRNA pseudouridine synthesis	gi|1276260604|gb|PIN17604.1|	XM_020697263.1	Q9LT72.1		Yes	0.105489	0.0514651
TRINITY_DN10096_c0_g1_i3	rna pseudouridine synthase mitochondrial	5	F:GO:0003723; C:GO:0005739; F:GO:0009982; F:GO:0019239; P:GO:0031119	F:RNA binding; C:mitochondrion; F:pseudouridine synthase activity; F:deaminase activity; P:tRNA pseudouridine synthesis	gi|1276260604|gb|PIN17604.1|	XR_848677.2	Q9LT72.1		Yes	0.686682	0.643224
TRINITY_DN10096_c0_g1_i5					gi|1173768275|ref|XP_020552922.1|	XM_020697263.1	Q9LT72.1			0.953624	0.413552
TRINITY_DN10097_c0_g1_i1	uncharacterized protein at3g28850-like	1	P:GO:0008150	P:biological_process	gi|1276235578|gb|PIM98914.1|	XM_016590204.1	Q9FLE8.1	K17479	Yes	10.0181	10.1242
TRINITY_DN10098_c0_g1_i1					gi|747050297|ref|XP_011071214.1|		Q9CAG8.1		Yes	0.46512	0.408454
TRINITY_DN10098_c0_g1_i2	f-box kelch-repeat protein at1g67480-like	3	F:GO:0004842; P:GO:0016567; C:GO:0031463	F:ubiquitin-protein transferase activity; P:protein ubiquitination; C:Cul3-RING ubiquitin ligase complex	gi|747050297|ref|XP_011071214.1|	XM_011072913.2	Q9CAG8.1		Yes	3.1025	2.60154
TRINITY_DN10098_c0_g2_i1	f-box kelch-repeat protein at1g67480	3	F:GO:0004842; P:GO:0016567; C:GO:0031463	F:ubiquitin-protein transferase activity; P:protein ubiquitination; C:Cul3-RING ubiquitin ligase complex	gi|747079154|ref|XP_011086764.1|	XM_018981166.1	Q9CAG8.1		Yes	26.9529	22.3931
TRINITY_DN10099_c0_g1_i1					gi|1173778249|ref|XP_020554734.1|	XM_020699075.1				15.3495	14.7958
TRINITY_DN101_c0_g1_i1										3.33202	2.48621
TRINITY_DN101_c0_g1_i15	heavy metal-associated isoprenylated plant protein 3-like	4	C:GO:0005737; P:GO:0030001; F:GO:0046914; P:GO:0046916	C:cytoplasm; P:metal ion transport; F:transition metal ion binding; P:cellular transition metal ion homeostasis	gi|848873739|ref|XP_012837426.1|		Q9C5D3.1			0.397849	0
TRINITY_DN101_c0_g1_i16										0.348925	7.14968
TRINITY_DN101_c0_g1_i23										4.51758	2.4349
TRINITY_DN101_c0_g1_i26										5.07037	0.973255
TRINITY_DN101_c0_g1_i27	heavy metal-associated isoprenylated plant protein 3-like	4	C:GO:0005737; P:GO:0030001; F:GO:0046914; P:GO:0046916	C:cytoplasm; P:metal ion transport; F:transition metal ion binding; P:cellular transition metal ion homeostasis	gi|698490871|ref|XP_009791885.1|		Q9C5D3.1			0.0960247	0.562173
TRINITY_DN101_c0_g1_i28										2.6858	0.960907
TRINITY_DN101_c0_g1_i36	heavy metal-associated isoprenylated plant protein 3-like	4	C:GO:0005737; P:GO:0030001; F:GO:0046914; P:GO:0046916	C:cytoplasm; P:metal ion transport; F:transition metal ion binding; P:cellular transition metal ion homeostasis	gi|1276246515|gb|PIN06325.1|		Q9C5D3.1			0.488137	0.0680424
TRINITY_DN101_c0_g1_i40										0.115603	0
TRINITY_DN101_c0_g1_i42	heavy metal-associated isoprenylated plant protein 3-like	4	C:GO:0005737; P:GO:0030001; F:GO:0046914; P:GO:0046916	C:cytoplasm; P:metal ion transport; F:transition metal ion binding; P:cellular transition metal ion homeostasis	gi|848873739|ref|XP_012837426.1|		Q9C5D3.1			3.14352	1.18567
TRINITY_DN101_c0_g1_i5										0.47079	1.22499
TRINITY_DN101_c0_g1_i7	heavy metal-associated isoprenylated plant protein 3-like	4	C:GO:0005737; P:GO:0030001; F:GO:0046914; P:GO:0046916	C:cytoplasm; P:metal ion transport; F:transition metal ion binding; P:cellular transition metal ion homeostasis	gi|848873739|ref|XP_012837426.1|		Q9C5D3.1			0	0
TRINITY_DN101_c0_g2_i1	heavy metal-associated isoprenylated plant protein 3-like	4	C:GO:0005737; P:GO:0030001; F:GO:0046914; P:GO:0046916	C:cytoplasm; P:metal ion transport; F:transition metal ion binding; P:cellular transition metal ion homeostasis	gi|1276246515|gb|PIN06325.1|					29.1373	22.5257
TRINITY_DN101_c1_g1_i1										3.24738	4.3757
TRINITY_DN1010_c0_g1_i10					gi|747076004|ref|XP_011085058.1|	XM_011075705.2			Yes	0.419774	0.157535
TRINITY_DN1010_c0_g1_i2					gi|747076004|ref|XP_011085058.1|	XM_011075705.2			Yes	0	0
TRINITY_DN1010_c0_g1_i3					gi|747076004|ref|XP_011085058.1|	XM_011075705.2			Yes	1.33059	1.39818
TRINITY_DN1010_c0_g1_i4					gi|747076004|ref|XP_011085058.1|	XM_011075705.2			Yes	0	0
TRINITY_DN1010_c0_g1_i5					gi|747076004|ref|XP_011085058.1|	XM_011075705.2			Yes	5.32741	3.61613
TRINITY_DN1010_c0_g1_i6					gi|747076004|ref|XP_011085058.1|	XM_011075705.2			Yes	0	0
TRINITY_DN1010_c0_g1_i7					gi|747076004|ref|XP_011085058.1|	XM_011075705.2			Yes	0	0
TRINITY_DN1010_c0_g1_i8					gi|747076004|ref|XP_011085058.1|	XM_011075705.2			Yes	0	0
TRINITY_DN1010_c0_g1_i9					gi|747076004|ref|XP_011085058.1|	XM_011075705.2			Yes	0	0
TRINITY_DN10100_c0_g1_i1					gi|848893254|ref|XP_012846678.1|	XM_012991225.1	Q9M2W8.1			7.91449	7.4467
TRINITY_DN10101_c0_g1_i2					gi|1276264531|gb|PIN20929.1|	XM_020696527.1	Q9FZ19.2		Yes	5.11444	8.37329
TRINITY_DN10101_c0_g1_i3	lysosomal beta glucosidase-like	2	F:GO:0004553; P:GO:0005975	F:hydrolase activity, hydrolyzing O-glycosyl compounds; P:carbohydrate metabolic process	gi|1102722039|gb|OIW20537.1|					0.151682	0.148003
TRINITY_DN10102_c0_g1_i1	kinesin-like protein klp-3	6	F:GO:0003777; F:GO:0005524; C:GO:0005874; P:GO:0007018; F:GO:0008017; C:GO:0045298	F:microtubule motor activity; F:ATP binding; C:microtubule; P:microtubule-based movement; F:microtubule binding; C:tubulin complex	gi|848880135|ref|XP_012840451.1|	XM_011089097.2	F4K4C5.1	K10406	Yes	6.38336	4.67585
TRINITY_DN10102_c1_g1_i1	importin subunit beta-1-like	5	C:GO:0005622; P:GO:0006886; P:GO:0006913; F:GO:0008536; F:GO:0008565	C:intracellular; P:intracellular protein transport; P:nucleocytoplasmic transport; F:Ran GTPase binding; F:protein transporter activity	gi|1276270838|gb|PIN26309.1|	XM_011096755.2	Q9FJD4.1	K14293	Yes	34.3637	24.1723
TRINITY_DN10103_c0_g1_i1	glutamyl-trna amidotransferase subunit chloroplastic mitochondrial	7	C:GO:0005739; P:GO:0006536; C:GO:0009507; C:GO:0030956; P:GO:0032543; F:GO:0050567; P:GO:0070681	C:mitochondrion; P:glutamate metabolic process; C:chloroplast; C:glutamyl-tRNA(Gln) amidotransferase complex; P:mitochondrial translation; F:glutaminyl-tRNA synthase (glutamine-hydrolyzing) activity; P:glutaminyl-tRNAGln biosynthesis via transamidation	gi|747087606|ref|XP_011091353.1|	XR_002287940.1	B9SQR9.1	K02434	Yes	0.725184	0.524989
TRINITY_DN10103_c0_g1_i2	glutamyl-trna amidotransferase subunit chloroplastic mitochondrial	7	C:GO:0005739; P:GO:0006536; C:GO:0009507; C:GO:0030956; P:GO:0032543; F:GO:0050567; P:GO:0070681	C:mitochondrion; P:glutamate metabolic process; C:chloroplast; C:glutamyl-tRNA(Gln) amidotransferase complex; P:mitochondrial translation; F:glutaminyl-tRNA synthase (glutamine-hydrolyzing) activity; P:glutaminyl-tRNAGln biosynthesis via transamidation	gi|747087606|ref|XP_011091353.1|	XR_002287940.1	B9SQR9.1		Yes	0.111751	0.0872322
TRINITY_DN10104_c0_g1_i1					gi|1276260504|gb|PIN17521.1|	CP019042.1			Yes	0.243139	0.342682
TRINITY_DN10104_c0_g1_i3					gi|1276260504|gb|PIN17521.1|	CP019042.1			Yes	0.535422	0.427447
TRINITY_DN10105_c0_g1_i1					gi|1276252441|gb|PIN10890.1|				Yes	13.1309	20.4463
TRINITY_DN10106_c0_g1_i1					gi|848898584|ref|XP_012849413.1|	XM_023030483.1				2.39338	1.10928
TRINITY_DN10106_c0_g1_i10										0.192049	8.43259
TRINITY_DN10106_c0_g1_i11					gi|848898584|ref|XP_012849413.1|	XM_023030483.1				0.966625	1.62913
TRINITY_DN10106_c0_g1_i12					gi|1021026716|gb|KZM84503.1|	XM_023030483.1				3.02173	0.140402
TRINITY_DN10106_c0_g1_i3					gi|848898584|ref|XP_012849413.1|	XM_023030483.1				0.975989	1.28562
TRINITY_DN10106_c0_g1_i4					gi|1025303371|ref|XP_016499999.1|	XM_023030483.1				6.94289	3.11626
TRINITY_DN10106_c0_g1_i6					gi|848898584|ref|XP_012849413.1|	XM_023030483.1				0.169194	0
TRINITY_DN10106_c0_g1_i7					gi|848898584|ref|XP_012849413.1|	XM_023030483.1				0	0
TRINITY_DN10106_c0_g1_i9										0	6.05229
TRINITY_DN10107_c0_g1_i1	1-aminocyclopropane-1-carboxylate oxidase homolog 1-like	1	F:GO:0051213	F:dioxygenase activity	gi|747087293|ref|XP_011091183.1|	XM_011092881.2	Q84MB3.1			18.518	5.70974
TRINITY_DN10107_c0_g2_i1	1-aminocyclopropane-1-carboxylate oxidase homolog 1-like	4	F:GO:0005506; P:GO:0042432; F:GO:0050590; P:GO:0055114	F:iron ion binding; P:indole biosynthetic process; F:desacetoxyvindoline 4-hydroxylase activity; P:oxidation-reduction process	gi|848884800|ref|XP_012842660.1|	XM_011092881.2	Q84MB3.1			17.2856	3.18506
TRINITY_DN10108_c0_g1_i1										7.42258	9.95849
TRINITY_DN10109_c0_g1_i1	crs2-associated factor mitochondrial	2	F:GO:0003723; C:GO:0005739	F:RNA binding; C:mitochondrion	gi|645306600|ref|XP_008246213.1|		Q0J7J7.2			0	0
TRINITY_DN10109_c0_g1_i2	crs2-associated factor mitochondrial	2	F:GO:0003723; C:GO:0005739	F:RNA binding; C:mitochondrion	gi|848927176|ref|XP_012827404.1|	XM_010279913.2	Q9FFU1.1			0.220966	0.176405
TRINITY_DN10109_c0_g1_i3					gi|645306600|ref|XP_008246213.1|		Q0J7J7.2			0.0626687	0.21402
TRINITY_DN10109_c0_g1_i8					gi|848927176|ref|XP_012827404.1|	XM_019200298.1	Q9FFU1.1		Yes	0.11645	0.132563
TRINITY_DN10109_c1_g1_i1										1.11803	3.27274
TRINITY_DN1011_c0_g1_i1	serine threonine-protein kinase sty46	7	F:GO:0004674; F:GO:0005524; P:GO:0006468; P:GO:0009069; P:GO:0009734; P:GO:0009742; P:GO:0010305	F:protein serine/threonine kinase activity; F:ATP binding; P:protein phosphorylation; P:serine family amino acid metabolic process; P:auxin-activated signaling pathway; P:brassinosteroid mediated signaling pathway; P:leaf vascular tissue pattern formation	gi|1276245081|gb|PIN05269.1|	XM_011077232.2	F4IS56.1		Yes	1.39729	0.775724
TRINITY_DN1011_c0_g1_i2	serine threonine-protein kinase sty46-like	7	F:GO:0004674; F:GO:0005524; P:GO:0006468; P:GO:0009069; P:GO:0009734; P:GO:0009742; P:GO:0010305	F:protein serine/threonine kinase activity; F:ATP binding; P:protein phosphorylation; P:serine family amino acid metabolic process; P:auxin-activated signaling pathway; P:brassinosteroid mediated signaling pathway; P:leaf vascular tissue pattern formation	gi|747049848|ref|XP_011070978.1|	XM_020698869.1	F4IS56.1		Yes	0.478252	0.2196
TRINITY_DN1011_c0_g1_i3	serine threonine-protein kinase sty46	8	F:GO:0004674; F:GO:0004715; F:GO:0005524; P:GO:0009069; P:GO:0009734; P:GO:0009742; P:GO:0010305; P:GO:0018108	F:protein serine/threonine kinase activity; F:non-membrane spanning protein tyrosine kinase activity; F:ATP binding; P:serine family amino acid metabolic process; P:auxin-activated signaling pathway; P:brassinosteroid mediated signaling pathway; P:leaf vascular tissue pattern formation; P:peptidyl-tyrosine phosphorylation	gi|848895472|ref|XP_012847783.1|	XM_011077232.2	F4IS56.1		Yes	0	0
TRINITY_DN1011_c0_g1_i4	serine threonine-protein kinase sty46-like	7	F:GO:0004674; F:GO:0005524; P:GO:0006468; P:GO:0009069; P:GO:0009734; P:GO:0009742; P:GO:0010305	F:protein serine/threonine kinase activity; F:ATP binding; P:protein phosphorylation; P:serine family amino acid metabolic process; P:auxin-activated signaling pathway; P:brassinosteroid mediated signaling pathway; P:leaf vascular tissue pattern formation	gi|1111054471|ref|XP_019234052.1|	XM_020698869.1	F4IS56.1		Yes	0.206183	0.431103
TRINITY_DN1011_c0_g1_i5	serine threonine-protein kinase sty46	8	F:GO:0004674; F:GO:0004715; F:GO:0005524; P:GO:0009069; P:GO:0009734; P:GO:0009742; P:GO:0010305; P:GO:0018108	F:protein serine/threonine kinase activity; F:non-membrane spanning protein tyrosine kinase activity; F:ATP binding; P:serine family amino acid metabolic process; P:auxin-activated signaling pathway; P:brassinosteroid mediated signaling pathway; P:leaf vascular tissue pattern formation; P:peptidyl-tyrosine phosphorylation	gi|848895472|ref|XP_012847783.1|	XM_011077232.2	F4IS56.1		Yes	0.584037	0.0854806
TRINITY_DN1011_c0_g1_i6	serine threonine-protein kinase sty46-like	7	F:GO:0004674; F:GO:0005524; P:GO:0006468; P:GO:0009069; P:GO:0009734; P:GO:0009742; P:GO:0010305	F:protein serine/threonine kinase activity; F:ATP binding; P:protein phosphorylation; P:serine family amino acid metabolic process; P:auxin-activated signaling pathway; P:brassinosteroid mediated signaling pathway; P:leaf vascular tissue pattern formation	gi|747049848|ref|XP_011070978.1|	XM_020698869.1	F4IS56.1		Yes	0	0
TRINITY_DN10110_c0_g1_i1					gi|1276247659|gb|PIN07195.1|				Yes	1102.65	201.357
TRINITY_DN10111_c0_g1_i3	abc1 protein at2g40090	3	F:GO:0004672; F:GO:0005524; P:GO:0006468	F:protein kinase activity; F:ATP binding; P:protein phosphorylation	gi|604302812|gb|EYU22351.1|	XM_011086609.2	O04212.2	K08869		15.3543	14.9576
TRINITY_DN10112_c0_g1_i1					gi|747062258|ref|XP_011077628.1|	XM_011079326.2	Q9FN03.1		Yes	0	0
TRINITY_DN10112_c0_g1_i11					gi|747062258|ref|XP_011077628.1|	XM_011079326.2	Q9FN03.1		Yes	0	0
TRINITY_DN10112_c0_g1_i13					gi|747062258|ref|XP_011077628.1|	XM_012994996.1			Yes	0.750399	0.0430704
TRINITY_DN10112_c0_g1_i20					gi|747062258|ref|XP_011077628.1|	XM_012994996.1	Q9FN03.1		Yes	0	0
TRINITY_DN10112_c0_g1_i21					gi|1279077379|ref|XP_022842707.1|	XR_001173683.1	Q9FN03.1		Yes	0	0
TRINITY_DN10112_c0_g1_i25					gi|1173795096|ref|XP_020549805.1|	XM_011079326.2	Q9FN03.1		Yes	0	0
TRINITY_DN10112_c0_g1_i26					gi|747062258|ref|XP_011077628.1|	XR_001173683.1	Q9FN03.1			0	0
TRINITY_DN10112_c0_g1_i28					gi|1173795096|ref|XP_020549805.1|	XM_012994996.1	Q9FN03.1		Yes	0	0
TRINITY_DN10112_c0_g1_i30					gi|1173795096|ref|XP_020549805.1|	XM_020694148.1	Q9FN03.1			1.48085	0.940884
TRINITY_DN10112_c0_g1_i4					gi|1173795096|ref|XP_020549805.1|	XM_011079326.2	Q9FN03.1			0	0
TRINITY_DN10112_c0_g1_i6					gi|1109274196|ref|XP_019161265.1|					1.02527	0.272835
TRINITY_DN10112_c0_g2_i2	ultraviolet-b receptor uvr8 isoform x1	2	F:GO:0016301; P:GO:0016310	F:kinase activity; P:phosphorylation	gi|747075929|ref|XP_011085017.1|	XM_011086715.2	Q9FN03.1		Yes	0.226921	0.123009
TRINITY_DN10112_c0_g2_i4	ultraviolet-b receptor uvr8 isoform x1	1	F:GO:0016874	F:ligase activity	gi|1279109962|ref|XP_022879212.1|	XM_011086714.2	Q9FN03.1		Yes	0.577021	0.422268
TRINITY_DN10113_c0_g1_i1	dnaj homolog subfamily c member 2-like	2	F:GO:0003677; C:GO:0005634	F:DNA binding; C:nucleus	gi|1279065882|ref|XP_022894878.1|	XM_011074629.2	Q1RMH9.1	K09522		43.9936	46.7297
TRINITY_DN10114_c0_g1_i1	40s ribosomal protein s15-4	5	F:GO:0003723; F:GO:0003735; P:GO:0006412; C:GO:0015935; P:GO:0042254	F:RNA binding; F:structural constituent of ribosome; P:translation; C:small ribosomal subunit; P:ribosome biogenesis	gi|848888861|ref|XP_012844614.1|	XM_011075187.2	P31674.2	K02958	Yes	528.416	516.541
TRINITY_DN10114_c0_g2_i1										7.09906	8.31223
TRINITY_DN10115_c0_g1_i1										63.6329	26.0587
TRINITY_DN10115_c0_g2_i1										2.69412	0
TRINITY_DN10115_c0_g2_i2										1.18249	0.897409
TRINITY_DN10116_c0_g1_i1										0.204413	1.89482
TRINITY_DN10116_c0_g1_i2					gi|1173768188|ref|XP_020552898.1|		Q9XIF0.1			0.816111	11.6899
TRINITY_DN10116_c0_g1_i3					gi|1276260977|gb|PIN17914.1|		P0C8S1.1			1.32071	0
TRINITY_DN10117_c0_g1_i3	tata-box-binding protein	4	F:GO:0003677; C:GO:0005634; P:GO:0006352; P:GO:0006355	F:DNA binding; C:nucleus; P:DNA-templated transcription, initiation; P:regulation of transcription, DNA-templated	gi|747084647|ref|XP_011089742.1|	XR_002287834.1	Q8W0W4.2		Yes	0.277716	0
TRINITY_DN10117_c0_g1_i4	tata-box-binding protein isoform x2	3	F:GO:0003677; C:GO:0005634; P:GO:0006352	F:DNA binding; C:nucleus; P:DNA-templated transcription, initiation	gi|1279093620|ref|XP_022849140.1|	XR_002287834.1	P93348.1			0.0978998	0.286575
TRINITY_DN10117_c0_g1_i5	tata-box-binding protein	2	F:GO:0003677; P:GO:0006352	F:DNA binding; P:DNA-templated transcription, initiation	gi|1279093620|ref|XP_022849140.1|	XR_002287834.1	Q8W0W4.2		Yes	0.0744773	0.218012
TRINITY_DN10117_c0_g1_i6	tata-box-binding protein	3	F:GO:0003677; C:GO:0005634; P:GO:0006352	F:DNA binding; C:nucleus; P:DNA-templated transcription, initiation	gi|747084647|ref|XP_011089742.1|	XR_002287834.1	P26357.1	K03120	Yes	0.426776	0.582994
TRINITY_DN10117_c0_g1_i7	tata-box-binding protein isoform x2	2	F:GO:0003677; P:GO:0006352	F:DNA binding; P:DNA-templated transcription, initiation	gi|1179531160|ref|XP_020686687.1|	XM_011090876.2	P26357.1			0.502231	1.38847
TRINITY_DN10117_c0_g1_i8	tata-box-binding protein isoform x2	3	F:GO:0003677; C:GO:0005634; P:GO:0006352	F:DNA binding; C:nucleus; P:DNA-templated transcription, initiation	gi|1279093620|ref|XP_022849140.1|	XR_002287834.1	P93348.1		Yes	0	0
TRINITY_DN10117_c0_g2_i1	tata-box-binding protein	3	F:GO:0003677; C:GO:0005634; P:GO:0006352	F:DNA binding; C:nucleus; P:DNA-templated transcription, initiation	gi|747084647|ref|XP_011089742.1|	XM_011090875.2	P26357.1	K03120	Yes	0	0
TRINITY_DN10117_c0_g2_i2	tata-box-binding protein	3	F:GO:0003677; C:GO:0005634; P:GO:0006352	F:DNA binding; C:nucleus; P:DNA-templated transcription, initiation	gi|747084647|ref|XP_011089742.1|	XM_011090875.2	P26357.1	K03120	Yes	0	0
TRINITY_DN10117_c0_g2_i3	tata-box-binding protein	3	F:GO:0003677; C:GO:0005634; P:GO:0006352	F:DNA binding; C:nucleus; P:DNA-templated transcription, initiation	gi|747084647|ref|XP_011089742.1|	XM_011090875.2	P26357.1	K03120	Yes	0	0
TRINITY_DN10117_c0_g2_i4	tata-box-binding protein	4	F:GO:0003677; C:GO:0005634; P:GO:0006352; P:GO:0006355	F:DNA binding; C:nucleus; P:DNA-templated transcription, initiation; P:regulation of transcription, DNA-templated	gi|976916497|gb|KVI02005.1|	XM_011090875.2	Q8W0W4.2		Yes	0	0
TRINITY_DN10117_c0_g2_i5	tata-box-binding protein 2	3	F:GO:0003677; C:GO:0005634; P:GO:0006352	F:DNA binding; C:nucleus; P:DNA-templated transcription, initiation	gi|527199101|gb|EPS67007.1|	XM_011090876.2	P50159.1		Yes	0	0
TRINITY_DN10117_c0_g2_i6										2.07554	1.49225
TRINITY_DN10118_c0_g1_i1					gi|1276266613|gb|PIN22684.1|		Q5NB82.1		Yes	0.234622	0.0624357
TRINITY_DN10118_c0_g1_i4					gi|1276266613|gb|PIN22684.1|		Q5NB82.1		Yes	1.41843	0.367632
TRINITY_DN10118_c1_g1_i1										6.09641	7.80746
TRINITY_DN10119_c0_g1_i1										32.8645	36.4087
TRINITY_DN10119_c0_g2_i1										0	8.42056
TRINITY_DN1012_c0_g1_i1					gi|1276266059|gb|PIN22224.1|	XM_011085768.2	F4IRM4.1		Yes	0	0
TRINITY_DN1012_c0_g1_i2					gi|1276266059|gb|PIN22224.1|	XM_011085768.2	F4IRM4.1		Yes	0	0
TRINITY_DN1012_c0_g1_i3					gi|1276266059|gb|PIN22224.1|	XM_011085768.2	F4IRM4.1		Yes	0	0
TRINITY_DN1012_c0_g1_i4										2.66276	1.61773
TRINITY_DN1012_c0_g1_i7					gi|1276266059|gb|PIN22224.1|	XM_011085768.2	F4IRM4.1		Yes	0	0
TRINITY_DN10120_c0_g1_i1										10.748	16.8619
TRINITY_DN10121_c0_g1_i1	spermidine synthase	5	F:GO:0004766; P:GO:0006525; P:GO:0006560; P:GO:0008295; P:GO:0019482	F:spermidine synthase activity; P:arginine metabolic process; P:proline metabolic process; P:spermidine biosynthetic process; P:beta-alanine metabolic process	gi|1276259718|gb|PIN16867.1|	XM_011072777.2	O48659.1	K00797	Yes	23.2911	40.0429
TRINITY_DN10122_c0_g1_i1	30s ribosomal protein chloroplastic	9	F:GO:0003723; F:GO:0003735; C:GO:0005634; C:GO:0005763; P:GO:0006412; C:GO:0009535; C:GO:0009570; C:GO:0022627; P:GO:0042254	F:RNA binding; F:structural constituent of ribosome; C:nucleus; C:mitochondrial small ribosomal subunit; P:translation; C:chloroplast thylakoid membrane; C:chloroplast stroma; C:cytosolic small ribosomal subunit; P:ribosome biogenesis	gi|1024055076|gb|KZV53235.1|		Q9ST69.1	K02988	Yes	11.8762	15.9989
TRINITY_DN10123_c0_g1_i1	upf0051 protein chloroplastic-like	1	P:GO:0016226	P:iron-sulfur cluster assembly	gi|747096325|ref|XP_011096078.1|	XM_012993593.1	Q9ZS97.1		Yes	7.52287	6.5383
TRINITY_DN10123_c0_g1_i2	upf0051 protein chloroplastic-like	1	P:GO:0016226	P:iron-sulfur cluster assembly	gi|222139536|gb|ACM45785.1|		Q9ZS97.1			0	0.799726
TRINITY_DN10123_c0_g2_i1	upf0051 protein chloroplastic-like	1	P:GO:0016226	P:iron-sulfur cluster assembly	gi|747096325|ref|XP_011096078.1|	XM_011097776.2	Q9ZS97.1	K07033		3.98887	2.64315
TRINITY_DN10123_c0_g2_i2	upf0051 protein chloroplastic-like	1	P:GO:0016226	P:iron-sulfur cluster assembly	gi|747096325|ref|XP_011096078.1|	XM_011097776.2	Q9ZS97.1			0.450441	0.601442
TRINITY_DN10124_c0_g1_i1									Yes	0.0910674	0.710867
TRINITY_DN10124_c0_g1_i2										1.54192	0.501507
TRINITY_DN10125_c0_g1_i2	ubiquitin carboxyl-terminal hydrolase 3	4	F:GO:0004843; C:GO:0005622; P:GO:0006511; P:GO:0016579	F:thiol-dependent ubiquitin-specific protease activity; C:intracellular; P:ubiquitin-dependent protein catabolic process; P:protein deubiquitination	gi|848926294|ref|XP_012858944.1|		Q8GWE1.1	K05609		10.6463	8.06442
TRINITY_DN10125_c0_g1_i3	ubiquitin carboxyl-terminal hydrolase 3-like isoform x1	4	F:GO:0004843; C:GO:0005737; P:GO:0006511; P:GO:0016579	F:thiol-dependent ubiquitin-specific protease activity; C:cytoplasm; P:ubiquitin-dependent protein catabolic process; P:protein deubiquitination	gi|1276255715|gb|PIN13532.1|	XM_011083043.2	Q8GWE1.1	K05609		10.8626	8.15315
TRINITY_DN10125_c0_g1_i4	ubiquitin carboxyl-terminal hydrolase 3	5	F:GO:0004843; C:GO:0005829; P:GO:0006511; C:GO:0009507; P:GO:0016579	F:thiol-dependent ubiquitin-specific protease activity; C:cytosol; P:ubiquitin-dependent protein catabolic process; C:chloroplast; P:protein deubiquitination	gi|848926294|ref|XP_012858944.1|	XM_011083043.2	Q8GWE1.1			3.99024	3.72778
TRINITY_DN10126_c0_g1_i1										0.281408	0.343227
TRINITY_DN10126_c0_g1_i2										0	0
TRINITY_DN10126_c0_g2_i1										2.81824	2.10824
TRINITY_DN10127_c0_g1_i1	receptor-like cytosolic serine threonine-protein kinase rbk1	3	F:GO:0004672; F:GO:0005524; P:GO:0006468	F:protein kinase activity; F:ATP binding; P:protein phosphorylation	gi|1276245913|gb|PIN05864.1|	XM_022988407.1	Q8H1D6.1			0.342034	0.166869
TRINITY_DN10127_c0_g1_i3	receptor-like cytosolic serine threonine-protein kinase rbk1	3	F:GO:0004672; F:GO:0005524; P:GO:0006468	F:protein kinase activity; F:ATP binding; P:protein phosphorylation	gi|1276245913|gb|PIN05864.1|	XM_022988407.1	Q8H1D6.1		Yes	0.964012	0.088184
TRINITY_DN10127_c0_g1_i4	receptor-like cytosolic serine threonine-protein kinase rbk1	3	F:GO:0004672; F:GO:0005524; P:GO:0006468	F:protein kinase activity; F:ATP binding; P:protein phosphorylation	gi|1276245913|gb|PIN05864.1|	XM_023028786.1	Q8H1D6.1		Yes	0.307941	0.150236
TRINITY_DN10127_c0_g1_i5	receptor-like cytosolic serine threonine-protein kinase rbk1	3	F:GO:0004672; F:GO:0005524; P:GO:0006468	F:protein kinase activity; F:ATP binding; P:protein phosphorylation	gi|1276245913|gb|PIN05864.1|	XM_022988407.1	Q8H1D6.1	K04733	Yes	3.56549	1.17534
TRINITY_DN10128_c0_g1_i1					gi|747092641|ref|XP_011094095.1|	XM_012973350.1			Yes	68.2401	79.0392
TRINITY_DN10129_c0_g1_i2	protein enhanced downy mildew 2	1	F:GO:0046872	F:metal ion binding	gi|1276262172|gb|PIN18907.1|	XM_011097176.2	F4K3G5.1			7.14424	5.57675
TRINITY_DN1013_c0_g1_i2	transcription elongation factor spt5 homolog 1	7	F:GO:0003735; C:GO:0005634; C:GO:0005840; P:GO:0006357; P:GO:0006412; P:GO:0032784; P:GO:0042254	F:structural constituent of ribosome; C:nucleus; C:ribosome; P:regulation of transcription by RNA polymerase II; P:translation; P:regulation of DNA-templated transcription, elongation; P:ribosome biogenesis	gi|747046930|ref|XP_011101790.1|	XM_011103488.2	Q9STN3.2	K15172	Yes	79.4562	70.8441
TRINITY_DN1013_c0_g2_i1	transcription elongation factor spt5 homolog 1	7	F:GO:0003735; C:GO:0005634; C:GO:0005840; P:GO:0006357; P:GO:0006412; P:GO:0032784; P:GO:0042254	F:structural constituent of ribosome; C:nucleus; C:ribosome; P:regulation of transcription by RNA polymerase II; P:translation; P:regulation of DNA-templated transcription, elongation; P:ribosome biogenesis	gi|604297140|gb|EYU17404.1|	XM_012974104.1	Q9STN3.2			3.78355	0.65149
TRINITY_DN10130_c0_g1_i1	apoptotic atpase	1	F:GO:0043531	F:ADP binding	gi|604304213|gb|EYU23546.1|		O64973.2			9.37263	0.933192
TRINITY_DN10130_c0_g1_i2	apoptotic atpase	2	P:GO:0006952; F:GO:0043531	P:defense response; F:ADP binding	gi|604304213|gb|EYU23546.1|		O82484.1			0.191278	1.86638
TRINITY_DN10130_c0_g1_i3	apoptotic atpase	1	F:GO:0043531	F:ADP binding	gi|604304213|gb|EYU23546.1|					1.30488	0
TRINITY_DN10131_c0_g1_i1										11.0962	9.3279
TRINITY_DN10132_c0_g1_i1	50s ribosomal protein chloroplastic	8	F:GO:0003735; C:GO:0005739; C:GO:0005840; C:GO:0009570; C:GO:0009941; F:GO:0019843; P:GO:0032544; P:GO:0042254	F:structural constituent of ribosome; C:mitochondrion; C:ribosome; C:chloroplast stroma; C:chloroplast envelope; F:rRNA binding; P:plastid translation; P:ribosome biogenesis	gi|747099754|ref|XP_011097936.1|	FQ384007.1	Q02764.1	K02895	Yes	39.6559	31.8686
TRINITY_DN10133_c0_g1_i4					gi|1173813539|ref|XP_020551512.1|	XM_020695853.1			Yes	6.80403	1.74191
TRINITY_DN10134_c0_g1_i1										8.01663	0.276077
TRINITY_DN10135_c0_g1_i1	g-type lectin s-receptor-like serine threonine-protein kinase at4g27290	1	C:GO:0016020	C:membrane	gi|1279106847|ref|XP_022877633.1|	XM_023021838.1	O81832.4			3.78075	2.65431
TRINITY_DN10135_c0_g1_i3	g-type lectin s-receptor-like serine threonine-protein kinase at4g27290	1	C:GO:0016020	C:membrane	gi|1276269226|gb|PIN24925.1|		O81832.4			0.779194	2.75606
TRINITY_DN10135_c0_g2_i1	g-type lectin s-receptor-like serine threonine-protein kinase at4g27290	4	F:GO:0000166; F:GO:0004672; C:GO:0016020; P:GO:0016310	F:nucleotide binding; F:protein kinase activity; C:membrane; P:phosphorylation	gi|1322365103|gb|PLY69627.1|		O81832.4			4.19844	3.08924
TRINITY_DN10135_c0_g2_i2					gi|743916988|ref|XP_011002477.1|		O81832.4			2.24018	0.950367
TRINITY_DN10136_c0_g1_i10	e3 ubiquitin-protein ligase chfr isoform x2	1	F:GO:0008270	F:zinc ion binding	gi|747102943|ref|XP_011099653.1|	XM_011101352.2	Q5RF77.1	K10644	Yes	0.227041	1.25536
TRINITY_DN10136_c0_g1_i11					gi|1276238973|gb|PIN00978.1|				Yes	0	1.08256
TRINITY_DN10136_c0_g1_i3	e3 ubiquitin-protein ligase chfr isoform x2	1	F:GO:0008270	F:zinc ion binding	gi|747102945|ref|XP_011099654.1|	XM_011101352.2	Q810L3.1	K10644	Yes	2.93329	4.69155
TRINITY_DN10136_c0_g1_i6					gi|1276238973|gb|PIN00978.1|				Yes	0	1.17518
TRINITY_DN10136_c0_g1_i8					gi|1276238973|gb|PIN00978.1|				Yes	0	0.0317872
TRINITY_DN10136_c0_g1_i9										0	3.84189
TRINITY_DN10137_c0_g1_i2										6.78297	17.3135
TRINITY_DN10137_c0_g1_i3										4.17792	0
TRINITY_DN10138_c0_g1_i1	rna-binding protein	2	F:GO:0097159; F:GO:1901363	F:organic cyclic compound binding; F:heterocyclic compound binding	gi|1276271545|gb|PIN26933.1|		P04147.4			5.33399	8.24446
TRINITY_DN10138_c0_g1_i2										0.873023	0
TRINITY_DN10138_c0_g1_i3										0.637878	0
TRINITY_DN10138_c0_g1_i4	glycine-rich rna-binding protein mitochondrial-like	2	F:GO:0097159; F:GO:1901363	F:organic cyclic compound binding; F:heterocyclic compound binding	gi|1276271545|gb|PIN26933.1|		Q9LIS2.1			7.55938	0.0806122
TRINITY_DN10138_c0_g2_i1	probable inactive atp-dependent zinc metalloprotease ftshi chloroplastic	8	F:GO:0004176; F:GO:0004222; F:GO:0005524; C:GO:0005739; P:GO:0006508; P:GO:0006510; C:GO:0009941; C:GO:0016021	F:ATP-dependent peptidase activity; F:metalloendopeptidase activity; F:ATP binding; C:mitochondrion; P:proteolysis; P:obsolete ATP-dependent proteolysis; C:chloroplast envelope; C:integral component of membrane	gi|1173780911|ref|XP_011070447.2|	XM_011072145.2	F4J3N2.1		Yes	2.87441	3.01123
TRINITY_DN10138_c0_g2_i3	probable inactive atp-dependent zinc metalloprotease ftshi chloroplastic isoform x1	4	F:GO:0004222; F:GO:0005524; P:GO:0006508; C:GO:0016021	F:metalloendopeptidase activity; F:ATP binding; P:proteolysis; C:integral component of membrane	gi|1173780911|ref|XP_011070447.2|	XM_011072145.2	F4J3N2.1		Yes	1.54077	0
TRINITY_DN10138_c0_g2_i4	probable inactive atp-dependent zinc metalloprotease ftshi chloroplastic isoform x1	4	F:GO:0004222; F:GO:0005524; P:GO:0006508; C:GO:0016021	F:metalloendopeptidase activity; F:ATP binding; P:proteolysis; C:integral component of membrane	gi|1173780911|ref|XP_011070447.2|	XM_011072145.2	F4J3N2.1		Yes	0.292326	0
TRINITY_DN10138_c0_g3_i1										7.55482	0
TRINITY_DN10139_c0_g1_i1	calcium-transporting atpase plasma membrane-type	7	F:GO:0005388; F:GO:0005516; F:GO:0005524; C:GO:0016021; C:GO:0016529; F:GO:0046872; P:GO:0070588	F:calcium-transporting ATPase activity; F:calmodulin binding; F:ATP binding; C:integral component of membrane; C:sarcoplasmic reticulum; F:metal ion binding; P:calcium ion transmembrane transport	gi|1276262422|gb|PIN19114.1|		Q7X8B5.2		Yes	0.109365	0.0533559
TRINITY_DN10139_c0_g1_i2	calcium-transporting atpase plasma membrane-type	7	F:GO:0005388; F:GO:0005516; F:GO:0005524; C:GO:0005887; C:GO:0016529; F:GO:0046872; P:GO:0070588	F:calcium-transporting ATPase activity; F:calmodulin binding; F:ATP binding; C:integral component of plasma membrane; C:sarcoplasmic reticulum; F:metal ion binding; P:calcium ion transmembrane transport	gi|747092694|ref|XP_011094124.1|	XM_011095825.2	Q9SZR1.2			0.522813	1.53039
TRINITY_DN10139_c1_g1_i1										0.327342	3.83282
TRINITY_DN10139_c2_g1_i1										0.864222	4.0289
TRINITY_DN1014_c0_g1_i1										41.329	33.1307
TRINITY_DN1014_c0_g2_i1										21.5559	0
TRINITY_DN1014_c0_g2_i2										7.8699	16.6545
TRINITY_DN1014_c0_g2_i3										11.759	0
TRINITY_DN1014_c0_g3_i1										0	56.8666
TRINITY_DN1014_c1_g1_i1										0	36.7574
TRINITY_DN1014_c2_g1_i1										24.1099	0
TRINITY_DN10140_c0_g1_i1										22.0217	0
TRINITY_DN10141_c0_g1_i1	tvp38 tmem64 family membrane protein slr0305-like	2	C:GO:0009507; C:GO:0016021	C:chloroplast; C:integral component of membrane	gi|1276266183|gb|PIN22326.1|	XM_011097183.2	Q55909.1		Yes	26.4057	18.398
TRINITY_DN10142_c0_g1_i1										6.56295	0.731857
TRINITY_DN10143_c0_g1_i1										4.32984	4.22481
TRINITY_DN10143_c0_g2_i1					gi|1276235635|gb|PIM98943.1|					11.867	0.156475
TRINITY_DN10144_c0_g1_i3					gi|747087155|ref|XP_011091108.1|	XM_011092804.2	Q940Y9.1		Yes	0.148016	0.0802364
TRINITY_DN10144_c0_g1_i5	ion channel pollux-like 2 isoform x3	1	C:GO:0016021	C:integral component of membrane	gi|747087155|ref|XP_011091108.1|	XM_011092804.2	Q940Y9.1		Yes	0.111355	0.139698
TRINITY_DN10144_c0_g1_i6	ion channel pollux-like 2 isoform x1	1	C:GO:0016021	C:integral component of membrane	gi|747087151|ref|XP_011091106.1|	XM_011092804.2	Q940Y9.1		Yes	0.0502055	0
TRINITY_DN10144_c0_g1_i8						XR_002287902.1				1.9633	0.283804
TRINITY_DN10145_c0_g1_i1					gi|604302798|gb|EYU22337.1|		Q9SCP9.1			0.676263	0.377062
TRINITY_DN10145_c0_g1_i3					gi|747106347|ref|XP_011101464.1|	XM_011103162.2	Q9SCP9.1	K19373	Yes	0.126604	0.321185
TRINITY_DN10145_c0_g1_i4					gi|747106347|ref|XP_011101464.1|	XM_011103162.2	Q9SCP9.1	K19373	Yes	0.688729	0.620329
TRINITY_DN10145_c0_g1_i5										0.957352	0.700597
TRINITY_DN10146_c0_g1_i2	snf1-related protein kinase catalytic subunit alpha kin10-like isoform x1	3	F:GO:0000166; F:GO:0004672; P:GO:0016310	F:nucleotide binding; F:protein kinase activity; P:phosphorylation	gi|1276269319|gb|PIN25004.1|	KP053406.1	Q38997.2	K07198	Yes	21.1631	8.90001
TRINITY_DN10147_c0_g1_i2	probable folate-biopterin transporter 3	2	P:GO:0006810; C:GO:0016021	P:transport; C:integral component of membrane	gi|747043203|ref|XP_011082613.1|	XM_011084311.2	Q9SQN2.1		Yes	6.57695	5.48679
TRINITY_DN10148_c0_g1_i1	probable e3 ubiquitin-protein ligase xerico	2	C:GO:0016020; F:GO:0046872	C:membrane; F:metal ion binding	gi|1276245701|gb|PIN05712.1|	XM_012989490.1	Q9ZT50.1	K16282	Yes	5.76094	36.0803
TRINITY_DN10148_c1_g1_i1					gi|747061196|ref|XP_011077058.1|		Q9SX38.2			1.07271	0
TRINITY_DN10148_c1_g1_i2										0	4.55309
TRINITY_DN10148_c1_g1_i3					gi|747061196|ref|XP_011077058.1|		Q9SX38.2			0	5.26937
TRINITY_DN10148_c1_g1_i4					gi|747061196|ref|XP_011077058.1|		Q9SX38.2			1.57016	0.072956
TRINITY_DN10148_c1_g2_i1										7.59427	0.0914822
TRINITY_DN10148_c1_g3_i1									Yes	4.72963	0
TRINITY_DN10148_c1_g3_i2									Yes	0.546195	0
TRINITY_DN10148_c1_g3_i3										9.3713	0
TRINITY_DN10148_c1_g4_i1										6.35908	0
TRINITY_DN10149_c0_g1_i1					gi|747079177|ref|XP_011086776.1|					13.0782	4.95204
TRINITY_DN1015_c0_g1_i1	heavy metal-associated isoprenylated plant protein 9	4	C:GO:0005737; P:GO:0030001; F:GO:0046914; P:GO:0046916	C:cytoplasm; P:metal ion transport; F:transition metal ion binding; P:cellular transition metal ion homeostasis	gi|1276235511|gb|PIM98873.1|	XM_010104765.1	Q9FLU5.1		Yes	0.505915	0
TRINITY_DN1015_c0_g1_i3	heavy metal-associated isoprenylated plant protein 9	4	C:GO:0005737; P:GO:0030001; F:GO:0046914; P:GO:0046916	C:cytoplasm; P:metal ion transport; F:transition metal ion binding; P:cellular transition metal ion homeostasis	gi|1276235511|gb|PIM98873.1|	XM_017400079.1	Q9FLU5.1		Yes	3.90395	2.85694
TRINITY_DN1015_c0_g1_i4	heavy metal-associated isoprenylated plant protein 9-like	4	C:GO:0005737; P:GO:0030001; F:GO:0046914; P:GO:0046916	C:cytoplasm; P:metal ion transport; F:transition metal ion binding; P:cellular transition metal ion homeostasis	gi|1279058595|ref|XP_022891139.1|	XM_017400079.1	Q9FLU5.1		Yes	0	0
TRINITY_DN1015_c0_g1_i5	heavy metal-associated isoprenylated plant protein 9-like	4	C:GO:0005737; P:GO:0030001; F:GO:0046914; P:GO:0046916	C:cytoplasm; P:metal ion transport; F:transition metal ion binding; P:cellular transition metal ion homeostasis	gi|1279058595|ref|XP_022891139.1|		Q9FLU5.1		Yes	0.685678	1.1837
TRINITY_DN10150_c0_g1_i2	udp-glycosyltransferase 86a1-like	2	P:GO:0008152; F:GO:0016758	P:metabolic process; F:transferase activity, transferring hexosyl groups	gi|747093616|ref|XP_011094622.1|	XM_011096433.2	Q9SJL0.1			4.22159	7.71028
TRINITY_DN10150_c0_g2_i1	udp-glycosyltransferase 86a1-like	5	P:GO:0009813; C:GO:0043231; P:GO:0052696; F:GO:0080043; F:GO:0080044	P:flavonoid biosynthetic process; C:intracellular membrane-bounded organelle; P:flavonoid glucuronidation; F:quercetin 3-O-glucosyltransferase activity; F:quercetin 7-O-glucosyltransferase activity	gi|747093616|ref|XP_011094622.1|		Q9ZUV0.1			0.405347	0.395514
TRINITY_DN10150_c0_g2_i2	udp-glycosyltransferase 86a1-like	2	P:GO:0008152; F:GO:0016758	P:metabolic process; F:transferase activity, transferring hexosyl groups	gi|747093616|ref|XP_011094622.1|		Q9SJL0.1			0.872312	0.340461
TRINITY_DN10151_c0_g1_i1										4.85383	3.99608
TRINITY_DN10152_c0_g1_i1	probable dolichyl-diphosphooligosaccharide--protein glycosyltransferase subunit 3b	1	C:GO:0016021	C:integral component of membrane	gi|747078041|ref|XP_011086172.1|	XM_004293215.2	Q9SYB5.1	K12669		81.0626	86.0382
TRINITY_DN10153_c0_g1_i1										25.9561	0.122944
TRINITY_DN10155_c0_g1_i1					gi|1276236645|gb|PIM99538.1|					0.313344	0.917229
TRINITY_DN10155_c0_g1_i2					gi|1012344141|gb|KYP55333.1|				Yes	14.2356	13.93
TRINITY_DN10155_c0_g2_i1										1.98451	0.430305
TRINITY_DN10155_c0_g3_i1					gi|1276263405|gb|PIN19956.1|				Yes	1.69623	1.87286
TRINITY_DN10155_c0_g3_i2					gi|1276263405|gb|PIN19956.1|				Yes	0.735977	0.786518
TRINITY_DN10156_c0_g1_i2					gi|1216934722|ref|XP_021652040.1|	XM_004961952.2	Q9ZT94.1			4.82852	1.41021
TRINITY_DN10156_c0_g1_i3					gi|1216934722|ref|XP_021652040.1|	XM_004961952.2	Q9ZT94.1		Yes	0.732179	1.28595
TRINITY_DN10157_c0_g1_i1	late blight resistance protein homolog r1a-10	2	P:GO:0006952; F:GO:0043531	P:defense response; F:ADP binding	gi|747051762|ref|XP_011071973.1|					4.15109	5.54265
TRINITY_DN10157_c0_g1_i2	late blight resistance protein homolog r1a-10	2	P:GO:0006952; F:GO:0043531	P:defense response; F:ADP binding	gi|747107704|ref|XP_011102162.1|					0.164235	5.44855
TRINITY_DN10157_c0_g1_i5	late blight resistance protein homolog r1a-10	2	P:GO:0006952; F:GO:0043531	P:defense response; F:ADP binding	gi|604305144|gb|EYU24323.1|					0.164235	3.04478
TRINITY_DN10158_c0_g1_i1	uncharacterized protein loc102621146 isoform x1	6	F:GO:0003972; F:GO:0004113; F:GO:0005524; P:GO:0006388; P:GO:0016310; F:GO:0051731	F:RNA ligase (ATP) activity; F:2',3'-cyclic-nucleotide 3'-phosphodiesterase activity; F:ATP binding; P:tRNA splicing, via endonucleolytic cleavage and ligation; P:phosphorylation; F:polynucleotide 5'-hydroxyl-kinase activity	gi|747083930|ref|XP_011089352.1|	XM_011091050.2	Q0WL81.1		Yes	10.0303	9.28728
TRINITY_DN1016_c0_g1_i2	phospholipid-transporting atpase 1	8	F:GO:0000287; F:GO:0004012; F:GO:0005524; C:GO:0005886; P:GO:0006812; P:GO:0015917; C:GO:0016021; P:GO:0045332	F:magnesium ion binding; F:phospholipid-translocating ATPase activity; F:ATP binding; C:plasma membrane; P:cation transport; P:aminophospholipid transport; C:integral component of membrane; P:phospholipid translocation	gi|747088738|ref|XP_011091975.1|	XM_011093673.2	P98204.1	K14802		1.89572	3.06163
TRINITY_DN1016_c0_g1_i3	phospholipid-transporting atpase 1	8	F:GO:0000287; F:GO:0004012; F:GO:0005524; C:GO:0005886; P:GO:0006812; P:GO:0015917; C:GO:0016021; P:GO:0045332	F:magnesium ion binding; F:phospholipid-translocating ATPase activity; F:ATP binding; C:plasma membrane; P:cation transport; P:aminophospholipid transport; C:integral component of membrane; P:phospholipid translocation	gi|747088738|ref|XP_011091975.1|	XM_011093673.2	P98204.1	K14802		0	0.0450756
TRINITY_DN1016_c0_g2_i2	phospholipid-transporting atpase 1-like	5	F:GO:0000166; P:GO:0015914; C:GO:0016020; F:GO:0016787; F:GO:0046872	F:nucleotide binding; P:phospholipid transport; C:membrane; F:hydrolase activity; F:metal ion binding	gi|604305285|gb|EYU24453.1|	XM_011072079.2	P98204.1			11.9071	3.46075
TRINITY_DN1016_c0_g3_i1	phospholipid-transporting atpase 1	7	F:GO:0000287; F:GO:0004012; F:GO:0005524; P:GO:0006812; P:GO:0015917; C:GO:0016021; P:GO:0045332	F:magnesium ion binding; F:phospholipid-translocating ATPase activity; F:ATP binding; P:cation transport; P:aminophospholipid transport; C:integral component of membrane; P:phospholipid translocation	gi|1173794878|ref|XP_020549784.1|	XM_020694125.1	P98204.1			0.0443879	0.259867
TRINITY_DN1016_c0_g3_i2	phospholipid-transporting atpase 1	7	F:GO:0000287; F:GO:0004012; F:GO:0005524; P:GO:0006812; P:GO:0015917; C:GO:0016021; P:GO:0045332	F:magnesium ion binding; F:phospholipid-translocating ATPase activity; F:ATP binding; P:cation transport; P:aminophospholipid transport; C:integral component of membrane; P:phospholipid translocation	gi|1173794878|ref|XP_020549784.1|	XM_020694125.1	P98204.1			3.37006	3.98672
TRINITY_DN1016_c0_g4_i1	phospholipid-transporting atpase 1	8	F:GO:0000287; F:GO:0004012; F:GO:0005524; C:GO:0005886; P:GO:0006812; P:GO:0015917; C:GO:0016021; P:GO:0045332	F:magnesium ion binding; F:phospholipid-translocating ATPase activity; F:ATP binding; C:plasma membrane; P:cation transport; P:aminophospholipid transport; C:integral component of membrane; P:phospholipid translocation	gi|1024044362|gb|KZV47304.1|	XM_020694125.1	P98204.1			0.311975	0.304408
TRINITY_DN1016_c0_g4_i2	phospholipid-transporting atpase 1	8	F:GO:0000287; F:GO:0004012; F:GO:0005524; C:GO:0005886; P:GO:0006812; P:GO:0015917; C:GO:0016021; P:GO:0045332	F:magnesium ion binding; F:phospholipid-translocating ATPase activity; F:ATP binding; C:plasma membrane; P:cation transport; P:aminophospholipid transport; C:integral component of membrane; P:phospholipid translocation	gi|747088738|ref|XP_011091975.1|	XM_020694125.1	P98204.1			13.4883	19.0287
TRINITY_DN10160_c0_g1_i1					gi|747051758|ref|XP_011071970.1|		Q6L3Y2.1			3.88082	2.98345
TRINITY_DN10160_c1_g1_i1	late blight resistance protein homolog r1a-10	2	P:GO:0006952; F:GO:0043531	P:defense response; F:ADP binding	gi|747051758|ref|XP_011071970.1|		P0C8S1.1			3.33843	0.434327
TRINITY_DN10160_c1_g2_i1					gi|747051758|ref|XP_011071970.1|		Q6L3Y2.1			3.88385	0
TRINITY_DN10161_c0_g1_i1	u4 tri-snrnp-associated protein 2-like	1	F:GO:0046872	F:metal ion binding	gi|1279021961|ref|XP_022870095.1|	XM_012993726.1	Q53GS9.2	K12847	Yes	0	7.35244
TRINITY_DN10162_c0_g1_i2					gi|848926475|ref|XP_012859003.1|				Yes	1.33537	4.81379
TRINITY_DN10162_c0_g2_i1					gi|848894779|ref|XP_012847426.1|				Yes	0.151751	10.3015
TRINITY_DN10162_c0_g3_i1					gi|848894779|ref|XP_012847426.1|					2.43513	2.23629
TRINITY_DN10162_c0_g4_i2					gi|848894779|ref|XP_012847426.1|					3.44024	5.89304
TRINITY_DN10162_c0_g5_i1					gi|1198020304|ref|YP_009366314.1|	KY085903.1				1.97536	0.428322
TRINITY_DN10162_c1_g1_i1	hypothetical chloroplast rf19	2	C:GO:0009507; C:GO:0016021	C:chloroplast; C:integral component of membrane	gi|1198020304|ref|YP_009366314.1|	KY085903.1	Q09MB8.1			2.08896	1.01914
TRINITY_DN10162_c1_g2_i1						XM_012979670.1				4.92337	5.53498
TRINITY_DN10162_c2_g1_i1					gi|1098798881|ref|XP_018853208.1|					0	2.98128
TRINITY_DN10163_c0_g1_i1	programmed cell death protein 2	2	C:GO:0005737; F:GO:0046872	C:cytoplasm; F:metal ion binding	gi|747065906|ref|XP_011079614.1|	XM_011081312.2	Q2YDC9.1	K14801	Yes	12.4115	12.6499
TRINITY_DN10164_c0_g1_i1	protein translocase subunit chloroplastic isoform x1	5	F:GO:0005524; C:GO:0005622; P:GO:0006605; C:GO:0016020; P:GO:0017038	F:ATP binding; C:intracellular; P:protein targeting; C:membrane; P:protein import	gi|527184503|gb|EPS58374.1|	XM_011076520.2	D8WUA4.1			0.400237	1.56212
TRINITY_DN10164_c0_g1_i10	protein translocase subunit chloroplastic isoform x1	7	F:GO:0005524; C:GO:0005622; P:GO:0006605; F:GO:0008270; C:GO:0016020; F:GO:0016740; P:GO:0017038	F:ATP binding; C:intracellular; P:protein targeting; F:zinc ion binding; C:membrane; F:transferase activity; P:protein import	gi|1276259877|gb|PIN16998.1|	XM_011076520.2	D8WUA4.1	K03070		5.70886	5.41123
TRINITY_DN10164_c0_g1_i11	protein translocase subunit chloroplastic isoform x1	3	F:GO:0000166; P:GO:0006886; F:GO:0046872	F:nucleotide binding; P:intracellular protein transport; F:metal ion binding	gi|1276259877|gb|PIN16998.1|	XM_011076516.2	D8WUA4.1			5.74824	4.2066
TRINITY_DN10164_c0_g1_i12	protein translocase subunit chloroplastic isoform x1	7	F:GO:0005524; C:GO:0005622; P:GO:0006605; F:GO:0008270; C:GO:0016020; F:GO:0016740; P:GO:0017038	F:ATP binding; C:intracellular; P:protein targeting; F:zinc ion binding; C:membrane; F:transferase activity; P:protein import	gi|1276259877|gb|PIN16998.1|	XM_011076520.2	D8WUA4.1			5.11608	3.20913
TRINITY_DN10164_c0_g1_i14										0	0
TRINITY_DN10164_c0_g1_i2					gi|747057073|ref|XP_011074822.1|					0	0.668676
TRINITY_DN10164_c0_g1_i3	protein translocase subunit chloroplastic isoform x1	5	F:GO:0005524; C:GO:0005622; P:GO:0006605; C:GO:0016020; P:GO:0017038	F:ATP binding; C:intracellular; P:protein targeting; C:membrane; P:protein import	gi|1276259877|gb|PIN16998.1|	XM_011076520.2	D8WUA4.1			0.626687	1.22297
TRINITY_DN10164_c0_g1_i5	protein translocase subunit chloroplastic isoform x2	1	P:GO:0006810	P:transport	gi|1276259877|gb|PIN16998.1|	XM_011076516.2	D8WUA4.1			0.913001	1.93019
TRINITY_DN10164_c0_g1_i7	protein translocase subunit chloroplastic isoform x3	5	F:GO:0005524; C:GO:0005622; P:GO:0006605; C:GO:0016020; P:GO:0017038	F:ATP binding; C:intracellular; P:protein targeting; C:membrane; P:protein import	gi|1276259877|gb|PIN16998.1|		D8WUA4.1			1.48838	1.08921
TRINITY_DN10164_c0_g1_i9	protein translocase subunit chloroplastic isoform x1	1	P:GO:0006810	P:transport	gi|1276259877|gb|PIN16998.1|		D8WUA4.1			4.41714	0.187391
TRINITY_DN10165_c0_g1_i1	aldose 1-epimerase-like	4	F:GO:0004034; P:GO:0006094; P:GO:0006096; F:GO:0030246	F:aldose 1-epimerase activity; P:gluconeogenesis; P:glycolytic process; F:carbohydrate binding	gi|1276269747|gb|PIN25362.1|	XM_012997777.1	Q66HG4.1	K01785	Yes	60.9843	79.3166
TRINITY_DN10167_c0_g1_i1						AP015037.1				10.3736	0
TRINITY_DN10168_c0_g1_i1						XM_002282570.3				0	0
TRINITY_DN10168_c0_g1_i10						XM_020695171.1				0.477237	0.186264
TRINITY_DN10168_c0_g1_i12										0	0
TRINITY_DN10168_c0_g1_i13	uncharacterized protein loc111368792 isoform x1	1	F:GO:0003723	F:RNA binding	gi|1279083590|ref|XP_022846004.1|	XM_011082767.2	Q0DA50.1		Yes	0.119519	0.145775
TRINITY_DN10168_c0_g1_i4						XM_002282570.3				0.547451	0
TRINITY_DN10168_c0_g1_i6						XM_002282570.3				1.30744	0.182247
TRINITY_DN10168_c0_g1_i7										2.23669	1.1554
TRINITY_DN10168_c0_g1_i8	uncharacterized protein loc105164168 isoform x2	1	F:GO:0003723	F:RNA binding	gi|747068605|ref|XP_011081066.1|	XM_011082767.2	Q0DA50.1	K20100	Yes	0.259162	0.42146
TRINITY_DN10168_c0_g1_i9	uncharacterized protein loc111368792 isoform x1	1	F:GO:0003723	F:RNA binding	gi|747068605|ref|XP_011081066.1|	XM_011082767.2	Q0DA50.1		Yes	0.45274	0.353406
TRINITY_DN10169_c0_g1_i1	copper transporter 6-like	3	F:GO:0005375; C:GO:0016021; P:GO:0035434	F:copper ion transmembrane transporter activity; C:integral component of membrane; P:copper ion transmembrane transport	gi|747084741|ref|XP_011089793.1|	XM_021422976.1	Q39065.2	K14686	Yes	29.9307	0.424134
TRINITY_DN1017_c0_g1_i1					gi|747081931|ref|XP_011088263.1|	XM_019310459.1	Q9SZ06.1			80.8953	172.884
TRINITY_DN1017_c0_g2_i1	ethylene-responsive transcription factor erf071-like	3	P:GO:0044238; P:GO:0050794; P:GO:0071704	P:primary metabolic process; P:regulation of cellular process; P:organic substance metabolic process	gi|747065924|ref|XP_011079624.1|	XM_011081322.2	O22259.1	K09286	Yes	67.6996	87.2173
TRINITY_DN1017_c0_g2_i2	ethylene-responsive transcription factor erf071-like	1	P:GO:0006351	P:transcription, DNA-templated	gi|747065924|ref|XP_011079624.1|	XM_012981976.1	O22259.1	K09286		5.44899	2.95379
TRINITY_DN1017_c0_g3_i1										36.3566	68.0381
TRINITY_DN1017_c1_g1_i1					gi|747041546|ref|XP_011073588.1|	XM_018951503.1	Q9SUQ2.1			40.921	9.71767
TRINITY_DN10170_c0_g1_i2										4.83842	0.147533
TRINITY_DN10170_c0_g1_i3										4.56437	0
TRINITY_DN10170_c0_g2_i1										0.824731	0
TRINITY_DN10170_c0_g2_i3										5.1292	0.142994
TRINITY_DN10170_c0_g4_i1										52.844	12.7231
TRINITY_DN10170_c0_g4_i2										3.46387	0
TRINITY_DN10171_c0_g1_i1					gi|566183286|ref|XP_002311382.2|	XM_012991160.1				0.712388	0.993012
TRINITY_DN10171_c0_g1_i2					gi|1179563238|ref|XP_020701617.1|					0.197628	0
TRINITY_DN10171_c0_g1_i3					gi|1279094019|ref|XP_022849340.1|	XM_002316009.2				0.70735	2.07058
TRINITY_DN10171_c0_g1_i5					gi|593693694|ref|XP_007147368.1|	XM_012991160.1				0.515829	0.167772
TRINITY_DN10172_c0_g1_i1						XM_020696994.1				1.21574	1.60492
TRINITY_DN10172_c0_g1_i2										0.417792	5.06175
TRINITY_DN10173_c0_g1_i3					gi|747082493|ref|XP_011088570.1|		Q67YM6.1		Yes	2.10971	48.9681
TRINITY_DN10173_c0_g1_i4					gi|747082493|ref|XP_011088570.1|		Q9SS03.1		Yes	0.276587	18.5676
TRINITY_DN10173_c0_g2_i1					gi|747082493|ref|XP_011088570.1|		Q67YM6.1			1.24032	4.67957
TRINITY_DN10174_c0_g1_i1	udp-n-acetylglucosamine transferase subunit alg13 homolog	1	F:GO:0016758	F:transferase activity, transferring hexosyl groups	gi|747058405|ref|XP_011075540.1|	XM_011077241.2	Q5I0K7.1	K07432	Yes	1.62869	1.76099
TRINITY_DN10174_c0_g1_i2	udp-n-acetylglucosamine transferase subunit alg13 homolog	1	F:GO:0016758	F:transferase activity, transferring hexosyl groups	gi|747058405|ref|XP_011075540.1|	XM_011077241.2	Q5I0K7.1	K07432	Yes	0.166387	0.202939
TRINITY_DN10174_c0_g1_i3										1.17808	1.97058
TRINITY_DN10174_c0_g1_i4	udp-n-acetylglucosamine transferase subunit alg13 homolog	1	F:GO:0016758	F:transferase activity, transferring hexosyl groups	gi|747058405|ref|XP_011075540.1|	XM_011077241.2	Q5I0K7.1	K07432	Yes	0.367431	0.224074
TRINITY_DN10174_c0_g2_i2										4.55702	2.15153
TRINITY_DN10174_c0_g3_i1	udp-n-acetylglucosamine transferase subunit alg13 homolog	1	F:GO:0016758	F:transferase activity, transferring hexosyl groups	gi|747058405|ref|XP_011075540.1|	XM_011077241.2	Q5I0K7.1			4.21327	4.28981
TRINITY_DN10175_c0_g1_i1	centromere kinetochore protein zw10 homolog isoform x1	2	P:GO:0000278; C:GO:0000775	P:mitotic cell cycle; C:chromosome, centromeric region	gi|1276265966|gb|PIN22146.1|	XM_012971891.1	O48626.1			1.0874	0
TRINITY_DN10175_c0_g1_i2	centromere kinetochore protein zw10 homolog isoform x1	3	P:GO:0000278; C:GO:0000775; C:GO:0005634	P:mitotic cell cycle; C:chromosome, centromeric region; C:nucleus	gi|1276265966|gb|PIN22146.1|	XM_011102167.2	O48626.1	K11578		9.55551	10.0521
TRINITY_DN10176_c0_g1_i1										4.80219	11.0613
TRINITY_DN10176_c0_g1_i3										2.58288	3.72993
TRINITY_DN10176_c0_g1_i4										0.334625	0.108836
TRINITY_DN10177_c0_g1_i1	udp-glycosyltransferase 87a1-like	3	P:GO:0008152; C:GO:0016021; F:GO:0016758	P:metabolic process; C:integral component of membrane; F:transferase activity, transferring hexosyl groups	gi|1276270703|gb|PIN26197.1|	XM_004296004.2	O64733.1			3.17522	0.387275
TRINITY_DN10177_c0_g1_i2	udp-glycosyltransferase 87a1	2	P:GO:0008152; F:GO:0016758	P:metabolic process; F:transferase activity, transferring hexosyl groups	gi|1276270703|gb|PIN26197.1|	XM_004296004.2	O64733.1			2.68527	0.275804
TRINITY_DN10178_c0_g1_i1										19.6674	0
TRINITY_DN10179_c0_g1_i1										7.86653	0.279117
TRINITY_DN10179_c0_g2_i1										4.09474	0
TRINITY_DN10179_c0_g2_i2										3.52115	0
TRINITY_DN10179_c0_g2_i3										3.1635	2.05784
TRINITY_DN10179_c0_g2_i4										8.05478	0
TRINITY_DN10179_c1_g1_i1										3.42923	1.85892
TRINITY_DN10179_c1_g2_i1										7.36397	0
TRINITY_DN1018_c0_g1_i2										3.67768	5.71498
TRINITY_DN1018_c0_g2_i1	phosphoinositide phosphatase sac2-like	3	P:GO:0007033; P:GO:0036092; F:GO:0042578	P:vacuole organization; P:phosphatidylinositol-3-phosphate biosynthetic process; F:phosphoric ester hydrolase activity	gi|747053059|ref|XP_011072674.1|	XM_011074372.2	Q7XZU1.1	K22913	Yes	0	0
TRINITY_DN1018_c0_g2_i2	phosphoinositide phosphatase sac2-like isoform x1	1	P:GO:0009987	P:cellular process	gi|747053059|ref|XP_011072674.1|	XM_010656082.2	Q7XZU1.1		Yes	0.13031	0.34966
TRINITY_DN1018_c0_g2_i5	phosphoinositide phosphatase sac2-like isoform x1	3	P:GO:0007033; P:GO:0036092; F:GO:0042578	P:vacuole organization; P:phosphatidylinositol-3-phosphate biosynthetic process; F:phosphoric ester hydrolase activity	gi|747053059|ref|XP_011072674.1|	XM_011074372.2	Q7XZU1.1		Yes	1.49908	1.84279
TRINITY_DN1018_c0_g2_i6	phosphoinositide phosphatase sac2-like isoform x1	4	P:GO:0007033; C:GO:0016021; P:GO:0036092; F:GO:0042578	P:vacuole organization; C:integral component of membrane; P:phosphatidylinositol-3-phosphate biosynthetic process; F:phosphoric ester hydrolase activity	gi|747053059|ref|XP_011072674.1|	XM_011074372.2	Q94A27.1		Yes	0.234412	0.374279
TRINITY_DN1018_c1_g1_i1										9.81875	1.57293
TRINITY_DN1018_c1_g1_i2										0	15.9154
TRINITY_DN1018_c1_g1_i4										2.88074	0
TRINITY_DN1018_c1_g1_i5										9.2443	8.23571
TRINITY_DN10180_c0_g1_i1	translation initiation factor if-2	1	C:GO:0016021	C:integral component of membrane	gi|1024063817|gb|KZV58260.1|					351.852	303.025
TRINITY_DN10181_c0_g1_i1	subtilisin-like protease	2	F:GO:0004252; P:GO:0006508	F:serine-type endopeptidase activity; P:proteolysis	gi|848926286|ref|XP_012858941.1|	XM_011076091.2	O49607.1			7.5436	11.6904
TRINITY_DN10182_c0_g1_i1					gi|1276245687|gb|PIN05699.1|	XM_020698833.1	Q9S7R4.1		Yes	12.0174	9.42122
TRINITY_DN10182_c0_g2_i1										9.62975	14.8561
TRINITY_DN10183_c0_g1_i1					gi|747080476|ref|XP_011087489.1|	XM_020696212.1			Yes	0.47993	0.280973
TRINITY_DN10183_c0_g1_i2					gi|747080476|ref|XP_011087489.1|	XM_020696212.1		K11666	Yes	0.630838	0.83537
TRINITY_DN10184_c0_g1_i3	molecular chaperone	1	F:GO:0000166	F:nucleotide binding	gi|145342483|ref|XP_001416211.1|	XM_012994816.1	Q08080.1		Yes	0.0689265	0.134509
TRINITY_DN10184_c0_g1_i4										3.02173	2.80803
TRINITY_DN10184_c0_g1_i5	molecular chaperone	1	F:GO:0000166	F:nucleotide binding	gi|145342483|ref|XP_001416211.1|	XM_012994816.1	Q08080.1		Yes	0.195198	0.507901
TRINITY_DN10184_c0_g2_i1										0	0.818907
TRINITY_DN10184_c0_g2_i2	stromal 70 kda heat shock-related chloroplastic	3	F:GO:0005524; P:GO:0006457; F:GO:0051082	F:ATP binding; P:protein folding; F:unfolded protein binding	gi|147860809|emb|CAN81065.1|		Q08080.1			2.8551	1.13966
TRINITY_DN10184_c0_g3_i1	heat shock 70 kda protein chloroplastic-like	3	F:GO:0005524; P:GO:0006457; F:GO:0051082	F:ATP binding; P:protein folding; F:unfolded protein binding	gi|697110564|ref|XP_009609147.1|	XM_012994816.1	Q08080.1			0.695601	0.519028
TRINITY_DN10184_c0_g3_i2	heat shock 70 kda protein chloroplastic-like	10	F:GO:0005524; P:GO:0006457; P:GO:0009408; C:GO:0009570; C:GO:0009579; C:GO:0009941; P:GO:0045036; P:GO:0046686; C:GO:0048046; F:GO:0051082	F:ATP binding; P:protein folding; P:response to heat; C:chloroplast stroma; C:thylakoid; C:chloroplast envelope; P:protein targeting to chloroplast; P:response to cadmium ion; C:apoplast; F:unfolded protein binding	gi|923741949|ref|XP_013671535.1|		Q9LTX9.1			0	0.330768
TRINITY_DN10184_c0_g4_i1	stromal 70 kda heat shock-related chloroplastic-like	3	F:GO:0005524; P:GO:0006457; F:GO:0051082	F:ATP binding; P:protein folding; F:unfolded protein binding	gi|697110564|ref|XP_009609147.1|	XM_012994816.1	Q08080.1			3.02033	7.70771
TRINITY_DN10185_c0_g1_i1	non-specific lipid-transfer protein 2-like	2	P:GO:0006508; F:GO:0008233	P:proteolysis; F:peptidase activity	gi|1117489485|ref|XP_019436691.1|	XM_002317867.2	Q43681.1			107.182	66.1374
TRINITY_DN10185_c0_g1_i2					gi|747042034|ref|XP_011076327.1|	XM_022912797.1	P86809.1		Yes	102.352	33.1068
TRINITY_DN10186_c0_g1_i1										6.93615	0
TRINITY_DN10186_c0_g2_i1										4.11602	0.764987
TRINITY_DN10186_c0_g2_i2										10.4391	0
TRINITY_DN10186_c1_g1_i1										1.9949	5.71788
TRINITY_DN10186_c1_g1_i2										0	0.319402
TRINITY_DN10186_c2_g1_i1										3.41727	0.416798
TRINITY_DN10187_c0_g1_i2	malonyl- -acyl carrier protein mitochondrial	5	F:GO:0004314; C:GO:0005835; P:GO:0006633; C:GO:0009570; P:GO:0042967	F:[acyl-carrier-protein] S-malonyltransferase activity; C:fatty acid synthase complex; P:fatty acid biosynthetic process; C:chloroplast stroma; P:obsolete acyl-carrier-protein biosynthetic process	gi|12003283|gb|AAG43518.1|AF210698_1	XM_011082469.2	Q8R3F5.3	K00645	Yes	15.2103	15.0213
TRINITY_DN10187_c0_g1_i3	uncharacterized protein loc107622774	4	F:GO:0004314; C:GO:0005835; P:GO:0006633; P:GO:0042967	F:[acyl-carrier-protein] S-malonyltransferase activity; C:fatty acid synthase complex; P:fatty acid biosynthetic process; P:obsolete acyl-carrier-protein biosynthetic process	gi|643740062|gb|KDP45748.1|	XM_011082469.2	O85140.3			0.859026	0.838189
TRINITY_DN10188_c0_g1_i1	uncharacterized protein loc105172715	2	C:GO:0005777; P:GO:0010468	C:peroxisome; P:regulation of gene expression	gi|1276243190|gb|PIN03901.1|					15.0223	15.0632
TRINITY_DN10188_c0_g2_i1					gi|1276232662|gb|PIM97527.1|					16.8952	21.7606
TRINITY_DN10188_c0_g3_i1										1.22573	1.196
TRINITY_DN10189_c0_g1_i1	callose synthase 12	16	P:GO:0000003; C:GO:0000148; F:GO:0003843; C:GO:0005794; P:GO:0005982; P:GO:0005985; P:GO:0006075; C:GO:0009506; P:GO:0009555; P:GO:0009870; P:GO:0009965; P:GO:0010150; C:GO:0016021; P:GO:0042742; P:GO:0050832; P:GO:0052544	P:reproduction; C:1,3-beta-D-glucan synthase complex; F:1,3-beta-D-glucan synthase activity; C:Golgi apparatus; P:starch metabolic process; P:sucrose metabolic process; P:(1->3)-beta-D-glucan biosynthetic process; C:plasmodesma; P:pollen development; P:defense response signaling pathway, resistance gene-dependent; P:leaf morphogenesis; P:leaf senescence; C:integral component of membrane; P:defens…	gi|848895645|ref|XP_012847872.1|	XM_011088064.2	Q9ZT82.1	K11000	Yes	60.6922	42.5696
TRINITY_DN1019_c0_g1_i1					gi|747044288|ref|XP_011088265.1|		Q9NRH1.1			42.7176	33.9127
TRINITY_DN1019_c0_g2_i1	uncharacterized protein loc109015766	1	C:GO:0016021	C:integral component of membrane	gi|1276250494|gb|PIN09399.1|				Yes	25.0907	21.9479
TRINITY_DN10191_c0_g1_i1					gi|1276236331|gb|PIM99340.1|	XM_012986713.1	F4IC29.1		Yes	7.91323	8.49584
TRINITY_DN10192_c0_g1_i1					gi|1276246103|gb|PIN06015.1|	XR_530610.2	Q8LK56.2			0.312658	9.15222
TRINITY_DN10193_c0_g1_i1										1.38555	0.67597
TRINITY_DN10193_c0_g1_i3										6.00591	3.81596
TRINITY_DN10193_c0_g1_i4										3.96902	9.34801
TRINITY_DN10193_c0_g1_i6										6.93797	0
TRINITY_DN10193_c0_g1_i8										0.972005	0.189686
TRINITY_DN10193_c0_g1_i9										0.329607	0.482418
TRINITY_DN10194_c0_g1_i3					gi|747072775|ref|XP_011083315.1|	XM_011084739.2	P0C8Q2.1			0.852026	0.332543
TRINITY_DN10194_c0_g1_i5					gi|1276253162|gb|PIN11455.1|	XM_011084739.2	P0C8Q2.1		Yes	7.26152	8.39897
TRINITY_DN10195_c0_g1_i5	cytochrome p450 83b1-like	6	F:GO:0005506; C:GO:0016021; F:GO:0016709; F:GO:0020037; P:GO:0044550; P:GO:0055114	F:iron ion binding; C:integral component of membrane; F:oxidoreductase activity, acting on paired donors, with incorporation or reduction of molecular oxygen, NAD(P)H as one donor, and incorporation of one atom of oxygen; F:heme binding; P:secondary metabolite biosynthetic process; P:oxidation-reduction process	gi|848871310|ref|XP_012836230.1|	XM_011079391.2	O65782.1		Yes	6.46078	7.26791
TRINITY_DN10195_c0_g1_i7	cytochrome p450 83b1-like	6	F:GO:0005506; C:GO:0016021; F:GO:0016709; F:GO:0020037; P:GO:0044550; P:GO:0055114	F:iron ion binding; C:integral component of membrane; F:oxidoreductase activity, acting on paired donors, with incorporation or reduction of molecular oxygen, NAD(P)H as one donor, and incorporation of one atom of oxygen; F:heme binding; P:secondary metabolite biosynthetic process; P:oxidation-reduction process	gi|747062372|ref|XP_011077693.1|	XM_011079391.2	O65782.1		Yes	5.65436	6.5681
TRINITY_DN10195_c0_g1_i8						XM_012980777.1				4.98963	3.0982
TRINITY_DN10195_c0_g2_i1	cytochrome p450 83b1-like	6	F:GO:0004497; F:GO:0005506; C:GO:0016021; F:GO:0016705; F:GO:0020037; P:GO:0055114	F:monooxygenase activity; F:iron ion binding; C:integral component of membrane; F:oxidoreductase activity, acting on paired donors, with incorporation or reduction of molecular oxygen; F:heme binding; P:oxidation-reduction process	gi|747062372|ref|XP_011077693.1|		Q9LIP6.1			1.38454	2.70192
TRINITY_DN10195_c0_g3_i1										0.595353	2.57261
TRINITY_DN10196_c0_g1_i2					gi|1216966439|ref|XP_021679841.1|	KF184924.1			Yes	0.287893	0.105341
TRINITY_DN10196_c0_g1_i3										0	0.196088
TRINITY_DN10196_c0_g1_i5					gi|147782883|emb|CAN67863.1|	KF184924.1			Yes	0.0349822	0.204802
TRINITY_DN10198_c0_g1_i2					gi|604299991|gb|EYU19834.1|		Q6NQ83.1			4.58642	7.74549
TRINITY_DN10198_c0_g2_i1					gi|848923568|ref|XP_012858079.1|	LT594792.1	Q76C99.1			2.85376	1.24824
TRINITY_DN10198_c0_g2_i3					gi|848925757|ref|XP_012858760.1|	LT594792.1	Q9CAN5.1			2.83642	3.74782
TRINITY_DN10198_c0_g3_i1					gi|848923595|ref|XP_012858086.1|					1.16166	2.39292
TRINITY_DN10198_c0_g4_i1					gi|604299959|gb|EYU19802.1|		Q6NQ83.1			4.89279	0.82055
TRINITY_DN10198_c0_g5_i1					gi|604299991|gb|EYU19834.1|		Q9CAN5.1			8.75676	2.91758
TRINITY_DN10199_c0_g1_i1										2.60467	4.71991
TRINITY_DN10199_c0_g2_i1										0.427159	4.79317
TRINITY_DN10199_c0_g2_i2										0	4.58184
TRINITY_DN10199_c1_g1_i1										6.72583	0
TRINITY_DN102_c0_g1_i1	cinnamoyl- reductase 1-like	3	F:GO:0003824; C:GO:0016021; F:GO:0050662	F:catalytic activity; C:integral component of membrane; F:coenzyme binding	gi|747067287|ref|XP_011080358.1|	XM_011082056.2	Q500U8.1		Yes	2.66452	0.779966
TRINITY_DN102_c0_g1_i10	cinnamoyl- reductase 1-like	3	F:GO:0003824; C:GO:0016021; F:GO:0050662	F:catalytic activity; C:integral component of membrane; F:coenzyme binding	gi|62461974|gb|AAX83110.1|	XM_011082056.2	Q500U8.1		Yes	3.05712	1.58906
TRINITY_DN102_c0_g1_i2	cinnamoyl- reductase 1-like	3	F:GO:0003824; C:GO:0016021; F:GO:0050662	F:catalytic activity; C:integral component of membrane; F:coenzyme binding	gi|848888972|ref|XP_012844665.1|	XM_011082056.2	Q500U8.1			0	0
TRINITY_DN102_c0_g1_i3	cinnamoyl- reductase 1-like	3	F:GO:0003824; C:GO:0016021; F:GO:0050662	F:catalytic activity; C:integral component of membrane; F:coenzyme binding	gi|848848947|ref|XP_012827707.1|	XM_012972253.1	Q9S9N9.1		Yes	0	0
TRINITY_DN102_c0_g1_i4	cinnamoyl- reductase 1-like	3	F:GO:0003824; C:GO:0016021; F:GO:0050662	F:catalytic activity; C:integral component of membrane; F:coenzyme binding	gi|747067287|ref|XP_011080358.1|	XM_011082056.2	Q9S9N9.1		Yes	3.36485	3.55401
TRINITY_DN102_c0_g1_i6					gi|848888972|ref|XP_012844665.1|	XM_012972253.1	P14720.2		Yes	0.0647123	0.0315713
TRINITY_DN1020_c0_g1_i1										62.3427	0
TRINITY_DN1020_c0_g2_i1										59.0362	0
TRINITY_DN10200_c0_g1_i1	cyclic nucleotide-gated ion channel 2	4	F:GO:0005249; C:GO:0008076; P:GO:0042391; P:GO:0071805	F:voltage-gated potassium channel activity; C:voltage-gated potassium channel complex; P:regulation of membrane potential; P:potassium ion transmembrane transport	gi|1276235820|gb|PIM99041.1|	XM_011087411.2	O65718.1	K05391	Yes	0.12581	0.280591
TRINITY_DN10200_c0_g1_i2	cyclic nucleotide-gated ion channel 2	4	F:GO:0005249; C:GO:0008076; P:GO:0042391; P:GO:0071805	F:voltage-gated potassium channel activity; C:voltage-gated potassium channel complex; P:regulation of membrane potential; P:potassium ion transmembrane transport	gi|1276235820|gb|PIM99041.1|	XM_011100398.2	O65718.1		Yes	0.654329	0.067206
TRINITY_DN10200_c0_g1_i3	cyclic nucleotide-gated ion channel 2	4	F:GO:0005249; C:GO:0008076; P:GO:0042391; P:GO:0071805	F:voltage-gated potassium channel activity; C:voltage-gated potassium channel complex; P:regulation of membrane potential; P:potassium ion transmembrane transport	gi|1276235820|gb|PIM99041.1|	XM_011100398.2	O65718.1	K05391	Yes	0.139468	0.0340212
TRINITY_DN10200_c0_g1_i4	cyclic nucleotide-gated ion channel 2	4	F:GO:0005249; C:GO:0008076; P:GO:0042391; P:GO:0071805	F:voltage-gated potassium channel activity; C:voltage-gated potassium channel complex; P:regulation of membrane potential; P:potassium ion transmembrane transport	gi|1276235820|gb|PIM99041.1|	XM_011100398.2	O65718.1	K05391	Yes	0	0
TRINITY_DN10200_c0_g1_i5	cyclic nucleotide-gated ion channel 2	4	F:GO:0005249; C:GO:0008076; P:GO:0042391; P:GO:0071805	F:voltage-gated potassium channel activity; C:voltage-gated potassium channel complex; P:regulation of membrane potential; P:potassium ion transmembrane transport	gi|1276235820|gb|PIM99041.1|	XM_012985153.1	O65718.1		Yes	0.184087	0.179621
TRINITY_DN10200_c0_g2_i2	cytochrome p450 78a3-like	6	F:GO:0005506; C:GO:0016021; F:GO:0016709; F:GO:0020037; P:GO:0044550; P:GO:0055114	F:iron ion binding; C:integral component of membrane; F:oxidoreductase activity, acting on paired donors, with incorporation or reduction of molecular oxygen, NAD(P)H as one donor, and incorporation of one atom of oxygen; F:heme binding; P:secondary metabolite biosynthetic process; P:oxidation-reduction process	gi|1276246085|gb|PIN06001.1|	XM_012988556.1	O48927.1			1.03701	0.0963669
TRINITY_DN10200_c0_g2_i4	cytochrome p450 78a3-like	6	F:GO:0005506; C:GO:0016021; F:GO:0016709; F:GO:0020037; P:GO:0044550; P:GO:0055114	F:iron ion binding; C:integral component of membrane; F:oxidoreductase activity, acting on paired donors, with incorporation or reduction of molecular oxygen, NAD(P)H as one donor, and incorporation of one atom of oxygen; F:heme binding; P:secondary metabolite biosynthetic process; P:oxidation-reduction process	gi|1276266432|gb|PIN22529.1|	XM_012988556.1	O48927.1		Yes	1.62347	0.114512
TRINITY_DN10200_c0_g3_i1	cyclic nucleotide-gated ion channel 4	3	F:GO:0005216; C:GO:0016021; P:GO:0034220	F:ion channel activity; C:integral component of membrane; P:ion transmembrane transport	gi|747094821|ref|XP_011095264.1|	XM_011096962.2	Q94AS9.2			24.9606	19.7039
TRINITY_DN10200_c1_g1_i1					gi|1276264257|gb|PIN20683.1|	XM_020695175.1				8.68297	3.75006
TRINITY_DN10201_c0_g1_i1										7.15542	0.654549
TRINITY_DN10201_c0_g1_i2										1.36732	3.55774
TRINITY_DN10201_c0_g1_i4										4.62531	0.365929
TRINITY_DN10201_c0_g1_i5										1.86048	1.45228
TRINITY_DN10201_c0_g1_i7										3.05869	4.05039
TRINITY_DN10201_c1_g1_i1										9.84055	0.768148
TRINITY_DN10202_c0_g1_i2										11.6007	0.159427
TRINITY_DN10202_c0_g1_i3										0	14.4545
TRINITY_DN10202_c0_g1_i5										12.0732	12.2127
TRINITY_DN10203_c0_g1_i1	peptide methionine sulfoxide reductase a1-like	5	P:GO:0006464; P:GO:0006979; F:GO:0008113; P:GO:0030091; P:GO:0055114	P:cellular protein modification process; P:response to oxidative stress; F:peptide-methionine (S)-S-oxide reductase activity; P:protein repair; P:oxidation-reduction process	gi|747060069|ref|XP_011076446.1|	XM_011078144.2	Q9SEC2.1	K07304		57.1539	36.211
TRINITY_DN10204_c0_g1_i2					gi|604331250|gb|EYU36108.1|	XM_011091811.2	F4JYC8.1		Yes	9.46387	8.38037
TRINITY_DN10205_c0_g1_i1						XM_023001572.1				0.181787	0
TRINITY_DN10205_c0_g1_i2						XM_023001572.1				0.350637	0.399154
TRINITY_DN10206_c0_g1_i1	hydrophobic protein lti6a	1	C:GO:0016021	C:integral component of membrane	gi|1012183127|ref|XP_015968732.1|	HM231303.1	Q8H5T6.1			0.163671	126.164
TRINITY_DN10206_c0_g1_i2	hydrophobic protein lti6a	1	C:GO:0016021	C:integral component of membrane	gi|1012183127|ref|XP_015968732.1|	HM231303.1	Q8H5T6.1			0	0
TRINITY_DN10206_c0_g1_i3					gi|1279815700|ref|XP_022961459.1|	HM231303.1	Q9ZNS6.1			1.84343	2.38605
TRINITY_DN10206_c0_g1_i5	hydrophobic protein lti6a	1	C:GO:0016021	C:integral component of membrane	gi|1012183127|ref|XP_015968732.1|	HM231303.1	Q8H5T6.1			0	0
TRINITY_DN10206_c1_g1_i1	30s ribosomal protein chloroplastic-like	6	F:GO:0003735; P:GO:0006412; C:GO:0009534; C:GO:0009570; P:GO:0042254; C:GO:0044391	F:structural constituent of ribosome; P:translation; C:chloroplast thylakoid; C:chloroplast stroma; P:ribosome biogenesis; C:ribosomal subunit	gi|747101469|ref|XP_011098868.1|	XM_021987858.1	P82024.2		Yes	2.7859	2.1433
TRINITY_DN10206_c1_g1_i2	30s ribosomal protein chloroplastic-like	6	F:GO:0003735; P:GO:0006412; C:GO:0009534; C:GO:0009570; P:GO:0042254; C:GO:0044391	F:structural constituent of ribosome; P:translation; C:chloroplast thylakoid; C:chloroplast stroma; P:ribosome biogenesis; C:ribosomal subunit	gi|747101469|ref|XP_011098868.1|	XM_021987858.1	P82024.2		Yes	0.182135	0.57758
TRINITY_DN10206_c1_g2_i1										1.18331	0.144326
TRINITY_DN10206_c1_g2_i2										0.420249	0.27337
TRINITY_DN10206_c2_g1_i1						CP000769.1				0	1.70971
TRINITY_DN10206_c2_g1_i2										1.76925	2.27876
TRINITY_DN10207_c0_g1_i2					gi|1173754232|ref|XP_020547147.1|	XM_020691488.1			Yes	0.616832	0.472898
TRINITY_DN10207_c0_g1_i3					gi|1173754232|ref|XP_020547147.1|	XM_020691488.1			Yes	7.75821	7.31936
TRINITY_DN10208_c0_g1_i2					gi|747047177|ref|XP_011069545.1|	XM_011071245.2	Q96QE3.4		Yes	13.9465	10.5415
TRINITY_DN10209_c0_g1_i1	pentatricopeptide repeat-containing protein chloroplastic	1	P:GO:0009793	P:embryo development ending in seed dormancy	gi|747097550|ref|XP_011096744.1|	XM_011098442.2	Q9SA76.1			8.18433	3.32742
TRINITY_DN1021_c0_g1_i1					gi|1276248430|gb|PIN07777.1|	XM_016081459.2	Q9LX27.1	K02183		0.205516	360.253
TRINITY_DN1021_c0_g1_i2					gi|1276248430|gb|PIN07777.1|	XM_016081459.2	Q9LX27.1	K02183		68.4203	0.0943613
TRINITY_DN10210_c0_g1_i3					gi|747053055|ref|XP_011072672.1|	XM_011074370.2	Q03701.3	K14832		28.4108	22.2724
TRINITY_DN10211_c0_g1_i1	phospholipase d delta-like	6	F:GO:0004630; F:GO:0005509; P:GO:0009395; C:GO:0016020; P:GO:0046470; F:GO:0070290	F:phospholipase D activity; F:calcium ion binding; P:phospholipid catabolic process; C:membrane; P:phosphatidylcholine metabolic process; F:N-acylphosphatidylethanolamine-specific phospholipase D activity	gi|1276260168|gb|PIN17236.1|	XM_011101590.2	Q9C5Y0.2	K01115	Yes	35.472	21.4978
TRINITY_DN10212_c0_g1_i1	photosynthetic ndh subunit of subcomplex b chloroplastic	2	C:GO:0009507; C:GO:0016020	C:chloroplast; C:membrane	gi|1276264993|gb|PIN21312.1|	XM_011092799.2	Q9FG89.1			0.280402	0.0390857
TRINITY_DN10212_c0_g1_i2	photosynthetic ndh subunit of subcomplex b chloroplastic	3	P:GO:0006979; C:GO:0009535; C:GO:0016021	P:response to oxidative stress; C:chloroplast thylakoid membrane; C:integral component of membrane	gi|1276264993|gb|PIN21312.1|	XM_011092799.2	Q9FG89.1			0.930412	0.518768
TRINITY_DN10213_c0_g1_i1					gi|1276263617|gb|PIN20146.1|	XM_011079621.2				15.9762	12.7757
TRINITY_DN10214_c0_g1_i1	dnaj protein p58ipk homolog	4	C:GO:0005788; C:GO:0005886; C:GO:0016021; P:GO:0044794	C:endoplasmic reticulum lumen; C:plasma membrane; C:integral component of membrane; P:positive regulation by host of viral process	gi|1276267434|gb|PIN23378.1|	XM_012980558.1	Q5JNB5.1	K09523	Yes	0	0
TRINITY_DN10214_c0_g1_i2	dnaj protein p58ipk homolog	4	C:GO:0005788; C:GO:0005886; C:GO:0016021; P:GO:0044794	C:endoplasmic reticulum lumen; C:plasma membrane; C:integral component of membrane; P:positive regulation by host of viral process	gi|1276267434|gb|PIN23378.1|	XM_012980558.1	Q5JNB5.1	K09523	Yes	0.0465347	0.136218
TRINITY_DN10214_c0_g1_i3	dnaj protein p58ipk homolog	1	C:GO:0016021	C:integral component of membrane	gi|1276267434|gb|PIN23378.1|	XM_012980558.1	Q5JNB5.1		Yes	0.158937	0.25847
TRINITY_DN10215_c0_g1_i1									Yes	5.83644	0.070307
TRINITY_DN10215_c0_g1_i2										0.762052	0.867495
TRINITY_DN10216_c0_g1_i10										0	1.57293
TRINITY_DN10216_c0_g1_i15										0.348042	0.757569
TRINITY_DN10216_c0_g1_i18										0.14968	0.701038
TRINITY_DN10216_c0_g1_i19										0.0823069	0.160621
TRINITY_DN10216_c0_g1_i20										0.221527	1.22487
TRINITY_DN10216_c0_g1_i21										0.406428	2.65206
TRINITY_DN10216_c0_g1_i5										0.821177	4.00629
TRINITY_DN10216_c0_g1_i7										0.53762	2.07447
TRINITY_DN10216_c0_g2_i1										0.347651	3.5618
TRINITY_DN10216_c1_g1_i1					gi|1216279648|ref|XP_021624385.1|					1.7043	2.06746
TRINITY_DN10216_c1_g1_i2					gi|604327346|gb|EYU33162.1|					0.243001	0.474214
TRINITY_DN10217_c0_g1_i1					gi|604311813|gb|EYU25807.1|	XM_011095716.2	Q40863.1		Yes	0	0
TRINITY_DN10217_c0_g1_i3	uncharacterized protein loc105970895	1	C:GO:0016020	C:membrane	gi|604311813|gb|EYU25807.1|	XM_011095716.2	Q40863.1	K07052	Yes	0	0
TRINITY_DN10217_c0_g1_i4	uncharacterized protein loc105970895	1	C:GO:0016020	C:membrane	gi|604311813|gb|EYU25807.1|	XM_011095716.2	Q40863.1		Yes	0	0
TRINITY_DN10217_c0_g1_i5	uncharacterized protein loc105970895	1	C:GO:0016020	C:membrane	gi|604311813|gb|EYU25807.1|	XM_011095716.2	Q40863.1	K07052	Yes	0	0
TRINITY_DN10218_c0_g1_i1					gi|1078798633|ref|XP_018497048.1|					7.67872	0.039434
TRINITY_DN10219_c0_g1_i1	casp-like protein 4a4	2	C:GO:0005886; C:GO:0016021	C:plasma membrane; C:integral component of membrane	gi|747068492|ref|XP_011081003.1|		Q3EA54.1		Yes	0	0
TRINITY_DN10219_c0_g1_i2	casp-like protein 4a4	2	C:GO:0005886; C:GO:0016021	C:plasma membrane; C:integral component of membrane	gi|747068492|ref|XP_011081003.1|	XM_012991078.1	Q3EA54.1			1.8526	1.14409
TRINITY_DN10219_c0_g2_i1	dead-box atp-dependent rna helicase 47a	4	F:GO:0003676; F:GO:0004004; F:GO:0005524; P:GO:0010501	F:nucleic acid binding; F:ATP-dependent RNA helicase activity; F:ATP binding; P:RNA secondary structure unwinding	gi|747068494|ref|XP_011081004.1|	XM_011082705.2	Q10PV9.1		Yes	31.9515	17.4638
TRINITY_DN10219_c0_g2_i2										1.17119	0.571389
TRINITY_DN1022_c0_g1_i2					gi|1173772950|ref|XP_020553771.1|		Q9LMA8.1	K13464	Yes	30.7641	0.0390857
TRINITY_DN1022_c0_g1_i4					gi|1173772950|ref|XP_020553771.1|		Q84R94.1			0	0
TRINITY_DN1022_c0_g1_i5					gi|1173772950|ref|XP_020553771.1|		Q9LMA8.1	K13464	Yes	0	0
TRINITY_DN1022_c0_g1_i6					gi|1276249241|gb|PIN08422.1|		Q9LMA8.1	K13464	Yes	2.99758	5.92196
TRINITY_DN1022_c0_g1_i8					gi|1173772950|ref|XP_020553771.1|		Q84R94.1	K13464	Yes	2.18512	4.37265
TRINITY_DN1022_c0_g1_i9					gi|1276249241|gb|PIN08422.1|					2.23978	3.08534
TRINITY_DN10220_c0_g1_i2					gi|747062655|ref|XP_011077850.1|	XM_011079548.2			Yes	0.9608	0.857138
TRINITY_DN10220_c0_g1_i4					gi|747062655|ref|XP_011077850.1|				Yes	0.387508	0.343735
TRINITY_DN10220_c0_g1_i5					gi|1276242190|gb|PIN03165.1|	XM_011079548.2				0.559601	0.242679
TRINITY_DN10221_c0_g1_i1	uncharacterized protein loc111393467	6	C:GO:0005623; P:GO:0006118; P:GO:0006662; F:GO:0015035; P:GO:0045454; P:GO:0055114	C:cell; P:obsolete electron transport; P:glycerol ether metabolic process; F:protein disulfide oxidoreductase activity; P:cell redox homeostasis; P:oxidation-reduction process	gi|1276266673|gb|PIN22736.1|	XM_023019002.1	Q9SEU6.2	K03671	Yes	47.1112	61.8331
TRINITY_DN10222_c0_g1_i1	binding partner of acd11 1 isoform x1	4	F:GO:0000166; F:GO:0003676; P:GO:0006810; C:GO:0016021	F:nucleotide binding; F:nucleic acid binding; P:transport; C:integral component of membrane	gi|1276243429|gb|PIN04075.1|	XM_011072714.2	Q9LFD5.1		Yes	0.778748	1.00301
TRINITY_DN10222_c0_g1_i2	binding partner of acd11 1	2	F:GO:0000166; F:GO:0003676	F:nucleotide binding; F:nucleic acid binding	gi|1276243429|gb|PIN04075.1|	XM_011072713.2	Q9LFD5.1		Yes	2.98488	4.7697
TRINITY_DN10223_c0_g1_i1	pentatricopeptide repeat-containing protein mitochondrial	1	C:GO:0009507	C:chloroplast	gi|747046749|ref|XP_011101111.1|	XM_011102809.2	Q8L844.1			19.349	19.4266
TRINITY_DN10224_c0_g1_i1	nuclear transcription factor y subunit a-1-like isoform x1	5	F:GO:0003677; F:GO:0003700; P:GO:0006355; P:GO:0006355; C:GO:0016602	F:DNA binding; F:DNA-binding transcription factor activity; P:regulation of transcription, DNA-templated; P:regulation of transcription, DNA-templated; C:CCAAT-binding factor complex	gi|1276271802|gb|PIN27168.1|	AM422772.1	Q93ZH2.2	K08064	Yes	0	0.0641449
TRINITY_DN10224_c0_g1_i2	nuclear transcription factor y subunit a-1-like isoform x1	5	F:GO:0003677; F:GO:0003700; P:GO:0006355; P:GO:0006355; C:GO:0016602	F:DNA binding; F:DNA-binding transcription factor activity; P:regulation of transcription, DNA-templated; P:regulation of transcription, DNA-templated; C:CCAAT-binding factor complex	gi|1276271802|gb|PIN27168.1|	AM422772.1	Q9LXV5.1	K08064	Yes	0.710869	0.630569
TRINITY_DN10224_c0_g1_i4					gi|1276271802|gb|PIN27168.1|				Yes	0.502231	0.326699
TRINITY_DN10224_c0_g1_i6					gi|1276271802|gb|PIN27168.1|	AM422772.1	Q9SYH4.1	K08064	Yes	0.326718	0.425057
TRINITY_DN10225_c0_g1_i10					gi|1276243016|gb|PIN03776.1|					0.269086	0.787677
TRINITY_DN10225_c0_g1_i11	uncharacterized protein loc111393473 isoform x1	1	F:GO:0003723	F:RNA binding	gi|1173776245|ref|XP_020554390.1|	XM_012995285.1				0.785389	1.80637
TRINITY_DN10225_c0_g1_i12	rna-binding protein isoform x2	1	F:GO:0003723	F:RNA binding	gi|1173776245|ref|XP_020554390.1|	XM_012995285.1	P71020.1		Yes	0	0.111357
TRINITY_DN10225_c0_g1_i2	uncharacterized protein loc111393473 isoform x1	1	F:GO:0003723	F:RNA binding	gi|1276243016|gb|PIN03776.1|	XM_011099995.2	P71020.1		Yes	0	0
TRINITY_DN10225_c0_g1_i3	rna-binding protein isoform x2	1	F:GO:0003723	F:RNA binding	gi|747100418|ref|XP_011098297.1|	XM_020698731.1	P71020.1		Yes	0.133881	0.195951
TRINITY_DN10225_c0_g1_i9	uncharacterized protein loc111393473 isoform x1	1	F:GO:0003723	F:RNA binding	gi|1276243016|gb|PIN03776.1|	XM_011099995.2	P71020.1		Yes	0.264234	0
TRINITY_DN10225_c0_g2_i1										2.3534	1.96827
TRINITY_DN10225_c0_g3_i1										1.04677	1.36184
TRINITY_DN10226_c0_g1_i1					gi|747082945|ref|XP_011088819.1|					13.448	10.9348
TRINITY_DN10226_c0_g1_i2					gi|747082945|ref|XP_011088819.1|					0.567754	0.615536
TRINITY_DN10226_c0_g2_i1					gi|747082945|ref|XP_011088819.1|	XM_012982492.1	Q96ER3.2			28.7618	26.0482
TRINITY_DN10227_c0_g1_i1					gi|747082167|ref|XP_011088392.1|	XM_011090090.2	Q9CAJ9.1		Yes	32.1771	51.7223
TRINITY_DN10228_c0_g1_i1										0.192049	0.468477
TRINITY_DN10228_c0_g1_i2										0	2.70477
TRINITY_DN10228_c0_g2_i1										0	0.839873
TRINITY_DN10228_c0_g2_i2										0	2.19126
TRINITY_DN10229_c0_g1_i1					gi|747051030|ref|XP_011071599.1|				Yes	0	0
TRINITY_DN10229_c0_g1_i2					gi|747051030|ref|XP_011071599.1|				Yes	0	0
TRINITY_DN10229_c0_g1_i3					gi|1276263259|gb|PIN19834.1|				Yes	0	0
TRINITY_DN10229_c0_g1_i4					gi|1276263259|gb|PIN19834.1|				Yes	0	0
TRINITY_DN10229_c0_g2_i1										1.73826	0.508828
TRINITY_DN1023_c0_g1_i1										2.42551	0.86061
TRINITY_DN1023_c0_g2_i1					gi|1276261121|gb|PIN18025.1|	XM_011092634.2	Q944A6.1	K07200	Yes	0.220757	0.0807757
TRINITY_DN1023_c0_g2_i2					gi|1276261121|gb|PIN18025.1|	XM_011092634.2	Q944A6.1		Yes	6.33851	5.797
TRINITY_DN1023_c0_g2_i3					gi|747050753|ref|XP_011071458.1|	XM_011073156.2	Q944A6.1		Yes	39.3001	41.6011
TRINITY_DN10230_c0_g1_i2					gi|1276269727|gb|PIN25346.1|	XM_009361298.2	Q8RX01.1		Yes	0.0982701	0.0958864
TRINITY_DN10230_c0_g1_i3					gi|1276269727|gb|PIN25346.1|	XM_009361298.2	Q8RX01.1		Yes	0.441294	0.707398
TRINITY_DN10231_c0_g1_i1	lysine-specific demethylase jmj25 isoform x1	1	F:GO:0008270	F:zinc ion binding	gi|747077883|ref|XP_011086087.1|	XM_011087786.2	Q9SSE9.1	K15601	Yes	26.2361	21.4534
TRINITY_DN10232_c0_g1_i1										1.20505	2.12768
TRINITY_DN10232_c0_g2_i1										1.76401	2.42536
TRINITY_DN10232_c0_g3_i1					gi|747099908|ref|XP_011098021.1|	XM_011099719.2			Yes	70.6901	74.0925
TRINITY_DN10233_c0_g1_i1	hydroxyacylglutathione hydrolase cytoplasmic	3	F:GO:0004416; P:GO:0006090; P:GO:0019243	F:hydroxyacylglutathione hydrolase activity; P:pyruvate metabolic process; P:methylglyoxal catabolic process to D-lactate via S-lactoyl-glutathione	gi|747075500|ref|XP_011084787.1|	XM_011086485.2	O24496.2	K01069		3.14564	5.23362
TRINITY_DN10233_c0_g1_i2	hydroxyacylglutathione hydrolase cytoplasmic	3	F:GO:0004416; P:GO:0006090; P:GO:0019243	F:hydroxyacylglutathione hydrolase activity; P:pyruvate metabolic process; P:methylglyoxal catabolic process to D-lactate via S-lactoyl-glutathione	gi|747075500|ref|XP_011084787.1|	XM_011086485.2	O24496.2	K01069		0.317824	0.354417
TRINITY_DN10234_c0_g1_i1										4.36956	0.213179
TRINITY_DN10235_c0_g1_i1										0.514344	8.43138
TRINITY_DN10235_c0_g2_i2										3.24949	2.26476
TRINITY_DN10236_c0_g1_i1	cytosolic sulfotransferase 5-like	1	F:GO:0016740	F:transferase activity	gi|1276262140|gb|PIN18885.1|		Q8L5A7.1	K22312		3.18419	3.67583
TRINITY_DN10237_c0_g1_i1	protein fluorescent in blue chloroplastic	1	C:GO:0016021	C:integral component of membrane	gi|1276269363|gb|PIN25044.1|	XM_011079276.2	Q940U6.1		Yes	12.1096	8.0714
TRINITY_DN10238_c0_g1_i2					gi|1216979020|ref|XP_021686353.1|		Q94HW2.1		Yes	3.04887	22.1912
TRINITY_DN10239_c0_g1_i1										0.224662	0.219212
TRINITY_DN10239_c0_g1_i2										1.62222	2.72253
TRINITY_DN1024_c0_g1_i2	protein translation factor sui1 homolog	3	F:GO:0003743; C:GO:0005840; P:GO:0006446	F:translation initiation factor activity; C:ribosome; P:regulation of translational initiation	gi|1208538094|gb|OWM88764.1|	XM_023030786.1	Q94JV4.1	K03113	Yes	0	1.91544
TRINITY_DN1024_c0_g1_i4	protein translation factor sui1 homolog	3	F:GO:0003743; C:GO:0005840; P:GO:0006446	F:translation initiation factor activity; C:ribosome; P:regulation of translational initiation	gi|1208538094|gb|OWM88764.1|	XM_023030786.1	Q94JV4.1	K03113	Yes	9.27033	13.8499
TRINITY_DN10240_c0_g1_i1										772.204	608.184
TRINITY_DN10241_c0_g1_i2	probable receptor-like protein kinase at1g80640	5	F:GO:0004674; F:GO:0005524; P:GO:0006468; P:GO:0009069; C:GO:0016021	F:protein serine/threonine kinase activity; F:ATP binding; P:protein phosphorylation; P:serine family amino acid metabolic process; C:integral component of membrane	gi|747054317|ref|XP_011073359.1|	XM_011075057.2	Q0V7T5.1	K04733	Yes	7.78762	9.63678
TRINITY_DN10241_c0_g1_i3										0.835583	0
TRINITY_DN10241_c0_g2_i1	probable receptor-like protein kinase at1g80640	4	F:GO:0004672; F:GO:0005524; P:GO:0006468; C:GO:0016021	F:protein kinase activity; F:ATP binding; P:protein phosphorylation; C:integral component of membrane	gi|747054317|ref|XP_011073359.1|	XM_011075057.2	Q0V7T5.1	K04733	Yes	3.97798	3.14715
TRINITY_DN10242_c0_g1_i1										6.04287	4.88188
TRINITY_DN10242_c0_g2_i1	elongation factor 1-alpha-like isoform x1	5	F:GO:0003746; F:GO:0003924; F:GO:0005525; C:GO:0005840; P:GO:0006448	F:translation elongation factor activity; F:GTPase activity; F:GTP binding; C:ribosome; P:regulation of translational elongation	gi|823137052|ref|XP_012468306.1|	XM_009359969.2	P08736.2			92.0048	94.2524
TRINITY_DN10242_c1_g1_i2	elongation factor 1-alpha	6	F:GO:0003746; F:GO:0003924; F:GO:0005525; C:GO:0005840; P:GO:0006448; F:GO:0016779	F:translation elongation factor activity; F:GTPase activity; F:GTP binding; C:ribosome; P:regulation of translational elongation; F:nucleotidyltransferase activity	gi|1268069990|ref|XP_022706465.1|	XM_003740386.2	P08736.2	K03231	Yes	2.321	41.8815
TRINITY_DN10243_c0_g1_i1										16.6321	0.147533
TRINITY_DN10244_c0_g1_i3					gi|848880898|ref|XP_012840821.1|	XM_011099234.2	Q9LFE4.1			0.526818	0.342693
TRINITY_DN10244_c0_g1_i4					gi|848880898|ref|XP_012840821.1|	XM_006283281.1	Q9LFE4.1		Yes	2.06702	0.898274
TRINITY_DN10244_c0_g1_i5					gi|747098997|ref|XP_011097536.1|					1.43844	0.311899
TRINITY_DN10245_c0_g1_i1	nadph-dependent aldehyde reductase-like chloroplastic	5	F:GO:0004316; C:GO:0005835; P:GO:0006633; P:GO:0042967; P:GO:0055114	F:3-oxoacyl-[acyl-carrier-protein] reductase (NADPH) activity; C:fatty acid synthase complex; P:fatty acid biosynthetic process; P:obsolete acyl-carrier-protein biosynthetic process; P:oxidation-reduction process	gi|747057527|ref|XP_011075068.1|	XM_017845528.1	Q9SQR4.1	K00059	Yes	10.5205	2.31935
TRINITY_DN10247_c0_g1_i1	ethylene-overproduction protein 1	6	P:GO:0010364; P:GO:0016036; P:GO:0017145; F:GO:0030674; P:GO:0043161; P:GO:2000069	P:regulation of ethylene biosynthetic process; P:cellular response to phosphate starvation; P:stem cell division; F:protein binding, bridging; P:proteasome-mediated ubiquitin-dependent protein catabolic process; P:regulation of post-embryonic root development	gi|848900285|ref|XP_012850297.1|	XM_012994844.1	O65020.2		Yes	13.0884	14.7289
TRINITY_DN10248_c0_g1_i1										0.281824	11.5495
TRINITY_DN10249_c0_g1_i2					gi|1173795029|ref|XP_020549796.1|		P0C2F6.1		Yes	0.108575	0.141255
TRINITY_DN10249_c0_g1_i3					gi|848899822|ref|XP_012850054.1|		P0C2F6.1		Yes	1.75483	1.36981
TRINITY_DN1025_c0_g1_i3	uncharacterized protein loc111412181	9	F:GO:0005096; C:GO:0005776; P:GO:0006886; P:GO:0006914; C:GO:0010008; F:GO:0017137; P:GO:0031338; P:GO:0042594; P:GO:0090630	F:GTPase activator activity; C:autophagosome; P:intracellular protein transport; P:autophagy; C:endosome membrane; F:Rab GTPase binding; P:regulation of vesicle fusion; P:response to starvation; P:activation of GTPase activity	gi|1276239074|gb|PIN01051.1|	XM_011095792.2	Q80XQ2.2	K18469	Yes	2.82273	2.209
TRINITY_DN1025_c0_g1_i4	uncharacterized protein loc111412181	9	F:GO:0005096; C:GO:0005776; P:GO:0006886; P:GO:0006914; C:GO:0010008; F:GO:0017137; P:GO:0031338; P:GO:0042594; P:GO:0090630	F:GTPase activator activity; C:autophagosome; P:intracellular protein transport; P:autophagy; C:endosome membrane; F:Rab GTPase binding; P:regulation of vesicle fusion; P:response to starvation; P:activation of GTPase activity	gi|1276239074|gb|PIN01051.1|	XM_011095792.2	Q92609.1	K18469	Yes	1.39923	0.0397658
TRINITY_DN1025_c0_g1_i9	uncharacterized protein loc111412181	9	F:GO:0005096; C:GO:0005776; P:GO:0006886; P:GO:0006914; C:GO:0010008; F:GO:0017137; P:GO:0031338; P:GO:0042594; P:GO:0090630	F:GTPase activator activity; C:autophagosome; P:intracellular protein transport; P:autophagy; C:endosome membrane; F:Rab GTPase binding; P:regulation of vesicle fusion; P:response to starvation; P:activation of GTPase activity	gi|1276239074|gb|PIN01051.1|	XM_011095792.2	Q92609.1	K18469	Yes	20.5488	12.0951
TRINITY_DN10250_c0_g1_i1										1.25337	6.52252
TRINITY_DN10251_c0_g1_i1					gi|747059575|ref|XP_011076175.1|	XM_011077873.2	Q9M2D9.1	K09422	Yes	6.50462	6.69944
TRINITY_DN10251_c0_g1_i2	myb-related transcription factor	10	F:GO:0000981; F:GO:0001135; C:GO:0005634; P:GO:0006357; P:GO:0009751; P:GO:0009753; P:GO:0009909; P:GO:0030154; F:GO:0043565; F:GO:0044212	F:DNA-binding transcription factor activity, RNA polymerase II-specific; F:RNA polymerase II transcription regulator recruiting activity; C:nucleus; P:regulation of transcription by RNA polymerase II; P:response to salicylic acid; P:response to jasmonic acid; P:regulation of flower development; P:cell differentiation; F:sequence-specific DNA binding; F:transcription regulatory region DNA binding	gi|747074811|ref|XP_011084413.1|		Q9M2D9.1			0.468475	1.98081
TRINITY_DN10252_c0_g1_i1										18.6744	7.5226
TRINITY_DN10253_c0_g1_i1	uncharacterized protein loc102619089	4	C:GO:0000276; F:GO:0015078; P:GO:0015986; C:GO:0016021	C:mitochondrial proton-transporting ATP synthase complex, coupling factor F(o); F:proton transmembrane transporter activity; P:ATP synthesis coupled proton transport; C:integral component of membrane	gi|1276237145|gb|PIM99838.1|	XM_011090237.2				58.7277	69.669
TRINITY_DN10253_c0_g1_i2						XM_011090237.2				0.687418	1.14985
TRINITY_DN10253_c0_g2_i1										2.47589	2.22511
TRINITY_DN10254_c0_g1_i1	probable prolyl 4-hydroxylase 3	7	F:GO:0005506; C:GO:0005768; C:GO:0005802; C:GO:0016021; F:GO:0016705; F:GO:0031418; P:GO:0055114	F:iron ion binding; C:endosome; C:trans-Golgi network; C:integral component of membrane; F:oxidoreductase activity, acting on paired donors, with incorporation or reduction of molecular oxygen; F:L-ascorbic acid binding; P:oxidation-reduction process	gi|1279111588|ref|XP_022880035.1|	XM_011076416.2	Q9LN20.1	K00472		22.0604	20.7147
TRINITY_DN10255_c0_g1_i1					gi|747093731|ref|XP_011094684.1|	XM_012976457.1	Q7XTV7.2		Yes	0.90642	0.361814
TRINITY_DN10255_c0_g1_i3					gi|747093731|ref|XP_011094684.1|	XM_012976457.1	Q7XTV7.2		Yes	0.276908	0.180128
TRINITY_DN10255_c0_g1_i4										3.26221	1.48544
TRINITY_DN10255_c0_g1_i5					gi|747093731|ref|XP_011094684.1|				Yes	0.74011	0.679678
TRINITY_DN10255_c1_g1_i1										2.65737	0.598364
TRINITY_DN10256_c0_g1_i1	l-type lectin-domain containing receptor kinase -like	2	C:GO:0016021; F:GO:0030246	C:integral component of membrane; F:carbohydrate binding	gi|747094242|ref|XP_011094954.1|	XM_011096652.2	Q9LYX1.1		Yes	23.8452	18.9345
TRINITY_DN10257_c0_g1_i1										4.00977	3.72165
TRINITY_DN10257_c1_g1_i2										4.04514	2.92843
TRINITY_DN10258_c0_g1_i1	u-box domain-containing protein 19-like	4	F:GO:0004842; C:GO:0005634; C:GO:0005737; P:GO:0016567	F:ubiquitin-protein transferase activity; C:nucleus; C:cytoplasm; P:protein ubiquitination	gi|747051482|ref|XP_011071829.1|		O80742.1			15.0097	6.62495
TRINITY_DN10259_c0_g1_i1	palmitoyl-protein thioesterase 1-like	5	C:GO:0005764; C:GO:0016021; F:GO:0016790; F:GO:0098599; P:GO:0098734	C:lysosome; C:integral component of membrane; F:thiolester hydrolase activity; F:palmitoyl hydrolase activity; P:macromolecule depalmitoylation	gi|747069031|ref|XP_011081293.1|	XM_011082991.2	Q20390.2	K01074	Yes	37.3088	23.2938
TRINITY_DN1026_c0_g1_i1	blue copper	3	P:GO:0006118; F:GO:0009055; C:GO:0046658	P:obsolete electron transport; F:electron transfer activity; C:anchored component of plasma membrane	gi|1279071700|ref|XP_022897977.1|	XM_018982430.1	P80728.1		Yes	66.9396	62.0266
TRINITY_DN1026_c0_g2_i1					gi|747062592|ref|XP_011077814.1|	XM_011079512.2			Yes	44.241	78.9194
TRINITY_DN1026_c0_g3_i2	early nodulin-like protein 1	1	C:GO:0046658	C:anchored component of plasma membrane	gi|1276241899|gb|PIN02956.1|	XM_008392073.2	Q9SK27.2		Yes	12.9827	29.0916
TRINITY_DN1026_c0_g3_i4	early nodulin-like protein 1	1	C:GO:0046658	C:anchored component of plasma membrane	gi|1276241899|gb|PIN02956.1|	XM_008392073.2	Q9SK27.2			1.25592	1.36685
TRINITY_DN1026_c0_g4_i1										8.88587	15.0864
TRINITY_DN10260_c0_g1_i2									Yes	10.0712	14.6891
TRINITY_DN10261_c0_g1_i1					gi|1276268792|gb|PIN24551.1|					9.39976	13.3072
TRINITY_DN10262_c0_g1_i1					gi|1276239721|gb|PIN01484.1|	XM_012985081.1			Yes	2.71055	2.9754
TRINITY_DN10263_c0_g1_i1					gi|604306037|gb|EYU25094.1|		Q04980.2			7.41751	0
TRINITY_DN10264_c0_g1_i1										6.99436	0
TRINITY_DN10265_c0_g1_i1										4.4497	2.89451
TRINITY_DN10266_c0_g1_i1										4.54956	0.138725
TRINITY_DN10267_c0_g1_i1	late embryogenesis abundant protein at1g64065-like	1	C:GO:0016020	C:membrane	gi|1276236244|gb|PIM99288.1|		Q6DST1.1		Yes	83.8151	75.0837
TRINITY_DN10268_c0_g1_i1					gi|848926475|ref|XP_012859003.1|					0.0375914	0.330116
TRINITY_DN10268_c0_g1_i2					gi|848926475|ref|XP_012859003.1|					0	0.0879337
TRINITY_DN10268_c0_g2_i1					gi|1276261272|gb|PIN18148.1|					0.0910674	4.88721
TRINITY_DN10269_c0_g1_i2					gi|1276234363|gb|PIM98278.1|	XM_022300467.1			Yes	7.70173	4.99946
TRINITY_DN1027_c0_g1_i1					gi|1276246620|gb|PIN06410.1|	XM_012984751.1	Q9LMM6.1		Yes	13.4746	15.942
TRINITY_DN1027_c0_g1_i2					gi|1276246620|gb|PIN06410.1|	XM_012984752.1	Q9LMM6.1		Yes	11.0369	8.92057
TRINITY_DN1027_c0_g2_i1					gi|1276263639|gb|PIN20164.1|		Q9LMM6.1		Yes	20.182	15.5551
TRINITY_DN1027_c0_g2_i3					gi|1276263639|gb|PIN20164.1|		Q9LMM6.1		Yes	23.4125	22.5196
TRINITY_DN1027_c0_g2_i4					gi|1276263639|gb|PIN20164.1|		Q9LMM6.1		Yes	5.426	5.91207
TRINITY_DN1027_c1_g1_i1	mlo-like protein 6	5	F:GO:0005516; C:GO:0005886; P:GO:0006952; P:GO:0009607; C:GO:0016021	F:calmodulin binding; C:plasma membrane; P:defense response; P:response to biotic stimulus; C:integral component of membrane	gi|747061327|ref|XP_011077127.1|	XM_011078825.2	Q94KB7.2	K08472	Yes	7.14295	10.7942
TRINITY_DN10270_c0_g1_i1					gi|731319482|ref|XP_010670289.1|					0.977993	0
TRINITY_DN10270_c0_g1_i2	rna-directed dna polymerase	3	P:GO:0043170; P:GO:0044238; F:GO:0046872	P:macromolecule metabolic process; P:primary metabolic process; F:metal ion binding	gi|508711429|gb|EOY03326.1|	AP015040.1	P0CT42.1			10.4055	2.01569
TRINITY_DN10270_c0_g2_i1	rna-directed dna polymerase	3	P:GO:0043170; P:GO:0044238; F:GO:0046872	P:macromolecule metabolic process; P:primary metabolic process; F:metal ion binding	gi|508711429|gb|EOY03326.1|	AP015039.1	P0CT34.1			0.57649	5.36035
TRINITY_DN10270_c0_g2_i2	reverse transcriptase domain-containing protein	3	P:GO:0043170; P:GO:0044238; F:GO:0046872	P:macromolecule metabolic process; P:primary metabolic process; F:metal ion binding	gi|1040908054|ref|XP_017216862.1|	XR_001541111.1	P0CT41.1			0	0
TRINITY_DN10270_c0_g2_i3	reverse transcriptase domain-containing protein	3	F:GO:0005488; P:GO:0043170; P:GO:0044238	F:binding; P:macromolecule metabolic process; P:primary metabolic process	gi|508711429|gb|EOY03326.1|	XM_023075966.1	P0CT41.1		Yes	0	0
TRINITY_DN10270_c0_g2_i4	rna-directed dna polymerase	3	F:GO:0003824; P:GO:0006259; F:GO:0046872	F:catalytic activity; P:DNA metabolic process; F:metal ion binding	gi|508711429|gb|EOY03326.1|	XM_023075966.1	P0CT41.1			0	0
TRINITY_DN10270_c0_g2_i5	rna-directed dna polymerase	3	P:GO:0043170; P:GO:0044238; F:GO:0046872	P:macromolecule metabolic process; P:primary metabolic process; F:metal ion binding	gi|1137193209|gb|OMO65975.1|	HG975448.1	P0CT42.1			0.659837	9.13071
TRINITY_DN10270_c0_g2_i6	reverse transcriptase domain-containing protein	3	F:GO:0005488; P:GO:0043170; P:GO:0044238	F:binding; P:macromolecule metabolic process; P:primary metabolic process	gi|1040908054|ref|XP_017216862.1|	XR_001541111.1	P0CT34.1		Yes	0	0
TRINITY_DN10270_c0_g3_i1	uncharacterized protein partial	3	F:GO:0005488; P:GO:0043170; P:GO:0044238	F:binding; P:macromolecule metabolic process; P:primary metabolic process	gi|823165909|ref|XP_012482875.1|	GQ367251.1	Q99315.3		Yes	10.3341	1.44049
TRINITY_DN10271_c0_g1_i1					gi|747063663|ref|XP_011078388.1|	XM_021778326.1	Q9SRR7.1	K13448	Yes	51.2844	54.2768
TRINITY_DN10271_c0_g1_i2					gi|747063663|ref|XP_011078388.1|	XM_021778326.1	Q9SRR7.1	K13448	Yes	1.87905	1.83347
TRINITY_DN10271_c1_g1_i1	fatty-acid-binding protein chloroplastic	3	C:GO:0009507; P:GO:0009813; F:GO:0045430	C:chloroplast; P:flavonoid biosynthetic process; F:chalcone isomerase activity	gi|747100156|ref|XP_011098156.1|	XM_010481620.2	Q9C8L2.1		Yes	8.98979	5.84782
TRINITY_DN10271_c2_g1_i1					gi|1228791453|ref|XP_022030400.1|	XR_002371565.1				0	0
TRINITY_DN10271_c2_g1_i3	retrovirus-related pol polyprotein from transposon tnt 1-94	1	F:GO:0005488	F:binding	gi|1109268746|ref|XP_019158475.1|	XM_016317113.1	P10978.1			4.52542	0.723878
TRINITY_DN10271_c2_g1_i5					gi|1228791453|ref|XP_022030400.1|	XR_002371565.1				0.129074	1.13349
TRINITY_DN10271_c2_g1_i6	ribonuclease h-like domain-containing protein	1	F:GO:0005488	F:binding	gi|1228791453|ref|XP_022030400.1|	XR_002371565.1				0.62361	0
TRINITY_DN10271_c2_g2_i1					gi|1228791453|ref|XP_022030400.1|					3.49565	0
TRINITY_DN10271_c2_g3_i1					gi|1191796495|ref|XP_020969789.1|					4.626	0.635745
TRINITY_DN10271_c2_g4_i1	gag-polypeptide of ltr copia-type	1	F:GO:0005488	F:binding	gi|1021562772|ref|XP_016172599.1|					5.28638	0.942354
TRINITY_DN10271_c2_g5_i1										2.21131	1.65975
TRINITY_DN10271_c3_g1_i1										2.91252	0.501507
TRINITY_DN10272_c0_g1_i1										7.35004	5.54615
TRINITY_DN10272_c0_g2_i1					gi|848923568|ref|XP_012858079.1|					2.14186	1.37494
TRINITY_DN10272_c0_g2_i3										1.57449	1.72833
TRINITY_DN10272_c0_g3_i1										6.27299	3.17376
TRINITY_DN10272_c1_g1_i2					gi|604299957|gb|EYU19800.1|		Q9LQ14.2			3.30628	0.523148
TRINITY_DN10272_c1_g1_i3					gi|604299957|gb|EYU19800.1|		Q9LQ14.2			2.41495	2.7491
TRINITY_DN10272_c1_g1_i6					gi|604299957|gb|EYU19800.1|		Q9LQ14.2			3.1867	4.62208
TRINITY_DN10272_c1_g1_i9										0	2.90456
TRINITY_DN10273_c0_g1_i1					gi|747099730|ref|XP_011097924.1|	XM_011099622.2				0	0
TRINITY_DN10273_c0_g1_i3					gi|747099730|ref|XP_011097924.1|	XM_011099622.2			Yes	0.425705	0.227469
TRINITY_DN10273_c0_g1_i7					gi|1276262603|gb|PIN19270.1|	XM_011099622.2			Yes	0.0911109	0.111126
TRINITY_DN10273_c0_g1_i8					gi|848882797|ref|XP_012841722.1|	XM_012986268.1				1.0354	0.673521
TRINITY_DN10274_c0_g1_i1	geranylgeranyl diphosphate chloroplastic-like	6	P:GO:0015979; P:GO:0015995; F:GO:0016628; F:GO:0045550; P:GO:0055114; F:GO:0071949	P:photosynthesis; P:chlorophyll biosynthetic process; F:oxidoreductase activity, acting on the CH-CH group of donors, NAD or NADP as acceptor; F:geranylgeranyl reductase activity; P:oxidation-reduction process; F:FAD binding	gi|1276259740|gb|PIN16885.1|	XM_011090775.2	Q9ZS34.1	K10960	Yes	0.684789	0.552975
TRINITY_DN10274_c0_g1_i2	geranylgeranyl diphosphate chloroplastic-like	6	P:GO:0015979; P:GO:0015995; F:GO:0016628; F:GO:0045550; P:GO:0055114; F:GO:0071949	P:photosynthesis; P:chlorophyll biosynthetic process; F:oxidoreductase activity, acting on the CH-CH group of donors, NAD or NADP as acceptor; F:geranylgeranyl reductase activity; P:oxidation-reduction process; F:FAD binding	gi|1276259740|gb|PIN16885.1|	XM_011090775.2	Q9ZS34.1	K10960	Yes	0.0400742	0.0195511
TRINITY_DN10274_c0_g1_i3	geranylgeranyl diphosphate chloroplastic-like	6	P:GO:0015979; P:GO:0015995; F:GO:0016628; F:GO:0045550; P:GO:0055114; F:GO:0071949	P:photosynthesis; P:chlorophyll biosynthetic process; F:oxidoreductase activity, acting on the CH-CH group of donors, NAD or NADP as acceptor; F:geranylgeranyl reductase activity; P:oxidation-reduction process; F:FAD binding	gi|1276259740|gb|PIN16885.1|	XM_011090775.2	Q9ZS34.1	K10960	Yes	0.186558	0.0546098
TRINITY_DN10275_c0_g1_i1	dna-directed rna polymerase i subunit 1	5	F:GO:0001054; F:GO:0003677; C:GO:0005736; P:GO:0006351; F:GO:0008270	F:RNA polymerase I activity; F:DNA binding; C:RNA polymerase I complex; P:transcription, DNA-templated; F:zinc ion binding	gi|747057772|ref|XP_011075204.1|	XM_011076902.2	Q9SVY0.1	K02999	Yes	19.1179	14.5283
TRINITY_DN10276_c0_g1_i1										12.595	9.60441
TRINITY_DN10276_c0_g2_i1					gi|747041825|ref|XP_011075313.1|	XM_021836805.1				27.1715	21.3318
TRINITY_DN10276_c0_g3_i1										1.21236	0.844963
TRINITY_DN10276_c1_g1_i1					gi|848855701|ref|XP_012853396.1|	XR_002240025.1				4.08242	2.6556
TRINITY_DN10276_c1_g2_i1					gi|747101977|ref|XP_011099133.1|	XM_022154124.1	Q7XII4.1		Yes	0.113131	0.551935
TRINITY_DN10276_c1_g2_i2					gi|747101977|ref|XP_011099133.1|	XM_020699024.1				0.488495	0.297904
TRINITY_DN10276_c1_g2_i3					gi|747101977|ref|XP_011099133.1|	XM_020699024.1	Q7XII4.1			1.06313	0.72614
TRINITY_DN10277_c0_g1_i1					gi|1024042760|gb|KZV46109.1|	XM_012980762.1			Yes	35.274	36.8131
TRINITY_DN10277_c0_g1_i2	uncharacterized protein loc109172664 isoform x1	1	C:GO:0016020	C:membrane	gi|1024042760|gb|KZV46109.1|	XM_012980762.1			Yes	1.62594	1.74128
TRINITY_DN10278_c0_g1_i2					gi|1276238252|gb|PIN00524.1|	XM_020698681.1	F4HVZ5.1		Yes	0	0
TRINITY_DN10278_c0_g1_i4					gi|1276238252|gb|PIN00524.1|	XM_020698681.1	F4HVZ5.1		Yes	0.343308	0.22332
TRINITY_DN10278_c0_g1_i5					gi|1276238252|gb|PIN00524.1|	XM_020698681.1	F4HVZ5.1		Yes	2.10775	0.563912
TRINITY_DN10278_c0_g1_i6					gi|747098101|ref|XP_011097042.1|	XM_020698681.1	F4HVZ5.1		Yes	2.37516	0.894492
TRINITY_DN10278_c1_g1_i3	atp synthase mitochondrial f1 complex assembly factor 2	2	C:GO:0005739; P:GO:0043461	C:mitochondrion; P:proton-transporting ATP synthase complex assembly	gi|747101337|ref|XP_011098796.1|	XM_011100494.2	Q8N5M1.1	K07556		1.42444	1.74368
TRINITY_DN10278_c1_g1_i4	atp synthase mitochondrial f1 complex assembly factor 2	2	C:GO:0005739; P:GO:0043461	C:mitochondrion; P:proton-transporting ATP synthase complex assembly	gi|747101337|ref|XP_011098796.1|	XM_011100494.2	Q8N5M1.1	K07556		1.45589	0.913224
TRINITY_DN10278_c1_g2_i1										2.66009	1.23598
TRINITY_DN10278_c2_g1_i1					gi|747086583|ref|XP_011090798.1|	XM_011092496.2	Q8LA32.1			0	0.849173
TRINITY_DN10278_c2_g1_i2	probable e3 ubiquitin-protein ligase lul4	1	F:GO:0008270	F:zinc ion binding	gi|747086583|ref|XP_011090798.1|	XM_011092496.2	Q8LA32.1			7.8293	8.91262
TRINITY_DN10278_c2_g2_i1	probable e3 ubiquitin-protein ligase lul4	1	F:GO:0008270	F:zinc ion binding	gi|604345250|gb|EYU43832.1|		Q8LA32.1			5.48316	5.45506
TRINITY_DN10279_c0_g1_i1										0	5.79371
TRINITY_DN10279_c0_g1_i2										0.602889	0.196088
TRINITY_DN10279_c0_g1_i3										12.8117	0.190854
TRINITY_DN10279_c0_g1_i4										11.7779	0.907281
TRINITY_DN10279_c0_g2_i1										0	5.31119
TRINITY_DN10279_c0_g3_i1										4.6241	1.80477
TRINITY_DN10279_c0_g3_i2										2.74778	3.12799
TRINITY_DN1028_c0_g1_i1	adenylosuccinate chloroplastic	9	F:GO:0000287; F:GO:0004019; F:GO:0005525; P:GO:0006144; P:GO:0006522; P:GO:0006531; C:GO:0009507; P:GO:0044208; P:GO:0046040	F:magnesium ion binding; F:adenylosuccinate synthase activity; F:GTP binding; P:purine nucleobase metabolic process; P:alanine metabolic process; P:aspartate metabolic process; C:chloroplast; P:'de novo' AMP biosynthetic process; P:IMP metabolic process	gi|1276259512|gb|PIN16687.1|	XM_023001178.1	Q6T7E8.1	K01939		31.9	34.5104
TRINITY_DN1028_c0_g1_i2	adenylosuccinate chloroplastic	9	F:GO:0000287; F:GO:0004019; F:GO:0005525; P:GO:0006144; P:GO:0006522; P:GO:0006531; C:GO:0009507; P:GO:0044208; P:GO:0046040	F:magnesium ion binding; F:adenylosuccinate synthase activity; F:GTP binding; P:purine nucleobase metabolic process; P:alanine metabolic process; P:aspartate metabolic process; C:chloroplast; P:'de novo' AMP biosynthetic process; P:IMP metabolic process	gi|1276259512|gb|PIN16687.1|	XM_023001178.1	A9XLE1.1	K01939		45.2614	20.7852
TRINITY_DN10280_c0_g1_i1					gi|747072591|ref|XP_011083214.1|	XM_011084912.2	Q96GN5.2		Yes	1.97082	5.6088
TRINITY_DN10281_c0_g1_i1	3-ketoacyl- synthase 1	3	P:GO:0006633; C:GO:0016021; F:GO:0016747	P:fatty acid biosynthetic process; C:integral component of membrane; F:transferase activity, transferring acyl groups other than amino-acyl groups	gi|1276266442|gb|PIN22536.1|	XM_012988448.1	Q9MAM3.1	K15397	Yes	20.8461	45.8573
TRINITY_DN10282_c0_g1_i1										0.622591	0.98717
TRINITY_DN10282_c0_g1_i2	65-kda microtubule-associated protein 6-like	4	P:GO:0000226; P:GO:0000910; F:GO:0008017; C:GO:0045298	P:microtubule cytoskeleton organization; P:cytokinesis; F:microtubule binding; C:tubulin complex	gi|747058781|ref|XP_011075736.1|	XM_011077434.2	Q9SIS3.1	K16732	Yes	6.77722	17.3289
TRINITY_DN10282_c0_g2_i1										0.929332	2.49367
TRINITY_DN10283_c0_g1_i2	t-complex protein 1 subunit eta	4	F:GO:0005524; C:GO:0005829; P:GO:0006457; F:GO:0051082	F:ATP binding; C:cytosol; P:protein folding; F:unfolded protein binding	gi|747040550|ref|XP_011086810.1|	XM_011083596.2	Q9SF16.1	K09499	Yes	0.536656	0
TRINITY_DN10283_c0_g1_i3	t-complex protein 1 subunit eta	4	F:GO:0005524; C:GO:0005829; P:GO:0006457; F:GO:0051082	F:ATP binding; C:cytosol; P:protein folding; F:unfolded protein binding	gi|747070181|ref|XP_011081898.1|	XM_011083596.2	Q9SF16.1	K09499	Yes	3.18908	4.397
TRINITY_DN10283_c1_g1_i1										1.63859	3.83722
TRINITY_DN10283_c1_g2_i1										9.20546	0
TRINITY_DN10283_c1_g3_i1										2.18584	2.46958
TRINITY_DN10284_c0_g1_i1	probable aquaporin pip1-2	3	F:GO:0005215; P:GO:0006810; C:GO:0016021	F:transporter activity; P:transport; C:integral component of membrane	gi|1130833639|dbj|GAV83874.1|	XM_015779980.1	Q7XSQ9.3			0.840498	1.91359
TRINITY_DN10284_c0_g2_i1	probable aquaporin pip1-2	12	F:GO:0005515; C:GO:0005773; C:GO:0005887; P:GO:0006833; P:GO:0009414; C:GO:0009506; C:GO:0009507; P:GO:0009992; F:GO:0015250; F:GO:0015254; P:GO:0015793; P:GO:0034220	F:protein binding; C:vacuole; C:integral component of plasma membrane; P:water transport; P:response to water deprivation; C:plasmodesma; C:chloroplast; P:cellular water homeostasis; F:water channel activity; F:glycerol channel activity; P:glycerol transport; P:ion transmembrane transport	gi|1201314300|gb|OVA14012.1|	XM_015834069.1	Q39196.1			1.38939	3.47056
TRINITY_DN10284_c0_g3_i2	aquaporin pip2-2	9	C:GO:0005773; C:GO:0005887; P:GO:0006833; C:GO:0009506; P:GO:0009992; F:GO:0015250; F:GO:0015254; P:GO:0015793; P:GO:0034220	C:vacuole; C:integral component of plasma membrane; P:water transport; C:plasmodesma; P:cellular water homeostasis; F:water channel activity; F:glycerol channel activity; P:glycerol transport; P:ion transmembrane transport	gi|1150129816|ref|XP_020235073.1|	NM_001111554.2	Q84RL7.2	K09872		2.66669	3.93326
TRINITY_DN10285_c0_g1_i1										0.847981	2.06853
TRINITY_DN10285_c0_g2_i2	magnesium transporter mrs2-3	3	F:GO:0015095; P:GO:0015693; C:GO:0016020	F:magnesium ion transmembrane transporter activity; P:magnesium ion transport; C:membrane	gi|747051355|ref|XP_011071765.1|	XM_012975697.1	Q9LJN2.1		Yes	9.04098	9.85239
TRINITY_DN10285_c0_g3_i1	magnesium transporter mrs2-3	5	C:GO:0005886; F:GO:0015095; P:GO:0015693; C:GO:0016021; P:GO:1903830	C:plasma membrane; F:magnesium ion transmembrane transporter activity; P:magnesium ion transport; C:integral component of membrane; P:magnesium ion transmembrane transport	gi|1276258818|gb|PIN16126.1|	XM_010090013.1	Q9LJN2.1		Yes	0.762459	0.347183
TRINITY_DN10285_c0_g3_i2	magnesium transporter mrs2-3	5	C:GO:0005886; F:GO:0015095; P:GO:0015693; C:GO:0016021; P:GO:1903830	C:plasma membrane; F:magnesium ion transmembrane transporter activity; P:magnesium ion transport; C:integral component of membrane; P:magnesium ion transmembrane transport	gi|1276258818|gb|PIN16126.1|	XM_010090013.1	Q9LJN2.1			4.10476	3.56017
TRINITY_DN10285_c0_g4_i2	magnesium transporter mrs2-3	3	C:GO:0016020; P:GO:0030001; F:GO:0046873	C:membrane; P:metal ion transport; F:metal ion transmembrane transporter activity	gi|848860629|ref|XP_012831151.1|		Q9LJN2.1	K16075	Yes	6.42484	11.3018
TRINITY_DN10286_c0_g1_i4	gamma-glutamyltranspeptidase 1	5	F:GO:0003840; P:GO:0006691; P:GO:0006693; P:GO:0006749; P:GO:0019530	F:obsolete gamma-glutamyltransferase activity; P:leukotriene metabolic process; P:prostaglandin metabolic process; P:glutathione metabolic process; P:taurine metabolic process	gi|1276245708|gb|PIN05719.1|	XM_012989730.1	Q8VYW6.1	K18592		3.77709	1.52812
TRINITY_DN10286_c0_g1_i5	gamma-glutamyltranspeptidase 1-like	5	F:GO:0003840; P:GO:0006691; P:GO:0006693; P:GO:0006749; P:GO:0019530	F:obsolete gamma-glutamyltransferase activity; P:leukotriene metabolic process; P:prostaglandin metabolic process; P:glutathione metabolic process; P:taurine metabolic process	gi|1276245708|gb|PIN05719.1|	XM_012989730.1	Q8VYW6.1	K18592	Yes	1.51966	0.741397
TRINITY_DN10286_c0_g1_i8	gamma-glutamyltranspeptidase 1-like	5	F:GO:0003840; P:GO:0006691; P:GO:0006693; P:GO:0006749; P:GO:0019530	F:obsolete gamma-glutamyltransferase activity; P:leukotriene metabolic process; P:prostaglandin metabolic process; P:glutathione metabolic process; P:taurine metabolic process	gi|1276245708|gb|PIN05719.1|	XM_012989730.1	Q8VYW6.1	K18592	Yes	1.8153	0.511294
TRINITY_DN10287_c0_g1_i1					gi|567163454|ref|XP_006397053.1|					10.7933	0
TRINITY_DN10288_c0_g1_i1					gi|1173799280|ref|XP_020550227.1|					0	0
TRINITY_DN10288_c0_g1_i2					gi|747089275|ref|XP_011092266.1|					1.06178	0.888018
TRINITY_DN10288_c0_g1_i3					gi|1173799280|ref|XP_020550227.1|					0.0980005	0.382493
TRINITY_DN10288_c0_g1_i5					gi|1173799284|ref|XP_020550228.1|		G5E8K5.1		Yes	5.84032	3.10835
TRINITY_DN10288_c0_g1_i6										0.370168	0.481585
TRINITY_DN10288_c0_g2_i1					gi|661892543|emb|CDP03701.1|		P16157.3		Yes	4.48023	0.403528
TRINITY_DN10289_c0_g1_i2	g-type lectin s-receptor-like serine threonine-protein kinase at2g19130	4	F:GO:0000166; F:GO:0004672; C:GO:0016020; P:GO:0016310	F:nucleotide binding; F:protein kinase activity; C:membrane; P:phosphorylation	gi|1276257221|gb|PIN14794.1|	XM_010658675.2	O64477.1			8.33675	11.2469
TRINITY_DN1029_c0_g1_i3					gi|1024016935|gb|KZV36254.1|					25.6412	33.1777
TRINITY_DN1029_c0_g1_i4					gi|1322425675|gb|PLY99564.1|	XM_011097390.2				221.952	371.431
TRINITY_DN10290_c0_g1_i1	dna ligase 4 isoform x1	4	F:GO:0000166; F:GO:0003909; P:GO:0006281; P:GO:0034645	F:nucleotide binding; F:DNA ligase activity; P:DNA repair; P:cellular macromolecule biosynthetic process	gi|1173771139|ref|XP_020553403.1|	XM_020697744.1	Q9LL84.1		Yes	0.540134	0.150581
TRINITY_DN10290_c0_g1_i2	dna ligase 4 isoform x1	8	F:GO:0003677; F:GO:0003910; F:GO:0005524; C:GO:0005737; P:GO:0006273; P:GO:0006310; P:GO:0051103; P:GO:0071897	F:DNA binding; F:DNA ligase (ATP) activity; F:ATP binding; C:cytoplasm; P:lagging strand elongation; P:DNA recombination; P:DNA ligation involved in DNA repair; P:DNA biosynthetic process	gi|1173771139|ref|XP_020553403.1|	XM_020697744.1	Q9LL84.1	K10777	Yes	0.0243623	0.0475427
TRINITY_DN10290_c0_g1_i5	dna ligase 4 isoform x1	8	F:GO:0003677; F:GO:0003910; F:GO:0005524; C:GO:0005737; P:GO:0006273; P:GO:0006310; P:GO:0051103; P:GO:0071897	F:DNA binding; F:DNA ligase (ATP) activity; F:ATP binding; C:cytoplasm; P:lagging strand elongation; P:DNA recombination; P:DNA ligation involved in DNA repair; P:DNA biosynthetic process	gi|1173771139|ref|XP_020553403.1|	XM_020697744.1	Q9LL84.1	K10777	Yes	0.15198	0.114072
TRINITY_DN10290_c0_g2_i1										2.85273	1.45228
TRINITY_DN10291_c0_g1_i1	cystathionine beta- chloroplastic	11	F:GO:0004121; F:GO:0004123; P:GO:0006534; P:GO:0006544; P:GO:0006563; P:GO:0006566; C:GO:0009570; F:GO:0030170; F:GO:0044540; P:GO:0071266; F:GO:0080146	F:cystathionine beta-lyase activity; F:cystathionine gamma-lyase activity; P:cysteine metabolic process; P:glycine metabolic process; P:L-serine metabolic process; P:threonine metabolic process; C:chloroplast stroma; F:pyridoxal phosphate binding; F:L-cystine L-cysteine-lyase (deaminating); P:'de novo' L-methionine biosynthetic process; F:L-cysteine desulfhydrase activity	gi|747064737|ref|XP_011078966.1|	XM_020693818.1	P53780.1	K01760	Yes	0.680056	0.213287
TRINITY_DN10291_c0_g1_i2	cystathionine beta- chloroplastic	11	F:GO:0004121; F:GO:0004123; P:GO:0006534; P:GO:0006544; P:GO:0006563; P:GO:0006566; C:GO:0009570; F:GO:0030170; F:GO:0044540; P:GO:0071266; F:GO:0080146	F:cystathionine beta-lyase activity; F:cystathionine gamma-lyase activity; P:cysteine metabolic process; P:glycine metabolic process; P:L-serine metabolic process; P:threonine metabolic process; C:chloroplast stroma; F:pyridoxal phosphate binding; F:L-cystine L-cysteine-lyase (deaminating); P:'de novo' L-methionine biosynthetic process; F:L-cysteine desulfhydrase activity	gi|1173792363|ref|XP_020549476.1|	XM_020693817.1	P53780.1	K01760	Yes	0.666332	1.30034
TRINITY_DN10291_c0_g2_i1										1.85042	1.72704
TRINITY_DN10292_c0_g1_i2					gi|848911283|ref|XP_012854094.1|		Q7XA42.2			0.852407	8.62921
TRINITY_DN10293_c0_g1_i1	dis3-like exonuclease 2	7	C:GO:0000178; F:GO:0004527; P:GO:0006402; P:GO:0016072; P:GO:0034661; C:GO:0043229; C:GO:0044444	C:exosome (RNase complex); F:exonuclease activity; P:mRNA catabolic process; P:rRNA metabolic process; P:ncRNA catabolic process; C:intracellular organelle; C:cytoplasmic part	gi|1276247379|gb|PIN06992.1|		P0DM58.1	K18758	Yes	10.0558	15.231
TRINITY_DN10293_c0_g1_i2										0.297058	0.579704
TRINITY_DN10294_c0_g1_i1	hippocampus abundant transcript-like protein 1	3	F:GO:0005215; C:GO:0016021; P:GO:0055085	F:transporter activity; C:integral component of membrane; P:transmembrane transport	gi|1173819407|ref|XP_020552050.1|					0.676111	0
TRINITY_DN10294_c0_g1_i2	hippocampus abundant transcript-like protein 1	3	F:GO:0005215; C:GO:0016021; P:GO:0055085	F:transporter activity; C:integral component of membrane; P:transmembrane transport	gi|1173819407|ref|XP_020552050.1|					0.990879	0
TRINITY_DN10294_c0_g1_i3	hippocampus abundant transcript-like protein 1	3	F:GO:0005215; C:GO:0016021; P:GO:0055085	F:transporter activity; C:integral component of membrane; P:transmembrane transport	gi|747082629|ref|XP_011088646.1|	XM_011090345.2	Q96MC6.2		Yes	29.0002	8.86999
TRINITY_DN10295_c0_g1_i2					gi|1191683771|gb|OTG35733.1|					2.27386	3.17815
TRINITY_DN10295_c0_g1_i4					gi|1191683771|gb|OTG35733.1|		F4IHJ0.1			2.21751	3.99818
TRINITY_DN10295_c0_g2_i1	phosphatidylinositol phosphatidylcholine transfer protein sfh8-like	4	F:GO:0005215; C:GO:0005622; P:GO:0006810; C:GO:0016021	F:transporter activity; C:intracellular; P:transport; C:integral component of membrane	gi|747073382|ref|XP_011083649.1|	XM_012987346.1	F4JLE5.1		Yes	0	0
TRINITY_DN10295_c0_g2_i10	phosphatidylinositol phosphatidylcholine transfer protein sfh8-like isoform x1	4	F:GO:0005215; C:GO:0005622; P:GO:0006810; C:GO:0016020	F:transporter activity; C:intracellular; P:transport; C:membrane	gi|747073382|ref|XP_011083649.1|	XM_012987346.1	F4IHJ0.1		Yes	0	0
TRINITY_DN10295_c0_g2_i12	phosphatidylinositol phosphatidylcholine transfer protein sfh8-like isoform x1	4	F:GO:0005215; C:GO:0005622; P:GO:0006810; C:GO:0016021	F:transporter activity; C:intracellular; P:transport; C:integral component of membrane	gi|848885090|ref|XP_012842800.1|	XM_012987346.1	F4JLE5.1		Yes	0	0
TRINITY_DN10295_c0_g2_i13	phosphatidylinositol phosphatidylcholine transfer protein sfh8-like	4	F:GO:0005215; C:GO:0005622; P:GO:0006810; C:GO:0016020	F:transporter activity; C:intracellular; P:transport; C:membrane	gi|848885090|ref|XP_012842800.1|	XM_012987346.1	F4IHJ0.1		Yes	0	0
TRINITY_DN10295_c0_g2_i14	phosphatidylinositol phosphatidylcholine transfer protein sfh8-like isoform x1	4	F:GO:0005215; C:GO:0005622; P:GO:0006810; C:GO:0016020	F:transporter activity; C:intracellular; P:transport; C:membrane	gi|747073382|ref|XP_011083649.1|	XM_012987346.1	F4IHJ0.1		Yes	0	0
TRINITY_DN10295_c0_g2_i2	phosphatidylinositol phosphatidylcholine transfer protein sfh8-like	4	F:GO:0005215; C:GO:0005622; P:GO:0006810; C:GO:0016021	F:transporter activity; C:intracellular; P:transport; C:integral component of membrane	gi|747073382|ref|XP_011083649.1|	XM_012987346.1	F4JLE5.1		Yes	0	0
TRINITY_DN10295_c0_g2_i4	phosphatidylinositol phosphatidylcholine transfer protein sfh8-like	4	F:GO:0005215; C:GO:0005622; P:GO:0006810; C:GO:0016021	F:transporter activity; C:intracellular; P:transport; C:integral component of membrane	gi|848885090|ref|XP_012842800.1|	XM_012987346.1	F4JLE5.1		Yes	0	0
TRINITY_DN10295_c0_g2_i5	phosphatidylinositol phosphatidylcholine transfer protein sfh8-like isoform x1	4	F:GO:0005215; C:GO:0005622; P:GO:0006810; C:GO:0016020	F:transporter activity; C:intracellular; P:transport; C:membrane	gi|747073382|ref|XP_011083649.1|	XM_011085347.2	F4JVA6.1		Yes	0	0
TRINITY_DN10295_c0_g2_i6					gi|747073382|ref|XP_011083649.1|	XM_011085350.2	F4JVA6.1		Yes	1.04068	1.08313
TRINITY_DN10295_c0_g2_i8	phosphatidylinositol phosphatidylcholine transfer protein sfh8-like	4	F:GO:0005215; C:GO:0005622; P:GO:0006810; C:GO:0016021	F:transporter activity; C:intracellular; P:transport; C:integral component of membrane	gi|848885090|ref|XP_012842800.1|	XM_012987346.1	F4JLE5.1		Yes	0	0
TRINITY_DN10295_c0_g2_i9	phosphatidylinositol phosphatidylcholine transfer protein sfh8-like isoform x1	4	F:GO:0005215; C:GO:0005622; P:GO:0006810; C:GO:0016021	F:transporter activity; C:intracellular; P:transport; C:integral component of membrane	gi|747073382|ref|XP_011083649.1|	XM_012987346.1	Q93ZE9.1		Yes	2.18478	3.8623
TRINITY_DN10296_c0_g1_i6	beta-galactosidase 3	10	F:GO:0004565; C:GO:0005618; C:GO:0005773; P:GO:0006012; P:GO:0006027; P:GO:0006687; C:GO:0009341; C:GO:0016021; F:GO:0030246; P:GO:0046486	F:beta-galactosidase activity; C:cell wall; C:vacuole; P:galactose metabolic process; P:glycosaminoglycan catabolic process; P:glycosphingolipid metabolic process; C:beta-galactosidase complex; C:integral component of membrane; F:carbohydrate binding; P:glycerolipid metabolic process	gi|1276258428|gb|PIN15803.1|	XM_011084861.2	Q9SCV9.1		Yes	17.503	17.311
TRINITY_DN10296_c0_g2_i1	beta-galactosidase 3-like	10	F:GO:0004565; C:GO:0005618; C:GO:0005773; P:GO:0006012; P:GO:0006027; P:GO:0006687; C:GO:0009341; C:GO:0016021; F:GO:0030246; P:GO:0046486	F:beta-galactosidase activity; C:cell wall; C:vacuole; P:galactose metabolic process; P:glycosaminoglycan catabolic process; P:glycosphingolipid metabolic process; C:beta-galactosidase complex; C:integral component of membrane; F:carbohydrate binding; P:glycerolipid metabolic process	gi|848909244|ref|XP_012853431.1|	XM_011102670.2	Q9SCV9.1		Yes	15.5931	7.96347
TRINITY_DN10297_c0_g1_i1										0	0.629321
TRINITY_DN10297_c0_g1_i2										0	0.622128
TRINITY_DN10298_c0_g1_i3					gi|1228923048|ref|XP_022011932.1|		Q9LSX7.1			0.387852	0.908266
TRINITY_DN10298_c0_g1_i4					gi|527204916|gb|EPS70939.1|		Q9LSX7.1			0.090205	0.264051
TRINITY_DN10299_c0_g1_i1	protease do-like chloroplastic	6	F:GO:0004252; P:GO:0006508; C:GO:0009543; P:GO:0010206; F:GO:0032440; P:GO:0055114	F:serine-type endopeptidase activity; P:proteolysis; C:chloroplast thylakoid lumen; P:photosystem II repair; F:2-alkenal reductase [NAD(P)] activity; P:oxidation-reduction process	gi|1276268721|gb|PIN24491.1|	XM_011100315.2	Q9LU10.1			0.0802498	0.352364
TRINITY_DN10299_c0_g1_i10	protease do-like chloroplastic	6	F:GO:0004252; P:GO:0006508; C:GO:0009543; P:GO:0010206; F:GO:0032440; P:GO:0055114	F:serine-type endopeptidase activity; P:proteolysis; C:chloroplast thylakoid lumen; P:photosystem II repair; F:2-alkenal reductase [NAD(P)] activity; P:oxidation-reduction process	gi|1025340660|ref|XP_016508142.1|		Q9LU10.1		Yes	0.146774	0
TRINITY_DN10299_c0_g1_i12	protease do-like chloroplastic	7	F:GO:0004252; P:GO:0006508; C:GO:0009543; P:GO:0010206; C:GO:0016021; F:GO:0032440; P:GO:0055114	F:serine-type endopeptidase activity; P:proteolysis; C:chloroplast thylakoid lumen; P:photosystem II repair; C:integral component of membrane; F:2-alkenal reductase [NAD(P)] activity; P:oxidation-reduction process	gi|1276268721|gb|PIN24491.1|	XM_011100315.2	Q9LU10.1		Yes	0	0
TRINITY_DN10299_c0_g1_i6	protease do-like chloroplastic	7	F:GO:0004252; P:GO:0006508; C:GO:0009543; P:GO:0010206; C:GO:0016021; F:GO:0032440; P:GO:0055114	F:serine-type endopeptidase activity; P:proteolysis; C:chloroplast thylakoid lumen; P:photosystem II repair; C:integral component of membrane; F:2-alkenal reductase [NAD(P)] activity; P:oxidation-reduction process	gi|1276268721|gb|PIN24491.1|	XM_011100315.2	Q9LU10.1		Yes	0.111151	0.0813412
TRINITY_DN10299_c0_g1_i8	protease do-like chloroplastic	3	F:GO:0004252; P:GO:0006508; C:GO:0016021	F:serine-type endopeptidase activity; P:proteolysis; C:integral component of membrane	gi|1276268721|gb|PIN24491.1|	XM_011100315.2	Q9LU10.1		Yes	0.887483	0.384869
TRINITY_DN103_c0_g1_i1	importin subunit alpha-2-like	6	C:GO:0005643; C:GO:0005654; C:GO:0005829; P:GO:0006607; F:GO:0008139; F:GO:0008565	C:nuclear pore; C:nucleoplasm; C:cytosol; P:NLS-bearing protein import into nucleus; F:nuclear localization sequence binding; F:protein transporter activity	gi|1276265629|gb|PIN21858.1|	XM_011093820.2	Q71VM4.2		Yes	69.8669	67.1028
TRINITY_DN103_c0_g2_i2	importin subunit alpha-2	4	C:GO:0005634; C:GO:0005737; P:GO:0006606; F:GO:0008565	C:nucleus; C:cytoplasm; P:protein import into nucleus; F:protein transporter activity	gi|1276262566|gb|PIN19238.1|	XM_020699464.1	Q71VM4.2		Yes	17.3141	17.406
TRINITY_DN103_c0_g2_i4	importin subunit alpha-2	6	C:GO:0005643; C:GO:0005654; C:GO:0005829; P:GO:0006607; F:GO:0008139; F:GO:0008565	C:nuclear pore; C:nucleoplasm; C:cytosol; P:NLS-bearing protein import into nucleus; F:nuclear localization sequence binding; F:protein transporter activity	gi|747105077|ref|XP_011100802.1|	XM_011102502.2	Q71VM4.2		Yes	54.4724	64.314
TRINITY_DN103_c0_g3_i1										2.80953	2.21921
TRINITY_DN103_c0_g4_i1										10.3681	0
TRINITY_DN103_c0_g5_i1										8.82621	0.324986
TRINITY_DN103_c1_g1_i1	protein walls are thin 1-like	10	C:GO:0005886; C:GO:0009705; P:GO:0009826; P:GO:0009834; P:GO:0010315; C:GO:0016021; F:GO:0022857; P:GO:0055085; P:GO:0090355; P:GO:0090358	C:plasma membrane; C:plant-type vacuole membrane; P:unidimensional cell growth; P:plant-type secondary cell wall biogenesis; P:auxin efflux; C:integral component of membrane; F:transmembrane transporter activity; P:transmembrane transport; P:positive regulation of auxin metabolic process; P:positive regulation of tryptophan metabolic process	gi|1276265423|gb|PIN21687.1|	XM_011076325.2	Q94AP3.1		Yes	20.2332	9.9652
TRINITY_DN1030_c0_g1_i1	triose phosphate phosphate non-green chloroplastic-like	5	F:GO:0008028; C:GO:0009507; F:GO:0015605; P:GO:0015714; C:GO:0016021	F:monocarboxylic acid transmembrane transporter activity; C:chloroplast; F:organophosphate ester transmembrane transporter activity; P:phosphoenolpyruvate transport; C:integral component of membrane	gi|747051581|ref|XP_011071878.1|	XM_011073576.2	Q84QU8.1	K15283		26.2379	8.16998
TRINITY_DN1030_c0_g1_i2	triose phosphate phosphate non-green chloroplastic-like	3	F:GO:0005215; P:GO:0006810; C:GO:0016021	F:transporter activity; P:transport; C:integral component of membrane	gi|1279056007|ref|XP_022889876.1|	XM_012973866.1	Q69VR7.1			0.493557	0.120396
TRINITY_DN1030_c0_g2_i1	triose phosphate phosphate non-green chloroplastic-like	8	C:GO:0005739; C:GO:0009941; F:GO:0015120; F:GO:0015121; P:GO:0015713; C:GO:0016021; P:GO:0034219; P:GO:0089722	C:mitochondrion; C:chloroplast envelope; F:phosphoglycerate transmembrane transporter activity; F:phosphoenolpyruvate:phosphate antiporter activity; P:phosphoglycerate transmembrane transport; C:integral component of membrane; P:carbohydrate transmembrane transport; P:phosphoenolpyruvate transmembrane transport	gi|747106067|ref|XP_011101316.1|	XM_011103014.2	Q84QU8.1	K15283	Yes	38.915	50.6664
TRINITY_DN10300_c0_g1_i1					gi|1276255165|gb|PIN13079.1|	XM_011085370.2	Q8LEZ4.1		Yes	25.4687	21.4044
TRINITY_DN10301_c0_g1_i1										0.0477716	0.83903
TRINITY_DN10301_c0_g1_i3					gi|1072926582|ref|XP_018474025.1|					5.63426	0.894274
TRINITY_DN10301_c1_g1_i1					gi|1249732452|ref|XP_022553441.1|					7.69152	0.994245
TRINITY_DN10302_c0_g1_i1	probable acetyltransferase nata1-like	2	F:GO:0008080; P:GO:0042967	F:N-acetyltransferase activity; P:obsolete acyl-carrier-protein biosynthetic process	gi|1276235786|gb|PIM99021.1|		Q9ZV06.1			2.19174	11.3509
TRINITY_DN10302_c0_g2_i2	probable acetyltransferase nata1-like	2	F:GO:0008080; P:GO:0042967	F:N-acetyltransferase activity; P:obsolete acyl-carrier-protein biosynthetic process	gi|747061585|ref|XP_011077267.1|	XM_011078965.2	Q9ZV06.1	K22883	Yes	13.5833	22.0335
TRINITY_DN10303_c0_g1_i2	uncharacterized protein loc101313205 isoform x1	2	C:GO:0016021; F:GO:0016787	C:integral component of membrane; F:hydrolase activity	gi|1173769219|ref|XP_020553114.1|	XM_020697455.1				0.540616	0.211001
TRINITY_DN10303_c0_g1_i3	uncharacterized protein loc105171457 isoform x2	2	C:GO:0016021; F:GO:0016787	C:integral component of membrane; F:hydrolase activity	gi|1173769219|ref|XP_020553114.1|					0.834253	1.03602
TRINITY_DN10303_c0_g1_i5					gi|1024017028|gb|KZV36327.1|	XM_020697455.1	Q9ZNV9.1			5.16335	0.141255
TRINITY_DN10304_c0_g1_i1										7.1828	0
TRINITY_DN10305_c0_g1_i1					gi|848919913|ref|XP_012856941.1|					4.58846	0.0895433
TRINITY_DN10305_c0_g1_i2					gi|1024043600|gb|KZV46664.1|		Q6L403.1			0	4.13093
TRINITY_DN10305_c0_g1_i3					gi|1024043600|gb|KZV46664.1|		Q6L400.1			5.59915	0.691562
TRINITY_DN10305_c0_g1_i5					gi|848919913|ref|XP_012856941.1|					0.202673	1.97757
TRINITY_DN10306_c0_g1_i1									Yes	4.20965	0.441306
TRINITY_DN10306_c0_g1_i3										0.0729376	4.41244
TRINITY_DN10306_c0_g1_i4										0.0762052	0.966637
TRINITY_DN10307_c0_g1_i1	scarecrow-like protein 3	3	F:GO:0000989; C:GO:0005634; P:GO:0006355	F:obsolete transcription factor activity, transcription factor binding; C:nucleus; P:regulation of transcription, DNA-templated	gi|1276235057|gb|PIM98636.1|	XM_011082080.2	Q9LPR8.1		Yes	0.758838	0.544435
TRINITY_DN10307_c0_g1_i2	scarecrow-like protein 3	3	F:GO:0000989; C:GO:0005634; P:GO:0006355	F:obsolete transcription factor activity, transcription factor binding; C:nucleus; P:regulation of transcription, DNA-templated	gi|1276235057|gb|PIM98636.1|	XM_011082080.2	Q9LPR8.1		Yes	0.274941	0.268272
TRINITY_DN10308_c0_g1_i2										0	9.08228
TRINITY_DN10308_c0_g1_i3										0	2.17071
TRINITY_DN10308_c0_g1_i5										0	1.25773
TRINITY_DN10308_c0_g1_i7										0	2.94843
TRINITY_DN10308_c1_g1_i11					gi|747107378|ref|XP_011101988.1|	XM_014642656.2	Q8GYN5.1	K13456		0.227523	0.333007
TRINITY_DN10308_c1_g1_i2	uncharacterized protein loc110011443	1	F:GO:0008270	F:zinc ion binding	gi|1173754409|ref|XP_020547181.1|				Yes	0.832338	0.0902387
TRINITY_DN10308_c1_g1_i3					gi|747107378|ref|XP_011101988.1|	XM_014642656.2	Q8GYN5.1	K13456	Yes	0.162739	0.158791
TRINITY_DN10308_c1_g1_i4					gi|1173754409|ref|XP_020547181.1|					11.8345	0.0566053
TRINITY_DN10308_c1_g1_i5										1.03259	2.01509
TRINITY_DN10308_c1_g1_i6										1.79353	0.77779
TRINITY_DN10308_c1_g1_i8					gi|1173754409|ref|XP_020547181.1|					1.77276	3.74782
TRINITY_DN10308_c1_g1_i9					gi|747107378|ref|XP_011101988.1|	XM_014642656.2	Q8GYN5.1	K13456		0.491013	1.22437
TRINITY_DN10308_c1_g2_i1										5.11935	0.891995
TRINITY_DN10309_c0_g1_i1	ribosomal rna small subunit methyltransferase-like	6	F:GO:0000179; P:GO:0001708; C:GO:0005730; C:GO:0005737; P:GO:0031167; P:GO:0051301	F:rRNA (adenine-N6,N6-)-dimethyltransferase activity; P:cell fate specification; C:nucleolus; C:cytoplasm; P:rRNA methylation; P:cell division	gi|1276254668|gb|PIN12670.1|	XM_011075351.2	O22268.1	K14191		36.2447	35.6255
TRINITY_DN10309_c0_g2_i1										1.35528	1.88914
TRINITY_DN10309_c0_g2_i2										1.05841	1.23928
TRINITY_DN1031_c0_g1_i2	peptidyl-trna hydrolase ptrhd1	1	F:GO:0004045	F:aminoacyl-tRNA hydrolase activity	gi|747070488|ref|XP_011082068.1|	XM_011083766.2	Q3SZ85.2			99.4173	362.023
TRINITY_DN1031_c0_g2_i1	o-acyltransferase wsd1-like	6	F:GO:0004144; C:GO:0005886; C:GO:0016021; P:GO:0019432; P:GO:0042967; F:GO:0047196	F:diacylglycerol O-acyltransferase activity; C:plasma membrane; C:integral component of membrane; P:triglyceride biosynthetic process; P:obsolete acyl-carrier-protein biosynthetic process; F:long-chain-alcohol O-fatty-acyltransferase activity	gi|1111014392|ref|XP_019258165.1|					1.28725	1.09902
TRINITY_DN1031_c0_g2_i2	o-acyltransferase wsd1-like	3	F:GO:0004144; P:GO:0042967; P:GO:0045017	F:diacylglycerol O-acyltransferase activity; P:obsolete acyl-carrier-protein biosynthetic process; P:glycerolipid biosynthetic process	gi|747089806|ref|XP_011092557.1|	XM_011094255.2	Q93ZR6.1		Yes	29.747	34.1412
TRINITY_DN10310_c0_g1_i4					gi|604346702|gb|EYU45082.1|		P19873.1			52.5481	22.7769
TRINITY_DN10310_c0_g2_i1	inhibitor of trypsin and hageman factor-like	1	P:GO:0006950	P:response to stress	gi|604346700|gb|EYU45080.1|		P19873.1			8.32908	5.03648
TRINITY_DN10311_c0_g1_i2					gi|1024009173|gb|KZV32828.1|				Yes	7.90054	6.00123
TRINITY_DN10311_c1_g1_i1										3.38857	4.4085
TRINITY_DN10312_c0_g1_i1					gi|698480119|ref|XP_009787115.1|		Q96K19.2	K15707	Yes	0.942036	0.432558
TRINITY_DN10312_c0_g1_i3					gi|747080918|ref|XP_011087726.1|		Q96K19.2	K15707	Yes	0.185324	0.180829
TRINITY_DN10312_c0_g1_i5										5.16486	4.40963
TRINITY_DN10312_c0_g1_i7										1.02127	0.452953
TRINITY_DN10312_c0_g2_i1										0	14.3278
TRINITY_DN10312_c0_g3_i1										0	0.247724
TRINITY_DN10312_c0_g3_i2										0	0.857268
TRINITY_DN10312_c0_g4_i1										1.54351	0.86061
TRINITY_DN10313_c0_g1_i2	ctd small phosphatase-like protein 2 isoform x1	6	C:GO:0000775; C:GO:0005634; C:GO:0005737; P:GO:0006470; C:GO:0008287; F:GO:0008420	C:chromosome, centromeric region; C:nucleus; C:cytoplasm; P:protein dephosphorylation; C:protein serine/threonine phosphatase complex; F:RNA polymerase II CTD heptapeptide repeat phosphatase activity	gi|1276250426|gb|PIN09341.1|	XM_020696038.1	Q54GB2.1	K17616	Yes	1.32526	1.18755
TRINITY_DN10313_c0_g1_i3	ctd small phosphatase-like protein 2 isoform x2	6	C:GO:0000775; C:GO:0005634; C:GO:0005737; P:GO:0006470; C:GO:0008287; F:GO:0008420	C:chromosome, centromeric region; C:nucleus; C:cytoplasm; P:protein dephosphorylation; C:protein serine/threonine phosphatase complex; F:RNA polymerase II CTD heptapeptide repeat phosphatase activity	gi|1276250426|gb|PIN09341.1|	XM_020696038.1	Q54GB2.1		Yes	0.59109	0.465839
TRINITY_DN10314_c0_g1_i1					gi|848917358|ref|XP_012856098.1|		Q9LRR4.1			0	0.562173
TRINITY_DN10314_c0_g1_i2					gi|848917358|ref|XP_012856098.1|		Q7XA42.2			0.445124	0.694923
TRINITY_DN10314_c0_g2_i1										0	2.00472
TRINITY_DN10314_c0_g2_i2					gi|848917358|ref|XP_012856098.1|					1.02269	1.14044
TRINITY_DN10315_c0_g1_i2					gi|848895131|ref|XP_012847605.1|	XM_011088145.2	Q9XIK6.2	K11644		0.696319	0.407657
TRINITY_DN10315_c0_g1_i4					gi|848895131|ref|XP_012847605.1|	XM_011088145.2	Q9XIK6.2		Yes	0.238416	0.0715794
TRINITY_DN10315_c0_g1_i7					gi|1276269229|gb|PIN24928.1|	XM_011088145.2	O04539.3		Yes	0.121236	0
TRINITY_DN10315_c0_g2_i1					gi|747078563|ref|XP_011086447.1|	XM_011088145.2	O04539.3	K11644	Yes	0.145297	0.0945148
TRINITY_DN10315_c0_g2_i2					gi|747078563|ref|XP_011086447.1|	XM_011088145.2	O04539.3	K11644	Yes	0.0487595	0.0666074
TRINITY_DN10315_c0_g2_i3					gi|747078563|ref|XP_011086447.1|	XM_011088145.2	O04539.3			1.32419	1.08367
TRINITY_DN10315_c0_g3_i1										2.16492	2.99258
TRINITY_DN10315_c0_g4_i1	paired amphipathic helix protein sin3-like 4 isoform x1	6	C:GO:0000118; P:GO:0000122; C:GO:0000785; F:GO:0003714; F:GO:0004407; P:GO:0016575	C:histone deacetylase complex; P:negative regulation of transcription by RNA polymerase II; C:chromatin; F:transcription corepressor activity; F:histone deacetylase activity; P:histone deacetylation	gi|747078563|ref|XP_011086447.1|		O04539.3			4.34112	2.0574
TRINITY_DN10316_c0_g1_i1	protein low psii accumulation chloroplastic	1	C:GO:0016021	C:integral component of membrane	gi|747066074|ref|XP_011079706.1|	XM_022998906.1	Q9SRY4.1		Yes	0.146548	0.114395
TRINITY_DN10316_c0_g1_i3	protein low psii accumulation chloroplastic	1	C:GO:0016021	C:integral component of membrane	gi|747066074|ref|XP_011079706.1|	XM_022998906.1	Q9SRY4.1			0.061101	0.149047
TRINITY_DN10317_c0_g1_i1					gi|747085883|ref|XP_011090417.1|		Q00874.2			2.0944	0.529822
TRINITY_DN10317_c0_g1_i2					gi|604319987|gb|EYU31151.1|		Q9LH52.1			0.907205	0.553249
TRINITY_DN10318_c0_g1_i1					gi|848870682|ref|XP_012835931.1|	XM_012980478.1	F4HQM3.1		Yes	0.227162	0.221652
TRINITY_DN10318_c0_g1_i3					gi|848870682|ref|XP_012835931.1|	XM_011082563.2	F4HQM3.1	K12349		14.5917	10.4085
TRINITY_DN10318_c0_g2_i1					gi|747068232|ref|XP_011080866.1|	XM_011082564.2	Q304B9.1	K12349		45.4542	35.9317
TRINITY_DN10319_c0_g1_i1	ribosomal protein s3	7	F:GO:0003735; C:GO:0005739; P:GO:0006412; C:GO:0009507; C:GO:0015935; F:GO:0019843; P:GO:0042254	F:structural constituent of ribosome; C:mitochondrion; P:translation; C:chloroplast; C:small ribosomal subunit; F:rRNA binding; P:ribosome biogenesis	gi|323690395|gb|ADX99130.1|	HM853949.1	P06357.1	K02982		4.41547	3.33181
TRINITY_DN1032_c0_g1_i1	l-ascorbate oxidase homolog	3	F:GO:0005507; F:GO:0016491; P:GO:0055114	F:copper ion binding; F:oxidoreductase activity; P:oxidation-reduction process	gi|747046450|ref|XP_011099705.1|	XM_011101403.2	P29162.1		Yes	71.9913	135.613
TRINITY_DN1032_c0_g1_i3	l-ascorbate oxidase homolog	3	F:GO:0005507; F:GO:0016491; P:GO:0055114	F:copper ion binding; F:oxidoreductase activity; P:oxidation-reduction process	gi|747046450|ref|XP_011099705.1|	XM_011101403.2	P29162.1		Yes	4.66021	4.31773
TRINITY_DN10320_c0_g1_i4					gi|1276254608|gb|PIN12619.1|		Q8H2D1.1		Yes	0.753892	0.95196
TRINITY_DN10320_c0_g1_i5					gi|1276254608|gb|PIN12619.1|		P0DH85.1		Yes	0	0.189299
TRINITY_DN10320_c0_g1_i9					gi|1276254608|gb|PIN12619.1|		Q9SB80.1		Yes	0.136471	2.21934
TRINITY_DN10321_c0_g1_i1	cell division topological specificity factor chloroplastic	5	C:GO:0009507; P:GO:0010020; P:GO:0032955; F:GO:0042802; F:GO:0051117	C:chloroplast; P:chloroplast fission; P:regulation of division septum assembly; F:identical protein binding; F:ATPase binding	gi|747058430|ref|XP_011075553.1|	XM_011077251.2	Q9C4Z7.1		Yes	26.8604	29.55
TRINITY_DN10322_c0_g1_i2					gi|747061499|ref|XP_011077221.1|	XM_011078919.2	Q8L8A5.1		Yes	0	0
TRINITY_DN10322_c0_g1_i3					gi|747061501|ref|XP_011077222.1|	XM_016716793.1			Yes	0.923923	0.811361
TRINITY_DN10322_c0_g1_i5					gi|747061499|ref|XP_011077221.1|	XM_011078919.2	Q8L8A5.1		Yes	0	0
TRINITY_DN10322_c0_g1_i6	grf1-interacting factor 1	9	F:GO:0003713; F:GO:0005515; C:GO:0005634; C:GO:0005667; P:GO:0006355; P:GO:0008283; P:GO:0009955; P:GO:0045893; P:GO:0048366	F:transcription coactivator activity; F:protein binding; C:nucleus; C:transcription factor complex; P:regulation of transcription, DNA-templated; P:cell population proliferation; P:adaxial/abaxial pattern specification; P:positive regulation of transcription, DNA-templated; P:leaf development	gi|1009117529|ref|XP_015875366.1|	XM_011078919.2	Q8L8A5.1			0.366371	0
TRINITY_DN10322_c0_g1_i7					gi|1137233684|gb|OMO96235.1|	XM_013003381.1	Q8L8A5.1			1.42625	1.43383
TRINITY_DN10322_c0_g1_i8					gi|1276263732|gb|PIN20244.1|	XM_011078919.2	Q8L8A5.1		Yes	0.47324	0.461761
TRINITY_DN10322_c0_g2_i1										3.41946	1.3505
TRINITY_DN10322_c0_g3_i1										1.57971	3.69934
TRINITY_DN10323_c0_g1_i1	protein cornichon homolog 1 isoform x2	2	P:GO:0006810; C:GO:0016021	P:transport; C:integral component of membrane	gi|747064547|ref|XP_011078860.1|		Q9C7D7.1	K20368	Yes	5.26929	6.58908
TRINITY_DN10324_c0_g1_i1					gi|1149705616|ref|XP_020178923.1|				Yes	0.917805	3.18203
TRINITY_DN10324_c0_g1_i2										0	0.117952
TRINITY_DN10324_c0_g1_i4										2.62612	2.44594
TRINITY_DN10324_c0_g1_i5										1.15363	2.41209
TRINITY_DN10324_c0_g1_i8					gi|1149705616|ref|XP_020178923.1|				Yes	0.551508	1.74354
TRINITY_DN10324_c1_g1_i1										2.58323	2.04796
TRINITY_DN10325_c0_g1_i1	cdpk-related kinase 3	5	F:GO:0004674; F:GO:0005509; F:GO:0005524; P:GO:0006468; P:GO:0009069	F:protein serine/threonine kinase activity; F:calcium ion binding; F:ATP binding; P:protein phosphorylation; P:serine family amino acid metabolic process	gi|747045494|ref|XP_011094288.1|	XM_011095986.2	Q9ZUZ2.1		Yes	0	0
TRINITY_DN10325_c0_g1_i2	cdpk-related kinase 3	5	F:GO:0004674; F:GO:0005509; F:GO:0005524; P:GO:0006468; P:GO:0009069	F:protein serine/threonine kinase activity; F:calcium ion binding; F:ATP binding; P:protein phosphorylation; P:serine family amino acid metabolic process	gi|747045494|ref|XP_011094288.1|	XM_012988439.1	Q9ZUZ2.1	K13412	Yes	0.0350723	0.0513324
TRINITY_DN10325_c0_g1_i3	cdpk-related kinase 3	5	F:GO:0004674; F:GO:0005509; F:GO:0005524; P:GO:0006468; P:GO:0009069	F:protein serine/threonine kinase activity; F:calcium ion binding; F:ATP binding; P:protein phosphorylation; P:serine family amino acid metabolic process	gi|747045494|ref|XP_011094288.1|	XM_012988439.1	Q9ZUZ2.1	K13412	Yes	0.0165204	0.0644786
TRINITY_DN10325_c0_g1_i4	cdpk-related kinase 3	13	F:GO:0004683; F:GO:0005509; F:GO:0005516; F:GO:0005524; C:GO:0005634; C:GO:0005737; C:GO:0005886; P:GO:0009069; P:GO:0009738; F:GO:0009931; P:GO:0018105; P:GO:0035556; P:GO:0046777	F:calmodulin-dependent protein kinase activity; F:calcium ion binding; F:calmodulin binding; F:ATP binding; C:nucleus; C:cytoplasm; C:plasma membrane; P:serine family amino acid metabolic process; P:abscisic acid-activated signaling pathway; F:calcium-dependent protein serine/threonine kinase activity; P:peptidyl-serine phosphorylation; P:intracellular signal transduction; P:protein autophosphory…	gi|747045494|ref|XP_011094288.1|	XM_011095986.2	Q9ZUZ2.1			1.01337	0.847531
TRINITY_DN10325_c0_g1_i5	cdpk-related kinase 3	5	F:GO:0004674; F:GO:0005509; F:GO:0005524; P:GO:0006468; P:GO:0009069	F:protein serine/threonine kinase activity; F:calcium ion binding; F:ATP binding; P:protein phosphorylation; P:serine family amino acid metabolic process	gi|747045494|ref|XP_011094288.1|	XM_011095986.2	Q9ZUZ2.1		Yes	0.104174	0.223623
TRINITY_DN10325_c0_g1_i6	cdpk-related kinase 3	5	F:GO:0004674; F:GO:0005509; F:GO:0005524; P:GO:0006468; P:GO:0009069	F:protein serine/threonine kinase activity; F:calcium ion binding; F:ATP binding; P:protein phosphorylation; P:serine family amino acid metabolic process	gi|747045494|ref|XP_011094288.1|	XM_012988439.1	Q9ZUZ2.1	K13412	Yes	0	0.0975912
TRINITY_DN10325_c1_g1_i2	cdpk-related kinase 5-like	5	F:GO:0004674; F:GO:0005509; F:GO:0005524; P:GO:0006468; P:GO:0009069	F:protein serine/threonine kinase activity; F:calcium ion binding; F:ATP binding; P:protein phosphorylation; P:serine family amino acid metabolic process	gi|1173816585|ref|XP_020551819.1|	XM_020696160.1	P53681.1		Yes	11.949	14.7705
TRINITY_DN10325_c1_g2_i1	cdpk-related kinase 5	21	F:GO:0004683; F:GO:0004723; F:GO:0005509; F:GO:0005516; F:GO:0005524; C:GO:0005634; C:GO:0005737; C:GO:0005885; C:GO:0005886; P:GO:0006470; C:GO:0008287; P:GO:0009069; P:GO:0009738; P:GO:0009825; F:GO:0009931; P:GO:0010090; P:GO:0018105; P:GO:0034314; P:GO:0035556; P:GO:0046777; F:GO:0051015	F:calmodulin-dependent protein kinase activity; F:calcium-dependent protein serine/threonine phosphatase activity; F:calcium ion binding; F:calmodulin binding; F:ATP binding; C:nucleus; C:cytoplasm; C:Arp2/3 protein complex; C:plasma membrane; P:protein dephosphorylation; C:protein serine/threonine phosphatase complex; P:serine family amino acid metabolic process; P:abscisic acid-activated signal…	gi|1276263966|gb|PIN20455.1|	XM_012981517.1	Q9SCS2.1			7.47247	9.13105
TRINITY_DN10325_c2_g1_i1										1.1457	2.07611
TRINITY_DN10325_c2_g2_i1										3.23513	1.92907
TRINITY_DN10326_c0_g1_i1										0.817652	0.0997274
TRINITY_DN10326_c0_g1_i4										0.259731	0
TRINITY_DN10326_c0_g1_i5										2.10978	0.874906
TRINITY_DN10326_c0_g1_i6										2.37625	1.71375
TRINITY_DN10327_c0_g1_i1	scarecrow-like protein 14	1	P:GO:0006351	P:transcription, DNA-templated	gi|747075935|ref|XP_011085020.1|	XM_020693349.1	Q9XE58.2		Yes	34.2426	33.3635
TRINITY_DN10328_c0_g1_i1					gi|1276264839|gb|PIN21188.1|		Q9C7V5.1			3.90046	5.8277
TRINITY_DN10328_c0_g2_i1					gi|1276264839|gb|PIN21188.1|		Q9C7V5.1			4.3994	4.10604
TRINITY_DN10329_c0_g1_i1					gi|544581888|gb|AGW23829.1|		Q6L3Z4.2			6.04146	0
TRINITY_DN10329_c0_g1_i2					gi|848919913|ref|XP_012856941.1|		Q6L3Z7.1			14.0998	0.248785
TRINITY_DN10329_c0_g2_i1					gi|544581888|gb|AGW23829.1|		Q6L400.1			0	9.45213
TRINITY_DN10329_c0_g3_i1					gi|1271039061|gb|PHT57985.1|		Q6L400.1			0.529203	5.42184
TRINITY_DN10329_c0_g3_i2					gi|1271039061|gb|PHT57985.1|					0	0.984133
TRINITY_DN1033_c0_g1_i1	ethylene-responsive transcription factor abr1-like	6	F:GO:0003677; F:GO:0003700; C:GO:0005634; C:GO:0005667; P:GO:0006355; P:GO:0006355	F:DNA binding; F:DNA-binding transcription factor activity; C:nucleus; C:transcription factor complex; P:regulation of transcription, DNA-templated; P:regulation of transcription, DNA-templated	gi|702456156|ref|XP_010026922.1|	XM_012982955.1	Q70II3.2		Yes	161.94	0.0411812
TRINITY_DN1033_c0_g2_i10	ethylene-responsive transcription factor abr1-like	1	P:GO:0006351	P:transcription, DNA-templated	gi|747046777|ref|XP_011101230.1|	XM_023039429.1	Q70II3.2		Yes	0	0
TRINITY_DN1033_c0_g2_i12					gi|747046777|ref|XP_011101230.1|				Yes	0	0
TRINITY_DN1033_c0_g2_i5	ethylene-responsive transcription factor abr1-like	7	F:GO:0003677; F:GO:0003700; C:GO:0005634; C:GO:0005667; P:GO:0006355; P:GO:0045893; P:GO:0048510	F:DNA binding; F:DNA-binding transcription factor activity; C:nucleus; C:transcription factor complex; P:regulation of transcription, DNA-templated; P:positive regulation of transcription, DNA-templated; P:regulation of timing of transition from vegetative to reproductive phase	gi|1276251512|gb|PIN10176.1|	XM_012974018.1	Q70II3.2		Yes	55.0843	14.6058
TRINITY_DN1033_c0_g2_i7	ethylene-responsive transcription factor abr1-like	1	P:GO:0006351	P:transcription, DNA-templated	gi|747046777|ref|XP_011101230.1|	XM_023039429.1	Q70II3.2		Yes	0	0
TRINITY_DN1033_c0_g2_i9	ethylene-responsive transcription factor abr1-like	1	P:GO:0006351	P:transcription, DNA-templated	gi|747046777|ref|XP_011101230.1|	XM_023039429.1	Q70II3.2		Yes	0.0205206	0
TRINITY_DN1033_c0_g3_i1										0.150247	23.9695
TRINITY_DN10330_c0_g1_i1	probable nad h dehydrogenase fqr1-like 2	4	F:GO:0010181; F:GO:0016491; P:GO:0045892; P:GO:0055114	F:FMN binding; F:oxidoreductase activity; P:negative regulation of transcription, DNA-templated; P:oxidation-reduction process	gi|1279069718|ref|XP_022896894.1|		O23207.1			5.19774	2.38057
TRINITY_DN10330_c0_g2_i1					gi|747090143|ref|XP_011092748.1|					0.700415	0.0976322
TRINITY_DN10330_c0_g2_i2					gi|747090143|ref|XP_011092748.1|	XM_011094446.2				12.2819	8.60819
TRINITY_DN10330_c0_g3_i1										1.12331	0.876848
TRINITY_DN10331_c0_g1_i1	rab3 gtpase-activating protein catalytic subunit	2	F:GO:0005096; P:GO:0043547	F:GTPase activator activity; P:positive regulation of GTPase activity	gi|1279043190|ref|XP_022892669.1|	XM_011096185.2	Q642R9.1	K18270		4.46515	4.35684
TRINITY_DN10332_c0_g1_i1	microtubule-associated protein rp eb family member 1c	2	F:GO:0008017; C:GO:0045298	F:microtubule binding; C:tubulin complex	gi|747101897|ref|XP_011099093.1|	XM_011100792.2	Q9FGQ6.1	K10436	Yes	4.67239	4.81642
TRINITY_DN10333_c0_g1_i1										5.40645	1.88404
TRINITY_DN10334_c0_g1_i1	electron transfer flavoprotein-ubiquinone mitochondrial	5	C:GO:0005739; P:GO:0006552; F:GO:0016491; F:GO:0051536; P:GO:0055114	C:mitochondrion; P:leucine catabolic process; F:oxidoreductase activity; F:iron-sulfur cluster binding; P:oxidation-reduction process	gi|1173769208|ref|XP_020553111.1|	KY529393.1	O22854.1		Yes	0.071946	0.631807
TRINITY_DN10334_c0_g1_i2	electron transfer flavoprotein-ubiquinone mitochondrial	5	C:GO:0005739; P:GO:0006552; F:GO:0016491; F:GO:0051536; P:GO:0055114	C:mitochondrion; P:leucine catabolic process; F:oxidoreductase activity; F:iron-sulfur cluster binding; P:oxidation-reduction process	gi|747088136|ref|XP_011091641.1|	KY529393.1	O22854.1		Yes	0.155793	0
TRINITY_DN10334_c0_g1_i3	electron transfer flavoprotein-ubiquinone mitochondrial	5	C:GO:0005739; P:GO:0006552; F:GO:0016491; F:GO:0051536; P:GO:0055114	C:mitochondrion; P:leucine catabolic process; F:oxidoreductase activity; F:iron-sulfur cluster binding; P:oxidation-reduction process	gi|747088136|ref|XP_011091641.1|	KY529393.1	O22854.1	K00311	Yes	0.31155	0.246994
TRINITY_DN10334_c0_g1_i4	electron transfer flavoprotein-ubiquinone mitochondrial	5	C:GO:0005739; P:GO:0006552; F:GO:0016491; F:GO:0051536; P:GO:0055114	C:mitochondrion; P:leucine catabolic process; F:oxidoreductase activity; F:iron-sulfur cluster binding; P:oxidation-reduction process	gi|747088136|ref|XP_011091641.1|	KY529393.1	O22854.1		Yes	0.153781	0.171487
TRINITY_DN10334_c0_g1_i6	electron transfer flavoprotein-ubiquinone mitochondrial	5	C:GO:0005739; P:GO:0006552; F:GO:0016491; F:GO:0051536; P:GO:0055114	C:mitochondrion; P:leucine catabolic process; F:oxidoreductase activity; F:iron-sulfur cluster binding; P:oxidation-reduction process	gi|1173769208|ref|XP_020553111.1|	KY529393.1	Q337B8.1			0.680403	0.276625
TRINITY_DN10335_c0_g1_i1					gi|747054177|ref|XP_011073283.1|	XM_011074981.2	Q5RCU5.3	K00079	Yes	8.49186	0.884263
TRINITY_DN10336_c0_g1_i1	ubiquitin carboxyl-terminal hydrolase 12 isoform x1	5	F:GO:0003690; P:GO:0006265; P:GO:0006511; P:GO:0016579; F:GO:0036459	F:double-stranded DNA binding; P:DNA topological change; P:ubiquitin-dependent protein catabolic process; P:protein deubiquitination; F:thiol-dependent ubiquitinyl hydrolase activity	gi|747062487|ref|XP_011077758.1|	XM_011079457.2	Q84WU2.1		Yes	0	0
TRINITY_DN10336_c0_g1_i12	ubiquitin carboxyl-terminal hydrolase 12 isoform x1	5	F:GO:0003690; P:GO:0006265; P:GO:0006511; P:GO:0016579; F:GO:0036459	F:double-stranded DNA binding; P:DNA topological change; P:ubiquitin-dependent protein catabolic process; P:protein deubiquitination; F:thiol-dependent ubiquitinyl hydrolase activity	gi|747062487|ref|XP_011077758.1|	XM_011079457.2	Q84WU2.1		Yes	0	0
TRINITY_DN10336_c0_g1_i13	ubiquitin carboxyl-terminal hydrolase 12 isoform x2	2	P:GO:0006508; P:GO:0044267	P:proteolysis; P:cellular protein metabolic process	gi|747062489|ref|XP_011077759.1|	XM_011079457.2	Q84WU2.1		Yes	0	0
TRINITY_DN10336_c0_g1_i2	ubiquitin carboxyl-terminal hydrolase 12 isoform x1	5	F:GO:0003690; P:GO:0006265; P:GO:0006511; P:GO:0016579; F:GO:0036459	F:double-stranded DNA binding; P:DNA topological change; P:ubiquitin-dependent protein catabolic process; P:protein deubiquitination; F:thiol-dependent ubiquitinyl hydrolase activity	gi|747062487|ref|XP_011077758.1|	XM_011079457.2	Q84WU2.1		Yes	0	0
TRINITY_DN10336_c0_g1_i3	ubiquitin carboxyl-terminal hydrolase 12 isoform x2	5	F:GO:0003690; P:GO:0006265; P:GO:0006511; P:GO:0016579; F:GO:0036459	F:double-stranded DNA binding; P:DNA topological change; P:ubiquitin-dependent protein catabolic process; P:protein deubiquitination; F:thiol-dependent ubiquitinyl hydrolase activity	gi|1279077559|ref|XP_022842800.1|	XM_012980373.1	Q84WU2.1		Yes	1.41383	2.15552
TRINITY_DN10336_c0_g1_i4	ubiquitin carboxyl-terminal hydrolase 12 isoform x2	2	P:GO:0006508; P:GO:0044267	P:proteolysis; P:cellular protein metabolic process	gi|747062489|ref|XP_011077759.1|	XM_011079457.2	Q84WU2.1		Yes	0	0
TRINITY_DN10336_c0_g1_i5	ubiquitin carboxyl-terminal hydrolase 12 isoform x1	5	F:GO:0003690; P:GO:0006265; P:GO:0006511; P:GO:0016579; F:GO:0036459	F:double-stranded DNA binding; P:DNA topological change; P:ubiquitin-dependent protein catabolic process; P:protein deubiquitination; F:thiol-dependent ubiquitinyl hydrolase activity	gi|747062487|ref|XP_011077758.1|	XM_011079457.2	Q84WU2.1		Yes	0	0
TRINITY_DN10336_c0_g1_i6	ubiquitin carboxyl-terminal hydrolase 12 isoform x1	5	F:GO:0003690; P:GO:0006265; P:GO:0006511; P:GO:0016579; F:GO:0036459	F:double-stranded DNA binding; P:DNA topological change; P:ubiquitin-dependent protein catabolic process; P:protein deubiquitination; F:thiol-dependent ubiquitinyl hydrolase activity	gi|747062487|ref|XP_011077758.1|	XM_011079457.2	Q84WU2.1		Yes	0	0
TRINITY_DN10336_c0_g1_i7	ubiquitin carboxyl-terminal hydrolase 12 isoform x2	2	P:GO:0006508; P:GO:0044267	P:proteolysis; P:cellular protein metabolic process	gi|747062489|ref|XP_011077759.1|	XM_011079457.2	Q84WU2.1		Yes	0	0
TRINITY_DN10337_c0_g1_i1										5.90322	0.13091
TRINITY_DN10337_c0_g1_i4										1.58521	1.33583
TRINITY_DN10338_c0_g1_i1									Yes	9.56128	12.1687
TRINITY_DN10339_c0_g1_i1	patatin-like phospholipase domain-containing protein 2	2	P:GO:0016042; F:GO:0016787	P:lipid catabolic process; F:hydrolase activity	gi|747089461|ref|XP_011092368.1|	XM_017578607.1	Q8BJ56.1		Yes	13.1306	10.0458
TRINITY_DN1034_c0_g1_i1	spermidine hydroxycinnamoyl transferase-like	2	F:GO:0016410; P:GO:0042967	F:N-acyltransferase activity; P:obsolete acyl-carrier-protein biosynthetic process	gi|1276260655|gb|PIN17642.1|	XM_012996021.1	O64470.1	K13065		128.809	339.954
TRINITY_DN1034_c0_g1_i2	spermidine hydroxycinnamoyl transferase-like	2	F:GO:0016410; P:GO:0042967	F:N-acyltransferase activity; P:obsolete acyl-carrier-protein biosynthetic process	gi|747073824|ref|XP_011083883.1|	XM_011085581.2	O64470.1	K13065	Yes	76.646	98.3364
TRINITY_DN10340_c0_g1_i1					gi|1276263815|gb|PIN20317.1|					83.6099	57.6576
TRINITY_DN10340_c0_g2_i1					gi|848904355|ref|XP_012851835.1|					129.179	94.2019
TRINITY_DN10341_c0_g1_i1	sodium-coupled neutral amino acid transporter 7	3	P:GO:0003333; F:GO:0015171; C:GO:0016021	P:amino acid transmembrane transport; F:amino acid transmembrane transporter activity; C:integral component of membrane	gi|747060387|ref|XP_011076621.1|	XM_011078323.2	Q0WQJ3.1		Yes	4.60847	3.91578
TRINITY_DN10341_c0_g1_i2										1.02362	0.411265
TRINITY_DN10342_c0_g1_i10					gi|848932827|ref|XP_012829219.1|				Yes	0.131425	1.00025
TRINITY_DN10342_c0_g1_i2					gi|848932827|ref|XP_012829219.1|					0	0
TRINITY_DN10342_c0_g1_i3					gi|848932827|ref|XP_012829219.1|				Yes	0	0
TRINITY_DN10342_c0_g1_i4					gi|848932827|ref|XP_012829219.1|				Yes	0	0
TRINITY_DN10342_c0_g1_i5										3.24329	1.34789
TRINITY_DN10342_c0_g1_i6					gi|848932827|ref|XP_012829219.1|					0.112198	0.520015
TRINITY_DN10342_c0_g1_i7					gi|848932827|ref|XP_012829219.1|					1.06118	0.121816
TRINITY_DN10343_c0_g1_i1	spermidine coumaroyl- acyltransferase	1	F:GO:0016747	F:transferase activity, transferring acyl groups other than amino-acyl groups	gi|1276253633|gb|PIN11839.1|	XM_012979831.1	O80467.1			6.91843	10.6572
TRINITY_DN10344_c0_g1_i1					gi|747097838|ref|XP_011096897.1|	XM_020698238.1	Q8C8R3.2			0.485727	1.05321
TRINITY_DN10344_c0_g1_i2					gi|747097838|ref|XP_011096897.1|	XM_020698238.1	Q8C8R3.2			3.02358	0.0541327
TRINITY_DN10344_c0_g2_i1										1.394	1.58688
TRINITY_DN10344_c0_g3_i1	ankyrin repeat-containing protein at5g02620-like isoform x1	1	C:GO:0016020	C:membrane	gi|747097838|ref|XP_011096897.1|		Q7Z6G8.2		Yes	0.314675	0.263179
TRINITY_DN10344_c0_g3_i2	ankyrin repeat-containing protein at5g02620-like isoform x1	1	C:GO:0016020	C:membrane	gi|747097838|ref|XP_011096897.1|		Q7Z6G8.2		Yes	0.117023	0.205531
TRINITY_DN10345_c0_g1_i1										0	0
TRINITY_DN10345_c0_g1_i2										1.66851	2.66405
TRINITY_DN10345_c0_g1_i3										1.38454	0.270192
TRINITY_DN10346_c0_g1_i1	cell division protein chloroplastic	3	F:GO:0005525; C:GO:0005622; P:GO:0006614	F:GTP binding; C:intracellular; P:SRP-dependent cotranslational protein targeting to membrane	gi|1276240994|gb|PIN02325.1|	XM_011094860.2	O80842.2		Yes	0.925349	0.318672
TRINITY_DN10346_c0_g1_i3	cell division protein chloroplastic	3	F:GO:0005525; C:GO:0005622; P:GO:0006614	F:GTP binding; C:intracellular; P:SRP-dependent cotranslational protein targeting to membrane	gi|1276240994|gb|PIN02325.1|	XM_011094860.2	O80842.2	K03110	Yes	0.839116	0.556758
TRINITY_DN10347_c0_g1_i1					gi|1276265145|gb|PIN21449.1|				Yes	22.0833	27.6625
TRINITY_DN10348_c0_g1_i1									Yes	0.793804	0
TRINITY_DN10348_c0_g1_i2									Yes	0.45274	0
TRINITY_DN10348_c0_g1_i3										0.355814	0
TRINITY_DN10348_c0_g1_i4										0.507665	0
TRINITY_DN10348_c0_g1_i5									Yes	0.277554	0
TRINITY_DN10348_c0_g1_i6									Yes	0	0
TRINITY_DN10348_c0_g1_i7										0.762521	0
TRINITY_DN10348_c1_g1_i1										1.05506	0
TRINITY_DN10348_c1_g1_i4									Yes	0.396902	0
TRINITY_DN10348_c1_g1_i5									Yes	6.24808	0.0348373
TRINITY_DN10348_c1_g1_i7									Yes	0	0
TRINITY_DN10348_c1_g2_i1										9.89085	2.22714
TRINITY_DN10349_c0_g1_i1										1.20578	0
TRINITY_DN10349_c0_g1_i2									Yes	0.255516	0.0498637
TRINITY_DN10349_c0_g1_i3										0.812769	0
TRINITY_DN1035_c0_g1_i1	scarecrow-like protein 21	1	P:GO:0006351	P:transcription, DNA-templated	gi|848927666|ref|XP_012827553.1|	XM_012972099.1	Q69VG1.1		Yes	442.834	733.381
TRINITY_DN10350_c0_g1_i1	thioredoxin-dependent peroxidase 1	8	C:GO:0005829; C:GO:0005886; P:GO:0008150; C:GO:0009507; P:GO:0009987; F:GO:0016209; F:GO:0016684; P:GO:0046686	C:cytosol; C:plasma membrane; P:biological_process; C:chloroplast; P:cellular process; F:antioxidant activity; F:oxidoreductase activity, acting on peroxide as acceptor; P:response to cadmium ion	gi|976915311|gb|KVI01274.1|		A9PCL4.1			6.95457	15.0112
TRINITY_DN10351_c0_g1_i1					gi|971544091|ref|XP_015162578.1|		Q9FLP7.2		Yes	11.6196	3.48399
TRINITY_DN10351_c0_g1_i2					gi|971576305|ref|XP_015170940.1|				Yes	0	2.12205
TRINITY_DN10351_c0_g1_i3	f-box protein at2g26160-like	1	C:GO:0016020	C:membrane	gi|661886491|emb|CDP09855.1|		Q9LQ10.1		Yes	0	0.437965
TRINITY_DN10351_c0_g1_i7	probable aminotransferase acs10	1	C:GO:0016020	C:membrane	gi|661886491|emb|CDP09855.1|		Q9LQ10.1	K14270		0	0.972864
TRINITY_DN10351_c0_g2_i1					gi|1102262143|gb|OIT19892.1|					17.7188	0
TRINITY_DN10351_c0_g3_i1					gi|971546244|ref|XP_015163122.1|					24.0563	0
TRINITY_DN10351_c0_g4_i1										0.262932	0.256554
TRINITY_DN10351_c0_g4_i2										0.774443	0.72131
TRINITY_DN10351_c0_g4_i3	trna guanylyltransferase 1-like	5	F:GO:0000287; F:GO:0004553; P:GO:0005975; P:GO:0006400; F:GO:0008193	F:magnesium ion binding; F:hydrolase activity, hydrolyzing O-glycosyl compounds; P:carbohydrate metabolic process; P:tRNA modification; F:tRNA guanylyltransferase activity	gi|1276271479|gb|PIN26876.1|	XM_013002552.1	F4IRQ5.1	K10761		0.658455	1.39205
TRINITY_DN10352_c0_g1_i1										3.81488	5.01953
TRINITY_DN10352_c0_g1_i3						XM_011076520.2				0.393031	0.313771
TRINITY_DN10352_c0_g1_i4						XM_011076520.2				0.704361	0.556366
TRINITY_DN10352_c0_g2_i1										0	0.310856
TRINITY_DN10352_c0_g2_i2										1.51201	1.54239
TRINITY_DN10352_c0_g3_i1										2.73726	1.06834
TRINITY_DN10353_c0_g1_i1					gi|747099429|ref|XP_011097769.1|	XM_011099467.2			Yes	92.747	80.703
TRINITY_DN10353_c0_g2_i1										2.13841	0.758742
TRINITY_DN10353_c0_g3_i1										3.11085	2.40738
TRINITY_DN10354_c0_g1_i1	( )-geranyllinalool synthase	3	P:GO:0008152; F:GO:0016838; F:GO:0046872	P:metabolic process; F:carbon-oxygen lyase activity, acting on phosphates; F:metal ion binding	gi|1279090581|ref|XP_022847589.1|		Q93YV0.1			1.31843	4.18096
TRINITY_DN10354_c0_g2_i1	terpene synthase	2	F:GO:0016829; F:GO:0046872	F:lyase activity; F:metal ion binding	gi|1276263156|gb|PIN19742.1|		Q93YV0.1	K17982		0.905607	1.73455
TRINITY_DN10354_c0_g2_i5	( )-geranyllinalool synthase	2	F:GO:0016829; F:GO:0046872	F:lyase activity; F:metal ion binding	gi|1276263156|gb|PIN19742.1|		Q93YV0.1	K17982		1.69858	0.0331476
TRINITY_DN10354_c0_g3_i1	( )-geranyllinalool synthase-like	2	F:GO:0016829; F:GO:0046872	F:lyase activity; F:metal ion binding	gi|1276263156|gb|PIN19742.1|		Q96376.1			0.783359	3.51605
TRINITY_DN10355_c0_g1_i3						XM_022174060.1				10.6873	13.4885
TRINITY_DN10356_c0_g1_i1	protein cypro4	3	C:GO:0005634; C:GO:0005829; C:GO:0005886	C:nucleus; C:cytosol; C:plasma membrane	gi|747073750|ref|XP_011083845.1|	XM_011085543.2	P40781.1		Yes	7.1178	10.1002
TRINITY_DN10357_c0_g1_i1					gi|1175828708|ref|XP_020579570.1|	XM_019220617.1				13.1894	0.306415
TRINITY_DN10358_c0_g1_i2	lysosomal beta glucosidase-like	2	F:GO:0004553; P:GO:0005975	F:hydrolase activity, hydrolyzing O-glycosyl compounds; P:carbohydrate metabolic process	gi|1173770165|ref|XP_020553263.1|	XM_020697604.1	A7LXU3.1	K05349	Yes	0.0682842	0.277616
TRINITY_DN10358_c0_g1_i4	lysosomal beta glucosidase-like	2	F:GO:0004553; P:GO:0005975	F:hydrolase activity, hydrolyzing O-glycosyl compounds; P:carbohydrate metabolic process	gi|1276255641|gb|PIN13473.1|	XM_020697604.1	Q23892.2		Yes	0.0105302	0.0821985
TRINITY_DN10358_c0_g1_i8	lysosomal beta glucosidase-like	2	F:GO:0004553; P:GO:0005975	F:hydrolase activity, hydrolyzing O-glycosyl compounds; P:carbohydrate metabolic process	gi|1173770165|ref|XP_020553263.1|	XM_023006188.1	P33363.2		Yes	5.44478	2.97512
TRINITY_DN10358_c0_g2_i1	uncharacterized protein loc105170243	2	F:GO:0004553; P:GO:0005975	F:hydrolase activity, hydrolyzing O-glycosyl compounds; P:carbohydrate metabolic process	gi|1276264537|gb|PIN20934.1|	XM_023034951.1	P33363.2		Yes	1.96317	0.832849
TRINITY_DN10358_c0_g2_i2	uncharacterized protein loc105170243	2	F:GO:0004553; P:GO:0005975	F:hydrolase activity, hydrolyzing O-glycosyl compounds; P:carbohydrate metabolic process	gi|747083687|ref|XP_011089217.1|	XM_012637075.1	Q56078.2	K05349	Yes	0.251469	0.490739
TRINITY_DN10358_c0_g3_i1	lysosomal beta glucosidase-like	2	F:GO:0004553; P:GO:0005975	F:hydrolase activity, hydrolyzing O-glycosyl compounds; P:carbohydrate metabolic process	gi|1220050300|ref|XP_021811165.1|	XM_019221807.1	Q23892.2			1.37484	8.43221
TRINITY_DN10358_c0_g4_i1	lysosomal beta glucosidase-like	2	F:GO:0004553; P:GO:0005975	F:hydrolase activity, hydrolyzing O-glycosyl compounds; P:carbohydrate metabolic process	gi|1276247495|gb|PIN07077.1|	XM_011095868.2	A7LXU3.1	K05349	Yes	3.55574	5.5238
TRINITY_DN10358_c0_g5_i1	uncharacterized protein loc105170243	4	F:GO:0008422; P:GO:0009251; C:GO:0016021; F:GO:0102483	F:beta-glucosidase activity; P:glucan catabolic process; C:integral component of membrane; F:scopolin beta-glucosidase activity	gi|1276264537|gb|PIN20934.1|	XM_011090915.2	A7LXU3.1			3.15051	3.61657
TRINITY_DN10359_c0_g1_i1										2.03154	0
TRINITY_DN10359_c0_g1_i2										1.90962	0.986454
TRINITY_DN10359_c0_g1_i3										0	0.179432
TRINITY_DN10359_c0_g1_i4										1.09911	0.893711
TRINITY_DN1036_c0_g1_i2	actin-104	1	F:GO:0005524	F:ATP binding	gi|1276237120|gb|PIM99824.1|	XM_011076440.2	P53496.1	K10355		119.336	138.381
TRINITY_DN1036_c1_g1_i1	partial	1	F:GO:0005524	F:ATP binding	gi|734547722|gb|KHN75988.1|		P02580.2			2.43679	2.16153
TRINITY_DN10360_c0_g1_i1	cationic amino acid transporter chloroplastic-like	3	P:GO:0003333; F:GO:0015171; C:GO:0016021	P:amino acid transmembrane transport; F:amino acid transmembrane transporter activity; C:integral component of membrane	gi|1173763905|ref|XP_020551779.1|	XR_002287618.1	Q9C5D6.1	K03294		7.18664	4.44259
TRINITY_DN10361_c0_g1_i2	pentatricopeptide repeat-containing protein chloroplastic	1	F:GO:0008270	F:zinc ion binding	gi|848904746|ref|XP_012851957.1|	XM_011077705.2	Q5G1T1.1		Yes	7.7652	4.86201
TRINITY_DN10361_c0_g2_i1	pentatricopeptide repeat-containing protein chloroplastic	1	F:GO:0008270	F:zinc ion binding	gi|1276264046|gb|PIN20517.1|	XM_013786962.2	Q5G1T1.1		Yes	2.09455	0.799726
TRINITY_DN10361_c0_g2_i2	pentatricopeptide repeat-containing protein chloroplastic	1	F:GO:0008270	F:zinc ion binding	gi|1276264046|gb|PIN20517.1|	XM_011077705.2	Q5G1T1.1			3.22243	2.48777
TRINITY_DN10361_c0_g3_i1	uncharacterized protein loc105157446	1	C:GO:0016020	C:membrane	gi|747052102|ref|XP_011072156.1|					4.73057	0.62943
TRINITY_DN10361_c0_g3_i3					gi|1276264046|gb|PIN20517.1|		Q5G1T1.1			0.308273	0
TRINITY_DN10361_c0_g3_i5	uncharacterized protein loc105157446	1	C:GO:0016021	C:integral component of membrane	gi|747052102|ref|XP_011072156.1|	XM_022987663.1	Q5G1T1.1		Yes	6.0391	5.55862
TRINITY_DN10361_c0_g3_i6					gi|1012360877|gb|KYP72060.1|		Q9ZT94.1		Yes	2.62343	0
TRINITY_DN10361_c0_g4_i1					gi|1216934722|ref|XP_021652040.1|	CP018168.1	Q94HW2.1			4.30962	0.108518
TRINITY_DN10362_c0_g1_i1					gi|567187664|ref|XP_006403878.1|	XM_012976740.1	Q38833.1			0.271386	3.17764
TRINITY_DN10362_c0_g2_i1	chlorophyll chloroplastic	3	P:GO:0015995; C:GO:0016021; F:GO:0046408	P:chlorophyll biosynthetic process; C:integral component of membrane; F:chlorophyll synthetase activity	gi|604342899|gb|EYU41923.1|	XM_012976740.1	Q5W6H5.1	K04040	Yes	19.553	22.2976
TRINITY_DN10363_c0_g1_i1										3.8169	9.39175
TRINITY_DN10363_c0_g2_i1					gi|747062936|ref|XP_011078001.1|	XM_011079699.2	Q9FDY4.1	K14508		27.5478	19.8269
TRINITY_DN10364_c0_g1_i1	calcium-dependent protein kinase 29	13	F:GO:0004683; F:GO:0005509; F:GO:0005516; F:GO:0005524; C:GO:0005634; C:GO:0005737; C:GO:0005886; P:GO:0009069; P:GO:0009738; F:GO:0009931; P:GO:0018105; P:GO:0035556; P:GO:0046777	F:calmodulin-dependent protein kinase activity; F:calcium ion binding; F:calmodulin binding; F:ATP binding; C:nucleus; C:cytoplasm; C:plasma membrane; P:serine family amino acid metabolic process; P:abscisic acid-activated signaling pathway; F:calcium-dependent protein serine/threonine kinase activity; P:peptidyl-serine phosphorylation; P:intracellular signal transduction; P:protein autophosphory…	gi|848934058|ref|XP_012829603.1|	XM_011085137.2	Q8RWL2.2	K13412	Yes	2.40775	3.78097
TRINITY_DN10365_c0_g1_i14	anoctamin-like protein at1g73020	1	C:GO:0016021	C:integral component of membrane	gi|1276247200|gb|PIN06859.1|	XM_011074170.2	Q0JJZ6.1		Yes	0.0521287	0.067819
TRINITY_DN10365_c0_g1_i17	anoctamin-like protein at1g73020	1	C:GO:0016021	C:integral component of membrane	gi|1276247200|gb|PIN06859.1|	XM_011074170.2	A0MFS9.1	K19327	Yes	0.0334468	0.0979065
TRINITY_DN10365_c0_g1_i18	anoctamin-like protein at1g73020	1	C:GO:0016021	C:integral component of membrane	gi|1276247200|gb|PIN06859.1|	XM_011074170.2	A0MFS9.1	K19327	Yes	0.130176	0.142896
TRINITY_DN10365_c0_g1_i5	anoctamin-like protein at1g73020	1	C:GO:0016021	C:integral component of membrane	gi|1276247200|gb|PIN06859.1|	XM_011074170.2	A0MFS9.1	K19327	Yes	0	0
TRINITY_DN10366_c0_g1_i1										13.9252	15.3597
TRINITY_DN10367_c0_g1_i1										5.61066	0
TRINITY_DN10368_c0_g1_i1										2.54424	1.68812
TRINITY_DN10369_c0_g1_i1	signal recognition particle receptor subunit alpha homolog	6	F:GO:0003924; F:GO:0005047; F:GO:0005525; C:GO:0005785; C:GO:0005786; P:GO:0006614	F:GTPase activity; F:signal recognition particle binding; F:GTP binding; C:signal recognition particle receptor complex; C:signal recognition particle, endoplasmic reticulum targeting; P:SRP-dependent cotranslational protein targeting to membrane	gi|1035934263|gb|OAY63287.1|		Q54ZR7.1	K13431		15.5439	0
TRINITY_DN1037_c0_g1_i1					gi|848914208|ref|XP_012855058.1|	XM_023029762.1				8.42786	6.43115
TRINITY_DN1037_c0_g1_i10					gi|1147599645|ref|XP_020103738.1|	XM_023029762.1	O48767.2			1.53639	1.85186
TRINITY_DN1037_c0_g1_i14					gi|848894756|ref|XP_012847415.1|				Yes	8.47621	0.0787677
TRINITY_DN1037_c0_g1_i15					gi|848914211|ref|XP_012855059.1|					0	0
TRINITY_DN1037_c0_g1_i2					gi|1147599645|ref|XP_020103738.1|	XM_023029762.1	O48767.2			0.660193	1.10431
TRINITY_DN1037_c0_g1_i5					gi|848894756|ref|XP_012847415.1|	XM_023029762.1			Yes	2.40998	1.18788
TRINITY_DN1037_c0_g1_i6					gi|848914211|ref|XP_012855059.1|	XM_023029762.1				0	0
TRINITY_DN1037_c0_g1_i7	uncharacterized protein loc110100045 isoform x1	2	C:GO:0016021; F:GO:0035091	C:integral component of membrane; F:phosphatidylinositol binding	gi|1179524039|ref|XP_020683088.1|			K17925		5.40738	1.43513
TRINITY_DN1037_c0_g1_i9					gi|848914211|ref|XP_012855059.1|					0	0
TRINITY_DN1037_c0_g2_i1										24.6022	1.33735
TRINITY_DN1037_c0_g3_i1										1.27419	0.428717
TRINITY_DN1037_c0_g3_i2										2.13261	8.32351
TRINITY_DN1037_c0_g3_i3										0.992255	0
TRINITY_DN1037_c0_g3_i4										1.22124	0.238323
TRINITY_DN1037_c1_g1_i1										14.462	0
TRINITY_DN10370_c0_g1_i1										2.77329	5.17673
TRINITY_DN10371_c0_g1_i1					gi|1276254974|gb|PIN12920.1|					22.6665	24.3563
TRINITY_DN10372_c0_g1_i1					gi|1276265787|gb|PIN21991.1|	XM_011093477.2	Q6DW73.1	K09480	Yes	0.973627	1.24083
TRINITY_DN10372_c0_g1_i2					gi|1276265787|gb|PIN21991.1|	XM_011093477.2	Q6DW73.1		Yes	0.070665	0.224091
TRINITY_DN10372_c0_g1_i3					gi|1276265787|gb|PIN21991.1|	XM_011093477.2	Q6DW73.1		Yes	0.0365528	0
TRINITY_DN10372_c0_g2_i1										1.65869	0.693626
TRINITY_DN10372_c0_g3_i1										2.32516	2.5615
TRINITY_DN10373_c0_g1_i1	glucose-6-phosphate 1-epimerase	5	P:GO:0005975; C:GO:0009570; F:GO:0016853; F:GO:0030246; C:GO:0048046	P:carbohydrate metabolic process; C:chloroplast stroma; F:isomerase activity; F:carbohydrate binding; C:apoplast	gi|747102911|ref|XP_011099635.1|	XM_012978672.1	Q40784.1	K01792	Yes	14.74	7.85634
TRINITY_DN10374_c0_g1_i1	myb family transcription factor at1g14600	3	F:GO:0003677; C:GO:0005634; P:GO:0006355	F:DNA binding; C:nucleus; P:regulation of transcription, DNA-templated	gi|1012362144|gb|KYP73327.1|					0	0.411265
TRINITY_DN10374_c0_g1_i2										0	2.08358
TRINITY_DN10374_c0_g1_i3	probable transcription factor kan4	3	F:GO:0003677; C:GO:0005634; P:GO:0006355	F:DNA binding; C:nucleus; P:regulation of transcription, DNA-templated	gi|1173813372|ref|XP_020551507.1|	XM_010068222.2	Q700D9.2		Yes	2.21059	13.7916
TRINITY_DN10375_c0_g1_i1										0.821177	0
TRINITY_DN10375_c0_g1_i2										1.18532	0.735997
TRINITY_DN10376_c0_g1_i1					gi|747057063|ref|XP_011074817.1|			K12865		0.45074	10.9952
TRINITY_DN10377_c0_g1_i1					gi|747101409|ref|XP_011098836.1|	XM_020698952.1				3.30186	6.79661
TRINITY_DN10378_c0_g1_i1	beta-galactosidase 3-like	7	F:GO:0004565; P:GO:0006012; P:GO:0006027; P:GO:0006687; C:GO:0009341; F:GO:0030246; P:GO:0046486	F:beta-galactosidase activity; P:galactose metabolic process; P:glycosaminoglycan catabolic process; P:glycosphingolipid metabolic process; C:beta-galactosidase complex; F:carbohydrate binding; P:glycerolipid metabolic process	gi|848860289|ref|XP_012830998.1|	XM_010111708.1	Q9MAJ7.1			0.967071	0.117952
TRINITY_DN10378_c0_g1_i2	beta-galactosidase 3-like	8	F:GO:0004565; C:GO:0005618; C:GO:0005773; P:GO:0006012; P:GO:0006027; P:GO:0006687; C:GO:0009341; P:GO:0046486	F:beta-galactosidase activity; C:cell wall; C:vacuole; P:galactose metabolic process; P:glycosaminoglycan catabolic process; P:glycosphingolipid metabolic process; C:beta-galactosidase complex; P:glycerolipid metabolic process	gi|1276256312|gb|PIN14033.1|	XM_011094524.2	Q9SCV9.1			16.3364	17.3455
TRINITY_DN10378_c1_g1_i1					gi|1130631108|ref|XP_010910613.2|	XM_011079674.2	P45582.1			2.5745	0
TRINITY_DN10379_c0_g1_i1					gi|1269968358|ref|XP_022734562.1|					9.67449	0
TRINITY_DN10379_c0_g1_i2					gi|1269968358|ref|XP_022734562.1|					2.20671	1.25603
TRINITY_DN10379_c0_g2_i1					gi|1276269722|gb|PIN25342.1|					2.49132	0
TRINITY_DN1038_c0_g1_i1	calmodulin-7-like isoform x1	2	F:GO:0005509; P:GO:0010099	F:calcium ion binding; P:regulation of photomorphogenesis	gi|848875962|ref|XP_012838448.1|	XM_011091891.2	P27164.2	K02183		7.61498	7.9031
TRINITY_DN1038_c0_g1_i2	calmodulin-7-like isoform x2	1	F:GO:0005509	F:calcium ion binding	gi|1315712475|gb|PKU76389.1|	XM_011091890.2	P59220.2	K02183	Yes	0	0.0493868
TRINITY_DN1038_c0_g1_i5	calmodulin-7-like isoform x2	1	F:GO:0005509	F:calcium ion binding	gi|1315712475|gb|PKU76389.1|	XM_011091890.2	P59220.2	K02183	Yes	0	0
TRINITY_DN1038_c0_g1_i7	calmodulin-7-like isoform x2	1	F:GO:0005509	F:calcium ion binding	gi|947069773|gb|KRH18664.1|	XM_011091890.2	P59220.2	K02183	Yes	0	0.207237
TRINITY_DN1038_c0_g2_i1	calmodulin-2 4 isoform x2	9	F:GO:0004871; F:GO:0005509; P:GO:0005513; F:GO:0005515; C:GO:0005634; C:GO:0005829; C:GO:0005886; P:GO:0010099; P:GO:0019722	F:obsolete signal transducer activity; F:calcium ion binding; P:detection of calcium ion; F:protein binding; C:nucleus; C:cytosol; C:plasma membrane; P:regulation of photomorphogenesis; P:calcium-mediated signaling	gi|1026088197|ref|XP_016543238.1|	XM_011091891.2	P04353.2			163.228	136.426
TRINITY_DN1038_c0_g3_i1	ef hand calcium-binding family protein	1	F:GO:0005509	F:calcium ion binding	gi|1102141285|gb|OIS97686.1|	XM_012997367.1	P27164.2			342.359	376.479
TRINITY_DN10381_c0_g1_i10					gi|747103245|ref|XP_011099810.1|	XM_011101509.2	Q5VSA8.1		Yes	0.584584	0.660468
TRINITY_DN10381_c0_g1_i11					gi|747103245|ref|XP_011099810.1|	XM_011101509.2	Q5VSA8.1		Yes	0.379005	0
TRINITY_DN10381_c0_g1_i13					gi|747103245|ref|XP_011099810.1|	XM_011101509.2	Q5VSA8.1		Yes	0	1.21896
TRINITY_DN10381_c0_g1_i15										2.03437	2.68562
TRINITY_DN10381_c0_g1_i16					gi|747103245|ref|XP_011099810.1|	XM_011101509.2	Q5VSA8.1		Yes	1.1491	0.695934
TRINITY_DN10381_c0_g1_i8					gi|747103245|ref|XP_011099810.1|	XM_011101509.2	Q5VSA8.1		Yes	1.7183	0.802886
TRINITY_DN10381_c1_g1_i1										2.67836	0.113626
TRINITY_DN10382_c0_g1_i1						XM_022885076.1				23.9094	14.3137
TRINITY_DN10382_c0_g1_i2										1.60095	0
TRINITY_DN10383_c0_g1_i1	helicase and polymerase-containing protein tebichi isoform x1	13	F:GO:0003677; F:GO:0003887; F:GO:0005524; P:GO:0006261; P:GO:0009640; P:GO:0009933; P:GO:0010468; C:GO:0042575; P:GO:0051301; P:GO:0071897; P:GO:1902749; P:GO:1990067; P:GO:2000011	F:DNA binding; F:DNA-directed DNA polymerase activity; F:ATP binding; P:DNA-dependent DNA replication; P:photomorphogenesis; P:meristem structural organization; P:regulation of gene expression; C:DNA polymerase complex; P:cell division; P:DNA biosynthetic process; P:regulation of cell cycle G2/M phase transition; P:intrachromosomal DNA recombination; P:regulation of adaxial/abaxial pattern format…	gi|1322368388|gb|PLY71255.1|	XM_020694719.1	Q588V7.1			0.255151	0.414937
TRINITY_DN10383_c0_g1_i10					gi|1322368388|gb|PLY71255.1|	XM_020694719.1	Q588V7.1			0	0
TRINITY_DN10383_c0_g1_i11					gi|1322368388|gb|PLY71255.1|	XM_020694719.1	Q588V7.1			0.993848	0.223786
TRINITY_DN10383_c0_g1_i3					gi|1322368388|gb|PLY71255.1|	XM_020694719.1	Q588V7.1			0	0
TRINITY_DN10383_c0_g1_i4					gi|1322368388|gb|PLY71255.1|	XM_020694719.1	Q588V7.1			0.0756004	0.295066
TRINITY_DN10383_c0_g1_i5					gi|1322368388|gb|PLY71255.1|	XM_020694719.1	Q588V7.1			0	0
TRINITY_DN10383_c0_g1_i6					gi|1322368388|gb|PLY71255.1|	XM_020694719.1	Q588V7.1			0	0
TRINITY_DN10383_c0_g1_i9					gi|1322368388|gb|PLY71255.1|	XM_020694719.1	Q588V7.1			0.221184	0.0719396
TRINITY_DN10383_c0_g2_i1										5.10303	4.97924
TRINITY_DN10384_c0_g1_i1	transcriptional repressor ilp1	7	P:GO:0000390; F:GO:0003677; F:GO:0003700; C:GO:0005667; P:GO:0006355; P:GO:0006355; C:GO:0071008	P:spliceosomal complex disassembly; F:DNA binding; F:DNA-binding transcription factor activity; C:transcription factor complex; P:regulation of transcription, DNA-templated; P:regulation of transcription, DNA-templated; C:U2-type post-mRNA release spliceosomal complex	gi|747049576|ref|XP_011070837.1|	XM_012999850.1	Q9FNN3.1		Yes	0.694965	0.678107
TRINITY_DN10384_c0_g1_i4	transcriptional repressor ilp1	7	P:GO:0000390; F:GO:0003677; F:GO:0003700; C:GO:0005667; P:GO:0006355; P:GO:0006355; C:GO:0071008	P:spliceosomal complex disassembly; F:DNA binding; F:DNA-binding transcription factor activity; C:transcription factor complex; P:regulation of transcription, DNA-templated; P:regulation of transcription, DNA-templated; C:U2-type post-mRNA release spliceosomal complex	gi|747049576|ref|XP_011070837.1|	XM_011072535.2	Q9FNN3.1	K13211	Yes	0.078907	0.138587
TRINITY_DN10384_c0_g1_i8	pax3- and pax7-binding protein 1	6	F:GO:0003677; F:GO:0003700; C:GO:0005634; C:GO:0005667; P:GO:0006355; P:GO:0006355	F:DNA binding; F:DNA-binding transcription factor activity; C:nucleus; C:transcription factor complex; P:regulation of transcription, DNA-templated; P:regulation of transcription, DNA-templated	gi|1276234632|gb|PIM98413.1|	XM_011072535.2	Q9FNN3.1			2.93097	1.55993
TRINITY_DN10385_c0_g1_i1	pentatricopeptide repeat-containing protein at5g66520-like	1	F:GO:0008270	F:zinc ion binding	gi|747080494|ref|XP_011087498.1|		Q9FJY7.1		Yes	0.232867	0
TRINITY_DN10385_c0_g1_i5	pentatricopeptide repeat-containing protein at5g66520-like	1	F:GO:0008270	F:zinc ion binding	gi|747080494|ref|XP_011087498.1|		Q9FJY7.1		Yes	0.0953041	0
TRINITY_DN10385_c0_g1_i7										0.387221	5.57298
TRINITY_DN10385_c0_g1_i8	pentatricopeptide repeat-containing protein at5g66520-like	1	F:GO:0008270	F:zinc ion binding	gi|747080494|ref|XP_011087498.1|		Q9FJY7.1		Yes	0	0.0404582
TRINITY_DN10385_c0_g2_i1										11.6696	0
TRINITY_DN10385_c0_g3_i1										0.215026	8.81203
TRINITY_DN10385_c1_g1_i2	geranylgeranyl transferase type-2 subunit beta 1-like	4	F:GO:0004663; C:GO:0005968; P:GO:0018342; P:GO:0018344	F:Rab geranylgeranyltransferase activity; C:Rab-protein geranylgeranyltransferase complex; P:protein prenylation; P:protein geranylgeranylation	gi|1173783557|ref|XP_020547846.1|	XM_011075178.2	Q9LHL5.1			0.105606	0.515221
TRINITY_DN10385_c1_g1_i3	geranylgeranyl transferase type-2 subunit beta 1-like	4	F:GO:0004663; C:GO:0005968; P:GO:0018342; P:GO:0018344	F:Rab geranylgeranyltransferase activity; C:Rab-protein geranylgeranyltransferase complex; P:protein prenylation; P:protein geranylgeranylation	gi|1276255296|gb|PIN13185.1|	XM_011075178.2	Q9LHL5.1	K05956		2.02673	2.78658
TRINITY_DN10385_c2_g1_i1										1.89823	1.85218
TRINITY_DN10386_c0_g1_i1	serine threonine-protein kinase ht1	4	F:GO:0004674; F:GO:0005524; P:GO:0006468; P:GO:0009069	F:protein serine/threonine kinase activity; F:ATP binding; P:protein phosphorylation; P:serine family amino acid metabolic process	gi|848880640|ref|XP_012840699.1|	XM_011099081.2	Q2MHE4.1		Yes	6.12045	6.97637
TRINITY_DN10386_c0_g1_i2										0.652442	0.636616
TRINITY_DN10387_c0_g1_i1					gi|1216938802|ref|XP_021665472.1|		A2RVS4.1			0.248322	5.13674
TRINITY_DN10387_c0_g1_i10					gi|1276268001|gb|PIN23854.1|		A2RVS4.1		Yes	1.99839	0.129994
TRINITY_DN10387_c0_g1_i13					gi|1276268001|gb|PIN23854.1|		A8MRP2.1			0	0.319182
TRINITY_DN10387_c0_g1_i14					gi|1276268001|gb|PIN23854.1|		A8MRP2.1			0	0
TRINITY_DN10387_c0_g1_i15					gi|1276268001|gb|PIN23854.1|		A8MRP2.1		Yes	0	0
TRINITY_DN10387_c0_g1_i16					gi|1276268001|gb|PIN23854.1|	XM_013000483.1	A8MRP2.1		Yes	0.220246	0.26863
TRINITY_DN10387_c0_g1_i6					gi|1276268001|gb|PIN23854.1|	XM_013000483.1	A8MRP2.1		Yes	0.301063	3.58388
TRINITY_DN10387_c0_g1_i7					gi|747070561|ref|XP_011082107.1|		A8MRP2.1			0	0
TRINITY_DN10387_c0_g1_i8					gi|1276268001|gb|PIN23854.1|		A8MRP2.1			0	0
TRINITY_DN10387_c0_g1_i9					gi|747070561|ref|XP_011082107.1|		A8MRP2.1		Yes	1.57449	0.864166
TRINITY_DN10388_c0_g1_i1					gi|1276244758|gb|PIN05044.1|		Q9FK23.1	K15032	Yes	5.2767	11.3406
TRINITY_DN10388_c0_g2_i2										0.553817	2.16153
TRINITY_DN10388_c0_g2_i5					gi|1276244755|gb|PIN05041.1|					1.02901	1.72122
TRINITY_DN10388_c0_g2_i6					gi|1276244755|gb|PIN05041.1|					1.15363	0.643224
TRINITY_DN10388_c0_g2_i7					gi|1276244755|gb|PIN05041.1|					6.58526	3.8852
TRINITY_DN10388_c0_g3_i1					gi|1276244755|gb|PIN05041.1|					6.19041	4.06792
TRINITY_DN10388_c0_g4_i1					gi|1276239372|gb|PIN01241.1|		Q9FK23.1	K15032	Yes	7.56279	8.3933
TRINITY_DN10389_c0_g1_i1	e3 ubiquitin-protein ligase sp1	5	F:GO:0004842; P:GO:0007005; F:GO:0008270; C:GO:0016021; P:GO:0016567	F:ubiquitin-protein transferase activity; P:mitochondrion organization; F:zinc ion binding; C:integral component of membrane; P:protein ubiquitination	gi|747066242|ref|XP_011079799.1|	KY536440.1	Q8L7N4.1	K15688	Yes	27.7077	28.7732
TRINITY_DN10389_c0_g2_i1	e3 ubiquitin-protein ligase sp1	4	F:GO:0004842; P:GO:0007005; F:GO:0008270; P:GO:0016567	F:ubiquitin-protein transferase activity; P:mitochondrion organization; F:zinc ion binding; P:protein ubiquitination	gi|747066242|ref|XP_011079799.1|	KY536439.1	Q8L7N4.1	K15688	Yes	11.0731	10.3348
TRINITY_DN10389_c0_g3_i1	e3 ubiquitin-protein ligase sp1	3	P:GO:0009987; C:GO:0016020; F:GO:0046872	P:cellular process; C:membrane; F:metal ion binding	gi|747066242|ref|XP_011079799.1|	KY536439.1	Q8L7N4.1			7.23895	2.70652
TRINITY_DN10389_c1_g1_i1	e3 ubiquitin-protein ligase sp1	5	F:GO:0004842; P:GO:0007005; F:GO:0008270; C:GO:0016021; P:GO:0016567	F:ubiquitin-protein transferase activity; P:mitochondrion organization; F:zinc ion binding; C:integral component of membrane; P:protein ubiquitination	gi|641849958|gb|KDO68832.1|		Q8L7N4.1			0.347651	0.0848047
TRINITY_DN10389_c1_g1_i2	e3 ubiquitin-protein ligase sp1	1	P:GO:0009987	P:cellular process	gi|661892434|emb|CDP03592.1|	KY536439.1	Q8L7N4.1			0.840498	0.27337
TRINITY_DN1039_c0_g1_i1	udp-glucuronate 4-epimerase 1	4	P:GO:0005975; C:GO:0016021; F:GO:0016857; F:GO:0050662	P:carbohydrate metabolic process; C:integral component of membrane; F:racemase and epimerase activity, acting on carbohydrates and derivatives; F:coenzyme binding	gi|747065411|ref|XP_011079342.1|	XM_011081040.2	Q9M0B6.1	K08679	Yes	46.7113	51.6918
TRINITY_DN10390_c0_g1_i1										0	4.62801
TRINITY_DN10390_c0_g2_i1					gi|1276253560|gb|PIN11779.1|					1.80581	10.0214
TRINITY_DN10391_c0_g1_i1	necap-like protein cg9132	2	P:GO:0006897; C:GO:0016020	P:endocytosis; C:membrane	gi|1279008435|ref|XP_022864702.1|	XM_012977489.1	Q5E9Q4.1	K20069	Yes	53.8051	46.8714
TRINITY_DN10392_c0_g1_i1					gi|1276267471|gb|PIN23412.1|				Yes	8.67219	0
TRINITY_DN10392_c0_g1_i2										0.327342	0
TRINITY_DN10392_c0_g2_i1									Yes	10.6544	0
TRINITY_DN10392_c0_g3_i2									Yes	0.213963	0
TRINITY_DN10392_c0_g3_i4									Yes	0.136732	0
TRINITY_DN10393_c0_g1_i2										4.34474	1.9997
TRINITY_DN10393_c0_g1_i3										2.3955	0.549976
TRINITY_DN10393_c0_g2_i1										2.09684	1.02299
TRINITY_DN10393_c0_g3_i1										4.52065	3.30824
TRINITY_DN10394_c0_g1_i1					gi|747054582|ref|XP_011073504.1|	XM_006355364.2	O23305.1			3.55495	3.54755
TRINITY_DN10395_c0_g1_i2										3.1644	2.21677
TRINITY_DN10395_c0_g2_i1										1.17119	0.571389
TRINITY_DN10395_c0_g2_i4										2.81969	0
TRINITY_DN10395_c0_g2_i6										0	0
TRINITY_DN10395_c0_g2_i7										0.645369	0
TRINITY_DN10396_c0_g1_i1										4.98435	2.16153
TRINITY_DN10397_c0_g1_i1					gi|747082029|ref|XP_011088316.1|					2.68106	3.38545
TRINITY_DN10398_c0_g1_i1	tryptophan aminotransferase-related protein 4-like	2	C:GO:0016021; F:GO:0016846	C:integral component of membrane; F:carbon-sulfur lyase activity	gi|604305171|gb|EYU24350.1|	XM_011102639.2	P31756.1			0.427799	4.4525
TRINITY_DN10399_c0_g1_i1					gi|1023999816|gb|KZV29078.1|					0	1.41607
TRINITY_DN10399_c0_g1_i2					gi|747043629|ref|XP_011084836.1|		P0C8S1.1			0.277311	8.11755
TRINITY_DN104_c0_g1_i2					gi|1276264038|gb|PIN20509.1|	XM_012996801.1	E5RQA1.1		Yes	8.10066	2.90041
TRINITY_DN104_c0_g1_i3					gi|1276264038|gb|PIN20509.1|	XR_002287474.1	E5RQA1.1		Yes	2.17656	0.468477
TRINITY_DN104_c0_g1_i5					gi|1276264038|gb|PIN20509.1|	XM_012996801.1	E5RQA1.1		Yes	5.87962	3.68579
TRINITY_DN104_c0_g1_i7					gi|1279057031|ref|XP_022890364.1|					9.15496	3.39779
TRINITY_DN104_c1_g1_i12	glucan endo- -beta-glucosidase 14	7	F:GO:0004553; C:GO:0005634; C:GO:0005737; P:GO:0005975; C:GO:0016021; F:GO:0030247; C:GO:0046658	F:hydrolase activity, hydrolyzing O-glycosyl compounds; C:nucleus; C:cytoplasm; P:carbohydrate metabolic process; C:integral component of membrane; F:polysaccharide binding; C:anchored component of plasma membrane	gi|747085735|ref|XP_011090341.1|	XM_012983080.1	Q9ZQG9.2		Yes	2.59117	2.3532
TRINITY_DN104_c1_g1_i2	glucan endo- -beta-glucosidase 14	7	F:GO:0004553; C:GO:0005634; C:GO:0005737; P:GO:0005975; C:GO:0016021; F:GO:0030247; C:GO:0046658	F:hydrolase activity, hydrolyzing O-glycosyl compounds; C:nucleus; C:cytoplasm; P:carbohydrate metabolic process; C:integral component of membrane; F:polysaccharide binding; C:anchored component of plasma membrane	gi|747085735|ref|XP_011090341.1|	XM_012983080.1	Q9ZQG9.2			75.7322	109.743
TRINITY_DN104_c1_g1_i7	glucan endo- -beta-glucosidase 14	7	F:GO:0004553; C:GO:0005634; C:GO:0005737; P:GO:0005975; C:GO:0016021; F:GO:0030247; C:GO:0046658	F:hydrolase activity, hydrolyzing O-glycosyl compounds; C:nucleus; C:cytoplasm; P:carbohydrate metabolic process; C:integral component of membrane; F:polysaccharide binding; C:anchored component of plasma membrane	gi|747085735|ref|XP_011090341.1|	XM_012983080.1	Q9ZQG9.2		Yes	1.07607	0.405669
TRINITY_DN104_c2_g1_i1										4.88495	0.744759
TRINITY_DN104_c2_g1_i2										0.869129	0.339219
TRINITY_DN104_c3_g1_i1	basic leucine zipper 43-like	5	F:GO:0003700; C:GO:0005667; P:GO:0006355; P:GO:0006355; F:GO:0043565	F:DNA-binding transcription factor activity; C:transcription factor complex; P:regulation of transcription, DNA-templated; P:regulation of transcription, DNA-templated; F:sequence-specific DNA binding	gi|1276270383|gb|PIN25907.1|	XM_011079474.2				106.62	53.6287
TRINITY_DN1040_c0_g1_i12	3-ketoacyl- thiolase peroxisomal	1	F:GO:0016746	F:transferase activity, transferring acyl groups	gi|747072409|ref|XP_011083116.1|	XM_011093093.2	Q56WD9.2		Yes	0	0
TRINITY_DN1040_c0_g1_i17	3-ketoacyl- thiolase peroxisomal	2	P:GO:0008152; F:GO:0016747	P:metabolic process; F:transferase activity, transferring acyl groups other than amino-acyl groups	gi|747072409|ref|XP_011083116.1|	XM_011093093.2	Q56WD9.2	K07513	Yes	0	0
TRINITY_DN1040_c0_g1_i19	3-ketoacyl- thiolase peroxisomal	2	P:GO:0008152; F:GO:0016747	P:metabolic process; F:transferase activity, transferring acyl groups other than amino-acyl groups	gi|747072409|ref|XP_011083116.1|	XM_011084814.2	Q56WD9.2	K07513	Yes	0	0
TRINITY_DN1040_c0_g1_i2	3-ketoacyl- thiolase peroxisomal	2	P:GO:0008152; F:GO:0016747	P:metabolic process; F:transferase activity, transferring acyl groups other than amino-acyl groups	gi|747072409|ref|XP_011083116.1|	XM_011084814.2	Q56WD9.2	K07513	Yes	0	0
TRINITY_DN1040_c0_g1_i20	3-ketoacyl- thiolase peroxisomal	1	F:GO:0016746	F:transferase activity, transferring acyl groups	gi|747072409|ref|XP_011083116.1|	XM_011093093.2	Q56WD9.2		Yes	0	0
TRINITY_DN1040_c0_g1_i21	3-ketoacyl- thiolase peroxisomal	2	P:GO:0008152; F:GO:0016747	P:metabolic process; F:transferase activity, transferring acyl groups other than amino-acyl groups	gi|747072409|ref|XP_011083116.1|	XM_011093093.2	Q56WD9.2	K07513	Yes	0.373137	0.351083
TRINITY_DN1040_c0_g1_i5	3-ketoacyl- thiolase peroxisomal-like	2	P:GO:0008152; F:GO:0016747	P:metabolic process; F:transferase activity, transferring acyl groups other than amino-acyl groups	gi|747072409|ref|XP_011083116.1|	XM_011084814.2	Q56WD9.2	K07513		0	0
TRINITY_DN1040_c0_g1_i7	3-ketoacyl- thiolase peroxisomal	2	P:GO:0008152; F:GO:0016747	P:metabolic process; F:transferase activity, transferring acyl groups other than amino-acyl groups	gi|747072409|ref|XP_011083116.1|	XM_011084814.2	Q56WD9.2	K07513	Yes	0	0
TRINITY_DN1040_c0_g1_i8	3-ketoacyl- thiolase peroxisomal	2	P:GO:0008152; F:GO:0016747	P:metabolic process; F:transferase activity, transferring acyl groups other than amino-acyl groups	gi|747072409|ref|XP_011083116.1|	XM_011084814.2	Q56WD9.2	K07513	Yes	0	0
TRINITY_DN1040_c0_g1_i9	3-ketoacyl- thiolase peroxisomal-like	2	P:GO:0008152; F:GO:0016747	P:metabolic process; F:transferase activity, transferring acyl groups other than amino-acyl groups	gi|747072409|ref|XP_011083116.1|	XM_011081868.2	Q56WD9.2	K07513	Yes	0	0
TRINITY_DN1040_c0_g2_i1	3-ketoacyl- thiolase peroxisomal	2	P:GO:0008152; F:GO:0016747	P:metabolic process; F:transferase activity, transferring acyl groups other than amino-acyl groups	gi|1276257998|gb|PIN15430.1|	XM_011093093.2	Q56WD9.2	K07513	Yes	111.332	112.43
TRINITY_DN10400_c0_g1_i1	pre-mrna-splicing factor atp-dependent rna helicase deah1	6	P:GO:0000398; F:GO:0003723; F:GO:0004004; F:GO:0005524; C:GO:0005681; C:GO:0005737	P:mRNA splicing, via spliceosome; F:RNA binding; F:ATP-dependent RNA helicase activity; F:ATP binding; C:spliceosomal complex; C:cytoplasm	gi|1255136334|ref|XP_014496104.2|	XM_011089023.2	Q8VY00.1	K12813		3.7397	8.6061
TRINITY_DN10401_c0_g1_i1										0.363574	8.69151
TRINITY_DN10401_c0_g1_i2										0	1.50995
TRINITY_DN10401_c0_g1_i3										1.64235	0.686792
TRINITY_DN10402_c0_g1_i1										1.64867	7.50717
TRINITY_DN10402_c0_g2_i1										2.24854	6.1831
TRINITY_DN10403_c0_g1_i1						XM_011090080.2				5.53357	2.50684
TRINITY_DN10404_c0_g1_i1					gi|1271208024|gb|PHU23224.1|		Q9FGL9.1	K14948		3.28147	2.10409
TRINITY_DN10404_c0_g1_i10					gi|1109251800|ref|XP_019149759.1|		Q9FGL9.1			0.104219	0.711839
TRINITY_DN10404_c0_g1_i2					gi|1271208024|gb|PHU23224.1|		Q9FGL9.1			0	10.1238
TRINITY_DN10404_c0_g1_i3										0.162554	0.793054
TRINITY_DN10404_c0_g1_i4					gi|1271208024|gb|PHU23224.1|		Q9FGL9.1	K14948		0.737606	0.102816
TRINITY_DN10404_c0_g1_i5										4.58533	3.8968
TRINITY_DN10404_c0_g1_i6									Yes	10.8137	11.1944
TRINITY_DN10404_c0_g1_i8					gi|1271208024|gb|PHU23224.1|		Q9FGL9.1	K14948		0	0
TRINITY_DN10404_c0_g1_i9					gi|1271208024|gb|PHU23224.1|		Q9FGL9.1	K14948		0.417792	0.873552
TRINITY_DN10404_c0_g2_i1										2.5745	2.33262
TRINITY_DN10404_c0_g2_i2										2.94391	3.69321
TRINITY_DN10404_c0_g2_i3										1.41005	2.1402
TRINITY_DN10404_c0_g2_i4										15.8236	13.1353
TRINITY_DN10405_c0_g1_i1										1.49305	2.6223
TRINITY_DN10406_c0_g1_i1	mitogen-activated protein kinase 20 isoform x1	6	P:GO:0000165; F:GO:0004707; F:GO:0005524; C:GO:0005622; P:GO:0007178; P:GO:0009069	P:MAPK cascade; F:MAP kinase activity; F:ATP binding; C:intracellular; P:transmembrane receptor protein serine/threonine kinase signaling pathway; P:serine family amino acid metabolic process	gi|661890683|emb|CDP06180.1|	XM_011084613.2	Q5ZCI1.2	K04371		9.88959	11.6182
TRINITY_DN10407_c0_g1_i1										2.07079	2.13282
TRINITY_DN10407_c0_g1_i2										1.29601	0.843047
TRINITY_DN10407_c0_g2_i1										3.36765	2.89478
TRINITY_DN10408_c0_g1_i1										0	1.77982
TRINITY_DN10408_c0_g1_i3										4.09705	0.749564
TRINITY_DN10408_c0_g2_i1					gi|723685917|ref|XP_010318652.1|	XM_012971917.1	Q9LHL5.1	K05956		0	0.36307
TRINITY_DN10408_c0_g2_i2					gi|723685917|ref|XP_010318652.1|	XM_012971917.1	Q9LHL5.1			0	3.54843
TRINITY_DN10409_c0_g1_i1	magnesium transporter mrs2- chloroplastic	5	C:GO:0009941; F:GO:0015095; P:GO:0015693; C:GO:0016021; P:GO:1903830	C:chloroplast envelope; F:magnesium ion transmembrane transporter activity; P:magnesium ion transport; C:integral component of membrane; P:magnesium ion transmembrane transport	gi|1173821668|ref|XP_011090112.2|	XM_020696613.1	Q058N4.1	K16075		0.196811	0.0240046
TRINITY_DN10409_c0_g1_i3	magnesium transporter mrs2- chloroplastic	5	C:GO:0009941; F:GO:0015095; P:GO:0015693; C:GO:0016021; P:GO:1903830	C:chloroplast envelope; F:magnesium ion transmembrane transporter activity; P:magnesium ion transport; C:integral component of membrane; P:magnesium ion transmembrane transport	gi|1173821668|ref|XP_011090112.2|	XM_020696613.1	Q058N4.1	K16075	Yes	0.0228542	0.0668996
TRINITY_DN10409_c0_g1_i4	magnesium transporter mrs2- chloroplastic	5	C:GO:0009941; F:GO:0015095; P:GO:0015693; C:GO:0016021; P:GO:1903830	C:chloroplast envelope; F:magnesium ion transmembrane transporter activity; P:magnesium ion transport; C:integral component of membrane; P:magnesium ion transmembrane transport	gi|1173821668|ref|XP_011090112.2|	XM_020696613.1	Q058N4.1	K16075		0	0
TRINITY_DN10409_c0_g1_i5	magnesium transporter mrs2- chloroplastic	5	C:GO:0009941; F:GO:0015095; P:GO:0015693; C:GO:0016021; P:GO:1903830	C:chloroplast envelope; F:magnesium ion transmembrane transporter activity; P:magnesium ion transport; C:integral component of membrane; P:magnesium ion transmembrane transport	gi|1173821668|ref|XP_011090112.2|	XM_020696613.1	Q058N4.1	K16075		0.446794	0.261574
TRINITY_DN10409_c0_g1_i6	magnesium transporter mrs2- chloroplastic	5	C:GO:0009941; F:GO:0015095; P:GO:0015693; C:GO:0016021; P:GO:1903830	C:chloroplast envelope; F:magnesium ion transmembrane transporter activity; P:magnesium ion transport; C:integral component of membrane; P:magnesium ion transmembrane transport	gi|1173821668|ref|XP_011090112.2|	XM_020696613.1	Q058N4.1			0.0934804	0
TRINITY_DN10409_c0_g1_i7	magnesium transporter mrs2- chloroplastic-like	5	C:GO:0009941; F:GO:0015095; P:GO:0015693; C:GO:0016021; P:GO:1903830	C:chloroplast envelope; F:magnesium ion transmembrane transporter activity; P:magnesium ion transport; C:integral component of membrane; P:magnesium ion transmembrane transport	gi|106879657|emb|CAJ42299.1|		Q058N4.1			0.112997	0
TRINITY_DN10409_c0_g1_i9	magnesium transporter mrs2- chloroplastic-like	5	C:GO:0009941; F:GO:0015095; P:GO:0015693; C:GO:0016021; P:GO:1903830	C:chloroplast envelope; F:magnesium ion transmembrane transporter activity; P:magnesium ion transport; C:integral component of membrane; P:magnesium ion transmembrane transport	gi|106879657|emb|CAJ42299.1|		Q058N4.1			0.761291	0.510692
TRINITY_DN1041_c0_g1_i1	serine arginine-rich splicing factor sr45a	4	F:GO:0000166; F:GO:0003723; C:GO:0019013; C:GO:1990904	F:nucleotide binding; F:RNA binding; C:viral nucleocapsid; C:ribonucleoprotein complex	gi|1781299|emb|CAA70700.1|	XM_011080773.2	Q84TH4.1	K12897	Yes	0	0
TRINITY_DN1041_c0_g1_i2	serine arginine-rich splicing factor sr45a-like	4	F:GO:0000166; F:GO:0003723; C:GO:0019013; C:GO:1990904	F:nucleotide binding; F:RNA binding; C:viral nucleocapsid; C:ribonucleoprotein complex	gi|1025291195|ref|XP_016497533.1|	XM_011080773.2	Q84TH4.1	K12897	Yes	0	0
TRINITY_DN1041_c0_g1_i3	serine arginine-rich splicing factor sr45a	4	F:GO:0000166; F:GO:0003723; C:GO:0019013; C:GO:1990904	F:nucleotide binding; F:RNA binding; C:viral nucleocapsid; C:ribonucleoprotein complex	gi|1781299|emb|CAA70700.1|	XM_011080773.2	Q84TH4.1	K12897	Yes	1.91327	2.18463
TRINITY_DN1041_c0_g1_i5	serine arginine-rich splicing factor sr45a	4	F:GO:0000166; F:GO:0003723; C:GO:0019013; C:GO:1990904	F:nucleotide binding; F:RNA binding; C:viral nucleocapsid; C:ribonucleoprotein complex	gi|1025291195|ref|XP_016497533.1|	XM_011080773.2	Q84TH4.1	K12897	Yes	0.352243	0.0981996
TRINITY_DN1041_c0_g1_i6	serine arginine-rich splicing factor sr45a	4	F:GO:0000166; F:GO:0003723; C:GO:0019013; C:GO:1990904	F:nucleotide binding; F:RNA binding; C:viral nucleocapsid; C:ribonucleoprotein complex	gi|1781299|emb|CAA70700.1|	XM_011080773.2	Q84TH4.1	K12897	Yes	0	0
TRINITY_DN1041_c0_g1_i7	serine arginine-rich splicing factor sr45a-like	4	F:GO:0000166; F:GO:0003723; C:GO:0019013; C:GO:1990904	F:nucleotide binding; F:RNA binding; C:viral nucleocapsid; C:ribonucleoprotein complex	gi|1025291195|ref|XP_016497533.1|	XM_011080773.2	Q84TH4.1	K12897	Yes	0	0
TRINITY_DN10410_c0_g1_i1	diphthamide biosynthesis protein 1	1	P:GO:0017183	P:peptidyl-diphthamide biosynthetic process from peptidyl-histidine	gi|747070943|ref|XP_011082319.1|	XM_011084017.2	Q54PW5.1	K07561	Yes	35.6499	34.0338
TRINITY_DN10412_c0_g1_i1	phosphate transporter pho1	3	C:GO:0005802; C:GO:0005886; C:GO:0016021	C:trans-Golgi network; C:plasma membrane; C:integral component of membrane	gi|1276246536|gb|PIN06342.1|	XM_012973104.1	Q8S403.1			0.713289	1.10725
TRINITY_DN10412_c0_g1_i2	phosphate transporter pho1	5	C:GO:0005802; C:GO:0005886; F:GO:0015114; C:GO:0016021; P:GO:0035435	C:trans-Golgi network; C:plasma membrane; F:phosphate ion transmembrane transporter activity; C:integral component of membrane; P:phosphate ion transmembrane transport	gi|1173768466|ref|XP_020552954.1|	XM_011075260.2	Q8S403.1			9.66061	7.72816
TRINITY_DN10412_c0_g2_i1	phosphate transporter pho1	1	C:GO:0016020	C:membrane	gi|1173768466|ref|XP_020552954.1|	XM_022866796.1	Q8S403.1			69.6926	61.3755
TRINITY_DN10412_c0_g3_i1	phosphate transporter pho1	1	C:GO:0016021	C:integral component of membrane	gi|1173768466|ref|XP_020552954.1|	XM_020697295.1	Q8S403.1		Yes	6.7916	4.71526
TRINITY_DN10412_c0_g4_i1	phosphate transporter pho1	5	C:GO:0005802; C:GO:0005886; F:GO:0015114; C:GO:0016021; P:GO:0035435	C:trans-Golgi network; C:plasma membrane; F:phosphate ion transmembrane transporter activity; C:integral component of membrane; P:phosphate ion transmembrane transport	gi|1173768466|ref|XP_020552954.1|	XM_020697295.1	Q8S403.1			5.28164	3.69412
TRINITY_DN10413_c0_g1_i3	dol-p-man:man c -pp-dol alpha- -mannosyltransferase isoform x1	6	F:GO:0000030; C:GO:0000136; C:GO:0005783; P:GO:0006487; P:GO:0030433; P:GO:0097502	F:mannosyltransferase activity; C:alpha-1,6-mannosyltransferase complex; C:endoplasmic reticulum; P:protein N-linked glycosylation; P:ubiquitin-dependent ERAD pathway; P:mannosylation	gi|1276246366|gb|PIN06220.1|	XM_011090470.2	A8MR93.1	K03847	Yes	11.5128	9.79728
TRINITY_DN10413_c0_g2_i1										2.6608	2.077
TRINITY_DN10413_c0_g3_i1	pra1 family protein f4-like	1	C:GO:0016021	C:integral component of membrane	gi|747043898|ref|XP_011086222.1|		Q9LIC7.1	K20359	Yes	9.82635	41.6528
TRINITY_DN10413_c0_g4_i1										2.1045	2.16153
TRINITY_DN10414_c0_g1_i2					gi|1276256293|gb|PIN14016.1|	XM_011091342.2	Q9LSF5.1			17.1231	23.6223
TRINITY_DN10414_c1_g1_i1					gi|1276256293|gb|PIN14016.1|		Q9LSF5.1			0.926619	2.5316
TRINITY_DN10415_c0_g1_i1										6.91696	1.92834
TRINITY_DN10416_c0_g1_i1	peptide chain release factor 1 isoform x3	5	C:GO:0005840; P:GO:0006449; F:GO:0016149; C:GO:0018444; P:GO:0051083	C:ribosome; P:regulation of translational termination; F:translation release factor activity, codon specific; C:translation release factor complex; P:'de novo' cotranslational protein folding	gi|848870663|ref|XP_012835921.1|			K02835		13.3674	6.24754
TRINITY_DN10417_c0_g1_i1	scopoletin glucosyltransferase-like	5	P:GO:0009813; C:GO:0043231; P:GO:0052696; F:GO:0080043; F:GO:0080044	P:flavonoid biosynthetic process; C:intracellular membrane-bounded organelle; P:flavonoid glucuronidation; F:quercetin 3-O-glucosyltransferase activity; F:quercetin 7-O-glucosyltransferase activity	gi|848894498|ref|XP_012847288.1|					19.5823	15.383
TRINITY_DN10417_c0_g1_i2	scopoletin glucosyltransferase-like	5	P:GO:0009813; C:GO:0043231; P:GO:0052696; F:GO:0080043; F:GO:0080044	P:flavonoid biosynthetic process; C:intracellular membrane-bounded organelle; P:flavonoid glucuronidation; F:quercetin 3-O-glucosyltransferase activity; F:quercetin 7-O-glucosyltransferase activity	gi|848894498|ref|XP_012847288.1|					4.91166	0
TRINITY_DN10418_c0_g1_i3										3.52429	2.65279
TRINITY_DN10418_c0_g2_i1						XM_023104842.1				0.86205	3.71503
TRINITY_DN10418_c0_g2_i2						XM_023104842.1				0.367077	1.43269
TRINITY_DN10418_c0_g2_i3						XM_017568240.1				3.7585	8.35671
TRINITY_DN10418_c0_g3_i1						XM_017394662.1				0.0903762	0.264552
TRINITY_DN10418_c0_g3_i2						XM_016020398.1				1.5321	4.35481
TRINITY_DN10418_c0_g3_i3						XM_008228923.1				0.406211	0.0990894
TRINITY_DN10419_c0_g1_i1										12.1276	0
TRINITY_DN1042_c0_g1_i1	ras-related protein rabd2a	6	F:GO:0005525; C:GO:0005773; C:GO:0005886; P:GO:0006888; P:GO:0007264; C:GO:0032588	F:GTP binding; C:vacuole; C:plasma membrane; P:endoplasmic reticulum to Golgi vesicle-mediated transport; P:small GTPase mediated signal transduction; C:trans-Golgi network membrane	gi|747060061|ref|XP_011076442.1|	XM_011078140.2	P28188.3	K07874		0	0
TRINITY_DN1042_c0_g1_i3	ras-related protein rabd2a-like	3	F:GO:0005525; C:GO:0005622; P:GO:0007264	F:GTP binding; C:intracellular; P:small GTPase mediated signal transduction	gi|1279056783|ref|XP_022890250.1|	XM_011078140.2	P28188.3	K07874	Yes	0	0
TRINITY_DN1042_c0_g1_i4										4.53076	7.33216
TRINITY_DN1042_c0_g1_i5	ras-related protein rabd2a-like	6	F:GO:0005525; C:GO:0005773; C:GO:0005886; P:GO:0006888; P:GO:0007264; C:GO:0032588	F:GTP binding; C:vacuole; C:plasma membrane; P:endoplasmic reticulum to Golgi vesicle-mediated transport; P:small GTPase mediated signal transduction; C:trans-Golgi network membrane	gi|1279056783|ref|XP_022890250.1|	XM_011078140.2	P28188.3		Yes	0	0
TRINITY_DN1042_c0_g1_i6	ras-related protein rabd2a	4	F:GO:0005525; C:GO:0005622; P:GO:0007264; F:GO:0016787	F:GTP binding; C:intracellular; P:small GTPase mediated signal transduction; F:hydrolase activity	gi|1279056783|ref|XP_022890250.1|	XM_011078140.2	P28188.3	K07874	Yes	0	0
TRINITY_DN1042_c0_g2_i1	polycomb group protein embryonic flower 2 isoform x1	1	C:GO:0016021	C:integral component of membrane	gi|604330037|gb|EYU35157.1|					6.5839	0.136685
TRINITY_DN1042_c0_g3_i1	ras-related protein rabd2a-like	3	F:GO:0005525; C:GO:0005622; P:GO:0007264	F:GTP binding; C:intracellular; P:small GTPase mediated signal transduction	gi|1279056783|ref|XP_022890250.1|	XM_011102784.2	Q9SEH3.1	K07874		1.12414	0.692764
TRINITY_DN1042_c0_g3_i2	ras-related protein rabd2a-like	4	F:GO:0005525; C:GO:0005622; P:GO:0007264; F:GO:0016787	F:GTP binding; C:intracellular; P:small GTPase mediated signal transduction; F:hydrolase activity	gi|1279056783|ref|XP_022890250.1|	XM_011102784.2	P28188.3	K07874		0	0
TRINITY_DN1042_c0_g3_i3	ras-related protein rabd2a	6	C:GO:0000139; F:GO:0005525; C:GO:0005789; P:GO:0006888; P:GO:0007264; F:GO:0016787	C:Golgi membrane; F:GTP binding; C:endoplasmic reticulum membrane; P:endoplasmic reticulum to Golgi vesicle-mediated transport; P:small GTPase mediated signal transduction; F:hydrolase activity	gi|1276253831|gb|PIN12008.1|	XM_011102784.2	P28188.3	K07874		2.79713	2.55401
TRINITY_DN1042_c0_g4_i1	gtp-binding protein yptv1	5	C:GO:0000139; F:GO:0005525; C:GO:0005789; P:GO:0006888; P:GO:0007264	C:Golgi membrane; F:GTP binding; C:endoplasmic reticulum membrane; P:endoplasmic reticulum to Golgi vesicle-mediated transport; P:small GTPase mediated signal transduction	gi|1052206880|ref|XP_017696659.1|	XM_011102784.2	Q9FPJ4.1			14.6001	11.5531
TRINITY_DN1042_c1_g1_i1										3.01531	1.73856
TRINITY_DN10420_c0_g1_i1	single-stranded dna-bindig protein mitochondrial isoform x1	2	F:GO:0003677; P:GO:0006355	F:DNA binding; P:regulation of transcription, DNA-templated	gi|747045638|ref|XP_011095185.1|	XM_011096883.2	D9J034.1		Yes	13.6841	9.97703
TRINITY_DN10420_c0_g1_i2	single-stranded dna-bindig protein mitochondrial isoform x2	2	F:GO:0003677; P:GO:0006355	F:DNA binding; P:regulation of transcription, DNA-templated	gi|747045638|ref|XP_011095185.1|	XM_011096883.2	D9J034.1			0.415967	0.473524
TRINITY_DN10421_c0_g1_i1					gi|747056654|ref|XP_011074592.1|		I3PFJ5.1			12.9895	1.08329
TRINITY_DN10421_c0_g2_i1	ferruginol synthase-like	6	F:GO:0005506; C:GO:0016021; F:GO:0016709; F:GO:0020037; P:GO:0044550; P:GO:0055114	F:iron ion binding; C:integral component of membrane; F:oxidoreductase activity, acting on paired donors, with incorporation or reduction of molecular oxygen, NAD(P)H as one donor, and incorporation of one atom of oxygen; F:heme binding; P:secondary metabolite biosynthetic process; P:oxidation-reduction process	gi|747056654|ref|XP_011074592.1|	XM_011071375.2	D1MI46.1			15.4245	20.745
TRINITY_DN10422_c0_g1_i2	methylesterase 17-like	1	F:GO:0016787	F:hydrolase activity	gi|1083866482|ref|XP_009603473.2|		Q9SG92.1		Yes	0.876105	0.077714
TRINITY_DN10422_c0_g1_i3	methylesterase 17	1	F:GO:0016787	F:hydrolase activity	gi|470117134|ref|XP_004294719.1|		Q9LVL9.1		Yes	0.502793	0.981195
TRINITY_DN10422_c0_g1_i4					gi|470117134|ref|XP_004294719.1|		Q9SG92.1			0.106432	0
TRINITY_DN10423_c0_g1_i1										14.2675	0
TRINITY_DN10424_c0_g1_i1										1.6288	1.09606
TRINITY_DN10424_c0_g1_i2										3.98271	0.160252
TRINITY_DN10424_c0_g1_i3										0.358556	0
TRINITY_DN10424_c0_g2_i1	26s protease regulatory subunit 6a homolog	4	C:GO:0000502; F:GO:0005488; P:GO:0030163; P:GO:0044260	C:proteasome complex; F:binding; P:protein catabolic process; P:cellular macromolecule metabolic process	gi|388507270|gb|AFK41701.1|		P54776.1			0.373555	0
TRINITY_DN10424_c0_g2_i2					gi|1276251316|gb|PIN10026.1|		P54776.1			3.77473	1.73326
TRINITY_DN10424_c0_g2_i3	26s protease regulatory subunit 6a homolog	9	C:GO:0000502; F:GO:0005488; C:GO:0005634; C:GO:0005737; P:GO:0010498; P:GO:0010604; F:GO:0016787; P:GO:0031325; P:GO:0080090	C:proteasome complex; F:binding; C:nucleus; C:cytoplasm; P:proteasomal protein catabolic process; P:positive regulation of macromolecule metabolic process; F:hydrolase activity; P:positive regulation of cellular metabolic process; P:regulation of primary metabolic process	gi|1269940192|ref|XP_022719436.1|		P54776.1			0.847981	0
TRINITY_DN10424_c0_g3_i1										1.90885	1.58998
TRINITY_DN10424_c1_g1_i1										4.6331	5.78652
TRINITY_DN10425_c0_g1_i1	abscisic acid receptor pyl4-like	8	F:GO:0004864; C:GO:0005634; C:GO:0005737; P:GO:0009738; F:GO:0010427; F:GO:0038023; P:GO:0043086; P:GO:0080163	F:protein phosphatase inhibitor activity; C:nucleus; C:cytoplasm; P:abscisic acid-activated signaling pathway; F:abscisic acid binding; F:signaling receptor activity; P:negative regulation of catalytic activity; P:regulation of protein serine/threonine phosphatase activity	gi|1216275533|ref|XP_021622227.1|	XM_011096764.2	Q9FLB1.1	K14496		60.9401	5.02587
TRINITY_DN10427_c0_g1_i1										0.89303	0
TRINITY_DN10427_c0_g1_i2										0.499248	1.16913
TRINITY_DN10428_c0_g1_i1	mitochondrial rho gtpase 1-like	7	F:GO:0003924; F:GO:0005509; F:GO:0005525; P:GO:0007005; P:GO:0007264; P:GO:0009737; C:GO:0031307	F:GTPase activity; F:calcium ion binding; F:GTP binding; P:mitochondrion organization; P:small GTPase mediated signal transduction; P:response to abscisic acid; C:integral component of mitochondrial outer membrane	gi|747066325|ref|XP_011079844.1|	XM_011081542.2	F4J0W4.1	K07870	Yes	77.7683	61.7847
TRINITY_DN10429_c0_g1_i1										0.264112	1.03082
TRINITY_DN10429_c0_g1_i3										0.459436	1.27016
TRINITY_DN10429_c0_g2_i1										0.0828317	5.17264
TRINITY_DN10429_c0_g2_i2										0	0.415865
TRINITY_DN10429_c0_g4_i1	uncharacterized protein loc105160395	2	F:GO:0003677; F:GO:0046983	F:DNA binding; F:protein dimerization activity	gi|747059352|ref|XP_011076052.1|	XM_011077753.2				8.52208	15.6394
TRINITY_DN10429_c1_g1_i1										0	5.14732
TRINITY_DN1043_c0_g1_i1					gi|747081531|ref|XP_011088043.1|		Q9ZUB8.1	K10293	Yes	1.00585	1.37933
TRINITY_DN1043_c0_g1_i3					gi|747081531|ref|XP_011088043.1|		Q9ZUB8.1	K10293	Yes	0.781248	0.762298
TRINITY_DN10430_c0_g1_i1					gi|1276253641|gb|PIN11846.1|		O82175.1	K11420	Yes	0	0.205451
TRINITY_DN10430_c0_g1_i5					gi|1276253641|gb|PIN11846.1|		O82175.1	K11420	Yes	2.96338	2.38635
TRINITY_DN10431_c0_g1_i1					gi|1130855009|dbj|GAV65139.1|	XM_012973793.1	P46280.1	K02358		5.48841	3.72147
TRINITY_DN10432_c0_g1_i1										1.4758	0.261819
TRINITY_DN10432_c0_g1_i2	enhancer of rudimentary homolog	3	P:GO:0006221; P:GO:0007049; P:GO:0045747	P:pyrimidine nucleotide biosynthetic process; P:cell cycle; P:positive regulation of Notch signaling pathway	gi|848916951|ref|XP_012855969.1|	XM_022997104.1	Q96319.1			8.46885	7.83966
TRINITY_DN10432_c0_g1_i3	enhancer of rudimentary homolog	3	P:GO:0006221; P:GO:0007049; P:GO:0045747	P:pyrimidine nucleotide biosynthetic process; P:cell cycle; P:positive regulation of Notch signaling pathway	gi|1276260968|gb|PIN17906.1|	XM_022997104.1	Q96319.1			0.633635	0.309133
TRINITY_DN10433_c0_g1_i1										0.976433	3.49341
TRINITY_DN10433_c0_g1_i2									Yes	0.448718	23.5805
TRINITY_DN10433_c0_g1_i3										3.67822	0.276077
TRINITY_DN10433_c0_g2_i1	mitochondrial dicarboxylate tricarboxylate transporter dtc	6	F:GO:0003735; C:GO:0005840; P:GO:0006412; C:GO:0016021; P:GO:0042254; P:GO:0055085	F:structural constituent of ribosome; C:ribosome; P:translation; C:integral component of membrane; P:ribosome biogenesis; P:transmembrane transport	gi|1208515676|gb|OWM73391.1|	XM_011090859.2	Q9C5M0.1	K15104	Yes	36.475	22.2716
TRINITY_DN10433_c0_g2_i3	mitochondrial dicarboxylate tricarboxylate transporter dtc	6	F:GO:0003735; C:GO:0005840; P:GO:0006412; C:GO:0016021; P:GO:0042254; P:GO:0055085	F:structural constituent of ribosome; C:ribosome; P:translation; C:integral component of membrane; P:ribosome biogenesis; P:transmembrane transport	gi|1208515676|gb|OWM73391.1|	XM_011090859.2	Q9C5M0.1		Yes	0.255477	0.783452
TRINITY_DN10433_c0_g2_i5	mitochondrial dicarboxylate tricarboxylate transporter dtc	3	C:GO:0005739; C:GO:0016021; P:GO:0055085	C:mitochondrion; C:integral component of membrane; P:transmembrane transport	gi|1228781648|ref|XP_022026517.1|	XM_011091419.2	Q9C5M0.1	K15104	Yes	62.8058	74.1708
TRINITY_DN10433_c0_g3_i1	uncharacterized protein loc111020800	1	C:GO:0016020	C:membrane	gi|1173824012|ref|XP_011089124.2|				Yes	10.3777	11.2629
TRINITY_DN10434_c0_g1_i1	udp-glucuronosyl and udp-glucosyl transferase	1	F:GO:0016757	F:transferase activity, transferring glycosyl groups	gi|747104425|ref|XP_011100449.1|		Q66PF3.1			0	1.63781
TRINITY_DN10434_c0_g1_i2	udp-glucuronosyl and udp-glucosyl transferase	1	F:GO:0016757	F:transferase activity, transferring glycosyl groups	gi|747104425|ref|XP_011100449.1|		Q66PF3.1			0.703	4.28717
TRINITY_DN10434_c0_g2_i1	anthocyanidin 3-o-glucosyltransferase 2-like	2	P:GO:0008152; F:GO:0016758	P:metabolic process; F:transferase activity, transferring hexosyl groups	gi|848859819|ref|XP_012830782.1|		D3THI6.1			3.88802	6.63899
TRINITY_DN10435_c0_g1_i1					gi|747102400|ref|XP_011099364.1|					29.4553	25.4899
TRINITY_DN10435_c0_g1_i3										0.66458	0.432307
TRINITY_DN10435_c0_g2_i1										0.854318	2.29239
TRINITY_DN10435_c1_g1_i1										2.76908	0.540383
TRINITY_DN10436_c0_g1_i1										11.9071	20.7788
TRINITY_DN10436_c0_g2_i1										69.8548	37.1784
TRINITY_DN10436_c0_g3_i1										0	9.20256
TRINITY_DN10437_c0_g1_i3	uncharacterized protein loc110415094 isoform x1	2	P:GO:0006508; F:GO:0008233	P:proteolysis; F:peptidase activity	gi|747043971|ref|XP_011086622.1|	XM_020736655.1			Yes	3.06072	3.88242
TRINITY_DN10437_c0_g1_i4	uncharacterized protein loc110415094 isoform x1	2	P:GO:0006508; F:GO:0008233	P:proteolysis; F:peptidase activity	gi|747043971|ref|XP_011086622.1|	XM_020736655.1			Yes	2.06973	2.18584
TRINITY_DN10437_c0_g2_i1					gi|747043971|ref|XP_011086622.1|	XM_011088320.2			Yes	0	0
TRINITY_DN10437_c0_g2_i2	uncharacterized protein loc107843663	2	P:GO:0006508; F:GO:0008233	P:proteolysis; F:peptidase activity	gi|747043971|ref|XP_011086622.1|	XM_011088320.2			Yes	0.204853	0.199884
TRINITY_DN10437_c0_g2_i3	uncharacterized protein loc107843663	2	P:GO:0006508; F:GO:0008233	P:proteolysis; F:peptidase activity	gi|747043971|ref|XP_011086622.1|	XM_011088320.2			Yes	0.170405	0.020784
TRINITY_DN10437_c0_g2_i4					gi|747043971|ref|XP_011086622.1|	XM_011088320.2			Yes	0.218779	0.213472
TRINITY_DN10437_c0_g2_i5										1.46754	0.130176
TRINITY_DN10437_c0_g3_i1										2.07724	1.30298
TRINITY_DN10438_c0_g1_i2	kinesin-like protein kin-12f isoform x1	6	F:GO:0003777; F:GO:0005524; C:GO:0005874; P:GO:0007018; F:GO:0008017; C:GO:0045298	F:microtubule motor activity; F:ATP binding; C:microtubule; P:microtubule-based movement; F:microtubule binding; C:tubulin complex	gi|747099457|ref|XP_011097785.1|	XM_011099483.2	F4JDI6.1	K10400	Yes	5.86232	5.04432
TRINITY_DN10439_c0_g1_i1										1.03166	2.68436
TRINITY_DN10439_c0_g2_i1	spermidine synthase	2	P:GO:0006595; F:GO:0016740	P:polyamine metabolic process; F:transferase activity	gi|1276259718|gb|PIN16867.1|	XM_011088242.2	O48661.2	K00797	Yes	106.503	106.564
TRINITY_DN1044_c0_g1_i4	probable serine threonine-protein kinase ddb_g0280111 isoform x1	3	F:GO:0004672; F:GO:0005524; P:GO:0006468	F:protein kinase activity; F:ATP binding; P:protein phosphorylation	gi|1173757161|ref|XP_020549695.1|	XM_011088850.2	Q86HW6.1		Yes	0	0
TRINITY_DN1044_c0_g1_i5	probable serine threonine-protein kinase ddb_g0280111 isoform x1	3	F:GO:0004672; F:GO:0005524; P:GO:0006468	F:protein kinase activity; F:ATP binding; P:protein phosphorylation	gi|747044080|ref|XP_011087152.1|	XM_011088850.2	Q86HW6.1		Yes	0	0
TRINITY_DN1044_c0_g1_i6	probable serine threonine-protein kinase ddb_g0280111	3	F:GO:0004672; F:GO:0005524; P:GO:0006468	F:protein kinase activity; F:ATP binding; P:protein phosphorylation	gi|747044076|ref|XP_011087141.1|	XM_011088850.2	Q86HW6.1	K08853	Yes	0	0
TRINITY_DN1044_c0_g1_i8	probable serine threonine-protein kinase ddb_g0280111	3	F:GO:0004672; F:GO:0005524; P:GO:0006468	F:protein kinase activity; F:ATP binding; P:protein phosphorylation	gi|1173757161|ref|XP_020549695.1|	XM_011088850.2	Q86HW6.1	K08853	Yes	0	0
TRINITY_DN10440_c0_g1_i1					gi|747102893|ref|XP_011099626.1|	XM_011101324.2	Q9ZPW7.1		Yes	13.648	10.2333
TRINITY_DN10440_c0_g2_i1					gi|747102893|ref|XP_011099626.1|	XM_019317437.1	Q9ZPW7.1		Yes	1.88316	2.87106
TRINITY_DN10441_c0_g1_i1					gi|1024050721|gb|KZV50708.1|				Yes	4.47337	6.82239
TRINITY_DN10442_c0_g1_i1	uncharacterized protein loc105177709	1	C:GO:0009535	C:chloroplast thylakoid membrane	gi|1276240827|gb|PIN02207.1|				Yes	1.73779	1.82124
TRINITY_DN10442_c0_g1_i2	uncharacterized protein loc105972393	1	C:GO:0009535	C:chloroplast thylakoid membrane	gi|1276240827|gb|PIN02207.1|				Yes	0.397454	0
TRINITY_DN10443_c0_g1_i1	rna polymerase ii subunit 5-mediating protein homolog isoform x1	10	P:GO:0000122; C:GO:0000785; F:GO:0003682; F:GO:0003714; C:GO:0005665; P:GO:0006457; P:GO:0010923; C:GO:0016272; F:GO:0019212; F:GO:0051082	P:negative regulation of transcription by RNA polymerase II; C:chromatin; F:chromatin binding; F:transcription corepressor activity; C:RNA polymerase II, core complex; P:protein folding; P:negative regulation of phosphatase activity; C:prefoldin complex; F:phosphatase inhibitor activity; F:unfolded protein binding	gi|1276236803|gb|PIM99627.1|	XM_011083066.2	Q54HG4.2	K17560	Yes	0.194931	0.63401
TRINITY_DN10443_c0_g1_i2					gi|1173795197|ref|XP_020549818.1|	XM_011083066.2	Q54HG4.2	K17560	Yes	0.826131	0.771044
TRINITY_DN10443_c0_g1_i3					gi|1173795203|ref|XP_020549819.1|				Yes	0.281546	0.686792
TRINITY_DN10444_c0_g1_i1	phospholipase sgr2-like	1	F:GO:0046872	F:metal ion binding	gi|848848357|ref|XP_012844802.1|	XM_020696588.1	Q8W5R2.1			2.05181	1.36309
TRINITY_DN10444_c0_g1_i13	phospholipase sgr2 isoform x1	3	C:GO:0005773; P:GO:0009605; P:GO:0009629	C:vacuole; P:response to external stimulus; P:response to gravity	gi|747084315|ref|XP_011089561.1|	XM_020696588.1	Q8W5R2.1		Yes	0	0.051323
TRINITY_DN10444_c0_g1_i17	phospholipase sgr2 isoform x1	3	C:GO:0005773; P:GO:0009605; P:GO:0009629	C:vacuole; P:response to external stimulus; P:response to gravity	gi|747084313|ref|XP_011089560.1|	XM_011091258.2	Q8W5R2.1		Yes	0.332617	0.337032
TRINITY_DN10444_c0_g1_i3	phospholipase sgr2 isoform x1	3	C:GO:0005773; P:GO:0009605; P:GO:0009629	C:vacuole; P:response to external stimulus; P:response to gravity	gi|747084315|ref|XP_011089561.1|	XM_020696588.1	Q8W5R2.1			0.502408	0
TRINITY_DN10445_c0_g1_i1	transcription elongation factor tfiis-like	5	F:GO:0003677; C:GO:0005634; P:GO:0006357; F:GO:0008270; P:GO:0032784	F:DNA binding; C:nucleus; P:regulation of transcription by RNA polymerase II; F:zinc ion binding; P:regulation of DNA-templated transcription, elongation	gi|747060304|ref|XP_011076578.1|	XM_011078276.2	Q9ZVH8.1	K03145	Yes	85.0677	91.3637
TRINITY_DN10445_c0_g2_i1	transcription elongation factor tfiis-like	2	F:GO:0003676; P:GO:0006355	F:nucleic acid binding; P:regulation of transcription, DNA-templated	gi|1276262398|gb|PIN19093.1|	XM_011086508.2	Q9ZVH8.1	K03145	Yes	13.4876	16.9568
TRINITY_DN10446_c0_g1_i3	uncharacterized protein loc105777319	1	C:GO:0016020	C:membrane	gi|747055398|ref|XP_011073937.1|	XM_022993587.1			Yes	0.0460621	0.539338
TRINITY_DN10446_c0_g1_i4	uncharacterized protein loc105777319	1	C:GO:0016020	C:membrane	gi|747055398|ref|XP_011073937.1|	XM_022993587.1			Yes	4.27191	19.3676
TRINITY_DN10447_c0_g1_i1	uncharacterized protein loc104235903 isoform x2	5	C:GO:0005789; C:GO:0016021; C:GO:0030127; C:GO:0033116; P:GO:0070072	C:endoplasmic reticulum membrane; C:integral component of membrane; C:COPII vesicle coat; C:endoplasmic reticulum-Golgi intermediate compartment membrane; P:vacuolar proton-transporting V-type ATPase complex assembly	gi|1276267408|gb|PIN23353.1|				Yes	21.0708	25.5715
TRINITY_DN10449_c0_g1_i1					gi|1276253288|gb|PIN11563.1|		P0DI17.1			1.14641	7.11839
TRINITY_DN10449_c0_g1_i2										0.910923	3.17438
TRINITY_DN10449_c0_g2_i1					gi|1276253288|gb|PIN11563.1|		F4IBE4.1			1.12397	0.137088
TRINITY_DN10449_c0_g2_i2					gi|1276253288|gb|PIN11563.1|		Q8W4J9.2			1.77276	0.288294
TRINITY_DN10449_c0_g3_i1										3.84741	5.8253
TRINITY_DN10449_c0_g4_i1					gi|1276257988|gb|PIN15420.1|		Q9FJB5.1			4.30239	0
TRINITY_DN10449_c0_g4_i3										0.795699	0.221828
TRINITY_DN10449_c0_g4_i4					gi|1276257988|gb|PIN15420.1|		F4IBE4.1			3.54393	1.93856
TRINITY_DN10449_c0_g5_i1					gi|1276253288|gb|PIN11563.1|		Q9XIF0.1			4.01684	3.73277
TRINITY_DN1045_c0_g1_i1						XM_011091431.2				8.38637	6.17581
TRINITY_DN1045_c0_g1_i2										3.96902	2.1402
TRINITY_DN1045_c0_g1_i3						XM_011091430.2				15.512	23.876
TRINITY_DN10450_c0_g1_i1	uncharacterized protein loc105165163 isoform x1	1	C:GO:0016021	C:integral component of membrane	gi|747071044|ref|XP_011082373.1|	XM_013003486.1				0.326221	0.727561
TRINITY_DN10450_c0_g1_i2	uncharacterized protein loc105165163 isoform x1	1	C:GO:0016021	C:integral component of membrane	gi|747071044|ref|XP_011082373.1|	XM_011084071.2				0	0
TRINITY_DN10450_c0_g1_i3	uncharacterized protein loc105165163 isoform x1	1	C:GO:0016021	C:integral component of membrane	gi|747071044|ref|XP_011082373.1|	XM_011084071.2			Yes	0.0391465	0
TRINITY_DN10450_c0_g1_i4	uncharacterized protein loc105165163 isoform x1	1	C:GO:0016021	C:integral component of membrane	gi|747071040|ref|XP_011082371.1|	XM_020694562.1			Yes	0.153357	0.106884
TRINITY_DN10450_c0_g1_i5	uncharacterized protein loc8263719	1	C:GO:0016021	C:integral component of membrane	gi|1276255666|gb|PIN13491.1|	XM_011084071.2			Yes	0.0147228	0.0287313
TRINITY_DN10450_c0_g1_i7	uncharacterized protein loc105165163 isoform x1	1	C:GO:0016021	C:integral component of membrane	gi|747071044|ref|XP_011082373.1|	XM_011084071.2			Yes	0	0
TRINITY_DN10450_c0_g1_i8	uncharacterized protein loc105165163 isoform x1	1	C:GO:0016020	C:membrane	gi|747071044|ref|XP_011082373.1|					0.920988	0.385135
TRINITY_DN10451_c0_g1_i1										4.73324	1.87624
TRINITY_DN10451_c0_g1_i12										0	0
TRINITY_DN10451_c0_g1_i2										3.54514	0
TRINITY_DN10451_c0_g1_i5										5.07884	1.98226
TRINITY_DN10451_c0_g1_i6										5.05886	3.03482
TRINITY_DN10451_c0_g1_i7										8.88884	6.73146
TRINITY_DN10451_c0_g1_i8										2.15915	1.48713
TRINITY_DN10452_c0_g1_i1					gi|1276253211|gb|PIN11498.1|	KF437881.1	A2YGR5.1		Yes	2.26284	2.79085
TRINITY_DN10452_c0_g1_i2					gi|1276253211|gb|PIN11498.1|	KF437881.1	A2YGR5.1		Yes	0.0636741	0.165679
TRINITY_DN10453_c0_g1_i1	ergosterol biosynthetic protein 28	1	C:GO:0016021	C:integral component of membrane	gi|747056120|ref|XP_011074315.1|	XM_011076013.2	O80594.2		Yes	21.2615	22.6374
TRINITY_DN10453_c0_g2_i1						XM_012982565.1				3.00178	2.53844
TRINITY_DN10454_c0_g1_i1	uncharacterized protein loc105159633 isoform x1	5	F:GO:0004733; P:GO:0008615; F:GO:0010181; P:GO:0042823; P:GO:0055114	F:pyridoxamine-phosphate oxidase activity; P:pyridoxine biosynthetic process; F:FMN binding; P:pyridoxal phosphate biosynthetic process; P:oxidation-reduction process	gi|747057491|ref|XP_011075048.1|	XM_011076747.2			Yes	0	0.24295
TRINITY_DN10454_c0_g1_i2	uncharacterized protein loc105159633 isoform x1	5	F:GO:0004733; P:GO:0008615; F:GO:0010181; P:GO:0042823; P:GO:0055114	F:pyridoxamine-phosphate oxidase activity; P:pyridoxine biosynthetic process; F:FMN binding; P:pyridoxal phosphate biosynthetic process; P:oxidation-reduction process	gi|747057491|ref|XP_011075048.1|	XM_011076749.2			Yes	0.237801	0.165738
TRINITY_DN10454_c0_g1_i3	uncharacterized protein loc105159633 isoform x1	5	F:GO:0004733; P:GO:0008615; F:GO:0010181; P:GO:0042823; P:GO:0055114	F:pyridoxamine-phosphate oxidase activity; P:pyridoxine biosynthetic process; F:FMN binding; P:pyridoxal phosphate biosynthetic process; P:oxidation-reduction process	gi|747057491|ref|XP_011075048.1|	XM_011076747.2			Yes	0	0
TRINITY_DN10454_c0_g2_i2	fmn-binding split barrel	5	F:GO:0004733; P:GO:0008615; F:GO:0010181; P:GO:0042823; P:GO:0055114	F:pyridoxamine-phosphate oxidase activity; P:pyridoxine biosynthetic process; F:FMN binding; P:pyridoxal phosphate biosynthetic process; P:oxidation-reduction process	gi|1276263687|gb|PIN20207.1|	XM_011080483.2			Yes	10.7851	9.64067
TRINITY_DN10455_c0_g1_i1	dna-directed rna polymerase i subunit rpa12-like	5	F:GO:0001054; F:GO:0003676; C:GO:0005736; P:GO:0006363; F:GO:0008270	F:RNA polymerase I activity; F:nucleic acid binding; C:RNA polymerase I complex; P:termination of RNA polymerase I transcription; F:zinc ion binding	gi|747056836|ref|XP_011074696.1|	XM_011076394.2	Q6MFY5.1			0.650098	0.868029
TRINITY_DN10455_c0_g1_i2	dna-directed rna polymerase i subunit rpa12-like	5	F:GO:0001054; F:GO:0003676; C:GO:0005736; P:GO:0006363; F:GO:0008270	F:RNA polymerase I activity; F:nucleic acid binding; C:RNA polymerase I complex; P:termination of RNA polymerase I transcription; F:zinc ion binding	gi|747056836|ref|XP_011074696.1|	XM_012983736.1	Q791N7.1			0	0
TRINITY_DN10455_c0_g1_i3	dna-directed rna polymerase i subunit rpa12-like	5	F:GO:0001054; F:GO:0003676; C:GO:0005736; P:GO:0006363; F:GO:0008270	F:RNA polymerase I activity; F:nucleic acid binding; C:RNA polymerase I complex; P:termination of RNA polymerase I transcription; F:zinc ion binding	gi|747056836|ref|XP_011074696.1|	XM_011076394.2	Q5TM50.1	K03000	Yes	4.63696	3.55495
TRINITY_DN10455_c0_g1_i4					gi|527200254|gb|EPS67751.1|					0.248064	0.484093
TRINITY_DN10456_c0_g1_i1					gi|1276267172|gb|PIN23147.1|	XM_011083189.2	Q8W487.1	K15414	Yes	2.9171	4.76115
TRINITY_DN10456_c0_g1_i2	uncharacterized protein mitochondrial	1	C:GO:0005759	C:mitochondrial matrix	gi|1276267172|gb|PIN23147.1|	XR_002710925.1			Yes	0	0.288204
TRINITY_DN10456_c0_g1_i3	uncharacterized protein mitochondrial	1	C:GO:0005759	C:mitochondrial matrix	gi|1173802978|ref|XP_020550573.1|	XR_002710925.1				0	1.23107
TRINITY_DN10457_c0_g1_i1	uncharacterized protein loc108980504	3	C:GO:0005789; P:GO:0007029; C:GO:0016021	C:endoplasmic reticulum membrane; P:endoplasmic reticulum organization; C:integral component of membrane	gi|747105704|ref|XP_011101125.1|	XM_011102823.2			Yes	8.19119	9.58041
TRINITY_DN10457_c0_g1_i2	importin-13 isoform x1	3	C:GO:0005622; P:GO:0006886; F:GO:0008536	C:intracellular; P:intracellular protein transport; F:Ran GTPase binding	gi|848887685|ref|XP_012844066.1|	XM_012988612.1		K15436		0	0.664577
TRINITY_DN10457_c0_g1_i3										3.15337	1.11887
TRINITY_DN10457_c0_g1_i4	importin-13 isoform x1	3	C:GO:0005622; P:GO:0006886; F:GO:0008536	C:intracellular; P:intracellular protein transport; F:Ran GTPase binding	gi|848887685|ref|XP_012844066.1|	XM_012988612.1		K15436		0	3.8545
TRINITY_DN10457_c0_g1_i5	protein jagunal homolog 1-like	1	C:GO:0044425	C:membrane part	gi|747105704|ref|XP_011101125.1|	XM_011102823.2				1.9969	1.11933
TRINITY_DN10457_c0_g1_i6	protein jagunal homolog 1-like	1	C:GO:0044425	C:membrane part	gi|747105704|ref|XP_011101125.1|	XM_011102823.2				0.486996	0.712775
TRINITY_DN10457_c0_g1_i9	protein jagunal homolog 1-like	1	C:GO:0016020	C:membrane	gi|747105704|ref|XP_011101125.1|	XM_011102823.2			Yes	0.81031	0.658879
TRINITY_DN10458_c0_g1_i1										0.138588	2.38901
TRINITY_DN10458_c0_g1_i2										2.12749	10.0223
TRINITY_DN10458_c0_g1_i4										1.61062	5.61268
TRINITY_DN10458_c0_g1_i7										0	0
TRINITY_DN10458_c1_g1_i2	uncharacterized protein loc104112378 isoform x2	4	F:GO:0005524; C:GO:0016021; F:GO:0016301; P:GO:0016310	F:ATP binding; C:integral component of membrane; F:kinase activity; P:phosphorylation	gi|1276258555|gb|PIN15910.1|					3.22503	3.53056
TRINITY_DN10458_c1_g2_i1					gi|848849741|ref|XP_012831542.1|	XM_022998378.1				6.79673	2.8173
TRINITY_DN10459_c0_g1_i1	adenylyltransferase and sulfurtransferase mocs3	11	P:GO:0002143; F:GO:0004792; F:GO:0005524; C:GO:0005829; P:GO:0006777; P:GO:0018117; P:GO:0018192; P:GO:0032447; F:GO:0042292; F:GO:0046872; F:GO:0070733	P:tRNA wobble position uridine thiolation; F:thiosulfate sulfurtransferase activity; F:ATP binding; C:cytosol; P:Mo-molybdopterin cofactor biosynthetic process; P:protein adenylylation; P:enzyme active site formation via cysteine modification to L-cysteine persulfide; P:protein urmylation; F:URM1 activating enzyme activity; F:metal ion binding; F:protein adenylyltransferase activity	gi|1276256297|gb|PIN14020.1|	XM_011091339.2	Q9ZNW0.1	K11996	Yes	12.712	10.2912
TRINITY_DN1046_c0_g1_i1	probable polyol transporter 4	8	F:GO:0005351; F:GO:0005355; C:GO:0005887; F:GO:0032440; P:GO:0046323; P:GO:0055114; P:GO:1902600; P:GO:1904659	F:carbohydrate:proton symporter activity; F:glucose transmembrane transporter activity; C:integral component of plasma membrane; F:2-alkenal reductase [NAD(P)] activity; P:glucose import; P:oxidation-reduction process; P:proton transmembrane transport; P:glucose transmembrane transport	gi|848901622|ref|XP_012850898.1|	XM_012995445.1	Q0WUU6.1		Yes	0	0
TRINITY_DN1046_c0_g1_i2	probable polyol transporter 4	8	F:GO:0005351; F:GO:0005355; C:GO:0005887; F:GO:0032440; P:GO:0046323; P:GO:0055114; P:GO:1902600; P:GO:1904659	F:carbohydrate:proton symporter activity; F:glucose transmembrane transporter activity; C:integral component of plasma membrane; F:2-alkenal reductase [NAD(P)] activity; P:glucose import; P:oxidation-reduction process; P:proton transmembrane transport; P:glucose transmembrane transport	gi|848901622|ref|XP_012850898.1|	XM_011087052.2	Q0WUU6.1		Yes	0.0532903	0.103995
TRINITY_DN1046_c0_g1_i4	probable polyol transporter 4	8	F:GO:0005351; F:GO:0005355; C:GO:0005887; F:GO:0032440; P:GO:0046323; P:GO:0055114; P:GO:1902600; P:GO:1904659	F:carbohydrate:proton symporter activity; F:glucose transmembrane transporter activity; C:integral component of plasma membrane; F:2-alkenal reductase [NAD(P)] activity; P:glucose import; P:oxidation-reduction process; P:proton transmembrane transport; P:glucose transmembrane transport	gi|1276238216|gb|PIN00502.1|	XM_012995445.1	Q0WUU6.1		Yes	0.472708	0.382493
TRINITY_DN1046_c0_g1_i5	probable polyol transporter 4	8	F:GO:0005351; F:GO:0005355; C:GO:0005887; F:GO:0032440; P:GO:0046323; P:GO:0055114; P:GO:1902600; P:GO:1904659	F:carbohydrate:proton symporter activity; F:glucose transmembrane transporter activity; C:integral component of plasma membrane; F:2-alkenal reductase [NAD(P)] activity; P:glucose import; P:oxidation-reduction process; P:proton transmembrane transport; P:glucose transmembrane transport	gi|747076558|ref|XP_011085355.1|	XM_012995445.1	Q0WUU6.1		Yes	0.0401926	0.0130726
TRINITY_DN1046_c0_g1_i7	probable polyol transporter 4	8	F:GO:0005351; F:GO:0005355; C:GO:0005887; F:GO:0032440; P:GO:0046323; P:GO:0055114; P:GO:1902600; P:GO:1904659	F:carbohydrate:proton symporter activity; F:glucose transmembrane transporter activity; C:integral component of plasma membrane; F:2-alkenal reductase [NAD(P)] activity; P:glucose import; P:oxidation-reduction process; P:proton transmembrane transport; P:glucose transmembrane transport	gi|1276238216|gb|PIN00502.1|	XM_012995445.1	Q0WUU6.1		Yes	0	0
TRINITY_DN10460_c0_g1_i2	probable auxin efflux carrier component 1c	17	C:GO:0005737; C:GO:0009505; C:GO:0009506; P:GO:0009630; P:GO:0009734; P:GO:0009908; C:GO:0009925; P:GO:0009926; P:GO:0010051; P:GO:0010229; P:GO:0010338; P:GO:0010358; C:GO:0016021; C:GO:0045177; P:GO:0048364; P:GO:0048826; P:GO:0055085	C:cytoplasm; C:plant-type cell wall; C:plasmodesma; P:gravitropism; P:auxin-activated signaling pathway; P:flower development; C:basal plasma membrane; P:auxin polar transport; P:xylem and phloem pattern formation; P:inflorescence development; P:leaf formation; P:leaf shaping; C:integral component of membrane; C:apical part of cell; P:root development; P:cotyledon morphogenesis; P:transmembrane t…	gi|747043523|ref|XP_011084207.1|	XM_004493326.2	Q9C6B8.1		Yes	11.1414	1.42927
TRINITY_DN10460_c0_g2_i3	auxin efflux carrier component 1-like	9	C:GO:0005783; C:GO:0005886; P:GO:0009734; P:GO:0009793; P:GO:0009926; P:GO:0009965; P:GO:0010252; F:GO:0010329; C:GO:0044425	C:endoplasmic reticulum; C:plasma membrane; P:auxin-activated signaling pathway; P:embryo development ending in seed dormancy; P:auxin polar transport; P:leaf morphogenesis; P:auxin homeostasis; F:auxin efflux transmembrane transporter activity; C:membrane part	gi|1276264089|gb|PIN20550.1|	XM_011085905.2	Q5SMQ9.1		Yes	24.7045	16.3371
TRINITY_DN10460_c0_g3_i1	auxin efflux carrier component 1-like	19	C:GO:0005783; C:GO:0009505; C:GO:0009506; P:GO:0009630; P:GO:0009908; C:GO:0009925; P:GO:0009926; P:GO:0010051; P:GO:0010229; P:GO:0010252; P:GO:0010315; F:GO:0010329; P:GO:0010338; P:GO:0010358; C:GO:0016021; C:GO:0045177; P:GO:0048364; P:GO:0048826; P:GO:0055085	C:endoplasmic reticulum; C:plant-type cell wall; C:plasmodesma; P:gravitropism; P:flower development; C:basal plasma membrane; P:auxin polar transport; P:xylem and phloem pattern formation; P:inflorescence development; P:auxin homeostasis; P:auxin efflux; F:auxin efflux transmembrane transporter activity; P:leaf formation; P:leaf shaping; C:integral component of membrane; C:apical part of cell; P…	gi|1276264089|gb|PIN20550.1|	XM_008376623.2	Q5SMQ9.1			4.31431	1.91727
TRINITY_DN10460_c0_g3_i2	probable auxin efflux carrier component 1c	17	C:GO:0005737; C:GO:0009505; C:GO:0009506; P:GO:0009630; P:GO:0009734; P:GO:0009908; C:GO:0009925; P:GO:0009926; P:GO:0010051; P:GO:0010229; P:GO:0010338; P:GO:0010358; C:GO:0016021; C:GO:0045177; P:GO:0048364; P:GO:0048826; P:GO:0055085	C:cytoplasm; C:plant-type cell wall; C:plasmodesma; P:gravitropism; P:auxin-activated signaling pathway; P:flower development; C:basal plasma membrane; P:auxin polar transport; P:xylem and phloem pattern formation; P:inflorescence development; P:leaf formation; P:leaf shaping; C:integral component of membrane; C:apical part of cell; P:root development; P:cotyledon morphogenesis; P:transmembrane t…	gi|1276264089|gb|PIN20550.1|	XM_022985719.1	Q9C6B8.1			0.898646	1.63678
TRINITY_DN10461_c0_g1_i1										1.46548	3.9834
TRINITY_DN10461_c0_g1_i2										2.51226	0
TRINITY_DN10462_c0_g1_i11					gi|661881671|emb|CDP14624.1|	KF189127.1	Q9Y7K5.2		Yes	0.412111	0.22978
TRINITY_DN10462_c0_g1_i13					gi|586775708|ref|XP_006857563.1|	XM_011075516.2	Q9Y7K5.2		Yes	0	0
TRINITY_DN10462_c0_g1_i7					gi|1276255110|gb|PIN13033.1|	XM_011075516.2	Q9Y7K5.2		Yes	0	0
TRINITY_DN10462_c0_g1_i8					gi|747055162|ref|XP_011073817.1|	XM_011075516.2	Q9Y7K5.2		Yes	0	0
TRINITY_DN10462_c0_g1_i9					gi|1276255110|gb|PIN13033.1|	XM_011075516.2	Q9Y7K5.2		Yes	0	0
TRINITY_DN10462_c0_g2_i1	manganese-dependent adp-ribose cdp-alcohol diphosphatase-like	1	F:GO:0016787	F:hydrolase activity	gi|1173786134|ref|XP_020548340.1|	XM_020692683.1	Q8H5F8.1	K01517		28.4134	32.7505
TRINITY_DN10463_c0_g1_i6	magnesium-chelatase subunit chloroplastic	5	F:GO:0005524; C:GO:0010007; P:GO:0015979; P:GO:0015995; F:GO:0016851	F:ATP binding; C:magnesium chelatase complex; P:photosynthesis; P:chlorophyll biosynthetic process; F:magnesium chelatase activity	gi|747067327|ref|XP_011080379.1|	XM_012982968.1	O24133.1		Yes	0.151682	0.314506
TRINITY_DN10463_c0_g1_i7	magnesium-chelatase subunit chloroplastic	5	F:GO:0005524; C:GO:0010007; P:GO:0015979; P:GO:0015995; F:GO:0016851	F:ATP binding; C:magnesium chelatase complex; P:photosynthesis; P:chlorophyll biosynthetic process; F:magnesium chelatase activity	gi|747067327|ref|XP_011080379.1|	XM_012982968.1	O24133.1	K03404	Yes	2.06257	1.38477
TRINITY_DN10464_c0_g1_i1										2.96134	1.20396
TRINITY_DN10464_c0_g2_i1	acyl-coenzyme a thioesterase 8 isoform x2	2	P:GO:0006637; F:GO:0047617	P:acyl-CoA metabolic process; F:acyl-CoA hydrolase activity	gi|747090866|ref|XP_011093142.1|	XM_012984739.1	P58137.1	K01068	Yes	1.09419	0.261876
TRINITY_DN10464_c0_g2_i2	acyl-coenzyme a thioesterase 8 isoform x1	2	P:GO:0006637; F:GO:0016290	P:acyl-CoA metabolic process; F:palmitoyl-CoA hydrolase activity	gi|1276237358|gb|PIM99965.1|	XM_011094840.2	P58137.1	K01068	Yes	2.6301	2.10894
TRINITY_DN10465_c0_g1_i1	bifunctional fucokinase fucose pyrophosphorylase isoform x1	5	F:GO:0005524; C:GO:0005737; F:GO:0016301; P:GO:0016310; F:GO:0016773	F:ATP binding; C:cytoplasm; F:kinase activity; P:phosphorylation; F:phosphotransferase activity, alcohol group as acceptor	gi|747045442|ref|XP_011094013.1|	XM_011095711.2	Q9LNJ9.2	K05305	Yes	12.4503	7.00095
TRINITY_DN10466_c0_g1_i1					gi|1276260436|gb|PIN17462.1|	XM_019338331.1	Q84LH8.1	K16189	Yes	22.273	17.3919
TRINITY_DN10466_c1_g1_i1	udp-arabinose 4-epimerase 1-like	5	F:GO:0003978; P:GO:0006012; P:GO:0009117; P:GO:0009225; C:GO:0016021	F:UDP-glucose 4-epimerase activity; P:galactose metabolic process; P:nucleotide metabolic process; P:nucleotide-sugar metabolic process; C:integral component of membrane	gi|747104293|ref|XP_011100374.1|	XM_023030112.1	Q8H0B2.1			1.46831	4.65625
TRINITY_DN10466_c1_g2_i1	udp-arabinose 4-epimerase 1-like	5	F:GO:0003978; P:GO:0006012; P:GO:0009117; P:GO:0009225; C:GO:0016021	F:UDP-glucose 4-epimerase activity; P:galactose metabolic process; P:nucleotide metabolic process; P:nucleotide-sugar metabolic process; C:integral component of membrane	gi|1276263880|gb|PIN20376.1|	XM_020699364.1	Q9SA77.1	K12448		0.436956	0.348838
TRINITY_DN10466_c1_g2_i2										2.53727	1.69764
TRINITY_DN10466_c1_g2_i3	udp-arabinose 4-epimerase 1-like	5	F:GO:0003978; P:GO:0006012; P:GO:0009117; P:GO:0009225; C:GO:0016021	F:UDP-glucose 4-epimerase activity; P:galactose metabolic process; P:nucleotide metabolic process; P:nucleotide-sugar metabolic process; C:integral component of membrane	gi|1276263880|gb|PIN20376.1|	XM_020699364.1	Q9SA77.1	K12448		0.0384099	0.187391
TRINITY_DN10467_c0_g1_i1					gi|1276263178|gb|PIN19763.1|					0	0.705204
TRINITY_DN10467_c0_g1_i2					gi|747089688|ref|XP_011092492.1|					0.4343	0.847531
TRINITY_DN10467_c0_g1_i3					gi|1276263178|gb|PIN19763.1|			K03511		0.316677	0.865188
TRINITY_DN10468_c0_g1_i1										0	5.06141
TRINITY_DN10468_c0_g2_i2										1.18532	1.57714
TRINITY_DN10468_c0_g2_i3										0.120884	0.70771
TRINITY_DN10469_c0_g1_i2					gi|747097970|ref|XP_011096971.1|	XM_011101596.2			Yes	8.03062	5.09484
TRINITY_DN10469_c0_g1_i3										1.48838	1.27074
TRINITY_DN10469_c0_g2_i1										2.36956	2.26585
TRINITY_DN10469_c0_g3_i2					gi|747097970|ref|XP_011096971.1|	XM_011098670.2			Yes	13.9632	14.5827
TRINITY_DN10469_c0_g4_i1										1.3695	0.445428
TRINITY_DN1047_c0_g1_i1	phosphatidylinositol phosphatidylcholine transfer protein sfh8	4	F:GO:0005215; C:GO:0005622; P:GO:0006810; C:GO:0016021	F:transporter activity; C:intracellular; P:transport; C:integral component of membrane	gi|747090268|ref|XP_011092815.1|	XM_011094513.2	F4IHJ0.1		Yes	1.76802	2.41166
TRINITY_DN1047_c0_g1_i4	phosphatidylinositol phosphatidylcholine transfer protein sfh8	4	F:GO:0005215; C:GO:0005622; P:GO:0006810; C:GO:0016021	F:transporter activity; C:intracellular; P:transport; C:integral component of membrane	gi|747090268|ref|XP_011092815.1|	XM_011094513.2	F4IHJ0.1		Yes	0.692434	0.292168
TRINITY_DN1047_c0_g1_i5	phosphatidylinositol phosphatidylcholine transfer protein sfh8	4	F:GO:0005215; C:GO:0005622; P:GO:0006810; C:GO:0016021	F:transporter activity; C:intracellular; P:transport; C:integral component of membrane	gi|747090268|ref|XP_011092815.1|	XM_011094513.2	F4IHJ0.1		Yes	0.474342	0.546988
TRINITY_DN1047_c0_g2_i1	phosphatidylinositol phosphatidylcholine transfer protein sfh8-like isoform x1	4	F:GO:0005215; C:GO:0005622; P:GO:0006810; C:GO:0016021	F:transporter activity; C:intracellular; P:transport; C:integral component of membrane	gi|1276257683|gb|PIN15174.1|	XM_011090131.2	F4IHJ0.1		Yes	2.73167	1.79874
TRINITY_DN1047_c0_g2_i2	phosphatidylinositol phosphatidylcholine transfer protein sfh8-like isoform x1	4	F:GO:0005215; C:GO:0005622; P:GO:0006810; C:GO:0016021	F:transporter activity; C:intracellular; P:transport; C:integral component of membrane	gi|1276257683|gb|PIN15174.1|	XM_011090131.2	F4IHJ0.1		Yes	0.230003	0.15537
TRINITY_DN10470_c0_g1_i2	helicase-like transcription factor chr28 isoform x1	2	F:GO:0005524; F:GO:0008270	F:ATP binding; F:zinc ion binding	gi|747094662|ref|XP_011095177.1|	XM_011096875.2	Q94BR5.1		Yes	0.224309	0.455975
TRINITY_DN10470_c0_g1_i3										0.564762	0.367375
TRINITY_DN10470_c0_g1_i7	helicase-like transcription factor chr28 isoform x1	2	F:GO:0005524; F:GO:0008270	F:ATP binding; F:zinc ion binding	gi|1276245640|gb|PIN05671.1|	XM_011096875.2	Q94BR5.1		Yes	9.64373	10.1396
TRINITY_DN10471_c0_g1_i1	cytochrome c oxidase subunit 5c	2	C:GO:0005746; C:GO:0016021	C:mitochondrial respirasome; C:integral component of membrane	gi|747100682|ref|XP_011098443.1|		P19173.3			7.43274	13.8369
TRINITY_DN10472_c0_g1_i1					gi|1276252744|gb|PIN11120.1|	XM_012992294.1	P0C7R4.1			15.0244	14.1613
TRINITY_DN10473_c0_g1_i1										3.3541	1.09091
TRINITY_DN10473_c0_g1_i2										1.38276	1.94887
TRINITY_DN10474_c0_g1_i1	protein like cov 3-like	1	C:GO:0016021	C:integral component of membrane	gi|848866847|ref|XP_012834086.1|	XM_003545233.3	F4IQJ6.1		Yes	0.43776	0.0854282
TRINITY_DN10474_c0_g1_i2	protein like cov 3-like	1	C:GO:0016021	C:integral component of membrane	gi|747098224|ref|XP_011097111.1|	XM_003545233.3	F4IQJ6.1		Yes	0.915194	0
TRINITY_DN10474_c0_g1_i3	protein like cov 1-like	1	C:GO:0016021	C:integral component of membrane	gi|1130655069|ref|XP_019704798.1|	XM_006298261.1	Q8VY49.1			0.0424494	0.0414197
TRINITY_DN10474_c0_g1_i4	protein like cov 1-like	1	C:GO:0016021	C:integral component of membrane	gi|747102847|ref|XP_011099601.1|	XM_003545233.3	F4IQJ6.1			0	0
TRINITY_DN10474_c0_g1_i5	protein like cov 3	1	C:GO:0016021	C:integral component of membrane	gi|747102847|ref|XP_011099601.1|	XM_003545233.3	F4IQJ6.1		Yes	0.269086	0.262559
TRINITY_DN10475_c0_g1_i1	e2f-associated phosphoprotein	3	C:GO:0005634; P:GO:0008284; P:GO:0034243	C:nucleus; P:positive regulation of cell population proliferation; P:regulation of transcription elongation from RNA polymerase II promoter	gi|1276264645|gb|PIN21022.1|	XM_011076985.2	Q5BU09.2			9.76457	7.09511
TRINITY_DN10476_c0_g1_i1	syntaxin-related protein knolle	13	F:GO:0000149; F:GO:0005484; C:GO:0005886; P:GO:0006886; P:GO:0006887; P:GO:0006906; C:GO:0009504; C:GO:0009506; C:GO:0009524; C:GO:0012505; C:GO:0016021; C:GO:0031201; P:GO:0048278	F:SNARE binding; F:SNAP receptor activity; C:plasma membrane; P:intracellular protein transport; P:exocytosis; P:vesicle fusion; C:cell plate; C:plasmodesma; C:phragmoplast; C:endomembrane system; C:integral component of membrane; C:SNARE complex; P:vesicle docking	gi|1276269389|gb|PIN25066.1|	XM_011092850.2	Q42374.1	K08486		15.703	14.3091
TRINITY_DN10477_c0_g1_i1	peptide methionine sulfoxide reductase b5-like	7	P:GO:0006464; P:GO:0006979; F:GO:0008113; P:GO:0030091; F:GO:0033743; C:GO:0043231; P:GO:0055114	P:cellular protein modification process; P:response to oxidative stress; F:peptide-methionine (S)-S-oxide reductase activity; P:protein repair; F:peptide-methionine (R)-S-oxide reductase activity; C:intracellular membrane-bounded organelle; P:oxidation-reduction process	gi|747081465|ref|XP_011088005.1|	XM_018988911.1	Q9M0Z6.2	K07305		78.8429	83.2242
TRINITY_DN10477_c0_g2_i1										1.44816	1.25603
TRINITY_DN10478_c0_g1_i1	uncharacterized protein loc107878372	1	C:GO:0016021	C:integral component of membrane	gi|1276267710|gb|PIN23614.1|	AP015044.1				1.55733	0.379888
TRINITY_DN10478_c0_g1_i2	uncharacterized protein loc107878372	1	C:GO:0016021	C:integral component of membrane	gi|747050833|ref|XP_011071500.1|	XM_023006045.1				1.94574	3.13672
TRINITY_DN10478_c0_g1_i3	uncharacterized protein loc107878372	1	C:GO:0016021	C:integral component of membrane	gi|747050833|ref|XP_011071500.1|	XM_023006045.1				1.57938	0.674219
TRINITY_DN10479_c0_g1_i4					gi|747076658|ref|XP_011085409.1|				Yes	7.18697	2.16065
TRINITY_DN10479_c0_g2_i1										5.42351	0
TRINITY_DN1048_c0_g1_i2										0.656295	0
TRINITY_DN1048_c0_g1_i3										26.5811	0
TRINITY_DN1048_c0_g1_i5										23.7706	0.339839
TRINITY_DN10480_c0_g1_i1	uncharacterized protein loc105951799	3	P:GO:0010190; C:GO:0016021; C:GO:0042651	P:cytochrome b6f complex assembly; C:integral component of membrane; C:thylakoid membrane	gi|848859663|ref|XP_012830705.1|	XM_011093491.2				5.09706	3.0982
TRINITY_DN10481_c0_g1_i1					gi|747051912|ref|XP_011072050.1|			K14315		4.25895	0
TRINITY_DN10481_c0_g2_i1					gi|747051912|ref|XP_011072050.1|					2.00467	6.00304
TRINITY_DN10482_c0_g1_i1	endonuclease 2	4	F:GO:0003676; F:GO:0004519; P:GO:0006308; P:GO:0090305	F:nucleic acid binding; F:endonuclease activity; P:DNA catabolic process; P:nucleic acid phosphodiester bond hydrolysis	gi|1276265870|gb|PIN22062.1|	XM_019402369.1	Q9C9G4.1		Yes	0	0
TRINITY_DN10482_c0_g1_i3	endonuclease 2	4	F:GO:0003676; F:GO:0004519; P:GO:0006308; P:GO:0090305	F:nucleic acid binding; F:endonuclease activity; P:DNA catabolic process; P:nucleic acid phosphodiester bond hydrolysis	gi|1276265870|gb|PIN22062.1|	XM_019402370.1	Q9C9G4.1		Yes	0	0
TRINITY_DN10482_c0_g1_i4	endonuclease 2	2	F:GO:0016788; P:GO:0090304	F:hydrolase activity, acting on ester bonds; P:nucleic acid metabolic process	gi|1276265870|gb|PIN22062.1|	XM_019402370.1	Q9C9G4.1		Yes	0	0
TRINITY_DN10482_c0_g1_i5	endonuclease 2	4	F:GO:0003676; F:GO:0004519; P:GO:0006308; P:GO:0090305	F:nucleic acid binding; F:endonuclease activity; P:DNA catabolic process; P:nucleic acid phosphodiester bond hydrolysis	gi|1276265870|gb|PIN22062.1|	XM_019402369.1	Q9C9G4.1		Yes	0	0
TRINITY_DN10483_c0_g1_i1	cellulose synthase-like protein g3	7	P:GO:0005982; P:GO:0005985; P:GO:0006011; C:GO:0016021; F:GO:0016760; P:GO:0030244; P:GO:0071555	P:starch metabolic process; P:sucrose metabolic process; P:UDP-glucose metabolic process; C:integral component of membrane; F:cellulose synthase (UDP-forming) activity; P:cellulose biosynthetic process; P:cell wall organization	gi|747070968|ref|XP_011082331.1|	XM_016720502.1	Q0WVN5.2			3.42274	0.679264
TRINITY_DN10483_c0_g1_i9	cellulose synthase-like protein g3	7	P:GO:0005982; P:GO:0005985; P:GO:0006011; C:GO:0016021; F:GO:0016760; P:GO:0030244; P:GO:0071555	P:starch metabolic process; P:sucrose metabolic process; P:UDP-glucose metabolic process; C:integral component of membrane; F:cellulose synthase (UDP-forming) activity; P:cellulose biosynthetic process; P:cell wall organization	gi|747070968|ref|XP_011082331.1|	XM_011084030.2	Q0WVN5.2			12.4933	7.25893
TRINITY_DN10484_c0_g1_i1										0.638448	0.622962
TRINITY_DN10484_c0_g1_i2										1.99429	0.801258
TRINITY_DN10485_c0_g1_i1	prolycopene chloroplastic	6	P:GO:0009662; P:GO:0016117; F:GO:0016491; C:GO:0031969; F:GO:0046608; P:GO:0055114	P:etioplast organization; P:carotenoid biosynthetic process; F:oxidoreductase activity; C:chloroplast membrane; F:carotenoid isomerase activity; P:oxidation-reduction process	gi|1279031224|ref|XP_022873981.1|		Q8S4R4.1	K09835		6.36131	0
TRINITY_DN10485_c0_g2_i1					gi|1173777685|ref|XP_020554652.1|					8.82376	0.195676
TRINITY_DN10486_c0_g1_i1	patatin-like protein 2	2	P:GO:0016042; F:GO:0016787	P:lipid catabolic process; F:hydrolase activity	gi|604318631|gb|EYU30123.1|	XM_020699443.1	O48723.1		Yes	0.544946	0.744418
TRINITY_DN10486_c0_g1_i2	aspartic proteinase-like protein 2	4	F:GO:0004190; P:GO:0006508; C:GO:0016021; P:GO:0030163	F:aspartic-type endopeptidase activity; P:proteolysis; C:integral component of membrane; P:protein catabolic process	gi|1023974066|gb|KZV18171.1|		Q9S9K4.2			0.869129	0.169609
TRINITY_DN10486_c0_g1_i3	patatin-like protein 2	6	F:GO:0004620; C:GO:0005737; P:GO:0009395; C:GO:0016020; P:GO:0046486; F:GO:0047372	F:phospholipase activity; C:cytoplasm; P:phospholipid catabolic process; C:membrane; P:glycerolipid metabolic process; F:acylglycerol lipase activity	gi|604318631|gb|EYU30123.1|	XM_020699443.1	O48723.1		Yes	4.54956	9.35008
TRINITY_DN10486_c0_g1_i4										2.67387	0
TRINITY_DN10486_c0_g1_i5	patatin-like protein 2	2	P:GO:0016042; F:GO:0016787	P:lipid catabolic process; F:hydrolase activity	gi|848892256|ref|XP_012846217.1|	XM_020699443.1	O48723.1		Yes	0.156672	0.764358
TRINITY_DN10486_c0_g1_i6										2.71753	1.53514
TRINITY_DN10486_c0_g1_i7	aspartic proteinase-like protein 2	4	F:GO:0004190; P:GO:0006508; C:GO:0016021; P:GO:0030163	F:aspartic-type endopeptidase activity; P:proteolysis; C:integral component of membrane; P:protein catabolic process	gi|1023974066|gb|KZV18171.1|		Q9S9K4.2			0.368803	0.411265
TRINITY_DN10487_c0_g1_i1	uncharacterized protein loc105959320 isoform x1	5	P:GO:0002229; C:GO:0009507; C:GO:0016021; P:GO:0034635; P:GO:0046686	P:defense response to oomycetes; C:chloroplast; C:integral component of membrane; P:glutathione transport; P:response to cadmium ion	gi|604331587|gb|EYU36445.1|	XM_012983389.1	A1L4X0.1		Yes	0.0498203	0.243059
TRINITY_DN10487_c0_g1_i2	protein chloroplastic	1	C:GO:0016021	C:integral component of membrane	gi|604331587|gb|EYU36445.1|	XM_012983389.1	A1L4X0.1		Yes	0.341892	1.10344
TRINITY_DN10488_c0_g1_i1	uncharacterized protein loc111374835 isoform x1	1	C:GO:0016021	C:integral component of membrane	gi|747098156|ref|XP_011097073.1|	XM_011098771.2			Yes	34.6864	36.4766
TRINITY_DN10489_c0_g1_i1					gi|848917358|ref|XP_012856098.1|		Q7XBQ9.1		Yes	6.19776	1.60952
TRINITY_DN10489_c0_g1_i3					gi|848917358|ref|XP_012856098.1|		Q9LRR4.1			0.452167	0.163407
TRINITY_DN10489_c0_g1_i7					gi|848917358|ref|XP_012856098.1|		Q7XBQ9.1		Yes	3.36799	5.45043
TRINITY_DN10489_c0_g2_i1					gi|604333825|gb|EYU38135.1|		Q9LRR4.1			4.62929	11.5531
TRINITY_DN1049_c0_g1_i1	cellulose synthase a catalytic subunit 2	9	C:GO:0005886; P:GO:0005982; P:GO:0005985; P:GO:0006011; F:GO:0008270; C:GO:0016021; F:GO:0016760; P:GO:0030244; P:GO:0071555	C:plasma membrane; P:starch metabolic process; P:sucrose metabolic process; P:UDP-glucose metabolic process; F:zinc ion binding; C:integral component of membrane; F:cellulose synthase (UDP-forming) activity; P:cellulose biosynthetic process; P:cell wall organization	gi|747056942|ref|XP_011074751.1|	XM_011102968.2	Q9SJ22.1	K10999		8.4474	13.0004
TRINITY_DN1049_c0_g1_i2	cellulose synthase a catalytic subunit 2	9	C:GO:0005886; P:GO:0005982; P:GO:0005985; P:GO:0006011; F:GO:0008270; C:GO:0016021; F:GO:0016760; P:GO:0030244; P:GO:0071555	C:plasma membrane; P:starch metabolic process; P:sucrose metabolic process; P:UDP-glucose metabolic process; F:zinc ion binding; C:integral component of membrane; F:cellulose synthase (UDP-forming) activity; P:cellulose biosynthetic process; P:cell wall organization	gi|747056942|ref|XP_011074751.1|	XM_011102968.2	Q9SJ22.1	K10999	Yes	1.03471	1.62151
TRINITY_DN10490_c0_g1_i1	armadillo repeat-containing kinesin-like protein 1 isoform x1	11	F:GO:0005524; C:GO:0005871; C:GO:0005874; P:GO:0007018; F:GO:0008017; P:GO:0008104; F:GO:0008574; P:GO:0030705; P:GO:0032886; C:GO:0045298; P:GO:0048364	F:ATP binding; C:kinesin complex; C:microtubule; P:microtubule-based movement; F:microtubule binding; P:protein localization; F:ATP-dependent microtubule motor activity, plus-end-directed; P:cytoskeleton-dependent intracellular transport; P:regulation of microtubule-based process; C:tubulin complex; P:root development	gi|747093430|ref|XP_011094519.1|	XM_011096217.2	Q9SV36.2		Yes	5.12961	8.71615
TRINITY_DN10491_c0_g1_i2	probable rrna-processing protein ebp2 homolog	5	C:GO:0005730; P:GO:0006364; C:GO:0030687; C:GO:0034399; P:GO:0042273	C:nucleolus; P:rRNA processing; C:preribosome, large subunit precursor; C:nuclear periphery; P:ribosomal large subunit biogenesis	gi|747093788|ref|XP_011094714.1|	XM_020698074.1	Q9LUJ5.1	K14823	Yes	59.7857	67.4346
TRINITY_DN10491_c0_g1_i3										0	0
TRINITY_DN10491_c0_g1_i4										0.235201	0.458992
TRINITY_DN10492_c0_g1_i1									Yes	23.0907	53.4185
TRINITY_DN10493_c0_g1_i11					gi|1276243991|gb|PIN04482.1|					0.656941	1.92302
TRINITY_DN10493_c0_g1_i3					gi|1276243991|gb|PIN04482.1|					0.0770995	0.0376147
TRINITY_DN10493_c0_g1_i4					gi|1276243991|gb|PIN04482.1|					0.467598	0.521436
TRINITY_DN10494_c0_g1_i2	retrotransposon ty3-gypsy subclass	2	P:GO:0043170; P:GO:0044238	P:macromolecule metabolic process; P:primary metabolic process	gi|147807800|emb|CAN71056.1|	CP023744.1	P0CT41.1			1.24483	4.48886
TRINITY_DN10494_c0_g1_i7	dna rna polymerases superfamily protein	3	F:GO:0005488; P:GO:0043170; P:GO:0044238	F:binding; P:macromolecule metabolic process; P:primary metabolic process	gi|508711429|gb|EOY03326.1|	AP015044.1	Q9UR07.1			4.18377	5.94593
TRINITY_DN10494_c1_g1_i1										0	1.11588
TRINITY_DN10494_c1_g1_i2	uncharacterized protein partial	2	F:GO:0003676; P:GO:0015074	F:nucleic acid binding; P:DNA integration	gi|985462257|ref|XP_015388655.1|					1.22648	5.58473
TRINITY_DN10494_c1_g1_i6					gi|508716916|gb|EOY08813.1|	LT669789.1	P10978.1		Yes	5.44589	4.84607
TRINITY_DN10494_c1_g1_i8					gi|508716916|gb|EOY08813.1|		P0CT42.1		Yes	0.523983	1.07544
TRINITY_DN10494_c1_g3_i1					gi|1279026215|ref|XP_022872316.1|	LT669794.1	P0CT41.1			1.33122	5.70087
TRINITY_DN10495_c0_g1_i1					gi|747055639|ref|XP_011074063.1|		Q9SYQ0.1		Yes	0.171479	0.543788
TRINITY_DN10495_c0_g1_i2					gi|747055639|ref|XP_011074063.1|		Q9SYQ0.1		Yes	0.576148	0.749564
TRINITY_DN10496_c0_g1_i2					gi|747080835|ref|XP_011087684.1|	XM_011089383.2	Q6DFF2.1		Yes	0.0735912	0.0574449
TRINITY_DN10496_c0_g1_i3					gi|747080835|ref|XP_011087684.1|	XM_012994875.1	Q6DFF2.1		Yes	0	0
TRINITY_DN10496_c0_g1_i5					gi|747080835|ref|XP_011087684.1|	XM_012994875.1	Q6DFF2.1		Yes	0	0
TRINITY_DN10496_c0_g1_i6					gi|747080835|ref|XP_011087684.1|	XM_011089383.2	Q6DFF2.1		Yes	0	0.0791029
TRINITY_DN10496_c0_g1_i8					gi|747080835|ref|XP_011087684.1|	XM_011089383.2	Q6DFF2.1		Yes	0	0
TRINITY_DN10497_c0_g1_i1										13.4563	13.821
TRINITY_DN10498_c0_g1_i2					gi|747078119|ref|XP_011086214.1|	XM_011087912.2	O48802.1		Yes	33.6875	25.2849
TRINITY_DN10499_c0_g1_i1	phytochrome-associated serine threonine-protein phosphatase	2	F:GO:0004721; P:GO:0006470	F:phosphoprotein phosphatase activity; P:protein dephosphorylation	gi|1137188242|gb|OMO62317.1|	XM_013000241.1	Q9LHE7.1	K15498	Yes	29.8614	27.2922
TRINITY_DN10499_c0_g2_i1	phytochrome-associated serine threonine-protein phosphatase	11	C:GO:0000159; F:GO:0004674; F:GO:0004722; C:GO:0005634; C:GO:0005737; P:GO:0006470; P:GO:0009069; P:GO:0009793; P:GO:0009910; P:GO:0016310; F:GO:0046872	C:protein phosphatase type 2A complex; F:protein serine/threonine kinase activity; F:protein serine/threonine phosphatase activity; C:nucleus; C:cytoplasm; P:protein dephosphorylation; P:serine family amino acid metabolic process; P:embryo development ending in seed dormancy; P:negative regulation of flower development; P:phosphorylation; F:metal ion binding	gi|1024009119|gb|KZV32784.1|	XM_011088625.2	Q9LHE7.1	K15498	Yes	1.007	0.823235
TRINITY_DN10499_c0_g2_i2	phytochrome-associated serine threonine-protein phosphatase 3-like	11	C:GO:0000159; F:GO:0004674; F:GO:0004722; C:GO:0005634; C:GO:0005737; P:GO:0006470; P:GO:0009069; P:GO:0009793; P:GO:0009910; P:GO:0016310; F:GO:0046872	C:protein phosphatase type 2A complex; F:protein serine/threonine kinase activity; F:protein serine/threonine phosphatase activity; C:nucleus; C:cytoplasm; P:protein dephosphorylation; P:serine family amino acid metabolic process; P:embryo development ending in seed dormancy; P:negative regulation of flower development; P:phosphorylation; F:metal ion binding	gi|1137201623|gb|OMO72179.1|	XM_011088624.2	Q9LHE7.1	K15498	Yes	5.63018	4.36519
TRINITY_DN105_c0_g1_i2	dcn1-like protein 4	6	C:GO:0000151; F:GO:0031624; F:GO:0032182; P:GO:0045116; P:GO:0051443; F:GO:0097602	C:ubiquitin ligase complex; F:ubiquitin conjugating enzyme binding; F:ubiquitin-like protein binding; P:protein neddylation; P:positive regulation of ubiquitin-protein transferase activity; F:cullin family protein binding	gi|1276242575|gb|PIN03450.1|	XM_011083878.2	Q93VG8.1	K17824	Yes	1.93477	2.26942
TRINITY_DN105_c0_g1_i4	dcn1-like protein 4	6	C:GO:0000151; F:GO:0031624; F:GO:0032182; P:GO:0045116; P:GO:0051443; F:GO:0097602	C:ubiquitin ligase complex; F:ubiquitin conjugating enzyme binding; F:ubiquitin-like protein binding; P:protein neddylation; P:positive regulation of ubiquitin-protein transferase activity; F:cullin family protein binding	gi|1276242575|gb|PIN03450.1|	XM_011083878.2	Q93VG8.1	K17824	Yes	3.61959	2.10363
TRINITY_DN105_c0_g2_i1										1.10763	0.900639
TRINITY_DN105_c0_g3_i1										2.48064	1.61364
TRINITY_DN1050_c0_g1_i1	protein detoxification 24-like	4	P:GO:0006855; F:GO:0015238; F:GO:0015297; C:GO:0016021	P:drug transmembrane transport; F:drug transmembrane transporter activity; F:antiporter activity; C:integral component of membrane	gi|1276244850|gb|PIN05106.1|	XM_011080851.2	F4J158.1	K03327		119.347	144.074
TRINITY_DN1050_c0_g1_i2	protein detoxification 24-like	4	P:GO:0006855; F:GO:0015238; F:GO:0015297; C:GO:0016021	P:drug transmembrane transport; F:drug transmembrane transporter activity; F:antiporter activity; C:integral component of membrane	gi|1276244850|gb|PIN05106.1|	XM_011080851.2	Q8L616.1			0.271386	0.529606
TRINITY_DN1050_c0_g1_i4	protein detoxification 24-like	4	P:GO:0006855; F:GO:0015238; F:GO:0015297; C:GO:0016021	P:drug transmembrane transport; F:drug transmembrane transporter activity; F:antiporter activity; C:integral component of membrane	gi|1276244850|gb|PIN05106.1|	XM_011080851.2	Q8W488.1			1.46548	2.3594
TRINITY_DN1050_c0_g1_i6										9.7841	15.1307
TRINITY_DN1050_c0_g1_i8	protein detoxification 24-like	4	P:GO:0006855; F:GO:0015238; F:GO:0015297; C:GO:0016021	P:drug transmembrane transport; F:drug transmembrane transporter activity; F:antiporter activity; C:integral component of membrane	gi|1276244850|gb|PIN05106.1|	XM_011080852.2	Q8W488.1			21.1	9.90967
TRINITY_DN1050_c0_g1_i9	protein detoxification 24-like	4	P:GO:0006855; F:GO:0015238; F:GO:0015297; C:GO:0016021	P:drug transmembrane transport; F:drug transmembrane transporter activity; F:antiporter activity; C:integral component of membrane	gi|1276244850|gb|PIN05106.1|	XM_011080851.2	Q8W488.1			1.67705	3.05456
TRINITY_DN1050_c0_g2_i2										0	0.887614
TRINITY_DN1050_c0_g2_i4	dof zinc finger	2	F:GO:0003677; P:GO:0006355	F:DNA binding; P:regulation of transcription, DNA-templated	gi|848892459|ref|XP_012846307.1|		O24463.1		Yes	6.3496	5.03924
TRINITY_DN1050_c1_g1_i1					gi|734393657|gb|KHN28290.1|					6.377	9.26866
TRINITY_DN10500_c0_g1_i1	trna (cytidine guanosine -2 -o)-methyltransferase	4	P:GO:0002128; P:GO:0002181; C:GO:0005737; F:GO:0008175	P:tRNA nucleoside ribose methylation; P:cytoplasmic translation; C:cytoplasm; F:tRNA methyltransferase activity	gi|1276235147|gb|PIM98680.1|	XM_011079274.2	O36015.1	K14864	Yes	2.37125	1.55351
TRINITY_DN10500_c0_g1_i2	trna (cytidine guanosine -2 -o)-methyltransferase	4	P:GO:0002128; P:GO:0002181; C:GO:0005737; F:GO:0008175	P:tRNA nucleoside ribose methylation; P:cytoplasmic translation; C:cytoplasm; F:tRNA methyltransferase activity	gi|1276235147|gb|PIM98680.1|	XM_011079274.2	O36015.1	K14864	Yes	0.174975	0.0682924
TRINITY_DN10501_c0_g1_i10	rop guanine nucleotide exchange factor 14	2	F:GO:0005089; P:GO:0043547	F:Rho guanyl-nucleotide exchange factor activity; P:positive regulation of GTPase activity	gi|1024026296|gb|KZV39862.1|		Q56WM6.1			1.13852	0.246868
TRINITY_DN10501_c0_g1_i2	rop guanine nucleotide exchange factor 14	3	F:GO:0005089; P:GO:0043547; P:GO:0080092	F:Rho guanyl-nucleotide exchange factor activity; P:positive regulation of GTPase activity; P:regulation of pollen tube growth	gi|1276270795|gb|PIN26274.1|	XM_011083865.2	Q56WM6.1		Yes	20.3103	12.0335
TRINITY_DN10502_c0_g1_i1					gi|604346110|gb|EYU44607.1|					31.9152	35.0784
TRINITY_DN10503_c0_g1_i1	omega-3 fatty acid endoplasmic reticulum-like	4	P:GO:0006629; C:GO:0016021; F:GO:0016717; P:GO:0055114	P:lipid metabolic process; C:integral component of membrane; F:oxidoreductase activity, acting on paired donors, with oxidation of a pair of donors resulting in the reduction of molecular oxygen to two molecules of water; P:oxidation-reduction process	gi|747068087|ref|XP_011080789.1|		P48620.1			1.92567	1.12738
TRINITY_DN10503_c0_g1_i2	omega-3 fatty acid endoplasmic reticulum-like	4	P:GO:0006629; C:GO:0016021; F:GO:0016717; P:GO:0055114	P:lipid metabolic process; C:integral component of membrane; F:oxidoreductase activity, acting on paired donors, with oxidation of a pair of donors resulting in the reduction of molecular oxygen to two molecules of water; P:oxidation-reduction process	gi|747068087|ref|XP_011080789.1|		P48620.1			3.17522	4.18257
TRINITY_DN10504_c0_g1_i2					gi|747100948|ref|XP_011098582.1|	XM_019597392.1			Yes	0.0502408	0.441199
TRINITY_DN10504_c0_g1_i3					gi|747100948|ref|XP_011098582.1|	XM_012985931.1	Q91WQ5.1		Yes	2.92454	2.20135
TRINITY_DN10505_c0_g1_i1	probable fructokinase- chloroplastic	5	F:GO:0004747; P:GO:0006014; P:GO:0006098; C:GO:0009570; P:GO:0046835	F:ribokinase activity; P:D-ribose metabolic process; P:pentose-phosphate shunt; C:chloroplast stroma; P:carbohydrate phosphorylation	gi|1276262632|gb|PIN19294.1|	XM_011101172.2	Q9C524.1	K00847	Yes	14.8413	16.4475
TRINITY_DN10506_c0_g1_i1	uncharacterized protein loc105961743	1	C:GO:0016020	C:membrane	gi|848882177|ref|XP_012841425.1|					0.137654	2.41767
TRINITY_DN10506_c0_g1_i3					gi|848882172|ref|XP_012841422.1|					2.1927	3.3671
TRINITY_DN10506_c0_g2_i1										1.6077	0.392177
TRINITY_DN10507_c0_g1_i2	cation h(+) antiporter 18-like	5	F:GO:0005451; P:GO:0006885; C:GO:0012505; C:GO:0016021; P:GO:1902600	F:monovalent cation:proton antiporter activity; P:regulation of pH; C:endomembrane system; C:integral component of membrane; P:proton transmembrane transport	gi|848911468|ref|XP_012854167.1|	XM_011082575.2	Q9FFR9.1		Yes	6.60405	14.1251
TRINITY_DN10508_c0_g1_i2					gi|848882172|ref|XP_012841422.1|				Yes	1.2378	0.341327
TRINITY_DN10508_c0_g1_i4					gi|848882254|ref|XP_012841455.1|				Yes	0.336687	0
TRINITY_DN10508_c0_g1_i6					gi|604320850|gb|EYU31624.1|				Yes	0.949926	0.154481
TRINITY_DN10508_c0_g2_i1					gi|848882179|ref|XP_012841426.1|					4.22868	8.68653
TRINITY_DN10509_c0_g1_i1										21.3955	17.7904
TRINITY_DN1051_c0_g1_i1										0	13.716
TRINITY_DN1051_c0_g1_i3										3.84368	0
TRINITY_DN1051_c0_g2_i1										37.761	1.11091
TRINITY_DN1051_c1_g1_i1										0.78293	32.2128
TRINITY_DN1051_c2_g1_i1										13.4336	13.3244
TRINITY_DN10510_c0_g1_i1	4-coumarate-- ligase 1-like	5	F:GO:0005524; P:GO:0009805; P:GO:0009809; P:GO:0009811; F:GO:0016207	F:ATP binding; P:coumarin biosynthetic process; P:lignin biosynthetic process; P:stilbene biosynthetic process; F:4-coumarate-CoA ligase activity	gi|219671340|gb|ACL31667.1|	FJ230968.1	O24145.1		Yes	0.205147	1.00085
TRINITY_DN10510_c0_g1_i2	4-coumarate-- ligase 1	5	F:GO:0005524; P:GO:0009805; P:GO:0009809; P:GO:0009811; F:GO:0016207	F:ATP binding; P:coumarin biosynthetic process; P:lignin biosynthetic process; P:stilbene biosynthetic process; F:4-coumarate-CoA ligase activity	gi|219671340|gb|ACL31667.1|	FJ230968.1	O24145.1	K01904	Yes	12.1638	39.1246
TRINITY_DN10511_c0_g1_i1					gi|747083760|ref|XP_011089257.1|	XM_012976155.1	Q54P70.2		Yes	9.9075	22.6826
TRINITY_DN10512_c0_g1_i1	pentatricopeptide repeat-containing protein at2g15690	1	F:GO:0008270	F:zinc ion binding	gi|747081943|ref|XP_011088270.1|	XM_011089968.2	Q9ZQE5.2		Yes	55.4545	56.2118
TRINITY_DN10513_c0_g1_i1										1.84071	0.449014
TRINITY_DN10513_c0_g2_i1									Yes	2.1132	0.43618
TRINITY_DN10513_c0_g2_i2									Yes	0.0432198	1.51817
TRINITY_DN10513_c0_g3_i1										6.25066	0.171804
TRINITY_DN10514_c0_g1_i2	uncharacterized protein mitochondrial	1	C:GO:0005759	C:mitochondrial matrix	gi|747054301|ref|XP_011073351.1|	XM_011075049.2	Q8W487.1	K15414	Yes	1.46979	0.682924
TRINITY_DN10514_c0_g1_i3	uncharacterized protein mitochondrial	1	C:GO:0005759	C:mitochondrial matrix	gi|747054301|ref|XP_011073351.1|	XM_011075049.2	Q8W487.1	K15414	Yes	0.5149	0.552651
TRINITY_DN10515_c0_g1_i1	upf0496 protein at4g34320-like	1	C:GO:0016021	C:integral component of membrane	gi|747082084|ref|XP_011088346.1|	XM_011094470.2	Q9SYZ7.1		Yes	0.441002	2.80723
TRINITY_DN10515_c0_g1_i2	upf0496 protein at4g34320-like	1	C:GO:0016021	C:integral component of membrane	gi|747082084|ref|XP_011088346.1|	XM_011094470.2	Q9SYZ7.1		Yes	0.0269848	0.421285
TRINITY_DN10515_c0_g1_i3	upf0496 protein at4g34320-like	1	C:GO:0016021	C:integral component of membrane	gi|747082084|ref|XP_011088346.1|	XM_011094470.2	Q9SYZ7.1		Yes	0.0254696	0
TRINITY_DN10515_c0_g2_i1										0.128033	0.999418
TRINITY_DN10515_c0_g2_i2	upf0496 protein at4g34320-like	1	C:GO:0016021	C:integral component of membrane	gi|747090181|ref|XP_011092769.1|	XM_012977397.1	Q9SYZ7.1		Yes	6.93129	14.2325
TRINITY_DN10516_c0_g1_i1										2.81912	2.17163
TRINITY_DN10516_c0_g2_i1					gi|747089830|ref|XP_011092569.1|				Yes	29.6532	57.0485
TRINITY_DN10517_c0_g1_i5					gi|1023989437|gb|KZV24857.1|		Q6K5K2.1		Yes	2.39443	8.02484
TRINITY_DN10517_c0_g1_i6					gi|747043489|ref|XP_011084041.1|					0.387221	0.0755658
TRINITY_DN10517_c0_g2_i1					gi|747043489|ref|XP_011084041.1|		Q5N6V0.1			2.72551	3.49046
TRINITY_DN10517_c0_g3_i3					gi|747043489|ref|XP_011084041.1|		Q6K5K2.1			1.37738	0.707351
TRINITY_DN10517_c0_g3_i5					gi|747043489|ref|XP_011084041.1|		Q6K5K2.1			3.13529	3.47172
TRINITY_DN10518_c0_g1_i1	signal peptide peptidase-like 3	7	C:GO:0005765; P:GO:0006465; C:GO:0030660; P:GO:0033619; F:GO:0042500; C:GO:0071458; C:GO:0071556	C:lysosomal membrane; P:signal peptide processing; C:Golgi-associated vesicle membrane; P:membrane protein proteolysis; F:aspartic endopeptidase activity, intramembrane cleaving; C:integral component of cytoplasmic side of endoplasmic reticulum membrane; C:integral component of lumenal side of endoplasmic reticulum membrane	gi|747055187|ref|XP_011073830.1|	XM_011075528.2	Q53P98.1	K09597	Yes	1.06295	1.51586
TRINITY_DN10518_c0_g1_i2	signal peptide peptidase-like 3	7	C:GO:0005765; P:GO:0006465; C:GO:0030660; P:GO:0033619; F:GO:0042500; C:GO:0071458; C:GO:0071556	C:lysosomal membrane; P:signal peptide processing; C:Golgi-associated vesicle membrane; P:membrane protein proteolysis; F:aspartic endopeptidase activity, intramembrane cleaving; C:integral component of cytoplasmic side of endoplasmic reticulum membrane; C:integral component of lumenal side of endoplasmic reticulum membrane	gi|747055187|ref|XP_011073830.1|	XM_011075528.2	Q53P98.1		Yes	0.0936458	0.255848
TRINITY_DN10518_c0_g1_i3	retrovirus-related pol polyprotein from transposon tnt 1- partial	1	F:GO:0005488	F:binding	gi|1130828169|dbj|GAV87838.1|	KY085903.1	Q94HW2.1		Yes	1.89873	1.61865
TRINITY_DN10518_c0_g1_i4	signal peptide peptidase-like 3	7	C:GO:0005765; P:GO:0006465; C:GO:0030660; P:GO:0033619; F:GO:0042500; C:GO:0071458; C:GO:0071556	C:lysosomal membrane; P:signal peptide processing; C:Golgi-associated vesicle membrane; P:membrane protein proteolysis; F:aspartic endopeptidase activity, intramembrane cleaving; C:integral component of cytoplasmic side of endoplasmic reticulum membrane; C:integral component of lumenal side of endoplasmic reticulum membrane	gi|747055187|ref|XP_011073830.1|	XM_011075528.2	Q53P98.1		Yes	0.135143	0.169541
TRINITY_DN10519_c0_g1_i1					gi|747099177|ref|XP_011097633.1|	XM_011099331.2	Q5RAP0.1	K21991	Yes	13.8538	12.8159
TRINITY_DN1052_c0_g1_i1	acd11 homolog protein	5	C:GO:0005634; C:GO:0005737; F:GO:0017089; P:GO:0046836; F:GO:0051861	C:nucleus; C:cytoplasm; F:glycolipid transporter activity; P:glycolipid transport; F:glycolipid binding	gi|747049536|ref|XP_011070817.1|	XM_011072515.2	Q8L7U7.1		Yes	0	0
TRINITY_DN1052_c0_g1_i2	acd11 homolog protein	4	C:GO:0005737; F:GO:0017089; P:GO:0046836; F:GO:0051861	C:cytoplasm; F:glycolipid transporter activity; P:glycolipid transport; F:glycolipid binding	gi|747049536|ref|XP_011070817.1|	XM_011072515.2	Q8L7U7.1			0	0
TRINITY_DN1052_c0_g1_i3	acd11 homolog protein	4	C:GO:0005737; F:GO:0017089; P:GO:0046836; F:GO:0051861	C:cytoplasm; F:glycolipid transporter activity; P:glycolipid transport; F:glycolipid binding	gi|747049536|ref|XP_011070817.1|	XM_011072515.2	Q8L7U7.1			0	0
TRINITY_DN1052_c0_g1_i5	acd11 homolog protein	4	C:GO:0005737; F:GO:0017089; P:GO:0046836; F:GO:0051861	C:cytoplasm; F:glycolipid transporter activity; P:glycolipid transport; F:glycolipid binding	gi|747049536|ref|XP_011070817.1|	XM_011072515.2	Q8L7U7.1			0	0
TRINITY_DN1052_c0_g1_i7	acd11 homolog protein	5	C:GO:0005634; C:GO:0005737; F:GO:0017089; P:GO:0046836; F:GO:0051861	C:nucleus; C:cytoplasm; F:glycolipid transporter activity; P:glycolipid transport; F:glycolipid binding	gi|1276235566|gb|PIM98906.1|	XM_011072515.2	Q8L7U7.1			0	0
TRINITY_DN1052_c0_g1_i8	acd11 homolog protein	5	C:GO:0005634; C:GO:0005737; F:GO:0017089; P:GO:0046836; F:GO:0051861	C:nucleus; C:cytoplasm; F:glycolipid transporter activity; P:glycolipid transport; F:glycolipid binding	gi|747049536|ref|XP_011070817.1|	XM_011072515.2	Q8L7U7.1			0	0
TRINITY_DN10520_c0_g1_i1	dna repair helicase xpd	9	F:GO:0003677; F:GO:0004003; F:GO:0005524; C:GO:0005634; C:GO:0005657; P:GO:0006289; P:GO:0009408; P:GO:0009411; P:GO:0032508	F:DNA binding; F:ATP-dependent DNA helicase activity; F:ATP binding; C:nucleus; C:replication fork; P:nucleotide-excision repair; P:response to heat; P:response to UV; P:DNA duplex unwinding	gi|747066319|ref|XP_011079840.1|	XM_011081538.2	Q8W4M7.1		Yes	0.472417	0.0838105
TRINITY_DN10520_c0_g1_i2	dna repair helicase xpd	9	F:GO:0003677; F:GO:0004003; F:GO:0005524; C:GO:0005634; C:GO:0005657; P:GO:0006289; P:GO:0009408; P:GO:0009411; P:GO:0032508	F:DNA binding; F:ATP-dependent DNA helicase activity; F:ATP binding; C:nucleus; C:replication fork; P:nucleotide-excision repair; P:response to heat; P:response to UV; P:DNA duplex unwinding	gi|747066319|ref|XP_011079840.1|	XM_011081538.2	Q8W4M7.1	K10844	Yes	6.83956	6.17097
TRINITY_DN10520_c0_g2_i2	dna repair helicase xpd	10	F:GO:0003677; F:GO:0004003; F:GO:0005524; C:GO:0005634; C:GO:0005657; P:GO:0006289; P:GO:0009408; P:GO:0009411; C:GO:0016021; P:GO:0032508	F:DNA binding; F:ATP-dependent DNA helicase activity; F:ATP binding; C:nucleus; C:replication fork; P:nucleotide-excision repair; P:response to heat; P:response to UV; C:integral component of membrane; P:DNA duplex unwinding	gi|1228796337|ref|XP_022033110.1|	XM_023000434.1	Q8W4M7.1		Yes	7.09629	4.74086
TRINITY_DN10522_c0_g1_i1					gi|747061644|ref|XP_011077298.1|	XM_012980602.1	Q9H2K2.1		Yes	20.054	30.236
TRINITY_DN10523_c0_g1_i1	5 -adenylylsulfate reductase-like 4	6	F:GO:0003756; C:GO:0005783; P:GO:0006457; C:GO:0016020; P:GO:0034976; P:GO:0045454	F:protein disulfide isomerase activity; C:endoplasmic reticulum; P:protein folding; C:membrane; P:response to endoplasmic reticulum stress; P:cell redox homeostasis	gi|848876889|ref|XP_012838894.1|	XM_012983440.1	Q9SA00.1		Yes	81.7728	74.3475
TRINITY_DN10523_c0_g2_i1										4.37143	3.96781
TRINITY_DN10524_c0_g1_i2					gi|571477080|ref|XP_006587156.1|					7.542	5.34288
TRINITY_DN10525_c0_g1_i1						XM_021783657.1				0.876593	0.784053
TRINITY_DN10525_c0_g1_i10					gi|747107952|ref|XP_011102288.1|					2.87985	0.864613
TRINITY_DN10525_c0_g1_i11	probable sodium metabolite cotransporter chloroplastic	2	C:GO:0009941; C:GO:0016021	C:chloroplast envelope; C:integral component of membrane	gi|568863557|ref|XP_006485209.1|	XM_020691542.1	Q6ESG1.1			9.6158	5.27769
TRINITY_DN10525_c0_g1_i12										2.76341	1.90333
TRINITY_DN10525_c0_g1_i13					gi|747107952|ref|XP_011102288.1|	XM_011103986.2				3.6103	1.62588
TRINITY_DN10525_c0_g1_i15					gi|965609817|dbj|BAT96308.1|	XM_020691542.1				0.754009	0.12262
TRINITY_DN10525_c0_g1_i16										0.931278	0.649064
TRINITY_DN10525_c0_g1_i18										3.53994	2.19804
TRINITY_DN10525_c0_g1_i2					gi|1173754878|ref|XP_020547311.1|	XM_020691542.1				0.130667	0.127498
TRINITY_DN10525_c0_g1_i4						XM_020691542.1				0.842978	0.137088
TRINITY_DN10525_c0_g1_i5					gi|568863552|ref|XP_006485207.1|	XM_020691542.1				1.10251	0
TRINITY_DN10525_c0_g1_i8					gi|1173754878|ref|XP_020547311.1|	XM_020691652.1				1.06213	0.654549
TRINITY_DN10526_c0_g1_i3	protein kinase chloroplastic-like	4	F:GO:0004674; F:GO:0005524; P:GO:0006468; P:GO:0009069	F:protein serine/threonine kinase activity; F:ATP binding; P:protein phosphorylation; P:serine family amino acid metabolic process	gi|747049934|ref|XP_011071022.1|	XM_019214189.1	O49840.1			7.16284	0.453837
TRINITY_DN10526_c0_g1_i6	protein kinase chloroplastic-like	4	F:GO:0004674; F:GO:0005524; P:GO:0006468; P:GO:0009069	F:protein serine/threonine kinase activity; F:ATP binding; P:protein phosphorylation; P:serine family amino acid metabolic process	gi|645229889|ref|XP_008221672.1|	XM_021809230.1	Q5PP29.1			2.72941	3.06269
TRINITY_DN10527_c0_g1_i1										3.26221	3.60749
TRINITY_DN10527_c1_g1_i1										2.57753	3.00707
TRINITY_DN10527_c2_g1_i1										3.35162	0
TRINITY_DN10528_c0_g1_i2										10.7289	11.447
TRINITY_DN10529_c0_g1_i1	nadph-dependent aldehyde reductase chloroplastic-like	2	F:GO:0016491; P:GO:0055114	F:oxidoreductase activity; P:oxidation-reduction process	gi|1276239714|gb|PIN01478.1|	XM_017401891.1	Q5KTS5.1		Yes	0.283501	0.90891
TRINITY_DN10529_c0_g1_i3	nadph-dependent aldehyde reductase chloroplastic-like	2	F:GO:0016491; P:GO:0055114	F:oxidoreductase activity; P:oxidation-reduction process	gi|1276239714|gb|PIN01478.1|	XM_010026874.2	Q9FZ42.1		Yes	0.292198	1.34409
TRINITY_DN1053_c0_g1_i1	proteasome subunit alpha type-4	5	F:GO:0004298; C:GO:0005634; C:GO:0005737; P:GO:0006511; C:GO:0019773	F:threonine-type endopeptidase activity; C:nucleus; C:cytoplasm; P:ubiquitin-dependent protein catabolic process; C:proteasome core complex, alpha-subunit complex	gi|1276260184|gb|PIN17250.1|	XM_011098548.2	O82530.1	K02728	Yes	164.506	240.583
TRINITY_DN10530_c0_g1_i1					gi|1276271367|gb|PIN26778.1|	XM_022988185.1				16.0234	12.1843
TRINITY_DN10531_c0_g1_i1	lysine-specific demethylase 5b	1	F:GO:0046872	F:metal ion binding	gi|1109264420|ref|XP_019156351.1|	XM_012980829.1		K11446		2.11681	4.30305
TRINITY_DN10531_c0_g1_i2						XM_015715231.1				7.23763	0
TRINITY_DN10532_c0_g1_i2										1.0545	2.40082
TRINITY_DN10533_c0_g1_i1										2.07079	2.61485
TRINITY_DN10534_c0_g1_i1	solute carrier family 35 member f2-like	2	P:GO:0006810; C:GO:0016021	P:transport; C:integral component of membrane	gi|1279117195|ref|XP_022882936.1|	XM_006654415.2	Q5T1Q4.2	K15287	Yes	0.105431	0.15431
TRINITY_DN10534_c0_g1_i2	solute carrier family 35 member f2-like	2	P:GO:0006810; C:GO:0016021	P:transport; C:integral component of membrane	gi|1279117195|ref|XP_022882936.1|	XM_006654415.2	Q5T1Q4.2	K15287	Yes	0.101661	0.0495976
TRINITY_DN10534_c0_g1_i3					gi|1279117195|ref|XP_022882936.1|	XM_006654415.2	Q5T1Q4.2			0.195198	0.285694
TRINITY_DN10535_c0_g1_i4										6.42603	0.368833
TRINITY_DN10535_c0_g1_i6					gi|848866291|ref|XP_012833825.1|					4.35735	0
TRINITY_DN10535_c0_g1_i8										1.759	0.132025
TRINITY_DN10535_c0_g2_i1					gi|672140981|ref|XP_008794308.1|					6.3418	0.25257
TRINITY_DN10536_c0_g1_i1										10.057	0.555454
TRINITY_DN10536_c0_g1_i2										9.37853	0
TRINITY_DN10537_c0_g1_i1					gi|747103735|ref|XP_011100068.1|					0	1.07576
TRINITY_DN10537_c0_g1_i2										0.453602	0.885199
TRINITY_DN10537_c0_g1_i3										0.613239	2.59291
TRINITY_DN10537_c0_g1_i6	ubiquitin carboxyl-terminal hydrolase 27	2	P:GO:0006508; P:GO:0044267	P:proteolysis; P:cellular protein metabolic process	gi|848890368|ref|XP_012845321.1|		Q9FPS0.1	K11851		0	5.98167
TRINITY_DN10537_c0_g1_i7					gi|747103735|ref|XP_011100068.1|					0.177717	0.346813
TRINITY_DN10537_c0_g1_i8					gi|747103735|ref|XP_011100068.1|					0.479882	2.10709
TRINITY_DN10537_c0_g2_i1										3.23192	1.49377
TRINITY_DN10538_c0_g1_i1	xaa-pro dipeptidase	3	F:GO:0004177; P:GO:0006508; F:GO:0030145	F:aminopeptidase activity; P:proteolysis; F:manganese ion binding	gi|1276247686|gb|PIN07218.1|	XM_011095383.2	Q55E60.1			39.7583	30.4168
TRINITY_DN10538_c0_g1_i2	xaa-pro dipeptidase	3	F:GO:0004177; P:GO:0006508; F:GO:0030145	F:aminopeptidase activity; P:proteolysis; F:manganese ion binding	gi|1276247686|gb|PIN07218.1|	XM_012976445.1	Q55E60.1			1.00623	1.14546
TRINITY_DN10538_c0_g2_i1	xaa-pro dipeptidase	4	F:GO:0004177; P:GO:0006508; F:GO:0030145; F:GO:0102009	F:aminopeptidase activity; P:proteolysis; F:manganese ion binding; F:proline dipeptidase activity	gi|1276256878|gb|PIN14504.1|	XM_012976445.1	P12955.3	K14213		71.8945	47.1347
TRINITY_DN10539_c0_g1_i1					gi|1276265274|gb|PIN21561.1|		O80494.2			5.38553	3.22957
TRINITY_DN10539_c0_g1_i2					gi|747081631|ref|XP_011088096.1|		Q570N1.2			3.01557	0.346167
TRINITY_DN1054_c0_g1_i2	dihydroceramide fatty acyl 2-hydroxylase fah1-like	5	F:GO:0005506; P:GO:0006633; C:GO:0016021; F:GO:0016491; P:GO:0055114	F:iron ion binding; P:fatty acid biosynthetic process; C:integral component of membrane; F:oxidoreductase activity; P:oxidation-reduction process	gi|1276243795|gb|PIN04348.1|	XM_012972112.1	O48916.1	K19706	Yes	68.8431	83.9199
TRINITY_DN10540_c0_g1_i10	protein detoxification chloroplastic	4	P:GO:0006855; F:GO:0015238; F:GO:0015297; C:GO:0016021	P:drug transmembrane transport; F:drug transmembrane transporter activity; F:antiporter activity; C:integral component of membrane	gi|747094468|ref|XP_011095071.1|	XM_011096769.2	Q84K71.1		Yes	0.127861	0.103966
TRINITY_DN10540_c0_g1_i11	protein detoxification chloroplastic	4	P:GO:0006855; F:GO:0015238; F:GO:0015297; C:GO:0016021	P:drug transmembrane transport; F:drug transmembrane transporter activity; F:antiporter activity; C:integral component of membrane	gi|747094468|ref|XP_011095071.1|	XM_011096769.2	Q84K71.1		Yes	0	0
TRINITY_DN10540_c0_g1_i5	protein detoxification chloroplastic	4	P:GO:0006855; F:GO:0015238; F:GO:0015297; C:GO:0016021	P:drug transmembrane transport; F:drug transmembrane transporter activity; F:antiporter activity; C:integral component of membrane	gi|747094468|ref|XP_011095071.1|	XM_011096769.2	Q84K71.1			0.365167	0.101803
TRINITY_DN10540_c0_g1_i8	protein detoxification chloroplastic	4	P:GO:0006855; F:GO:0015238; F:GO:0015297; C:GO:0016021	P:drug transmembrane transport; F:drug transmembrane transporter activity; F:antiporter activity; C:integral component of membrane	gi|747094468|ref|XP_011095071.1|		Q84K71.1			0.816484	0.26556
TRINITY_DN10540_c0_g1_i9	protein detoxification chloroplastic	4	P:GO:0006855; F:GO:0015238; F:GO:0015297; C:GO:0016021	P:drug transmembrane transport; F:drug transmembrane transporter activity; F:antiporter activity; C:integral component of membrane	gi|747094468|ref|XP_011095071.1|	XM_011096769.2	Q84K71.1		Yes	2.31392	0.627165
TRINITY_DN10540_c0_g2_i1	protein detoxification chloroplastic isoform x2	4	P:GO:0006855; F:GO:0015238; F:GO:0015297; C:GO:0016021	P:drug transmembrane transport; F:drug transmembrane transporter activity; F:antiporter activity; C:integral component of membrane	gi|91940128|gb|ABE66399.1|	XM_011096769.2	Q84K71.1			1.39264	0.996496
TRINITY_DN10541_c0_g1_i1					gi|747040451|ref|XP_011081920.1|	XM_011083618.1	O82230.2		Yes	85.9896	80.1159
TRINITY_DN10541_c0_g2_i1					gi|1279009588|ref|XP_022852876.1|		O82230.2			2.06734	2.87062
TRINITY_DN10542_c0_g1_i1					gi|1276250027|gb|PIN09020.1|	XM_011078765.2				4.57231	8.07784
TRINITY_DN10542_c0_g2_i1					gi|747083592|ref|XP_011089166.1|	XM_011090864.2				3.169	5.72954
TRINITY_DN10543_c0_g1_i1										0.152167	3.26647
TRINITY_DN10544_c0_g1_i1	lignin-forming anionic peroxidase-like	9	F:GO:0004601; C:GO:0005576; P:GO:0006804; P:GO:0006979; F:GO:0020037; P:GO:0042744; F:GO:0046872; P:GO:0055114; P:GO:0098869	F:peroxidase activity; C:extracellular region; P:obsolete peroxidase reaction; P:response to oxidative stress; F:heme binding; P:hydrogen peroxide catabolic process; F:metal ion binding; P:oxidation-reduction process; P:cellular oxidant detoxification	gi|1276246090|gb|PIN06004.1|	XM_019410022.1	Q02200.1	K00430		4.70578	6.88746
TRINITY_DN10545_c0_g1_i1	auxin-responsive protein iaa13-like isoform x1	1	P:GO:0009987	P:cellular process	gi|1173797932|ref|XP_020550131.1|	XM_022993680.1	Q38831.2	K14484		1.96466	2.09128
TRINITY_DN10545_c0_g2_i1	auxin-responsive protein iaa13-like isoform x2	4	C:GO:0005634; P:GO:0006355; P:GO:0009734; C:GO:0016021	C:nucleus; P:regulation of transcription, DNA-templated; P:auxin-activated signaling pathway; C:integral component of membrane	gi|604297828|gb|EYU17947.1|	XM_010686567.2	Q38831.2	K15032	Yes	0	4.52564
TRINITY_DN10545_c0_g3_i1					gi|641836672|gb|KDO55634.1|					0	4.66061
TRINITY_DN10546_c0_g1_i1					gi|1173784867|ref|XP_020548063.1|	XM_020692404.1			Yes	6.50345	7.88547
TRINITY_DN10547_c0_g1_i3										0.151201	1.47533
TRINITY_DN10547_c0_g1_i5										0	2.213
TRINITY_DN10547_c0_g1_i9									Yes	1.65469	1.04728
TRINITY_DN10548_c0_g1_i1					gi|1276255872|gb|PIN13661.1|	XM_010097070.1	Q9LYD3.1	K09286	Yes	9.53548	2.44594
TRINITY_DN10548_c0_g2_i1					gi|1276250225|gb|PIN09176.1|	LT669794.1	Q9M080.1	K09286		24.5419	40.6737
TRINITY_DN10549_c0_g1_i10										4.2127	1.01554
TRINITY_DN10549_c0_g1_i12					gi|1276258623|gb|PIN15969.1|					5.32018	2.59556
TRINITY_DN10549_c0_g1_i13	histone-lysine n-methyltransferase ashr3	1	F:GO:0008270	F:zinc ion binding	gi|1276258623|gb|PIN15969.1|		Q949T8.1	K11423		0.800475	2.26507
TRINITY_DN10549_c0_g1_i16	histone-lysine n-methyltransferase ashr3	4	C:GO:0005739; P:GO:0008152; F:GO:0008270; C:GO:0044425	C:mitochondrion; P:metabolic process; F:zinc ion binding; C:membrane part	gi|1276258623|gb|PIN15969.1|	KF177345.1	Q949T8.1	K11423	Yes	8.08369	13.2171
TRINITY_DN10549_c0_g1_i2	histone-lysine n-methyltransferase ashr3	1	F:GO:0008270	F:zinc ion binding	gi|1276258623|gb|PIN15969.1|		Q949T8.1			0	0
TRINITY_DN10549_c0_g1_i3					gi|1276258623|gb|PIN15969.1|					0.546056	0.0592012
TRINITY_DN10549_c0_g1_i5	probable lrr receptor-like serine threonine-protein kinase at1g06840	5	F:GO:0004674; F:GO:0005524; P:GO:0006468; P:GO:0009069; C:GO:0016021	F:protein serine/threonine kinase activity; F:ATP binding; P:protein phosphorylation; P:serine family amino acid metabolic process; C:integral component of membrane	gi|747067795|ref|XP_011080636.1|		Q9LFG1.2			0.447915	6.55575
TRINITY_DN10549_c0_g1_i6	histone-lysine n-methyltransferase ashr3	4	C:GO:0005634; F:GO:0008168; F:GO:0008270; P:GO:0032259	C:nucleus; F:methyltransferase activity; F:zinc ion binding; P:methylation	gi|1276258623|gb|PIN15969.1|		Q949T8.1			0	0
TRINITY_DN10549_c1_g1_i1	uncharacterized protein loc105166700 isoform x1	1	F:GO:0003677	F:DNA binding	gi|1276266400|gb|PIN22504.1|	XM_020696828.1	Q54NA6.1	K09422	Yes	7.99948	6.94217
TRINITY_DN10549_c3_g1_i2										2.8533	6.63899
TRINITY_DN1055_c0_g1_i1	probable leucine-rich repeat receptor-like serine threonine-protein kinase at3g14840	6	F:GO:0004674; F:GO:0005524; C:GO:0005886; P:GO:0006468; P:GO:0009069; C:GO:0016021	F:protein serine/threonine kinase activity; F:ATP binding; C:plasma membrane; P:protein phosphorylation; P:serine family amino acid metabolic process; C:integral component of membrane	gi|747071803|ref|XP_011082789.1|	XM_012981069.1	C0LGN2.1		Yes	50.3064	12.0155
TRINITY_DN1055_c0_g1_i2	probable leucine-rich repeat receptor-like serine threonine-protein kinase at3g14840	4	F:GO:0004674; C:GO:0005886; P:GO:0009069; P:GO:0016310	F:protein serine/threonine kinase activity; C:plasma membrane; P:serine family amino acid metabolic process; P:phosphorylation	gi|747071803|ref|XP_011082789.1|	XM_012981069.1	C0LGN2.1		Yes	3.45017	1.54781
TRINITY_DN1055_c0_g1_i5	probable leucine-rich repeat receptor-like serine threonine-protein kinase at3g14840	4	F:GO:0004672; P:GO:0006468; C:GO:0016020; F:GO:0016491	F:protein kinase activity; P:protein phosphorylation; C:membrane; F:oxidoreductase activity	gi|604334046|gb|EYU38244.1|		C0LGN2.1			98.0852	0
TRINITY_DN10550_c0_g1_i1					gi|747094808|ref|XP_011095257.1|	XM_011096955.2				22.4373	18.974
TRINITY_DN10551_c0_g1_i1										0.962187	0
TRINITY_DN10551_c0_g1_i2					gi|1216934722|ref|XP_021652040.1|		Q94HW2.1			0.448115	0
TRINITY_DN10551_c0_g1_i3					gi|1216934722|ref|XP_021652040.1|		Q94HW2.1			1.74089	0.224352
TRINITY_DN10551_c0_g1_i4					gi|1216934722|ref|XP_021652040.1|		Q94HW2.1			0.321812	0
[truncated: 88,644 more rows]
