# Supplementary material for: Transcriptome Analysis of Young Ovaries Reveals Candidate Genes Involved in Gamete Formation in Lantana camara
Source: Plants (Basel). 2019 Aug 2;8(8):263. doi: 10.3390/plants8080263 (PMC6724078; doi:10.3390/plants8080263)
Supplement: Supplementary file 1 [file plants-08-00263-s001.zip › Supplementary Table 3.xlsx]

## Sheet: Sheet1
Table S3. Lantana camara ovary transcripts associated with gamete formation-related biological processes and their expression values.
Sequence Name	Description	Number of GO terms	GO IDs	GO Names	Enzyme Codes	Enzyme Names	GGO_FPKM	LWL_FPKM
TRINITY_DN10282_c0_g1_i2	65-kda microtubule-associated protein 6-like	4	P:GO:0000226; P:GO:0000910; F:GO:0008017; C:GO:0045298	P:microtubule cytoskeleton organization; P:cytokinesis; F:microtubule binding; C:tubulin complex			2.95925	4.19605
TRINITY_DN10432_c0_g1_i2	enhancer of rudimentary homolog	3	P:GO:0006221; P:GO:0007049; P:GO:0045747	P:pyrimidine nucleotide biosynthetic process; P:cell cycle; P:positive regulation of Notch signaling pathway			3.24319	3.14399
TRINITY_DN10432_c0_g1_i3	enhancer of rudimentary homolog	3	P:GO:0006221; P:GO:0007049; P:GO:0045747	P:pyrimidine nucleotide biosynthetic process; P:cell cycle; P:positive regulation of Notch signaling pathway			0.708086	0.388612
TRINITY_DN10716_c0_g2_i1	serine threonine-protein kinase aurora-1	11	C:GO:0000780; F:GO:0005524; C:GO:0005876; P:GO:0007052; P:GO:0009069; C:GO:0031616; C:GO:0032133; P:GO:0032465; F:GO:0035174; P:GO:0035404; C:GO:0051233	C:condensed nuclear chromosome, centromeric region; F:ATP binding; C:spindle microtubule; P:mitotic spindle organization; P:serine family amino acid metabolic process; C:spindle pole centrosome; C:chromosome passenger complex; P:regulation of cytokinesis; F:histone serine kinase activity; P:histone-serine phosphorylation; C:spindle midzone			3.15461	2.51821
TRINITY_DN10716_c0_g3_i1	serine threonine-protein kinase aurora-1	11	C:GO:0000780; F:GO:0005524; C:GO:0005876; P:GO:0007052; P:GO:0009069; C:GO:0031616; C:GO:0032133; P:GO:0032465; F:GO:0035174; P:GO:0035404; C:GO:0051233	C:condensed nuclear chromosome, centromeric region; F:ATP binding; C:spindle microtubule; P:mitotic spindle organization; P:serine family amino acid metabolic process; C:spindle pole centrosome; C:chromosome passenger complex; P:regulation of cytokinesis; F:histone serine kinase activity; P:histone-serine phosphorylation; C:spindle midzone			4.66072	4.44269
TRINITY_DN10849_c0_g3_i1	timeless-interacting protein	6	F:GO:0003676; C:GO:0005634; P:GO:0006974; P:GO:0007049; F:GO:0008270; P:GO:0048478	F:nucleic acid binding; C:nucleus; P:cellular response to DNA damage stimulus; P:cell cycle; F:zinc ion binding; P:replication fork protection			4.58454	3.87417
TRINITY_DN11177_c0_g1_i2	dna-binding protein bin4	9	F:GO:0003690; C:GO:0005634; C:GO:0009330; P:GO:0010090; P:GO:0030307; P:GO:0042023; P:GO:0048364; P:GO:0048367; P:GO:0051276	F:double-stranded DNA binding; C:nucleus; C:DNA topoisomerase complex (ATP-hydrolyzing); P:trichome morphogenesis; P:positive regulation of cell growth; P:DNA endoreduplication; P:root development; P:shoot system development; P:chromosome organization			0.0320008	0.0465995
TRINITY_DN11800_c0_g1_i1	protein nedd1	7	P:GO:0000919; C:GO:0005828; P:GO:0009553; P:GO:0009555; P:GO:0032467; P:GO:0060236; P:GO:2000694	P:cell plate assembly; C:kinetochore microtubule; P:embryo sac development; P:pollen development; P:positive regulation of cytokinesis; P:regulation of mitotic spindle organization; P:regulation of phragmoplast microtubule organization			1.31907	2.89925
TRINITY_DN12300_c0_g1_i1	histone	45	P:GO:0000183; C:GO:0000784; C:GO:0000788; F:GO:0000979; F:GO:0000980; P:GO:0001649; C:GO:0001740; C:GO:0005637; C:GO:0005654; C:GO:0005700; P:GO:0006336; P:GO:0006997; P:GO:0007140; P:GO:0007155; P:GO:0007286; P:GO:0007338; P:GO:0007420; P:GO:0007566; P:GO:0007596; F:GO:0008270; P:GO:0008283; P:GO:0008360; P:GO:0008584; P:GO:0009725; P:GO:0016126; F:GO:0016627; C:GO:0030176; P:GO:0030307; P:GO:00…	P:chromatin silencing at rDNA; C:nuclear chromosome, telomeric region; C:nuclear nucleosome; F:RNA polymerase II core promoter sequence-specific DNA binding; F:RNA polymerase II distal enhancer sequence-specific DNA binding; P:osteoblast differentiation; C:Barr body; C:nuclear inner membrane; C:nucleoplasm; C:polytene chromosome; P:DNA replication-independent nucleosome assembly; P:nucleus organi…			0	3.25065
TRINITY_DN12300_c0_g2_i1	histone	45	P:GO:0000183; C:GO:0000784; C:GO:0000788; F:GO:0000979; F:GO:0000980; P:GO:0001649; C:GO:0001740; C:GO:0005637; C:GO:0005654; C:GO:0005700; P:GO:0006336; P:GO:0006997; P:GO:0007140; P:GO:0007155; P:GO:0007286; P:GO:0007338; P:GO:0007420; P:GO:0007566; P:GO:0007596; F:GO:0008270; P:GO:0008283; P:GO:0008360; P:GO:0008584; P:GO:0009725; P:GO:0016126; F:GO:0016627; C:GO:0030176; P:GO:0030307; P:GO:00…	P:chromatin silencing at rDNA; C:nuclear chromosome, telomeric region; C:nuclear nucleosome; F:RNA polymerase II core promoter sequence-specific DNA binding; F:RNA polymerase II distal enhancer sequence-specific DNA binding; P:osteoblast differentiation; C:Barr body; C:nuclear inner membrane; C:nucleoplasm; C:polytene chromosome; P:DNA replication-independent nucleosome assembly; P:nucleus organi…			0.0669307	3.44216
TRINITY_DN12411_c0_g1_i1	gtp-binding protein at2g22870	2	P:GO:0000917; F:GO:0005525	P:division septum assembly; F:GTP binding			4.07487	4.02623
TRINITY_DN12504_c0_g2_i1	dna gyrase subunit chloroplastic mitochondrial	12	F:GO:0003677; F:GO:0003918; F:GO:0005524; C:GO:0005694; C:GO:0005739; P:GO:0006265; P:GO:0006268; P:GO:0007059; C:GO:0009295; C:GO:0009330; C:GO:0009507; F:GO:0046872	F:DNA binding; F:DNA topoisomerase type II (ATP-hydrolyzing) activity; F:ATP binding; C:chromosome; C:mitochondrion; P:DNA topological change; P:DNA unwinding involved in DNA replication; P:chromosome segregation; C:nucleoid; C:DNA topoisomerase complex (ATP-hydrolyzing); C:chloroplast; F:metal ion binding	EC:5.99.1.3	DNA topoisomerase (ATP-hydrolyzing)	2.39987	2.33658
TRINITY_DN12969_c1_g1_i4	uncharacterized protein loc105164883	6	C:GO:0000940; C:GO:0005876; P:GO:0007059; F:GO:0008017; C:GO:0045298; P:GO:0051301	C:condensed chromosome outer kinetochore; C:spindle microtubule; P:chromosome segregation; F:microtubule binding; C:tubulin complex; P:cell division			3.70117	3.49715
TRINITY_DN1301_c0_g1_i2	dead-box atp-dependent rna helicase 28	8	F:GO:0003676; F:GO:0004004; F:GO:0005524; P:GO:0006413; P:GO:0007059; P:GO:0010468; P:GO:0010501; C:GO:0036464	F:nucleic acid binding; F:ATP-dependent RNA helicase activity; F:ATP binding; P:translational initiation; P:chromosome segregation; P:regulation of gene expression; P:RNA secondary structure unwinding; C:cytoplasmic ribonucleoprotein granule			4.82259	4.6435
TRINITY_DN13061_c0_g1_i1	dna repair protein rad50	26	F:GO:0000014; P:GO:0000722; P:GO:0000724; C:GO:0000784; C:GO:0000790; C:GO:0000794; F:GO:0003691; F:GO:0004003; F:GO:0004017; C:GO:0005657; C:GO:0005737; P:GO:0006144; P:GO:0006308; P:GO:0007004; P:GO:0007131; F:GO:0008408; P:GO:0016233; C:GO:0030870; P:GO:0032508; C:GO:0035861; F:GO:0043047; P:GO:0046034; P:GO:0046939; F:GO:0051880; P:GO:0070192; P:GO:0090305	F:single-stranded DNA endodeoxyribonuclease activity; P:telomere maintenance via recombination; P:double-strand break repair via homologous recombination; C:nuclear chromosome, telomeric region; C:nuclear chromatin; C:condensed nuclear chromosome; F:double-stranded telomeric DNA binding; F:ATP-dependent DNA helicase activity; F:adenylate kinase activity; C:replication fork; C:cytoplasm; P:purine …	EC:2.7.4.3	Adenylate kinase	3.38858	3.34784
TRINITY_DN13356_c0_g1_i1	spindle and kinetochore-associated protein 1 homolog	4	P:GO:0007059; F:GO:0008017; C:GO:0045298; P:GO:0051301	P:chromosome segregation; F:microtubule binding; C:tubulin complex; P:cell division			6.10718	3.54977
TRINITY_DN13482_c0_g1_i2	65-kda microtubule-associated protein 5	4	P:GO:0000226; P:GO:0000910; F:GO:0008017; C:GO:0045298	P:microtubule cytoskeleton organization; P:cytokinesis; F:microtubule binding; C:tubulin complex			3.36568	3.02958
TRINITY_DN13544_c0_g1_i3	condensin-2 complex subunit h2	1	P:GO:0051276	P:chromosome organization			0.101217	0.130342
TRINITY_DN13544_c0_g2_i1	condensin-2 complex subunit h2	1	P:GO:0051276	P:chromosome organization			1.10277	2.21395
TRINITY_DN13849_c1_g1_i1	arf guanine-nucleotide exchange factor gnom-like	20	P:GO:0000911; P:GO:0001736; F:GO:0005086; C:GO:0005768; C:GO:0005802; C:GO:0005886; P:GO:0006897; P:GO:0007155; P:GO:0009826; P:GO:0009942; P:GO:0010087; P:GO:0010274; P:GO:0010311; P:GO:0010540; P:GO:0032012; P:GO:0032509; F:GO:0042803; P:GO:0043547; P:GO:0048765; P:GO:0071555	P:cytokinesis by cell plate formation; P:establishment of planar polarity; F:ARF guanyl-nucleotide exchange factor activity; C:endosome; C:trans-Golgi network; C:plasma membrane; P:endocytosis; P:cell adhesion; P:unidimensional cell growth; P:longitudinal axis specification; P:phloem or xylem histogenesis; P:hydrotropism; P:lateral root formation; P:basipetal auxin transport; P:regulation of ARF …			2.71556	2.79776
TRINITY_DN13931_c0_g1_i3	cell division cycle protein 27 homolog b	8	C:GO:0005634; C:GO:0005819; P:GO:0007346; C:GO:0009504; P:GO:0009733; P:GO:0010071; P:GO:0030154; P:GO:0048829	C:nucleus; C:spindle; P:regulation of mitotic cell cycle; C:cell plate; P:response to auxin; P:root meristem specification; P:cell differentiation; P:root cap development			0.411619	0.215474
TRINITY_DN14223_c0_g1_i1	separase isoform x1	15	P:GO:0000280; C:GO:0005634; P:GO:0006508; F:GO:0008233; C:GO:0015630; P:GO:0022414; P:GO:0032502; P:GO:0033045; C:GO:0044430; P:GO:0048856; P:GO:0051304; P:GO:0051984; P:GO:0090068; P:GO:1903047; P:GO:2001252	P:nuclear division; C:nucleus; P:proteolysis; F:peptidase activity; C:microtubule cytoskeleton; P:reproductive process; P:developmental process; P:regulation of sister chromatid segregation; C:cytoskeletal part; P:anatomical structure development; P:chromosome separation; P:positive regulation of chromosome segregation; P:positive regulation of cell cycle process; P:mitotic cell cycle process; P:…			1.11996	0.998669
TRINITY_DN1462_c0_g1_i11	cell division control protein 2 homolog d	9	P:GO:0000278; F:GO:0004693; F:GO:0005524; P:GO:0006468; F:GO:0008353; P:GO:0009069; P:GO:0051301; P:GO:0051726; P:GO:0051726	P:mitotic cell cycle; F:cyclin-dependent protein serine/threonine kinase activity; F:ATP binding; P:protein phosphorylation; F:RNA polymerase II CTD heptapeptide repeat kinase activity; P:serine family amino acid metabolic process; P:cell division; P:regulation of cell cycle; P:regulation of cell cycle	EC:2.7.11.23; EC:2.7.11.22	[RNA-polymerase]-subunit kinase; Cyclin-dependent kinase	0.79018	0
TRINITY_DN1462_c0_g1_i14	cell division control protein 2 homolog d	4	F:GO:0004674; P:GO:0007049; P:GO:0009069; P:GO:0016310	F:protein serine/threonine kinase activity; P:cell cycle; P:serine family amino acid metabolic process; P:phosphorylation	EC:2.7.11.0	n/a	0	0
TRINITY_DN1462_c0_g1_i9	cyclin-dependent kinase b2-2	9	P:GO:0000278; F:GO:0004693; F:GO:0005524; P:GO:0006468; F:GO:0008353; P:GO:0009069; P:GO:0051301; P:GO:0051726; P:GO:0051726	P:mitotic cell cycle; F:cyclin-dependent protein serine/threonine kinase activity; F:ATP binding; P:protein phosphorylation; F:RNA polymerase II CTD heptapeptide repeat kinase activity; P:serine family amino acid metabolic process; P:cell division; P:regulation of cell cycle; P:regulation of cell cycle	EC:2.7.11.23; EC:2.7.11.22	[RNA-polymerase]-subunit kinase; Cyclin-dependent kinase	0.418562	0
TRINITY_DN14730_c0_g1_i1	serine threonine-protein kinase aurora-2	11	C:GO:0000780; F:GO:0005524; C:GO:0005876; P:GO:0007052; P:GO:0009069; C:GO:0031616; C:GO:0032133; P:GO:0032465; F:GO:0035174; P:GO:0035404; C:GO:0051233	C:condensed nuclear chromosome, centromeric region; F:ATP binding; C:spindle microtubule; P:mitotic spindle organization; P:serine family amino acid metabolic process; C:spindle pole centrosome; C:chromosome passenger complex; P:regulation of cytokinesis; F:histone serine kinase activity; P:histone-serine phosphorylation; C:spindle midzone			1.14542	0.638363
TRINITY_DN14730_c0_g1_i4	serine threonine-protein kinase aurora-1	6	F:GO:0004674; F:GO:0005524; P:GO:0006468; P:GO:0007049; P:GO:0009069; C:GO:0016020	F:protein serine/threonine kinase activity; F:ATP binding; P:protein phosphorylation; P:cell cycle; P:serine family amino acid metabolic process; C:membrane	EC:2.7.11.0	n/a	0.25251	0.641467
TRINITY_DN14730_c0_g1_i6	serine threonine-protein kinase aurora-2	11	C:GO:0000780; F:GO:0005524; C:GO:0005876; P:GO:0007052; P:GO:0009069; C:GO:0031616; C:GO:0032133; P:GO:0032465; F:GO:0035174; P:GO:0035404; C:GO:0051233	C:condensed nuclear chromosome, centromeric region; F:ATP binding; C:spindle microtubule; P:mitotic spindle organization; P:serine family amino acid metabolic process; C:spindle pole centrosome; C:chromosome passenger complex; P:regulation of cytokinesis; F:histone serine kinase activity; P:histone-serine phosphorylation; C:spindle midzone			0.454858	0.124876
TRINITY_DN148_c0_g2_i1	dna gyrase subunit chloroplastic mitochondrial	7	F:GO:0000166; F:GO:0003918; P:GO:0006265; P:GO:0006268; P:GO:0007059; C:GO:0009295; C:GO:0009330	F:nucleotide binding; F:DNA topoisomerase type II (ATP-hydrolyzing) activity; P:DNA topological change; P:DNA unwinding involved in DNA replication; P:chromosome segregation; C:nucleoid; C:DNA topoisomerase complex (ATP-hydrolyzing)	EC:5.99.1.3	DNA topoisomerase (ATP-hydrolyzing)	3.82181	0.311261
TRINITY_DN148_c0_g2_i5	dna gyrase subunit chloroplastic mitochondrial	9	F:GO:0003677; F:GO:0003918; F:GO:0005524; C:GO:0005694; P:GO:0006265; P:GO:0006268; P:GO:0007059; C:GO:0009295; C:GO:0009330	F:DNA binding; F:DNA topoisomerase type II (ATP-hydrolyzing) activity; F:ATP binding; C:chromosome; P:DNA topological change; P:DNA unwinding involved in DNA replication; P:chromosome segregation; C:nucleoid; C:DNA topoisomerase complex (ATP-hydrolyzing)	EC:5.99.1.3	DNA topoisomerase (ATP-hydrolyzing)	4.82439	0
TRINITY_DN1518_c0_g1_i13	nijmegen breakage syndrome 1 protein isoform x1	4	P:GO:0000724; P:GO:0006312; P:GO:0007129; P:GO:0007131	P:double-strand break repair via homologous recombination; P:mitotic recombination; P:synapsis; P:reciprocal meiotic recombination			1.08521	0.945676
TRINITY_DN1584_c0_g1_i1	timeless-interacting protein	6	F:GO:0003676; C:GO:0005634; P:GO:0006974; P:GO:0007049; F:GO:0008270; P:GO:0048478	F:nucleic acid binding; C:nucleus; P:cellular response to DNA damage stimulus; P:cell cycle; F:zinc ion binding; P:replication fork protection			1.72885	1.91827
TRINITY_DN1584_c0_g4_i6	protein ae7-like 1	4	C:GO:0005634; C:GO:0005737; P:GO:0007059; P:GO:0016226	C:nucleus; C:cytoplasm; P:chromosome segregation; P:iron-sulfur cluster assembly			0	0
TRINITY_DN15880_c0_g1_i1	mini-chromosome maintenance complex-binding protein	5	C:GO:0005634; P:GO:0006260; P:GO:0006301; P:GO:0007062; C:GO:0009941	C:nucleus; P:DNA replication; P:postreplication repair; P:sister chromatid cohesion; C:chloroplast envelope			2.40613	3.08461
TRINITY_DN16073_c0_g1_i1	protein chromosome transmission fidelity 7-like isoform x1	11	P:GO:0000070; P:GO:0006281; P:GO:0007062; P:GO:0009790; P:GO:0009791; F:GO:0016407; P:GO:0042967; P:GO:0045132; P:GO:0048608; P:GO:0051301; P:GO:0099402	P:mitotic sister chromatid segregation; P:DNA repair; P:sister chromatid cohesion; P:embryo development; P:post-embryonic development; F:acetyltransferase activity; P:obsolete acyl-carrier-protein biosynthetic process; P:meiotic chromosome segregation; P:reproductive structure development; P:cell division; P:plant organ development			2.86164	2.41027
TRINITY_DN16170_c0_g1_i2	structural maintenance of chromosomes protein 5	5	P:GO:0000724; P:GO:0007062; C:GO:0009506; C:GO:0030915; P:GO:0071139	P:double-strand break repair via homologous recombination; P:sister chromatid cohesion; C:plasmodesma; C:Smc5-Smc6 complex; P:resolution of recombination intermediates			3.78563	3.99837
TRINITY_DN16224_c0_g2_i1	65-kda microtubule-associated protein 3-like	4	P:GO:0000226; P:GO:0000910; F:GO:0008017; C:GO:0045298	P:microtubule cytoskeleton organization; P:cytokinesis; F:microtubule binding; C:tubulin complex			0.530501	2.39623
TRINITY_DN16312_c0_g1_i3	dna topoisomerase 2-binding protein 1	1	P:GO:0007143	P:female meiotic nuclear division			0.458428	0.572044
TRINITY_DN1672_c0_g2_i1	protein transport protein sec24-like at3g07100	11	P:GO:0006886; P:GO:0006888; P:GO:0007029; P:GO:0007030; F:GO:0008270; P:GO:0008361; P:GO:0016049; C:GO:0030127; P:GO:0032876; P:GO:0048232; P:GO:0080119	P:intracellular protein transport; P:endoplasmic reticulum to Golgi vesicle-mediated transport; P:endoplasmic reticulum organization; P:Golgi organization; F:zinc ion binding; P:regulation of cell size; P:cell growth; C:COPII vesicle coat; P:negative regulation of DNA endoreduplication; P:male gamete generation; P:ER body organization			0.109501	0.187129
TRINITY_DN1672_c0_g2_i4	protein transport protein sec24-like at3g07100	11	P:GO:0006886; P:GO:0006888; P:GO:0007029; P:GO:0007030; F:GO:0008270; P:GO:0008361; P:GO:0016049; C:GO:0030127; P:GO:0032876; P:GO:0048232; P:GO:0080119	P:intracellular protein transport; P:endoplasmic reticulum to Golgi vesicle-mediated transport; P:endoplasmic reticulum organization; P:Golgi organization; F:zinc ion binding; P:regulation of cell size; P:cell growth; C:COPII vesicle coat; P:negative regulation of DNA endoreduplication; P:male gamete generation; P:ER body organization			0.507964	0.588149
TRINITY_DN1672_c0_g3_i2	protein transport protein sec24-like at3g07100	11	P:GO:0006886; P:GO:0006888; P:GO:0007029; P:GO:0007030; F:GO:0008270; P:GO:0008361; P:GO:0016049; C:GO:0030127; P:GO:0032876; P:GO:0048232; P:GO:0080119	P:intracellular protein transport; P:endoplasmic reticulum to Golgi vesicle-mediated transport; P:endoplasmic reticulum organization; P:Golgi organization; F:zinc ion binding; P:regulation of cell size; P:cell growth; C:COPII vesicle coat; P:negative regulation of DNA endoreduplication; P:male gamete generation; P:ER body organization			5.5529	5.41729
TRINITY_DN18095_c0_g2_i1	pentatricopeptide repeat-containing protein chloroplastic	2	C:GO:0005634; P:GO:0007049	C:nucleus; P:cell cycle			2.09286	2.04276
TRINITY_DN18211_c0_g1_i2	cell division cycle protein 48 homolog	5	F:GO:0005524; C:GO:0005886; P:GO:0007049; F:GO:0008568; P:GO:0051301	F:ATP binding; C:plasma membrane; P:cell cycle; F:microtubule-severing ATPase activity; P:cell division	EC:3.6.4.3	Microtubule-severing ATPase	1.30826	1.00989
TRINITY_DN18361_c0_g1_i1	dna gyrase subunit chloroplastic mitochondrial	12	F:GO:0003677; F:GO:0003918; F:GO:0005524; C:GO:0005694; C:GO:0005739; P:GO:0006265; P:GO:0006268; P:GO:0007059; C:GO:0009295; C:GO:0009330; C:GO:0009507; C:GO:0016592	F:DNA binding; F:DNA topoisomerase type II (ATP-hydrolyzing) activity; F:ATP binding; C:chromosome; C:mitochondrion; P:DNA topological change; P:DNA unwinding involved in DNA replication; P:chromosome segregation; C:nucleoid; C:DNA topoisomerase complex (ATP-hydrolyzing); C:chloroplast; C:mediator complex	EC:5.99.1.3	DNA topoisomerase (ATP-hydrolyzing)	3.69954	3.67664
TRINITY_DN1904_c0_g1_i4	serine threonine-protein kinase mhk	6	F:GO:0004693; F:GO:0005524; P:GO:0006468; P:GO:0009069; P:GO:0051726; P:GO:0051726	F:cyclin-dependent protein serine/threonine kinase activity; F:ATP binding; P:protein phosphorylation; P:serine family amino acid metabolic process; P:regulation of cell cycle; P:regulation of cell cycle	EC:2.7.11.22	Cyclin-dependent kinase	0.877287	1.43695
TRINITY_DN19149_c0_g1_i1	gtp-binding protein at2g22870	2	P:GO:0000917; F:GO:0005525	P:division septum assembly; F:GTP binding			1.98805	2.49756
TRINITY_DN19589_c0_g1_i1	65-kda microtubule-associated protein 8	4	P:GO:0000226; P:GO:0000910; F:GO:0008017; C:GO:0045298	P:microtubule cytoskeleton organization; P:cytokinesis; F:microtubule binding; C:tubulin complex			1.72323	1.14361
TRINITY_DN19589_c0_g2_i1	65-kda microtubule-associated protein 8	4	P:GO:0000226; P:GO:0000910; F:GO:0008017; C:GO:0045298	P:microtubule cytoskeleton organization; P:cytokinesis; F:microtubule binding; C:tubulin complex			1.29129	1.22964
TRINITY_DN19978_c0_g1_i1	protein anti-silencing 1 isoform x1	5	F:GO:0000166; F:GO:0003676; P:GO:0006325; C:GO:0032991; C:GO:0044446	F:nucleotide binding; F:nucleic acid binding; P:chromatin organization; C:protein-containing complex; C:intracellular organelle part			2.96467	2.74973
TRINITY_DN20000_c0_g1_i2	cell division control protein 45 homolog	4	C:GO:0005634; P:GO:0006270; P:GO:0006279; P:GO:0048229	C:nucleus; P:DNA replication initiation; P:premeiotic DNA replication; P:gametophyte development			2.17888	2.51103
TRINITY_DN20062_c0_g1_i1	protein always early 3-like	5	F:GO:0003677; C:GO:0005634; P:GO:0006351; P:GO:0007049; C:GO:0017053	F:DNA binding; C:nucleus; P:transcription, DNA-templated; P:cell cycle; C:transcriptional repressor complex			1.37162	2.17903
TRINITY_DN20216_c0_g1_i1	ran gtpase-activating protein 1-like	6	P:GO:0000911; C:GO:0005635; C:GO:0005886; C:GO:0009504; C:GO:0009507; C:GO:0032153	P:cytokinesis by cell plate formation; C:nuclear envelope; C:plasma membrane; C:cell plate; C:chloroplast; C:cell division site			3.11553	3.2238
TRINITY_DN20253_c0_g2_i1	serine threonine-protein kinase mph1 isoform x1	3	F:GO:0000166; F:GO:0004672; P:GO:0022402	F:nucleotide binding; F:protein kinase activity; P:cell cycle process			1.8897	2.44178
TRINITY_DN2037_c1_g2_i1	protein always early 3-like	4	F:GO:0003677; P:GO:0006351; P:GO:0007049; C:GO:0017053	F:DNA binding; P:transcription, DNA-templated; P:cell cycle; C:transcriptional repressor complex			5.02176	4.61029
TRINITY_DN20403_c0_g1_i8	horma domain-containing protein 1 isoform x1	6	C:GO:0000228; P:GO:0000237; P:GO:0000238; P:GO:0007129; P:GO:0009554; P:GO:0009556	C:nuclear chromosome; P:leptotene; P:zygotene; P:synapsis; P:megasporogenesis; P:microsporogenesis			0.848378	0.665204
TRINITY_DN20508_c0_g2_i1	structural maintenance of chromosomes protein 1	4	F:GO:0005524; C:GO:0005634; C:GO:0005694; P:GO:0051276	F:ATP binding; C:nucleus; C:chromosome; P:chromosome organization			5.24759	5.49549
TRINITY_DN21309_c0_g1_i1	kinesin-like protein nack2	14	P:GO:0000911; F:GO:0003777; F:GO:0005524; C:GO:0005871; C:GO:0005874; P:GO:0007018; P:GO:0007112; F:GO:0008017; C:GO:0009506; P:GO:0009555; P:GO:0009558; P:GO:0010245; F:GO:0016887; C:GO:0045298	P:cytokinesis by cell plate formation; F:microtubule motor activity; F:ATP binding; C:kinesin complex; C:microtubule; P:microtubule-based movement; P:male meiosis cytokinesis; F:microtubule binding; C:plasmodesma; P:pollen development; P:embryo sac cellularization; P:radial microtubular system formation; F:ATPase activity; C:tubulin complex	EC:3.6.1.3	Adenosinetriphosphatase	1.03606	1.90061
TRINITY_DN21770_c0_g1_i1	nuclear pore complex protein nup155	10	P:GO:0000972; C:GO:0005730; C:GO:0005886; P:GO:0006405; P:GO:0006606; C:GO:0009506; C:GO:0009507; F:GO:0017056; P:GO:0036228; C:GO:0044611	P:transcription-dependent tethering of RNA polymerase II gene DNA at nuclear periphery; C:nucleolus; C:plasma membrane; P:RNA export from nucleus; P:protein import into nucleus; C:plasmodesma; C:chloroplast; F:structural constituent of nuclear pore; P:protein localization to nuclear inner membrane; C:nuclear pore inner ring			3.338	4.34545
TRINITY_DN21770_c0_g2_i1	nuclear pore complex protein nup155	10	P:GO:0000972; C:GO:0005730; C:GO:0005886; P:GO:0006405; P:GO:0006606; C:GO:0009506; C:GO:0009507; F:GO:0017056; P:GO:0036228; C:GO:0044611	P:transcription-dependent tethering of RNA polymerase II gene DNA at nuclear periphery; C:nucleolus; C:plasma membrane; P:RNA export from nucleus; P:protein import into nucleus; C:plasmodesma; C:chloroplast; F:structural constituent of nuclear pore; P:protein localization to nuclear inner membrane; C:nuclear pore inner ring			0.906937	2.43059
TRINITY_DN21788_c0_g1_i2	65-kda microtubule-associated protein 8 isoform x1	4	P:GO:0000226; P:GO:0000910; F:GO:0008017; C:GO:0045298	P:microtubule cytoskeleton organization; P:cytokinesis; F:microtubule binding; C:tubulin complex			0.293637	0.731838
TRINITY_DN2199_c0_g1_i12	protein nedd1	5	P:GO:0000910; P:GO:0010564; P:GO:0048229; P:GO:0070507; P:GO:1903047	P:cytokinesis; P:regulation of cell cycle process; P:gametophyte development; P:regulation of microtubule cytoskeleton organization; P:mitotic cell cycle process			0.32074	0.369069
TRINITY_DN2199_c0_g1_i2	protein nedd1	5	P:GO:0000910; P:GO:0010564; P:GO:0048229; P:GO:0070507; P:GO:1903047	P:cytokinesis; P:regulation of cell cycle process; P:gametophyte development; P:regulation of microtubule cytoskeleton organization; P:mitotic cell cycle process			0.832518	0.92628
TRINITY_DN2199_c0_g1_i6	protein nedd1	7	P:GO:0000919; C:GO:0005828; P:GO:0009553; P:GO:0009555; P:GO:0032467; P:GO:0060236; P:GO:2000694	P:cell plate assembly; C:kinetochore microtubule; P:embryo sac development; P:pollen development; P:positive regulation of cytokinesis; P:regulation of mitotic spindle organization; P:regulation of phragmoplast microtubule organization			0.672045	0.839525
TRINITY_DN2457_c0_g1_i1	transcription factor-like protein dpb isoform x1	7	F:GO:0003677; F:GO:0003700; C:GO:0005634; C:GO:0005667; P:GO:0006355; P:GO:0006355; P:GO:0007049	F:DNA binding; F:DNA-binding transcription factor activity; C:nucleus; C:transcription factor complex; P:regulation of transcription, DNA-templated; P:regulation of transcription, DNA-templated; P:cell cycle			1.61593	1.1053
TRINITY_DN2457_c0_g1_i2	transcription factor-like protein dpb isoform x1	7	F:GO:0003677; F:GO:0003700; C:GO:0005634; C:GO:0005667; P:GO:0006355; P:GO:0006355; P:GO:0007049	F:DNA binding; F:DNA-binding transcription factor activity; C:nucleus; C:transcription factor complex; P:regulation of transcription, DNA-templated; P:regulation of transcription, DNA-templated; P:cell cycle			3.94108	4.07752
TRINITY_DN2457_c0_g1_i3	transcription factor-like protein dpb isoform x1	7	F:GO:0003677; F:GO:0003700; C:GO:0005634; C:GO:0005667; P:GO:0006355; P:GO:0006355; P:GO:0007049	F:DNA binding; F:DNA-binding transcription factor activity; C:nucleus; C:transcription factor complex; P:regulation of transcription, DNA-templated; P:regulation of transcription, DNA-templated; P:cell cycle			0.543302	0.342244
TRINITY_DN2457_c0_g1_i6	transcription factor-like protein dpb isoform x1	7	F:GO:0003677; F:GO:0003700; C:GO:0005634; C:GO:0005667; P:GO:0006355; P:GO:0006355; P:GO:0007049	F:DNA binding; F:DNA-binding transcription factor activity; C:nucleus; C:transcription factor complex; P:regulation of transcription, DNA-templated; P:regulation of transcription, DNA-templated; P:cell cycle			0	0.294519
TRINITY_DN2476_c0_g1_i1	cell division cycle protein 123 homolog	2	P:GO:0007049; P:GO:0051301	P:cell cycle; P:cell division			2.84598	2.55223
TRINITY_DN2476_c0_g1_i2	cell division cycle protein 123 homolog	2	P:GO:0007049; P:GO:0051301	P:cell cycle; P:cell division			1.54307	1.62641
TRINITY_DN2476_c0_g1_i3	cell division cycle protein 123 homolog	2	P:GO:0007049; P:GO:0051301	P:cell cycle; P:cell division			2.01954	1.28394
TRINITY_DN2486_c0_g1_i6	centromere protein o isoform x2	2	C:GO:0000776; P:GO:0034508	C:kinetochore; P:centromere complex assembly			0.928308	0.867336
TRINITY_DN2486_c0_g1_i8	centromere protein o isoform x2	2	C:GO:0000776; P:GO:0034508	C:kinetochore; P:centromere complex assembly			1.53982	1.03614
TRINITY_DN2486_c0_g1_i9	centromere protein o	2	C:GO:0000776; P:GO:0034508	C:kinetochore; P:centromere complex assembly			2.87262	0
TRINITY_DN2521_c0_g1_i3	cyclin-t1-3-like	7	C:GO:0000307; C:GO:0005634; F:GO:0016538; P:GO:0045737; P:GO:0045944; P:GO:0051726; P:GO:1901409	C:cyclin-dependent protein kinase holoenzyme complex; C:nucleus; F:cyclin-dependent protein serine/threonine kinase regulator activity; P:positive regulation of cyclin-dependent protein serine/threonine kinase activity; P:positive regulation of transcription by RNA polymerase II; P:regulation of cell cycle; P:positive regulation of phosphorylation of RNA polymerase II C-terminal domain			0.806702	0.393198
TRINITY_DN255_c0_g1_i4	cyclin-t1-4-like isoform x1	7	C:GO:0000307; C:GO:0005634; F:GO:0016538; P:GO:0045737; P:GO:0045944; P:GO:0051726; P:GO:1901409	C:cyclin-dependent protein kinase holoenzyme complex; C:nucleus; F:cyclin-dependent protein serine/threonine kinase regulator activity; P:positive regulation of cyclin-dependent protein serine/threonine kinase activity; P:positive regulation of transcription by RNA polymerase II; P:regulation of cell cycle; P:positive regulation of phosphorylation of RNA polymerase II C-terminal domain			0	0
TRINITY_DN255_c0_g1_i5	cyclin-t1-4-like	7	C:GO:0000307; C:GO:0005634; F:GO:0016538; P:GO:0045737; P:GO:0045944; P:GO:0051726; P:GO:1901409	C:cyclin-dependent protein kinase holoenzyme complex; C:nucleus; F:cyclin-dependent protein serine/threonine kinase regulator activity; P:positive regulation of cyclin-dependent protein serine/threonine kinase activity; P:positive regulation of transcription by RNA polymerase II; P:regulation of cell cycle; P:positive regulation of phosphorylation of RNA polymerase II C-terminal domain			0	0
TRINITY_DN255_c0_g1_i6	cyclin-t1-4-like	7	C:GO:0000307; C:GO:0005634; F:GO:0016538; P:GO:0045737; P:GO:0045944; P:GO:0051726; P:GO:1901409	C:cyclin-dependent protein kinase holoenzyme complex; C:nucleus; F:cyclin-dependent protein serine/threonine kinase regulator activity; P:positive regulation of cyclin-dependent protein serine/threonine kinase activity; P:positive regulation of transcription by RNA polymerase II; P:regulation of cell cycle; P:positive regulation of phosphorylation of RNA polymerase II C-terminal domain			0	0
TRINITY_DN2556_c0_g2_i1	40s ribosomal protein s13	13	P:GO:0000911; F:GO:0003735; C:GO:0005730; C:GO:0005783; C:GO:0005794; P:GO:0006412; C:GO:0009507; P:GO:0009965; P:GO:0010090; C:GO:0016020; C:GO:0022627; P:GO:0042254; F:GO:0070181	P:cytokinesis by cell plate formation; F:structural constituent of ribosome; C:nucleolus; C:endoplasmic reticulum; C:Golgi apparatus; P:translation; C:chloroplast; P:leaf morphogenesis; P:trichome morphogenesis; C:membrane; C:cytosolic small ribosomal subunit; P:ribosome biogenesis; F:small ribosomal subunit rRNA binding			5.42578	5.34556
TRINITY_DN25707_c0_g1_i1	protein rae1	6	P:GO:0000972; F:GO:0003723; C:GO:0005643; P:GO:0006405; P:GO:0006606; F:GO:0043130	P:transcription-dependent tethering of RNA polymerase II gene DNA at nuclear periphery; F:RNA binding; C:nuclear pore; P:RNA export from nucleus; P:protein import into nucleus; F:ubiquitin binding			4.56653	4.68986
TRINITY_DN2604_c0_g1_i1	cyclin-c1-2-like isoform x2	7	C:GO:0000307; C:GO:0005634; F:GO:0016538; P:GO:0045737; P:GO:0045944; P:GO:0051726; P:GO:1901409	C:cyclin-dependent protein kinase holoenzyme complex; C:nucleus; F:cyclin-dependent protein serine/threonine kinase regulator activity; P:positive regulation of cyclin-dependent protein serine/threonine kinase activity; P:positive regulation of transcription by RNA polymerase II; P:regulation of cell cycle; P:positive regulation of phosphorylation of RNA polymerase II C-terminal domain			0.817739	0.100324
TRINITY_DN2604_c0_g1_i2	cyclin-c1-2-like isoform x1	7	C:GO:0000307; C:GO:0005634; F:GO:0016538; P:GO:0045737; P:GO:0045944; P:GO:0051726; P:GO:1901409	C:cyclin-dependent protein kinase holoenzyme complex; C:nucleus; F:cyclin-dependent protein serine/threonine kinase regulator activity; P:positive regulation of cyclin-dependent protein serine/threonine kinase activity; P:positive regulation of transcription by RNA polymerase II; P:regulation of cell cycle; P:positive regulation of phosphorylation of RNA polymerase II C-terminal domain			0	0
TRINITY_DN2604_c0_g1_i3	cyclin-c1-2-like isoform x1	7	C:GO:0000307; C:GO:0005634; F:GO:0016538; P:GO:0045737; P:GO:0045944; P:GO:0051726; P:GO:1901409	C:cyclin-dependent protein kinase holoenzyme complex; C:nucleus; F:cyclin-dependent protein serine/threonine kinase regulator activity; P:positive regulation of cyclin-dependent protein serine/threonine kinase activity; P:positive regulation of transcription by RNA polymerase II; P:regulation of cell cycle; P:positive regulation of phosphorylation of RNA polymerase II C-terminal domain			0.41838	0.357687
TRINITY_DN2604_c0_g1_i4	cyclin-c1-2-like isoform x1	7	C:GO:0000307; C:GO:0005634; F:GO:0016538; P:GO:0045737; P:GO:0045944; P:GO:0051726; P:GO:1901409	C:cyclin-dependent protein kinase holoenzyme complex; C:nucleus; F:cyclin-dependent protein serine/threonine kinase regulator activity; P:positive regulation of cyclin-dependent protein serine/threonine kinase activity; P:positive regulation of transcription by RNA polymerase II; P:regulation of cell cycle; P:positive regulation of phosphorylation of RNA polymerase II C-terminal domain			0	0
TRINITY_DN2604_c0_g1_i5	cyclin-c1-2-like isoform x1	7	C:GO:0000307; C:GO:0005634; F:GO:0016538; P:GO:0045737; P:GO:0045944; P:GO:0051726; P:GO:1901409	C:cyclin-dependent protein kinase holoenzyme complex; C:nucleus; F:cyclin-dependent protein serine/threonine kinase regulator activity; P:positive regulation of cyclin-dependent protein serine/threonine kinase activity; P:positive regulation of transcription by RNA polymerase II; P:regulation of cell cycle; P:positive regulation of phosphorylation of RNA polymerase II C-terminal domain			0	0
TRINITY_DN2604_c0_g1_i6	cyclin-c1-2-like isoform x2	7	C:GO:0000307; C:GO:0005634; F:GO:0016538; P:GO:0045737; P:GO:0045944; P:GO:0051726; P:GO:1901409	C:cyclin-dependent protein kinase holoenzyme complex; C:nucleus; F:cyclin-dependent protein serine/threonine kinase regulator activity; P:positive regulation of cyclin-dependent protein serine/threonine kinase activity; P:positive regulation of transcription by RNA polymerase II; P:regulation of cell cycle; P:positive regulation of phosphorylation of RNA polymerase II C-terminal domain			0	0
TRINITY_DN2604_c0_g1_i7	cyclin-c1-2-like isoform x1	7	C:GO:0000307; C:GO:0005634; F:GO:0016538; P:GO:0045737; P:GO:0045944; P:GO:0051726; P:GO:1901409	C:cyclin-dependent protein kinase holoenzyme complex; C:nucleus; F:cyclin-dependent protein serine/threonine kinase regulator activity; P:positive regulation of cyclin-dependent protein serine/threonine kinase activity; P:positive regulation of transcription by RNA polymerase II; P:regulation of cell cycle; P:positive regulation of phosphorylation of RNA polymerase II C-terminal domain			0	0
TRINITY_DN26409_c0_g1_i1	40s ribosomal protein s28	13	P:GO:0000028; P:GO:0002119; F:GO:0003723; F:GO:0003735; P:GO:0006407; P:GO:0006412; P:GO:0006915; P:GO:0007281; P:GO:0008406; F:GO:0016787; P:GO:0018996; C:GO:0022627; P:GO:0030490	P:ribosomal small subunit assembly; P:nematode larval development; F:RNA binding; F:structural constituent of ribosome; P:rRNA export from nucleus; P:translation; P:apoptotic process; P:germ cell development; P:gonad development; F:hydrolase activity; P:molting cycle, collagen and cuticulin-based cuticle; C:cytosolic small ribosomal subunit; P:maturation of SSU-rRNA			0.456381	2.80543
TRINITY_DN2660_c0_g2_i1	cell division cycle protein 123 homolog	6	P:GO:0001732; C:GO:0005737; P:GO:0006417; P:GO:0007050; P:GO:0007346; P:GO:0010197	P:formation of cytoplasmic translation initiation complex; C:cytoplasm; P:regulation of translation; P:cell cycle arrest; P:regulation of mitotic cell cycle; P:polar nucleus fusion			1.80313	2.00512
TRINITY_DN2660_c0_g2_i2	cell division cycle protein 123 homolog	6	P:GO:0001732; C:GO:0005737; P:GO:0006417; P:GO:0007050; P:GO:0007346; P:GO:0010197	P:formation of cytoplasmic translation initiation complex; C:cytoplasm; P:regulation of translation; P:cell cycle arrest; P:regulation of mitotic cell cycle; P:polar nucleus fusion			1.72447	2.36346
TRINITY_DN2660_c0_g2_i3	cell division cycle protein 123 homolog	6	P:GO:0001732; C:GO:0005737; P:GO:0006417; P:GO:0007050; P:GO:0007346; P:GO:0010197	P:formation of cytoplasmic translation initiation complex; C:cytoplasm; P:regulation of translation; P:cell cycle arrest; P:regulation of mitotic cell cycle; P:polar nucleus fusion			2.79115	1.8146
TRINITY_DN26674_c0_g1_i1	condensin-2 complex subunit d3-like	8	C:GO:0000779; C:GO:0000785; C:GO:0000799; F:GO:0003682; P:GO:0007076; P:GO:0010032; F:GO:0042393; P:GO:0051304	C:condensed chromosome, centromeric region; C:chromatin; C:nuclear condensin complex; F:chromatin binding; P:mitotic chromosome condensation; P:meiotic chromosome condensation; F:histone binding; P:chromosome separation			1.216	1.8407
TRINITY_DN26724_c0_g1_i1	cell division control protein 45 homolog	18	P:GO:0000727; C:GO:0000785; F:GO:0003682; F:GO:0003688; F:GO:0003697; C:GO:0005656; P:GO:0006267; P:GO:0006270; P:GO:0006279; C:GO:0031261; C:GO:0031298; P:GO:0031938; P:GO:0032508; F:GO:0043138; C:GO:0046809; P:GO:0048229; P:GO:1900087; P:GO:1902977	P:double-strand break repair via break-induced replication; C:chromatin; F:chromatin binding; F:DNA replication origin binding; F:single-stranded DNA binding; C:nuclear pre-replicative complex; P:pre-replicative complex assembly involved in nuclear cell cycle DNA replication; P:DNA replication initiation; P:premeiotic DNA replication; C:DNA replication preinitiation complex; C:replication fork pr…			1.80309	2.53309
TRINITY_DN27480_c0_g1_i1	65-kda microtubule-associated protein 3	4	P:GO:0000226; P:GO:0000910; F:GO:0008017; C:GO:0045298	P:microtubule cytoskeleton organization; P:cytokinesis; F:microtubule binding; C:tubulin complex			1.31352	2.06028
TRINITY_DN27628_c0_g1_i1	phosphoenolpyruvate phosphate translocator chloroplastic-like	11	F:GO:0004693; P:GO:0009069; F:GO:0015120; F:GO:0015121; P:GO:0015713; C:GO:0016021; P:GO:0016310; P:GO:0034219; P:GO:0051726; P:GO:0051726; P:GO:0089722	F:cyclin-dependent protein serine/threonine kinase activity; P:serine family amino acid metabolic process; F:phosphoglycerate transmembrane transporter activity; F:phosphoenolpyruvate:phosphate antiporter activity; P:phosphoglycerate transmembrane transport; C:integral component of membrane; P:phosphorylation; P:carbohydrate transmembrane transport; P:regulation of cell cycle; P:regulation of cel…	EC:2.7.11.22	Cyclin-dependent kinase	3.17502	2.63233
TRINITY_DN28246_c0_g1_i1	condensin-2 complex subunit d3	8	C:GO:0000779; C:GO:0000785; C:GO:0000799; F:GO:0003682; P:GO:0007076; P:GO:0010032; F:GO:0042393; P:GO:0051304	C:condensed chromosome, centromeric region; C:chromatin; C:nuclear condensin complex; F:chromatin binding; P:mitotic chromosome condensation; P:meiotic chromosome condensation; F:histone binding; P:chromosome separation			1.34908	1.50868
TRINITY_DN28246_c0_g2_i1	condensin-2 complex subunit d3	8	C:GO:0000779; C:GO:0000785; C:GO:0000799; F:GO:0003682; P:GO:0007076; P:GO:0010032; F:GO:0042393; P:GO:0051304	C:condensed chromosome, centromeric region; C:chromatin; C:nuclear condensin complex; F:chromatin binding; P:mitotic chromosome condensation; P:meiotic chromosome condensation; F:histone binding; P:chromosome separation			1.1314	1.65886
TRINITY_DN28510_c0_g2_i1	uncharacterized protein loc9269978	2	P:GO:0006259; P:GO:0051276	P:DNA metabolic process; P:chromosome organization			1.85668	0
TRINITY_DN2971_c0_g1_i1	cyclin-dependent kinases regulatory subunit 1	5	P:GO:0007049; F:GO:0016538; P:GO:0045859; P:GO:0051301; P:GO:0051726	P:cell cycle; F:cyclin-dependent protein serine/threonine kinase regulator activity; P:regulation of protein kinase activity; P:cell division; P:regulation of cell cycle			2.74302	2.47152
TRINITY_DN2971_c0_g1_i2	cyclin-dependent kinases regulatory subunit 1	5	P:GO:0007049; F:GO:0016538; P:GO:0045859; P:GO:0051301; P:GO:0051726	P:cell cycle; F:cyclin-dependent protein serine/threonine kinase regulator activity; P:regulation of protein kinase activity; P:cell division; P:regulation of cell cycle			1.93233	2.32126
TRINITY_DN2971_c0_g2_i1	cyclin-dependent kinases regulatory subunit 1	5	P:GO:0007049; F:GO:0016538; P:GO:0045859; P:GO:0051301; P:GO:0051726	P:cell cycle; F:cyclin-dependent protein serine/threonine kinase regulator activity; P:regulation of protein kinase activity; P:cell division; P:regulation of cell cycle			6.17779	6.51364
TRINITY_DN30181_c0_g1_i1	condensin-2 complex subunit d3	8	C:GO:0000779; C:GO:0000785; C:GO:0000799; F:GO:0003682; P:GO:0007076; P:GO:0010032; F:GO:0042393; P:GO:0051304	C:condensed chromosome, centromeric region; C:chromatin; C:nuclear condensin complex; F:chromatin binding; P:mitotic chromosome condensation; P:meiotic chromosome condensation; F:histone binding; P:chromosome separation			0.584575	1.71145
TRINITY_DN30229_c0_g1_i1	uncharacterized protein loc105160349	2	C:GO:0005634; P:GO:0051726	C:nucleus; P:regulation of cell cycle			0.665569	0.362876
TRINITY_DN30229_c0_g1_i2	uncharacterized protein loc105160349	2	C:GO:0005634; P:GO:0051726	C:nucleus; P:regulation of cell cycle			3.97379	3.58303
TRINITY_DN31633_c0_g1_i1	serine threonine-protein kinase rio3 isoform x2	9	F:GO:0004674; F:GO:0005515; F:GO:0005524; C:GO:0005829; P:GO:0006364; P:GO:0006468; P:GO:0007059; P:GO:0009069; F:GO:0046872	F:protein serine/threonine kinase activity; F:protein binding; F:ATP binding; C:cytosol; P:rRNA processing; P:protein phosphorylation; P:chromosome segregation; P:serine family amino acid metabolic process; F:metal ion binding	EC:2.7.11.0	n/a	0	1.50431
TRINITY_DN31777_c0_g1_i1	partial	12	P:GO:0002119; F:GO:0005524; C:GO:0005788; P:GO:0007281; P:GO:0008406; P:GO:0010171; F:GO:0016887; P:GO:0030968; F:GO:0032440; C:GO:0034663; P:GO:0040011; P:GO:0055114	P:nematode larval development; F:ATP binding; C:endoplasmic reticulum lumen; P:germ cell development; P:gonad development; P:body morphogenesis; F:ATPase activity; P:endoplasmic reticulum unfolded protein response; F:2-alkenal reductase [NAD(P)] activity; C:endoplasmic reticulum chaperone complex; P:locomotion; P:oxidation-reduction process	EC:1.3.1.74; EC:3.6.1.3	2-alkenal reductase (NAD(P)(+)); Adenosinetriphosphatase	0	2.17532
TRINITY_DN31903_c0_g1_i1	uncharacterized protein loc105163762 isoform x1	5	C:GO:0005815; P:GO:0007020; F:GO:0015631; P:GO:0022402; C:GO:0045298	C:microtubule organizing center; P:microtubule nucleation; F:tubulin binding; P:cell cycle process; C:tubulin complex			2.26705	2.50819
TRINITY_DN33476_c0_g1_i1	kinesin-like protein kin-12d	9	P:GO:0000911; F:GO:0003777; F:GO:0005524; C:GO:0005871; C:GO:0005874; P:GO:0007018; F:GO:0008017; F:GO:0016887; C:GO:0045298	P:cytokinesis by cell plate formation; F:microtubule motor activity; F:ATP binding; C:kinesin complex; C:microtubule; P:microtubule-based movement; F:microtubule binding; F:ATPase activity; C:tubulin complex	EC:3.6.1.3	Adenosinetriphosphatase	1.05152	1.03329
TRINITY_DN33958_c0_g1_i1	h aca ribonucleoprotein complex subunit 4	9	P:GO:0001522; F:GO:0003723; C:GO:0005730; P:GO:0006364; P:GO:0007281; P:GO:0009267; F:GO:0009982; P:GO:0022008; P:GO:0035220	P:pseudouridine synthesis; F:RNA binding; C:nucleolus; P:rRNA processing; P:germ cell development; P:cellular response to starvation; F:pseudouridine synthase activity; P:neurogenesis; P:wing disc development	EC:5.4.99.12	tRNA pseudouridine(38-40) synthase	0	2.28978
TRINITY_DN34218_c0_g1_i1	phragmoplast orienting kinesin 2	9	P:GO:0000911; F:GO:0003777; F:GO:0005524; C:GO:0005871; C:GO:0005874; P:GO:0007018; F:GO:0008017; F:GO:0016887; C:GO:0045298	P:cytokinesis by cell plate formation; F:microtubule motor activity; F:ATP binding; C:kinesin complex; C:microtubule; P:microtubule-based movement; F:microtubule binding; F:ATPase activity; C:tubulin complex	EC:3.6.1.3	Adenosinetriphosphatase	1.7852	1.45979
TRINITY_DN36286_c0_g1_i1	dna repair protein rad51 homolog 3	16	F:GO:0000150; F:GO:0000400; P:GO:0000730; C:GO:0000794; F:GO:0003690; F:GO:0003697; F:GO:0004520; F:GO:0005524; C:GO:0005654; P:GO:0006308; P:GO:0006312; P:GO:0007131; F:GO:0008094; P:GO:0010212; P:GO:0042148; P:GO:0070192	F:recombinase activity; F:four-way junction DNA binding; P:DNA recombinase assembly; C:condensed nuclear chromosome; F:double-stranded DNA binding; F:single-stranded DNA binding; F:endodeoxyribonuclease activity; F:ATP binding; C:nucleoplasm; P:DNA catabolic process; P:mitotic recombination; P:reciprocal meiotic recombination; F:DNA-dependent ATPase activity; P:response to ionizing radiation; P:s…			0.899924	1.30957
TRINITY_DN36385_c0_g1_i1	cyclin-l1-1	10	C:GO:0000307; C:GO:0005634; C:GO:0009506; P:GO:0009651; F:GO:0016538; F:GO:0019901; P:GO:0045737; P:GO:0045944; P:GO:0051726; P:GO:1901409	C:cyclin-dependent protein kinase holoenzyme complex; C:nucleus; C:plasmodesma; P:response to salt stress; F:cyclin-dependent protein serine/threonine kinase regulator activity; F:protein kinase binding; P:positive regulation of cyclin-dependent protein serine/threonine kinase activity; P:positive regulation of transcription by RNA polymerase II; P:regulation of cell cycle; P:positive regulation …			4.42571	4.24259
TRINITY_DN36432_c0_g1_i1	separase isoform x1	10	C:GO:0005634; P:GO:0006508; P:GO:0006996; F:GO:0008233; C:GO:0015630; P:GO:0022414; C:GO:0044430; P:GO:0050794; P:GO:0051304; P:GO:0098813	C:nucleus; P:proteolysis; P:organelle organization; F:peptidase activity; C:microtubule cytoskeleton; P:reproductive process; C:cytoskeletal part; P:regulation of cellular process; P:chromosome separation; P:nuclear chromosome segregation			1.22237	1.59632
TRINITY_DN36959_c0_g1_i1	dna repair protein rad51 homolog	18	F:GO:0000150; F:GO:0000400; P:GO:0000730; C:GO:0000794; F:GO:0003690; F:GO:0003697; F:GO:0004520; F:GO:0005524; C:GO:0005654; P:GO:0006308; P:GO:0006312; P:GO:0006355; P:GO:0007131; F:GO:0008094; P:GO:0010212; P:GO:0042148; P:GO:0070192; P:GO:1990426	F:recombinase activity; F:four-way junction DNA binding; P:DNA recombinase assembly; C:condensed nuclear chromosome; F:double-stranded DNA binding; F:single-stranded DNA binding; F:endodeoxyribonuclease activity; F:ATP binding; C:nucleoplasm; P:DNA catabolic process; P:mitotic recombination; P:regulation of transcription, DNA-templated; P:reciprocal meiotic recombination; F:DNA-dependent ATPase a…			1.74389	0
TRINITY_DN37508_c0_g1_i1	chromodomain-helicase-dna-binding protein mi-2 homolog isoform x1	10	F:GO:0003677; F:GO:0005524; P:GO:0006325; P:GO:0006355; P:GO:0007051; P:GO:0007098; F:GO:0008026; F:GO:0008270; C:GO:0016581; F:GO:0016740	F:DNA binding; F:ATP binding; P:chromatin organization; P:regulation of transcription, DNA-templated; P:spindle organization; P:centrosome cycle; F:ATP-dependent helicase activity; F:zinc ion binding; C:NuRD complex; F:transferase activity			0	1.76041
TRINITY_DN37835_c0_g1_i1	actin-related protein 7	5	C:GO:0005634; P:GO:0006325; P:GO:0009653; P:GO:0009793; P:GO:0010227	C:nucleus; P:chromatin organization; P:anatomical structure morphogenesis; P:embryo development ending in seed dormancy; P:floral organ abscission			5.1331	4.77358
TRINITY_DN38913_c0_g1_i1	transcription factor partial	90	C:GO:0000118; P:GO:0000122; F:GO:0000978; F:GO:0000981; F:GO:0001047; F:GO:0001227; F:GO:0001228; P:GO:0001569; P:GO:0001649; P:GO:0001755; P:GO:0001756; P:GO:0002040; F:GO:0003682; C:GO:0005719; C:GO:0005737; F:GO:0008013; F:GO:0008134; F:GO:0008301; P:GO:0010718; C:GO:0016342; P:GO:0021542; P:GO:0021854; P:GO:0021861; P:GO:0021873; P:GO:0021879; P:GO:0021915; P:GO:0021943; P:GO:0021986; P:GO:00…	C:histone deacetylase complex; P:negative regulation of transcription by RNA polymerase II; F:RNA polymerase II proximal promoter sequence-specific DNA binding; F:DNA-binding transcription factor activity, RNA polymerase II-specific; F:core promoter binding; F:DNA-binding transcription repressor activity, RNA polymerase II-specific; F:DNA-binding transcription activator activity, RNA polymerase I…			0	1.61414
TRINITY_DN39058_c0_g1_i1	65-kda microtubule-associated protein 3	4	P:GO:0000226; P:GO:0000910; F:GO:0008017; C:GO:0045298	P:microtubule cytoskeleton organization; P:cytokinesis; F:microtubule binding; C:tubulin complex			1.06171	1.3135
TRINITY_DN39468_c0_g1_i1	tpr repeat-containing protein zip4	6	P:GO:0000712; C:GO:0005634; C:GO:0005694; P:GO:0007140; P:GO:0007143; C:GO:0009507	P:resolution of meiotic recombination intermediates; C:nucleus; C:chromosome; P:male meiotic nuclear division; P:female meiotic nuclear division; C:chloroplast			0.924971	1.21118
TRINITY_DN39762_c0_g1_i1	dna mismatch repair protein msh2	16	C:GO:0000228; F:GO:0000400; F:GO:0000403; F:GO:0000404; F:GO:0000406; P:GO:0000710; F:GO:0003684; F:GO:0005524; P:GO:0006301; P:GO:0006311; F:GO:0032137; F:GO:0032138; C:GO:0032301; C:GO:0032302; P:GO:0043570; P:GO:0045128	C:nuclear chromosome; F:four-way junction DNA binding; F:Y-form DNA binding; F:heteroduplex DNA loop binding; F:double-strand/single-strand DNA junction binding; P:meiotic mismatch repair; F:damaged DNA binding; F:ATP binding; P:postreplication repair; P:meiotic gene conversion; F:guanine/thymine mispair binding; F:single base insertion or deletion binding; C:MutSalpha complex; C:MutSbeta complex…			1.98972	2.05003
TRINITY_DN40600_c0_g1_i1	atp-dependent rna helicase ddx3x-like	8	F:GO:0003676; F:GO:0004004; F:GO:0005524; P:GO:0006413; P:GO:0007059; P:GO:0010468; P:GO:0010501; C:GO:0036464	F:nucleic acid binding; F:ATP-dependent RNA helicase activity; F:ATP binding; P:translational initiation; P:chromosome segregation; P:regulation of gene expression; P:RNA secondary structure unwinding; C:cytoplasmic ribonucleoprotein granule			0	1.63065
TRINITY_DN41316_c0_g1_i1	separase isoform x2	8	F:GO:0004197; C:GO:0005634; C:GO:0005737; C:GO:0005813; P:GO:0006508; P:GO:0051307; C:GO:0072686; P:GO:1901970	F:cysteine-type endopeptidase activity; C:nucleus; C:cytoplasm; C:centrosome; P:proteolysis; P:meiotic chromosome separation; C:mitotic spindle; P:positive regulation of mitotic sister chromatid separation	EC:3.4.22.0	n/a	0.935398	0.775876
TRINITY_DN41444_c0_g1_i1	nad-dependent protein deacetylase sirtuin-1 isoform x2	92	P:GO:0000012; C:GO:0000118; P:GO:0000122; P:GO:0000183; P:GO:0000720; P:GO:0001938; F:GO:0002039; P:GO:0002821; F:GO:0003714; F:GO:0003950; C:GO:0005637; C:GO:0005667; C:GO:0005677; C:GO:0005719; C:GO:0005720; C:GO:0005730; C:GO:0005739; P:GO:0006260; P:GO:0006343; P:GO:0006344; P:GO:0006346; P:GO:0006471; P:GO:0007346; F:GO:0008022; P:GO:0010565; P:GO:0010876; P:GO:0016239; P:GO:0016567; C:GO:00…	P:single strand break repair; C:histone deacetylase complex; P:negative regulation of transcription by RNA polymerase II; P:chromatin silencing at rDNA; P:pyrimidine dimer repair by nucleotide-excision repair; P:positive regulation of endothelial cell proliferation; F:p53 binding; P:positive regulation of adaptive immune response; F:transcription corepressor activity; F:NAD+ ADP-ribosyltransferas…	EC:2.4.2.30	NAD(+) ADP-ribosyltransferase	0	1.70795
TRINITY_DN41837_c0_g1_i1	chromodomain-helicase-dna-binding protein mi-2 homolog	9	F:GO:0003677; F:GO:0005524; P:GO:0006325; P:GO:0006355; P:GO:0007051; P:GO:0007098; F:GO:0008026; F:GO:0008270; C:GO:0016581	F:DNA binding; F:ATP binding; P:chromatin organization; P:regulation of transcription, DNA-templated; P:spindle organization; P:centrosome cycle; F:ATP-dependent helicase activity; F:zinc ion binding; C:NuRD complex			0	1.87541
TRINITY_DN42927_c0_g1_i1	kinesin-like protein kin-12d isoform x1	9	P:GO:0000911; F:GO:0003777; F:GO:0005524; C:GO:0005871; C:GO:0005874; P:GO:0007018; F:GO:0008017; F:GO:0016887; C:GO:0045298	P:cytokinesis by cell plate formation; F:microtubule motor activity; F:ATP binding; C:kinesin complex; C:microtubule; P:microtubule-based movement; F:microtubule binding; F:ATPase activity; C:tubulin complex	EC:3.6.1.3	Adenosinetriphosphatase	0.603674	1.42757
TRINITY_DN43612_c0_g1_i1	dna topoisomerase 2 isoform x2	24	C:GO:0000118; P:GO:0000712; C:GO:0000792; P:GO:0000819; P:GO:0001764; F:GO:0003682; F:GO:0003918; F:GO:0005080; F:GO:0005524; C:GO:0005829; P:GO:0006265; P:GO:0006268; P:GO:0006312; P:GO:0007409; F:GO:0008022; F:GO:0008301; C:GO:0009295; C:GO:0009330; F:GO:0016491; P:GO:0030900; F:GO:0042826; P:GO:0044774; F:GO:0046982; P:GO:0055114	C:histone deacetylase complex; P:resolution of meiotic recombination intermediates; C:heterochromatin; P:sister chromatid segregation; P:neuron migration; F:chromatin binding; F:DNA topoisomerase type II (ATP-hydrolyzing) activity; F:protein kinase C binding; F:ATP binding; C:cytosol; P:DNA topological change; P:DNA unwinding involved in DNA replication; P:mitotic recombination; P:axonogenesis; F…	EC:5.99.1.3	DNA topoisomerase (ATP-hydrolyzing)	0	1.73737
TRINITY_DN44301_c0_g1_i1	dna repair protein rad51 homolog	18	F:GO:0000150; F:GO:0000400; P:GO:0000730; C:GO:0000794; F:GO:0003690; F:GO:0003697; F:GO:0004520; F:GO:0005524; C:GO:0005654; P:GO:0006308; P:GO:0006312; P:GO:0006355; P:GO:0007131; F:GO:0008094; P:GO:0010212; P:GO:0042148; P:GO:0070192; P:GO:1990426	F:recombinase activity; F:four-way junction DNA binding; P:DNA recombinase assembly; C:condensed nuclear chromosome; F:double-stranded DNA binding; F:single-stranded DNA binding; F:endodeoxyribonuclease activity; F:ATP binding; C:nucleoplasm; P:DNA catabolic process; P:mitotic recombination; P:regulation of transcription, DNA-templated; P:reciprocal meiotic recombination; F:DNA-dependent ATPase a…			1.35498	0.283522
TRINITY_DN4790_c0_g2_i2	dna topoisomerase 6 subunit a	13	C:GO:0000228; P:GO:0000706; F:GO:0003677; F:GO:0003918; F:GO:0005524; P:GO:0006265; P:GO:0006308; P:GO:0007131; P:GO:0009957; F:GO:0016889; P:GO:0042138; F:GO:0042802; F:GO:0046872	C:nuclear chromosome; P:meiotic DNA double-strand break processing; F:DNA binding; F:DNA topoisomerase type II (ATP-hydrolyzing) activity; F:ATP binding; P:DNA topological change; P:DNA catabolic process; P:reciprocal meiotic recombination; P:epidermal cell fate specification; F:endodeoxyribonuclease activity, producing 3'-phosphomonoesters; P:meiotic DNA double-strand break formation; F:identica…	EC:3.1.22.0; EC:5.99.1.3	n/a; DNA topoisomerase (ATP-hydrolyzing)	0	3.6033
TRINITY_DN486_c0_g1_i1	trafficking protein particle complex ii-specific subunit 120 homolog isoform x2	2	P:GO:0000911; C:GO:0005802	P:cytokinesis by cell plate formation; C:trans-Golgi network			0	0
TRINITY_DN486_c0_g1_i12	trafficking protein particle complex ii-specific subunit 120 homolog isoform x2	2	P:GO:0000911; C:GO:0005802	P:cytokinesis by cell plate formation; C:trans-Golgi network			0	0
TRINITY_DN486_c0_g1_i16	trafficking protein particle complex ii-specific subunit 120 homolog	5	P:GO:0000911; C:GO:0012505; C:GO:0043227; C:GO:0043229; C:GO:0044444	P:cytokinesis by cell plate formation; C:endomembrane system; C:membrane-bounded organelle; C:intracellular organelle; C:cytoplasmic part			3.8202	0
TRINITY_DN486_c0_g1_i5	trafficking protein particle complex ii-specific subunit 120 homolog isoform x3	2	P:GO:0000911; C:GO:0005802	P:cytokinesis by cell plate formation; C:trans-Golgi network			2.80859	3.17541
TRINITY_DN4989_c0_g1_i1	cdk5rap3-like protein	3	P:GO:0000079; P:GO:0007346; C:GO:0012505	P:regulation of cyclin-dependent protein serine/threonine kinase activity; P:regulation of mitotic cell cycle; C:endomembrane system			0	0
TRINITY_DN4989_c0_g1_i3	cdk5rap3-like protein	3	P:GO:0000079; P:GO:0007346; C:GO:0012505	P:regulation of cyclin-dependent protein serine/threonine kinase activity; P:regulation of mitotic cell cycle; C:endomembrane system			0.985278	0.5516
TRINITY_DN5053_c0_g1_i1	dna topoisomerase 6 subunit a	14	C:GO:0000228; F:GO:0000287; P:GO:0000706; P:GO:0000737; F:GO:0003677; F:GO:0003918; F:GO:0005524; P:GO:0006265; P:GO:0007131; C:GO:0009330; P:GO:0009957; F:GO:0016889; P:GO:0042138; F:GO:0042802	C:nuclear chromosome; F:magnesium ion binding; P:meiotic DNA double-strand break processing; P:DNA catabolic process, endonucleolytic; F:DNA binding; F:DNA topoisomerase type II (ATP-hydrolyzing) activity; F:ATP binding; P:DNA topological change; P:reciprocal meiotic recombination; C:DNA topoisomerase complex (ATP-hydrolyzing); P:epidermal cell fate specification; F:endodeoxyribonuclease activity…	EC:3.1.22.0; EC:5.99.1.3	n/a; DNA topoisomerase (ATP-hydrolyzing)	4.59228	5.28657
TRINITY_DN5421_c0_g1_i1	uncharacterized protein loc105163866	3	P:GO:0000917; F:GO:0005525; F:GO:0016787	P:division septum assembly; F:GTP binding; F:hydrolase activity			5.66413	5.25572
TRINITY_DN5759_c0_g1_i1	cell cycle checkpoint protein rad17 isoform x1	4	F:GO:0000166; C:GO:0005634; P:GO:0006281; P:GO:0007049	F:nucleotide binding; C:nucleus; P:DNA repair; P:cell cycle			0	0
TRINITY_DN5759_c0_g1_i10	cell cycle checkpoint protein rad17	3	C:GO:0005634; P:GO:0006281; P:GO:0007049	C:nucleus; P:DNA repair; P:cell cycle			0	0.0418484
TRINITY_DN5759_c0_g1_i15	cell cycle checkpoint protein rad17 isoform x1	4	F:GO:0000166; C:GO:0005634; P:GO:0006281; P:GO:0007049	F:nucleotide binding; C:nucleus; P:DNA repair; P:cell cycle			0.666687	0.27064
TRINITY_DN5759_c0_g1_i16	cell cycle checkpoint protein rad17	4	F:GO:0000166; C:GO:0005634; P:GO:0006281; P:GO:0007049	F:nucleotide binding; C:nucleus; P:DNA repair; P:cell cycle			0.12871	0
TRINITY_DN5759_c0_g1_i5	cell cycle checkpoint protein	3	C:GO:0005634; P:GO:0006281; P:GO:0007049	C:nucleus; P:DNA repair; P:cell cycle			0.114522	0
TRINITY_DN5759_c0_g1_i8	cell cycle checkpoint protein rad17 isoform x1	4	F:GO:0000166; C:GO:0005634; P:GO:0006281; P:GO:0007049	F:nucleotide binding; C:nucleus; P:DNA repair; P:cell cycle			0	0
TRINITY_DN5759_c0_g3_i1	cell cycle checkpoint protein rad17 isoform x2	3	C:GO:0005634; P:GO:0006282; P:GO:0007049	C:nucleus; P:regulation of DNA repair; P:cell cycle			1.26163	1.53022
TRINITY_DN609_c1_g1_i10	histone h3-like centromeric protein htr12	7	C:GO:0000775; C:GO:0000786; F:GO:0003677; C:GO:0005634; F:GO:0046982; P:GO:0051301; P:GO:0051307	C:chromosome, centromeric region; C:nucleosome; F:DNA binding; C:nucleus; F:protein heterodimerization activity; P:cell division; P:meiotic chromosome separation			2.97542	2.16317
TRINITY_DN6202_c1_g1_i2	augmin subunit 2	5	P:GO:0000278; P:GO:0000911; P:GO:0007020; P:GO:0031023; P:GO:0051225	P:mitotic cell cycle; P:cytokinesis by cell plate formation; P:microtubule nucleation; P:microtubule organizing center organization; P:spindle assembly			4.46123	4.54667
TRINITY_DN6572_c0_g1_i1	dynamin-related protein 5a	3	P:GO:0000910; F:GO:0003924; F:GO:0005525	P:cytokinesis; F:GTPase activity; F:GTP binding			0.344246	0
TRINITY_DN6572_c0_g1_i13	dynamin-related protein 5a	3	P:GO:0000910; F:GO:0003924; F:GO:0005525	P:cytokinesis; F:GTPase activity; F:GTP binding			0.668899	0.82163
TRINITY_DN6572_c0_g1_i7	dynamin-related protein 5a	3	P:GO:0000910; F:GO:0003924; F:GO:0005525	P:cytokinesis; F:GTPase activity; F:GTP binding			0	0
TRINITY_DN6572_c0_g2_i1	dynamin-related protein 5a	4	P:GO:0000911; F:GO:0003924; F:GO:0005525; C:GO:0009504	P:cytokinesis by cell plate formation; F:GTPase activity; F:GTP binding; C:cell plate			1.41117	1.70795
TRINITY_DN6572_c0_g3_i2	dynamin-related protein 5a	4	P:GO:0000911; F:GO:0003924; F:GO:0005525; C:GO:0009504	P:cytokinesis by cell plate formation; F:GTPase activity; F:GTP binding; C:cell plate			0.645943	0.633257
TRINITY_DN6652_c0_g1_i12	transcription factor myb51-like isoform x1	6	F:GO:0003677; F:GO:0003700; C:GO:0005667; P:GO:0006355; P:GO:0006355; P:GO:0007049	F:DNA binding; F:DNA-binding transcription factor activity; C:transcription factor complex; P:regulation of transcription, DNA-templated; P:regulation of transcription, DNA-templated; P:cell cycle			0.251861	0.246244
TRINITY_DN6652_c0_g1_i16	transcription factor myb51-like isoform x1	6	F:GO:0003677; F:GO:0003700; C:GO:0005667; P:GO:0006355; P:GO:0006355; P:GO:0007049	F:DNA binding; F:DNA-binding transcription factor activity; C:transcription factor complex; P:regulation of transcription, DNA-templated; P:regulation of transcription, DNA-templated; P:cell cycle			0.161791	0.277738
TRINITY_DN6652_c0_g1_i19	myb-related transcription factor	6	F:GO:0003677; F:GO:0003700; C:GO:0005667; P:GO:0006355; P:GO:0006355; P:GO:0007049	F:DNA binding; F:DNA-binding transcription factor activity; C:transcription factor complex; P:regulation of transcription, DNA-templated; P:regulation of transcription, DNA-templated; P:cell cycle			1.35293	1.03364
TRINITY_DN6652_c0_g1_i3	transcription factor myb51-like isoform x1	6	F:GO:0003677; F:GO:0003700; C:GO:0005667; P:GO:0006355; P:GO:0006355; P:GO:0007049	F:DNA binding; F:DNA-binding transcription factor activity; C:transcription factor complex; P:regulation of transcription, DNA-templated; P:regulation of transcription, DNA-templated; P:cell cycle			0	0
TRINITY_DN688_c0_g1_i3	partial	8	P:GO:0000413; F:GO:0003755; F:GO:0005515; C:GO:0005783; C:GO:0005829; C:GO:0005886; C:GO:0009506; P:GO:0051726	P:protein peptidyl-prolyl isomerization; F:peptidyl-prolyl cis-trans isomerase activity; F:protein binding; C:endoplasmic reticulum; C:cytosol; C:plasma membrane; C:plasmodesma; P:regulation of cell cycle	EC:5.2.1.8	Peptidylprolyl isomerase	3.8455	0.886606
TRINITY_DN7287_c0_g1_i1	replication protein a 70 kda dna-binding subunit a	8	C:GO:0000790; F:GO:0003677; P:GO:0006260; P:GO:0006281; P:GO:0007141; P:GO:0009555; P:GO:0048232; P:GO:0051026	C:nuclear chromatin; F:DNA binding; P:DNA replication; P:DNA repair; P:male meiosis I; P:pollen development; P:male gamete generation; P:chiasma assembly			0.0759871	0.189946
TRINITY_DN7287_c0_g1_i2	replication protein a 70 kda dna-binding subunit a	8	C:GO:0000790; F:GO:0003677; P:GO:0006260; P:GO:0006281; P:GO:0007141; P:GO:0009555; P:GO:0048232; P:GO:0051026	C:nuclear chromatin; F:DNA binding; P:DNA replication; P:DNA repair; P:male meiosis I; P:pollen development; P:male gamete generation; P:chiasma assembly			2.70477	2.86745
TRINITY_DN744_c0_g1_i13	retrovirus-related pol polyprotein from transposon tnt 1-94	8	F:GO:0003676; P:GO:0007049; F:GO:0008270; P:GO:0015074; F:GO:0016538; P:GO:0045859; P:GO:0051301; P:GO:0051726	F:nucleic acid binding; P:cell cycle; F:zinc ion binding; P:DNA integration; F:cyclin-dependent protein serine/threonine kinase regulator activity; P:regulation of protein kinase activity; P:cell division; P:regulation of cell cycle			7.04013	6.26086
TRINITY_DN744_c0_g1_i8	retrovirus-related pol polyprotein from transposon tnt 1-94	8	F:GO:0003676; P:GO:0007049; F:GO:0008270; P:GO:0015074; F:GO:0016538; P:GO:0045859; P:GO:0051301; P:GO:0051726	F:nucleic acid binding; P:cell cycle; F:zinc ion binding; P:DNA integration; F:cyclin-dependent protein serine/threonine kinase regulator activity; P:regulation of protein kinase activity; P:cell division; P:regulation of cell cycle			0.594243	5.98642
TRINITY_DN744_c0_g1_i9	retrovirus-related pol polyprotein from transposon tnt 1-94	8	F:GO:0003676; P:GO:0007049; F:GO:0008270; P:GO:0015074; F:GO:0016538; P:GO:0045859; P:GO:0051301; P:GO:0051726	F:nucleic acid binding; P:cell cycle; F:zinc ion binding; P:DNA integration; F:cyclin-dependent protein serine/threonine kinase regulator activity; P:regulation of protein kinase activity; P:cell division; P:regulation of cell cycle			4.43395	1.19151
TRINITY_DN7477_c0_g1_i1	65-kda microtubule-associated protein 1-like	4	P:GO:0000226; P:GO:0000910; F:GO:0008017; C:GO:0045298	P:microtubule cytoskeleton organization; P:cytokinesis; F:microtubule binding; C:tubulin complex			4.589	5.154
TRINITY_DN7477_c0_g2_i1	65-kda microtubule-associated protein 1-like	4	P:GO:0000226; P:GO:0000910; F:GO:0008017; C:GO:0045298	P:microtubule cytoskeleton organization; P:cytokinesis; F:microtubule binding; C:tubulin complex			5.22832	5.50857
TRINITY_DN7705_c0_g1_i4	cell division control protein 2 homolog d	9	P:GO:0000278; F:GO:0004693; F:GO:0005524; P:GO:0006468; F:GO:0008353; P:GO:0009069; P:GO:0051301; P:GO:0051726; P:GO:0051726	P:mitotic cell cycle; F:cyclin-dependent protein serine/threonine kinase activity; F:ATP binding; P:protein phosphorylation; F:RNA polymerase II CTD heptapeptide repeat kinase activity; P:serine family amino acid metabolic process; P:cell division; P:regulation of cell cycle; P:regulation of cell cycle	EC:2.7.11.23; EC:2.7.11.22	[RNA-polymerase]-subunit kinase; Cyclin-dependent kinase	3.84792	3.45733
TRINITY_DN7810_c0_g1_i1	structural maintenance of chromosomes protein 6b-like isoform x2	5	P:GO:0000724; F:GO:0005524; C:GO:0030915; P:GO:0051276; P:GO:0071139	P:double-strand break repair via homologous recombination; F:ATP binding; C:Smc5-Smc6 complex; P:chromosome organization; P:resolution of recombination intermediates			1.94126	1.11426
TRINITY_DN7810_c0_g1_i2	structural maintenance of chromosomes protein 6b isoform x1	5	P:GO:0000724; F:GO:0005524; C:GO:0030915; P:GO:0051276; P:GO:0071139	P:double-strand break repair via homologous recombination; F:ATP binding; C:Smc5-Smc6 complex; P:chromosome organization; P:resolution of recombination intermediates			4.15784	4.09409
TRINITY_DN7810_c0_g1_i3	structural maintenance of chromosomes protein 6b	5	P:GO:0000724; F:GO:0005524; C:GO:0030915; P:GO:0051276; P:GO:0071139	P:double-strand break repair via homologous recombination; F:ATP binding; C:Smc5-Smc6 complex; P:chromosome organization; P:resolution of recombination intermediates			1.6567	1.13777
TRINITY_DN7829_c0_g1_i2	serine threonine-protein kinase aurora-1-like	11	C:GO:0000780; F:GO:0005524; C:GO:0005876; P:GO:0007052; P:GO:0009069; C:GO:0031616; C:GO:0032133; P:GO:0032465; F:GO:0035174; P:GO:0035404; C:GO:0051233	C:condensed nuclear chromosome, centromeric region; F:ATP binding; C:spindle microtubule; P:mitotic spindle organization; P:serine family amino acid metabolic process; C:spindle pole centrosome; C:chromosome passenger complex; P:regulation of cytokinesis; F:histone serine kinase activity; P:histone-serine phosphorylation; C:spindle midzone			0.616126	0.474954
TRINITY_DN7829_c0_g1_i3	serine threonine-protein kinase aurora-1-like	11	C:GO:0000780; F:GO:0005524; C:GO:0005876; P:GO:0007052; P:GO:0009069; C:GO:0031616; C:GO:0032133; P:GO:0032465; F:GO:0035174; P:GO:0035404; C:GO:0051233	C:condensed nuclear chromosome, centromeric region; F:ATP binding; C:spindle microtubule; P:mitotic spindle organization; P:serine family amino acid metabolic process; C:spindle pole centrosome; C:chromosome passenger complex; P:regulation of cytokinesis; F:histone serine kinase activity; P:histone-serine phosphorylation; C:spindle midzone			0	0
TRINITY_DN7829_c0_g1_i4	aurora-like kinase partial	11	C:GO:0000780; F:GO:0005524; C:GO:0005876; P:GO:0007052; P:GO:0009069; C:GO:0031616; C:GO:0032133; P:GO:0032465; F:GO:0035174; P:GO:0035404; C:GO:0051233	C:condensed nuclear chromosome, centromeric region; F:ATP binding; C:spindle microtubule; P:mitotic spindle organization; P:serine family amino acid metabolic process; C:spindle pole centrosome; C:chromosome passenger complex; P:regulation of cytokinesis; F:histone serine kinase activity; P:histone-serine phosphorylation; C:spindle midzone			0	0
TRINITY_DN7829_c0_g1_i5	aurora-like kinase partial	11	C:GO:0000780; F:GO:0005524; C:GO:0005876; P:GO:0007052; P:GO:0009069; C:GO:0031616; C:GO:0032133; P:GO:0032465; F:GO:0035174; P:GO:0035404; C:GO:0051233	C:condensed nuclear chromosome, centromeric region; F:ATP binding; C:spindle microtubule; P:mitotic spindle organization; P:serine family amino acid metabolic process; C:spindle pole centrosome; C:chromosome passenger complex; P:regulation of cytokinesis; F:histone serine kinase activity; P:histone-serine phosphorylation; C:spindle midzone			0	0
TRINITY_DN7829_c0_g1_i6	aurora-like kinase partial	5	F:GO:0004674; F:GO:0005524; P:GO:0006468; P:GO:0007049; P:GO:0009069	F:protein serine/threonine kinase activity; F:ATP binding; P:protein phosphorylation; P:cell cycle; P:serine family amino acid metabolic process	EC:2.7.11.0	n/a	0.516068	0
TRINITY_DN7829_c0_g1_i7	aurora-like kinase partial	11	C:GO:0000780; F:GO:0005524; C:GO:0005876; P:GO:0007052; P:GO:0009069; C:GO:0031616; C:GO:0032133; P:GO:0032465; F:GO:0035174; P:GO:0035404; C:GO:0051233	C:condensed nuclear chromosome, centromeric region; F:ATP binding; C:spindle microtubule; P:mitotic spindle organization; P:serine family amino acid metabolic process; C:spindle pole centrosome; C:chromosome passenger complex; P:regulation of cytokinesis; F:histone serine kinase activity; P:histone-serine phosphorylation; C:spindle midzone			0	0
TRINITY_DN7835_c0_g1_i1	structural maintenance of chromosomes protein 4	4	F:GO:0005524; C:GO:0005634; C:GO:0005694; P:GO:0051276	F:ATP binding; C:nucleus; C:chromosome; P:chromosome organization			0.938043	1.26174
TRINITY_DN7835_c0_g1_i12	structural maintenance of chromosomes protein 4	4	F:GO:0005524; C:GO:0005634; C:GO:0005694; P:GO:0051276	F:ATP binding; C:nucleus; C:chromosome; P:chromosome organization			0	0
TRINITY_DN7835_c0_g1_i16	structural maintenance of chromosomes protein 4	4	F:GO:0005524; C:GO:0005634; C:GO:0005694; P:GO:0051276	F:ATP binding; C:nucleus; C:chromosome; P:chromosome organization			0.709329	0.852423
TRINITY_DN7835_c0_g1_i4	structural maintenance of chromosomes protein 4	4	F:GO:0005524; C:GO:0005634; C:GO:0005694; P:GO:0051276	F:ATP binding; C:nucleus; C:chromosome; P:chromosome organization			2.72237	2.54491
TRINITY_DN7835_c0_g1_i5	structural maintenance of chromosomes protein 4	4	F:GO:0005524; C:GO:0005634; C:GO:0005694; P:GO:0051276	F:ATP binding; C:nucleus; C:chromosome; P:chromosome organization			1.42277	1.67218
TRINITY_DN7835_c0_g1_i6	structural maintenance of chromosomes protein 4	4	F:GO:0005524; C:GO:0005634; C:GO:0005694; P:GO:0051276	F:ATP binding; C:nucleus; C:chromosome; P:chromosome organization			0.391217	0
TRINITY_DN7835_c1_g1_i1	structural maintenance of chromosomes protein 4	4	F:GO:0005524; C:GO:0005634; C:GO:0005694; P:GO:0051276	F:ATP binding; C:nucleus; C:chromosome; P:chromosome organization			3.1516	3.66796
TRINITY_DN8221_c0_g1_i1	protein nedd1	7	P:GO:0000919; C:GO:0005828; P:GO:0009553; P:GO:0009555; P:GO:0032467; P:GO:0060236; P:GO:2000694	P:cell plate assembly; C:kinetochore microtubule; P:embryo sac development; P:pollen development; P:positive regulation of cytokinesis; P:regulation of mitotic spindle organization; P:regulation of phragmoplast microtubule organization			0.624082	0.611741
TRINITY_DN8221_c0_g1_i2	protein nedd1	7	P:GO:0000919; C:GO:0005828; P:GO:0009553; P:GO:0009555; P:GO:0032467; P:GO:0060236; P:GO:2000694	P:cell plate assembly; C:kinetochore microtubule; P:embryo sac development; P:pollen development; P:positive regulation of cytokinesis; P:regulation of mitotic spindle organization; P:regulation of phragmoplast microtubule organization			0	0.158572
TRINITY_DN8221_c0_g1_i3	protein nedd1	7	P:GO:0000919; C:GO:0005828; P:GO:0009553; P:GO:0009555; P:GO:0032467; P:GO:0060236; P:GO:2000694	P:cell plate assembly; C:kinetochore microtubule; P:embryo sac development; P:pollen development; P:positive regulation of cytokinesis; P:regulation of mitotic spindle organization; P:regulation of phragmoplast microtubule organization			2.04922	1.76421
TRINITY_DN8283_c0_g1_i1	cyclin-dependent kinase inhibitor 5	3	C:GO:0044424; P:GO:0045786; P:GO:0071901	C:intracellular part; P:negative regulation of cell cycle; P:negative regulation of protein serine/threonine kinase activity			4.88919	4.85894
TRINITY_DN8384_c0_g1_i2	ribonucleoside-diphosphate reductase small chain a	10	F:GO:0004748; C:GO:0005971; P:GO:0006144; P:GO:0006206; P:GO:0007275; P:GO:0009186; P:GO:0009263; C:GO:0016021; P:GO:0051726; P:GO:0055114	F:ribonucleoside-diphosphate reductase activity, thioredoxin disulfide as acceptor; C:ribonucleoside-diphosphate reductase complex; P:purine nucleobase metabolic process; P:pyrimidine nucleobase metabolic process; P:multicellular organism development; P:deoxyribonucleoside diphosphate metabolic process; P:deoxyribonucleotide biosynthetic process; C:integral component of membrane; P:regulation of …	EC:1.17.4.1	Ribonucleoside-diphosphate reductase	4.52361	3.87001
TRINITY_DN8384_c0_g1_i3	ribonucleoside-diphosphate reductase small chain a	9	F:GO:0004748; C:GO:0005971; P:GO:0006144; P:GO:0006206; P:GO:0007275; P:GO:0009186; C:GO:0016021; P:GO:0051726; P:GO:0055114	F:ribonucleoside-diphosphate reductase activity, thioredoxin disulfide as acceptor; C:ribonucleoside-diphosphate reductase complex; P:purine nucleobase metabolic process; P:pyrimidine nucleobase metabolic process; P:multicellular organism development; P:deoxyribonucleoside diphosphate metabolic process; C:integral component of membrane; P:regulation of cell cycle; P:oxidation-reduction process	EC:1.17.4.1	Ribonucleoside-diphosphate reductase	0.734672	0.160665
TRINITY_DN8495_c0_g1_i9	dna mismatch repair protein msh6	13	C:GO:0000228; F:GO:0000400; P:GO:0000710; F:GO:0003684; F:GO:0005524; P:GO:0006290; P:GO:0007131; P:GO:0009411; F:GO:0032137; F:GO:0032138; C:GO:0032301; P:GO:0043570; P:GO:0045910	C:nuclear chromosome; F:four-way junction DNA binding; P:meiotic mismatch repair; F:damaged DNA binding; F:ATP binding; P:pyrimidine dimer repair; P:reciprocal meiotic recombination; P:response to UV; F:guanine/thymine mispair binding; F:single base insertion or deletion binding; C:MutSalpha complex; P:maintenance of DNA repeat elements; P:negative regulation of DNA recombination			0.315935	0.665703
TRINITY_DN867_c0_g3_i1	cell division control protein 2 homolog a-like	9	P:GO:0000278; F:GO:0004693; F:GO:0005524; P:GO:0006468; F:GO:0008353; P:GO:0009069; P:GO:0051301; P:GO:0051726; P:GO:0051726	P:mitotic cell cycle; F:cyclin-dependent protein serine/threonine kinase activity; F:ATP binding; P:protein phosphorylation; F:RNA polymerase II CTD heptapeptide repeat kinase activity; P:serine family amino acid metabolic process; P:cell division; P:regulation of cell cycle; P:regulation of cell cycle	EC:2.7.11.23; EC:2.7.11.22	[RNA-polymerase]-subunit kinase; Cyclin-dependent kinase	4.86004	4.78506
TRINITY_DN867_c0_g3_i3	cell division control protein 2 homolog a	9	P:GO:0000278; F:GO:0004693; F:GO:0005524; P:GO:0006468; F:GO:0008353; P:GO:0009069; P:GO:0051301; P:GO:0051726; P:GO:0051726	P:mitotic cell cycle; F:cyclin-dependent protein serine/threonine kinase activity; F:ATP binding; P:protein phosphorylation; F:RNA polymerase II CTD heptapeptide repeat kinase activity; P:serine family amino acid metabolic process; P:cell division; P:regulation of cell cycle; P:regulation of cell cycle	EC:2.7.11.23; EC:2.7.11.22	[RNA-polymerase]-subunit kinase; Cyclin-dependent kinase	4.63205	4.09174
TRINITY_DN8790_c0_g2_i1	dna topoisomerase 2	12	P:GO:0000712; P:GO:0000819; F:GO:0003677; F:GO:0003918; F:GO:0005524; C:GO:0005634; P:GO:0006265; P:GO:0006268; P:GO:0006312; C:GO:0009295; C:GO:0009330; P:GO:0044774	P:resolution of meiotic recombination intermediates; P:sister chromatid segregation; F:DNA binding; F:DNA topoisomerase type II (ATP-hydrolyzing) activity; F:ATP binding; C:nucleus; P:DNA topological change; P:DNA unwinding involved in DNA replication; P:mitotic recombination; C:nucleoid; C:DNA topoisomerase complex (ATP-hydrolyzing); P:mitotic DNA integrity checkpoint	EC:5.99.1.3	DNA topoisomerase (ATP-hydrolyzing)	2.88213	3.11469
TRINITY_DN8949_c1_g2_i2	double-strand break repair protein mre11 isoform x2	9	C:GO:0000791; C:GO:0000795; F:GO:0004519; P:GO:0006302; F:GO:0008408; F:GO:0030145; C:GO:0030870; P:GO:0051321; P:GO:0090305	C:euchromatin; C:synaptonemal complex; F:endonuclease activity; P:double-strand break repair; F:3'-5' exonuclease activity; F:manganese ion binding; C:Mre11 complex; P:meiotic cell cycle; P:nucleic acid phosphodiester bond hydrolysis			0.283061	0.125187
TRINITY_DN8949_c1_g2_i5	double-strand break repair protein mre11 isoform x2	7	F:GO:0004519; P:GO:0006302; F:GO:0008408; F:GO:0030145; C:GO:0030870; P:GO:0051321; P:GO:0090305	F:endonuclease activity; P:double-strand break repair; F:3'-5' exonuclease activity; F:manganese ion binding; C:Mre11 complex; P:meiotic cell cycle; P:nucleic acid phosphodiester bond hydrolysis			1.14927	1.03468
TRINITY_DN9069_c0_g1_i2	cyclin-dependent kinase inhibitor 7-like	4	F:GO:0004861; C:GO:0005634; P:GO:0007050; P:GO:0071901	F:cyclin-dependent protein serine/threonine kinase inhibitor activity; C:nucleus; P:cell cycle arrest; P:negative regulation of protein serine/threonine kinase activity			0.820262	0.320832
TRINITY_DN9292_c0_g2_i1	65-kda microtubule-associated protein 3-like	4	P:GO:0000226; P:GO:0000910; F:GO:0008017; C:GO:0045298	P:microtubule cytoskeleton organization; P:cytokinesis; F:microtubule binding; C:tubulin complex			1.79224	1.54746
TRINITY_DN9292_c0_g3_i1	65-kda microtubule-associated protein 3	4	P:GO:0000226; P:GO:0000910; F:GO:0008017; C:GO:0045298	P:microtubule cytoskeleton organization; P:cytokinesis; F:microtubule binding; C:tubulin complex			1.04705	1.1286
TRINITY_DN9292_c0_g3_i2	65-kda microtubule-associated protein 3-like	4	P:GO:0000226; P:GO:0000910; F:GO:0008017; C:GO:0045298	P:microtubule cytoskeleton organization; P:cytokinesis; F:microtubule binding; C:tubulin complex			0	0
TRINITY_DN9322_c0_g1_i2	g-protein coupled receptor 1	19	P:GO:0000278; F:GO:0004888; C:GO:0005774; C:GO:0005794; C:GO:0005886; P:GO:0006571; P:GO:0007166; P:GO:0007202; P:GO:0009094; P:GO:0009735; P:GO:0009742; P:GO:0009785; P:GO:0009788; P:GO:0009908; P:GO:0009939; P:GO:0010231; P:GO:0010244; C:GO:0016021; P:GO:0032960	P:mitotic cell cycle; F:transmembrane signaling receptor activity; C:vacuolar membrane; C:Golgi apparatus; C:plasma membrane; P:tyrosine biosynthetic process; P:cell surface receptor signaling pathway; P:activation of phospholipase C activity; P:L-phenylalanine biosynthetic process; P:response to cytokinin; P:brassinosteroid mediated signaling pathway; P:blue light signaling pathway; P:negative r…			2.07001	1.82509
TRINITY_DN9322_c0_g2_i1	g-protein coupled receptor 1	19	P:GO:0000278; F:GO:0004888; C:GO:0005774; C:GO:0005794; C:GO:0005886; P:GO:0006571; P:GO:0007166; P:GO:0007202; P:GO:0009094; P:GO:0009735; P:GO:0009742; P:GO:0009785; P:GO:0009788; P:GO:0009908; P:GO:0009939; P:GO:0010231; P:GO:0010244; C:GO:0016021; P:GO:0032960	P:mitotic cell cycle; F:transmembrane signaling receptor activity; C:vacuolar membrane; C:Golgi apparatus; C:plasma membrane; P:tyrosine biosynthetic process; P:cell surface receptor signaling pathway; P:activation of phospholipase C activity; P:L-phenylalanine biosynthetic process; P:response to cytokinin; P:brassinosteroid mediated signaling pathway; P:blue light signaling pathway; P:negative r…			0	0
TRINITY_DN9322_c0_g2_i2	g-protein coupled receptor 1	19	P:GO:0000278; F:GO:0004888; C:GO:0005774; C:GO:0005794; C:GO:0005886; P:GO:0006571; P:GO:0007166; P:GO:0007202; P:GO:0009094; P:GO:0009735; P:GO:0009742; P:GO:0009785; P:GO:0009788; P:GO:0009908; P:GO:0009939; P:GO:0010231; P:GO:0010244; C:GO:0016021; P:GO:0032960	P:mitotic cell cycle; F:transmembrane signaling receptor activity; C:vacuolar membrane; C:Golgi apparatus; C:plasma membrane; P:tyrosine biosynthetic process; P:cell surface receptor signaling pathway; P:activation of phospholipase C activity; P:L-phenylalanine biosynthetic process; P:response to cytokinin; P:brassinosteroid mediated signaling pathway; P:blue light signaling pathway; P:negative r…			0.860408	0.710716
TRINITY_DN9322_c0_g2_i3	g-protein coupled receptor 1	19	P:GO:0000278; F:GO:0004888; C:GO:0005774; C:GO:0005794; C:GO:0005886; P:GO:0006571; P:GO:0007166; P:GO:0007202; P:GO:0009094; P:GO:0009735; P:GO:0009742; P:GO:0009785; P:GO:0009788; P:GO:0009908; P:GO:0009939; P:GO:0010231; P:GO:0010244; C:GO:0016021; P:GO:0032960	P:mitotic cell cycle; F:transmembrane signaling receptor activity; C:vacuolar membrane; C:Golgi apparatus; C:plasma membrane; P:tyrosine biosynthetic process; P:cell surface receptor signaling pathway; P:activation of phospholipase C activity; P:L-phenylalanine biosynthetic process; P:response to cytokinin; P:brassinosteroid mediated signaling pathway; P:blue light signaling pathway; P:negative r…			1.72471	1.3531
TRINITY_DN9327_c0_g1_i1	serine threonine-protein kinase aurora-3	13	P:GO:0000226; P:GO:0000278; C:GO:0000775; F:GO:0005524; C:GO:0005634; C:GO:0005819; P:GO:0007059; P:GO:0009069; P:GO:0032465; F:GO:0035175; P:GO:0043987; P:GO:0043988; F:GO:0044022	P:microtubule cytoskeleton organization; P:mitotic cell cycle; C:chromosome, centromeric region; F:ATP binding; C:nucleus; C:spindle; P:chromosome segregation; P:serine family amino acid metabolic process; P:regulation of cytokinesis; F:histone kinase activity (H3-S10 specific); P:histone H3-S10 phosphorylation; P:histone H3-S28 phosphorylation; F:histone kinase activity (H3-S28 specific)			0.316244	0.262173
TRINITY_DN9327_c0_g1_i2	serine threonine-protein kinase aurora-3	14	C:GO:0000780; F:GO:0005524; C:GO:0005876; P:GO:0007052; P:GO:0007059; P:GO:0009069; C:GO:0031616; C:GO:0032133; P:GO:0032465; F:GO:0035175; P:GO:0043987; P:GO:0043988; F:GO:0044022; C:GO:0051233	C:condensed nuclear chromosome, centromeric region; F:ATP binding; C:spindle microtubule; P:mitotic spindle organization; P:chromosome segregation; P:serine family amino acid metabolic process; C:spindle pole centrosome; C:chromosome passenger complex; P:regulation of cytokinesis; F:histone kinase activity (H3-S10 specific); P:histone H3-S10 phosphorylation; P:histone H3-S28 phosphorylation; F:hi…			0.902978	0.67281
TRINITY_DN9379_c0_g1_i1	nuclear pore complex protein nup133	10	C:GO:0000777; P:GO:0000972; P:GO:0006325; P:GO:0006355; P:GO:0006405; P:GO:0006606; F:GO:0017056; F:GO:0017056; C:GO:0031080; P:GO:0031081	C:condensed chromosome kinetochore; P:transcription-dependent tethering of RNA polymerase II gene DNA at nuclear periphery; P:chromatin organization; P:regulation of transcription, DNA-templated; P:RNA export from nucleus; P:protein import into nucleus; F:structural constituent of nuclear pore; F:structural constituent of nuclear pore; C:nuclear pore outer ring; P:nuclear pore distribution			3.01176	3.02539
TRINITY_DN9565_c0_g1_i1	dna mismatch repair protein msh4	9	C:GO:0000794; F:GO:0003684; F:GO:0005524; P:GO:0007129; C:GO:0009506; P:GO:0010777; F:GO:0030983; C:GO:0032300; C:GO:0043073	C:condensed nuclear chromosome; F:damaged DNA binding; F:ATP binding; P:synapsis; C:plasmodesma; P:meiotic mismatch repair involved in reciprocal meiotic recombination; F:mismatched DNA binding; C:mismatch repair complex; C:germ cell nucleus			0	0
TRINITY_DN9565_c0_g1_i2	dna mismatch repair protein msh4	8	C:GO:0000794; F:GO:0005524; P:GO:0007129; C:GO:0009506; P:GO:0010777; C:GO:0016021; F:GO:0030983; C:GO:0043073	C:condensed nuclear chromosome; F:ATP binding; P:synapsis; C:plasmodesma; P:meiotic mismatch repair involved in reciprocal meiotic recombination; C:integral component of membrane; F:mismatched DNA binding; C:germ cell nucleus			0.613891	0.351639
TRINITY_DN9565_c0_g1_i3	dna mismatch repair protein msh4	9	C:GO:0000794; F:GO:0003684; F:GO:0005524; P:GO:0007129; C:GO:0009506; P:GO:0010777; F:GO:0030983; C:GO:0032300; C:GO:0043073	C:condensed nuclear chromosome; F:damaged DNA binding; F:ATP binding; P:synapsis; C:plasmodesma; P:meiotic mismatch repair involved in reciprocal meiotic recombination; F:mismatched DNA binding; C:mismatch repair complex; C:germ cell nucleus			0	0
TRINITY_DN9565_c0_g1_i4	dna mismatch repair protein msh4	9	C:GO:0000794; F:GO:0003684; F:GO:0005524; P:GO:0007129; C:GO:0009506; P:GO:0010777; F:GO:0030983; C:GO:0032300; C:GO:0043073	C:condensed nuclear chromosome; F:damaged DNA binding; F:ATP binding; P:synapsis; C:plasmodesma; P:meiotic mismatch repair involved in reciprocal meiotic recombination; F:mismatched DNA binding; C:mismatch repair complex; C:germ cell nucleus			0	0
TRINITY_DN9565_c0_g1_i5	dna mismatch repair protein msh4	9	C:GO:0000794; F:GO:0003684; F:GO:0005524; P:GO:0007129; C:GO:0009506; P:GO:0010777; F:GO:0030983; C:GO:0032300; C:GO:0043073	C:condensed nuclear chromosome; F:damaged DNA binding; F:ATP binding; P:synapsis; C:plasmodesma; P:meiotic mismatch repair involved in reciprocal meiotic recombination; F:mismatched DNA binding; C:mismatch repair complex; C:germ cell nucleus			0	0
TRINITY_DN9565_c0_g1_i6	dna mismatch repair protein msh4 isoform x2	8	C:GO:0000794; F:GO:0005524; P:GO:0007129; C:GO:0009506; P:GO:0010777; C:GO:0016021; F:GO:0030983; C:GO:0043073	C:condensed nuclear chromosome; F:ATP binding; P:synapsis; C:plasmodesma; P:meiotic mismatch repair involved in reciprocal meiotic recombination; C:integral component of membrane; F:mismatched DNA binding; C:germ cell nucleus			0.295219	0.472733
TRINITY_DN968_c0_g1_i1	ras-related protein raba2a	8	P:GO:0000911; F:GO:0005525; C:GO:0005768; C:GO:0005829; C:GO:0005886; P:GO:0007264; C:GO:0009504; F:GO:0016787	P:cytokinesis by cell plate formation; F:GTP binding; C:endosome; C:cytosol; C:plasma membrane; P:small GTPase mediated signal transduction; C:cell plate; F:hydrolase activity			5.99769	6.11742
TRINITY_DN968_c0_g2_i1	ras-related protein raba2a	7	P:GO:0000911; F:GO:0005525; C:GO:0005768; C:GO:0005829; C:GO:0005886; P:GO:0007264; C:GO:0009504	P:cytokinesis by cell plate formation; F:GTP binding; C:endosome; C:cytosol; C:plasma membrane; P:small GTPase mediated signal transduction; C:cell plate			5.4127	6.53917
TRINITY_DN977_c0_g1_i1	sumo-activating enzyme subunit 1b-1-like	5	C:GO:0005634; C:GO:0005829; P:GO:0007346; P:GO:0016925; F:GO:0019948	C:nucleus; C:cytosol; P:regulation of mitotic cell cycle; P:protein sumoylation; F:SUMO activating enzyme activity			1.17501	0.884795
TRINITY_DN977_c0_g1_i2	sumo-activating enzyme subunit 1b-1-like	5	C:GO:0005634; C:GO:0005829; P:GO:0007346; P:GO:0016925; F:GO:0019948	C:nucleus; C:cytosol; P:regulation of mitotic cell cycle; P:protein sumoylation; F:SUMO activating enzyme activity			3.86333	3.63319
TRINITY_DN977_c0_g1_i3	sumo-activating enzyme subunit 1b-1-like	5	C:GO:0005634; C:GO:0005829; P:GO:0007346; P:GO:0016925; F:GO:0019948	C:nucleus; C:cytosol; P:regulation of mitotic cell cycle; P:protein sumoylation; F:SUMO activating enzyme activity			2.20592	2.17824
TRINITY_DN9900_c0_g1_i2	cyclin-h1-1 isoform x1	7	C:GO:0000307; F:GO:0016538; P:GO:0045737; P:GO:0045944; P:GO:0051726; C:GO:0070985; P:GO:1901409	C:cyclin-dependent protein kinase holoenzyme complex; F:cyclin-dependent protein serine/threonine kinase regulator activity; P:positive regulation of cyclin-dependent protein serine/threonine kinase activity; P:positive regulation of transcription by RNA polymerase II; P:regulation of cell cycle; C:transcription factor TFIIK complex; P:positive regulation of phosphorylation of RNA polymerase II C…			1.39822	1.30047
TRINITY_DN9900_c0_g1_i3	cyclin-h1-1 isoform x1	7	C:GO:0000307; F:GO:0016538; P:GO:0045737; P:GO:0045944; P:GO:0051726; C:GO:0070985; P:GO:1901409	C:cyclin-dependent protein kinase holoenzyme complex; F:cyclin-dependent protein serine/threonine kinase regulator activity; P:positive regulation of cyclin-dependent protein serine/threonine kinase activity; P:positive regulation of transcription by RNA polymerase II; P:regulation of cell cycle; C:transcription factor TFIIK complex; P:positive regulation of phosphorylation of RNA polymerase II C…			1.61609	1.76824
