# Supplementary material for: Transcriptome Analysis of Young Ovaries Reveals Candidate Genes Involved in Gamete Formation in Lantana camara
Source: Plants (Basel). 2019 Aug 2;8(8):263. doi: 10.3390/plants8080263 (PMC6724078; doi:10.3390/plants8080263)
Supplement: Supplementary file 1 [file plants-08-00263-s001.zip › Supplementary Table 4.xlsx]

## Sheet: Sheet1
Table S4. Transcription factors predicted from the unique transcript sequences of Lantana camara.
Transcript ID	Transcription factor family name
TRINITY_DN23405_c0_g2_i1	RAV
TRINITY_DN1006_c0_g1_i1	TCP
TRINITY_DN1006_c0_g1_i2	TCP
TRINITY_DN1007_c1_g1_i3	NAC
TRINITY_DN1007_c1_g1_i4	NAC
TRINITY_DN10224_c0_g1_i1	NF-YA
TRINITY_DN10224_c0_g1_i2	NF-YA
TRINITY_DN10224_c0_g1_i6	NF-YA
TRINITY_DN10307_c0_g1_i1	GRAS
TRINITY_DN10307_c0_g1_i2	GRAS
TRINITY_DN10452_c0_g1_i1	SBP
TRINITY_DN10452_c0_g1_i2	SBP
TRINITY_DN10466_c0_g1_i1	bHLH
TRINITY_DN1050_c0_g2_i4	Dof
TRINITY_DN10558_c0_g1_i2	LBD
TRINITY_DN10558_c0_g1_i3	LBD
TRINITY_DN1065_c0_g1_i2	bZIP
TRINITY_DN1065_c0_g1_i4	bZIP
TRINITY_DN1065_c0_g1_i5	bZIP
TRINITY_DN1065_c0_g1_i6	bZIP
TRINITY_DN1065_c0_g1_i7	bZIP
TRINITY_DN1068_c0_g1_i1	WRKY
TRINITY_DN1068_c0_g2_i2	WRKY
TRINITY_DN1068_c0_g3_i1	WRKY
TRINITY_DN1068_c0_g3_i2	WRKY
TRINITY_DN10758_c0_g1_i1	Dof
TRINITY_DN10901_c0_g1_i2	Dof
TRINITY_DN10901_c2_g1_i1	Dof
TRINITY_DN11248_c0_g1_i1	bHLH
TRINITY_DN11278_c1_g1_i1	NAC
TRINITY_DN11278_c1_g1_i2	NAC
TRINITY_DN11278_c1_g1_i3	NAC
TRINITY_DN11278_c1_g1_i4	NAC
TRINITY_DN11510_c0_g1_i1	NF-YB
TRINITY_DN11510_c0_g1_i2	NF-YB
TRINITY_DN1158_c2_g4_i1	bHLH
TRINITY_DN1158_c2_g5_i1	bHLH
TRINITY_DN1158_c2_g5_i2	bHLH
TRINITY_DN11771_c0_g1_i1	LBD
TRINITY_DN11771_c0_g1_i2	LBD
TRINITY_DN11771_c0_g1_i3	LBD
TRINITY_DN11771_c0_g1_i4	LBD
TRINITY_DN11771_c0_g1_i5	LBD
TRINITY_DN11788_c0_g1_i1	bZIP
TRINITY_DN1178_c1_g2_i1	WRKY
TRINITY_DN1178_c1_g2_i2	WRKY
TRINITY_DN1178_c1_g2_i3	WRKY
TRINITY_DN1178_c1_g2_i4	WRKY
TRINITY_DN1178_c1_g2_i5	WRKY
TRINITY_DN1178_c1_g2_i6	WRKY
TRINITY_DN1178_c1_g3_i1	WRKY
TRINITY_DN1178_c1_g3_i2	WRKY
TRINITY_DN1178_c1_g3_i3	WRKY
TRINITY_DN1178_c1_g4_i2	WRKY
TRINITY_DN11927_c0_g1_i1	Dof
TRINITY_DN11927_c0_g2_i2	Dof
TRINITY_DN11927_c0_g3_i2	Dof
TRINITY_DN11927_c0_g4_i1	Dof
TRINITY_DN1194_c1_g1_i1	HSF
TRINITY_DN1194_c1_g2_i1	HSF
TRINITY_DN1194_c1_g2_i2	HSF
TRINITY_DN1202_c1_g1_i2	bHLH
TRINITY_DN1202_c1_g1_i3	bHLH
TRINITY_DN1202_c1_g1_i4	bHLH
TRINITY_DN1202_c1_g1_i5	bHLH
TRINITY_DN1202_c1_g1_i6	bHLH
TRINITY_DN1202_c1_g1_i8	bHLH
TRINITY_DN1202_c1_g1_i9	bHLH
TRINITY_DN1202_c1_g2_i2	bHLH
TRINITY_DN12068_c0_g2_i2	SRS
TRINITY_DN12068_c0_g2_i5	SRS
TRINITY_DN12081_c1_g1_i1	bHLH
TRINITY_DN12081_c1_g1_i2	bHLH
TRINITY_DN1214_c0_g1_i1	HSF
TRINITY_DN1214_c0_g1_i2	HSF
TRINITY_DN1217_c0_g1_i1	BBR-BPC
TRINITY_DN1217_c0_g1_i2	BBR-BPC
TRINITY_DN12244_c0_g1_i1	NAC
TRINITY_DN12244_c1_g1_i1	NAC
TRINITY_DN1226_c1_g1_i2	LBD
TRINITY_DN12370_c0_g2_i1	GRAS
TRINITY_DN12458_c0_g1_i1	bHLH
TRINITY_DN12458_c0_g1_i5	bHLH
TRINITY_DN12565_c0_g1_i1	SBP
TRINITY_DN12565_c0_g1_i2	SBP
TRINITY_DN12579_c0_g2_i2	NAC
TRINITY_DN12588_c0_g1_i1	Trihelix
TRINITY_DN12588_c0_g1_i2	Trihelix
TRINITY_DN12588_c0_g1_i4	Trihelix
TRINITY_DN12621_c0_g2_i1	NAC
TRINITY_DN12732_c0_g1_i1	bZIP
TRINITY_DN12732_c0_g1_i2	bZIP
TRINITY_DN12777_c0_g1_i4	FAR1
TRINITY_DN12777_c0_g1_i5	FAR1
TRINITY_DN12777_c0_g1_i7	FAR1
TRINITY_DN1278_c0_g1_i1	GRAS
TRINITY_DN12843_c0_g1_i1	NAC
TRINITY_DN12876_c0_g1_i1	bZIP
TRINITY_DN1288_c0_g1_i1	bZIP
TRINITY_DN1288_c0_g3_i1	bZIP
TRINITY_DN12963_c0_g1_i3	HSF
TRINITY_DN13250_c0_g1_i1	NAC
TRINITY_DN13250_c0_g1_i2	NAC
TRINITY_DN13326_c0_g1_i1	bZIP
TRINITY_DN1351_c0_g1_i3	bHLH
TRINITY_DN1351_c0_g1_i5	bHLH
TRINITY_DN1351_c0_g1_i6	bHLH
TRINITY_DN13763_c0_g1_i1	NAC
TRINITY_DN13768_c0_g1_i2	bHLH
TRINITY_DN13828_c0_g1_i1	bHLH
TRINITY_DN13953_c0_g1_i1	NF-YB
TRINITY_DN14011_c0_g1_i1	NAC
TRINITY_DN14094_c0_g1_i1	WRKY
TRINITY_DN14094_c0_g1_i3	WRKY
TRINITY_DN1411_c0_g1_i1	bHLH
TRINITY_DN1411_c0_g1_i11	bHLH
TRINITY_DN1411_c0_g1_i14	bHLH
TRINITY_DN1411_c0_g1_i15	bHLH
TRINITY_DN1411_c0_g1_i16	bHLH
TRINITY_DN1411_c0_g1_i20	bHLH
TRINITY_DN1411_c0_g1_i21	bHLH
TRINITY_DN1411_c0_g1_i7	bHLH
TRINITY_DN1411_c0_g1_i8	bHLH
TRINITY_DN14162_c0_g1_i1	bHLH
TRINITY_DN1449_c0_g3_i2	Trihelix
TRINITY_DN1449_c0_g3_i8	Trihelix
TRINITY_DN1449_c0_g3_i9	Trihelix
TRINITY_DN14702_c1_g2_i1	ZF-HD
TRINITY_DN14702_c1_g3_i1	ZF-HD
TRINITY_DN14768_c0_g1_i1	LBD
TRINITY_DN14861_c0_g1_i1	Dof
TRINITY_DN14972_c0_g1_i1	bHLH
TRINITY_DN15081_c0_g1_i1	NAC
TRINITY_DN1508_c0_g1_i1	Dof
TRINITY_DN1508_c0_g1_i2	Dof
TRINITY_DN1508_c0_g1_i3	Dof
TRINITY_DN15315_c0_g1_i2	GRAS
TRINITY_DN15327_c0_g1_i2	bZIP
TRINITY_DN15512_c0_g1_i1	GATA
TRINITY_DN15523_c0_g1_i1	NAC
TRINITY_DN15664_c0_g2_i1	FAR1
TRINITY_DN16085_c0_g1_i1	bZIP
TRINITY_DN16085_c0_g1_i2	bZIP
TRINITY_DN16085_c0_g1_i3	bZIP
TRINITY_DN16085_c0_g1_i5	bZIP
TRINITY_DN16098_c0_g1_i2	SBP
TRINITY_DN16131_c0_g1_i1	NAC
TRINITY_DN16216_c0_g1_i1	bHLH
TRINITY_DN1632_c0_g3_i3	Trihelix
TRINITY_DN1652_c0_g1_i1	WRKY
TRINITY_DN1652_c0_g1_i2	WRKY
TRINITY_DN16696_c0_g1_i1	GeBP
TRINITY_DN16742_c0_g1_i1	HSF
TRINITY_DN17290_c0_g1_i10	bHLH
TRINITY_DN17290_c0_g1_i9	bHLH
TRINITY_DN17527_c0_g1_i1	Nin-like
TRINITY_DN1799_c0_g1_i1	bZIP
TRINITY_DN1799_c0_g1_i2	bZIP
TRINITY_DN18012_c0_g1_i1	Dof
TRINITY_DN1838_c0_g1_i10	bHLH
TRINITY_DN1838_c0_g1_i3	bHLH
TRINITY_DN1838_c0_g1_i5	bHLH
TRINITY_DN1838_c0_g1_i6	bHLH
TRINITY_DN1838_c0_g1_i9	bHLH
TRINITY_DN1847_c0_g1_i2	NF-YA
TRINITY_DN1847_c0_g1_i3	NF-YA
TRINITY_DN1847_c0_g1_i4	NF-YA
TRINITY_DN1847_c0_g1_i6	NF-YA
TRINITY_DN1847_c0_g1_i7	NF-YA
TRINITY_DN1847_c0_g1_i8	NF-YA
TRINITY_DN18835_c0_g1_i1	WRKY
TRINITY_DN1883_c0_g1_i1	YABBY
TRINITY_DN1883_c0_g1_i2	YABBY
TRINITY_DN1883_c0_g1_i3	YABBY
TRINITY_DN18960_c0_g1_i1	NF-YA
TRINITY_DN18960_c0_g1_i2	NF-YA
TRINITY_DN18960_c0_g1_i6	NF-YA
TRINITY_DN1902_c0_g1_i2	YABBY
TRINITY_DN1902_c0_g3_i1	YABBY
TRINITY_DN19301_c1_g1_i1	TCP
TRINITY_DN19400_c0_g1_i1	LBD
TRINITY_DN19693_c0_g1_i1	bHLH
TRINITY_DN19693_c0_g1_i11	bHLH
TRINITY_DN19693_c0_g1_i2	bHLH
TRINITY_DN19693_c0_g1_i3	bHLH
TRINITY_DN19693_c0_g1_i4	bHLH
TRINITY_DN19693_c0_g1_i6	bHLH
TRINITY_DN1980_c0_g1_i2	HSF
TRINITY_DN1980_c0_g1_i5	HSF
TRINITY_DN19983_c0_g1_i1	WRKY
TRINITY_DN20008_c0_g1_i1	NAC
TRINITY_DN20008_c0_g1_i2	NAC
TRINITY_DN20008_c0_g1_i3	NAC
TRINITY_DN20091_c0_g1_i1	Trihelix
TRINITY_DN20202_c0_g1_i1	NF-YB
TRINITY_DN20203_c0_g1_i1	FAR1
TRINITY_DN207_c1_g1_i3	BES1
TRINITY_DN20835_c0_g1_i1	bHLH
TRINITY_DN20848_c0_g1_i2	HSF
TRINITY_DN20857_c0_g1_i1	bHLH
TRINITY_DN20879_c0_g2_i1	NAC
TRINITY_DN21536_c0_g1_i1	NAC
TRINITY_DN22207_c0_g1_i2	SBP
TRINITY_DN22207_c0_g1_i4	SBP
TRINITY_DN22345_c0_g1_i1	bHLH
TRINITY_DN22476_c0_g1_i1	GRAS
TRINITY_DN2276_c0_g1_i1	GRAS
TRINITY_DN2276_c0_g1_i2	GRAS
TRINITY_DN22917_c0_g2_i1	bHLH
TRINITY_DN22917_c0_g2_i2	bHLH
TRINITY_DN22917_c0_g4_i1	bHLH
TRINITY_DN23015_c0_g1_i1	LBD
TRINITY_DN2310_c0_g2_i4	NAC
TRINITY_DN2310_c0_g2_i6	NAC
TRINITY_DN2310_c0_g2_i8	NAC
TRINITY_DN23552_c0_g1_i1	WRKY
TRINITY_DN2358_c0_g1_i1	NAC
TRINITY_DN2358_c0_g1_i2	NAC
TRINITY_DN2358_c0_g1_i3	NAC
TRINITY_DN2368_c0_g1_i3	VOZ
TRINITY_DN2368_c0_g1_i4	VOZ
TRINITY_DN2368_c0_g1_i5	VOZ
TRINITY_DN2370_c0_g1_i19	bZIP
TRINITY_DN23755_c0_g1_i1	NF-YC
TRINITY_DN2375_c0_g1_i2	bHLH
TRINITY_DN2375_c0_g1_i3	bHLH
TRINITY_DN237_c1_g2_i1	SBP
TRINITY_DN237_c1_g2_i2	SBP
TRINITY_DN2386_c0_g1_i2	bHLH
TRINITY_DN2386_c0_g1_i3	bHLH
TRINITY_DN2457_c0_g1_i1	E2F/DP
TRINITY_DN2457_c0_g1_i2	E2F/DP
TRINITY_DN2457_c0_g1_i3	E2F/DP
TRINITY_DN2457_c0_g1_i6	E2F/DP
TRINITY_DN25049_c0_g1_i1	FAR1
TRINITY_DN2537_c1_g1_i1	SRS
TRINITY_DN2537_c1_g4_i2	SRS
TRINITY_DN25475_c0_g1_i1	EIL
TRINITY_DN2548_c0_g1_i3	GeBP
TRINITY_DN2567_c0_g1_i1	bHLH
TRINITY_DN2567_c0_g1_i3	bHLH
TRINITY_DN2567_c0_g1_i4	bHLH
TRINITY_DN26361_c0_g1_i1	HSF
TRINITY_DN2702_c0_g1_i1	SBP
TRINITY_DN2750_c0_g1_i2	FAR1
TRINITY_DN2750_c0_g2_i1	FAR1
TRINITY_DN2750_c0_g2_i2	FAR1
TRINITY_DN2750_c0_g2_i3	FAR1
TRINITY_DN27535_c0_g1_i1	bHLH
TRINITY_DN2789_c1_g1_i1	WRKY
TRINITY_DN2789_c1_g1_i2	WRKY
TRINITY_DN2789_c1_g1_i3	WRKY
TRINITY_DN28022_c0_g1_i1	LBD
TRINITY_DN2805_c0_g1_i1	WRKY
TRINITY_DN2805_c0_g1_i12	WRKY
TRINITY_DN2805_c0_g1_i13	WRKY
TRINITY_DN28566_c0_g1_i1	WRKY
TRINITY_DN2911_c0_g2_i1	bHLH
TRINITY_DN2911_c0_g4_i1	bHLH
TRINITY_DN29378_c0_g1_i1	bZIP
TRINITY_DN29424_c0_g1_i1	SRS
TRINITY_DN29625_c0_g1_i6	FAR1
TRINITY_DN29797_c0_g1_i1	GRAS
TRINITY_DN2988_c1_g1_i1	Trihelix
TRINITY_DN2988_c1_g2_i1	Trihelix
TRINITY_DN2988_c1_g2_i2	Trihelix
TRINITY_DN3000_c0_g1_i1	NAC
TRINITY_DN30162_c0_g1_i1	SRS
TRINITY_DN30259_c0_g1_i1	NAC
TRINITY_DN3044_c0_g1_i1	WRKY
TRINITY_DN3044_c0_g1_i3	WRKY
TRINITY_DN3056_c0_g1_i3	GRAS
TRINITY_DN3056_c0_g1_i6	GRAS
TRINITY_DN30596_c0_g1_i1	bHLH
TRINITY_DN30596_c0_g2_i1	bHLH
TRINITY_DN30652_c0_g1_i1	GATA
TRINITY_DN31126_c0_g2_i1	bZIP
TRINITY_DN31476_c0_g1_i1	GRAS
TRINITY_DN3153_c0_g1_i2	TCP
TRINITY_DN31660_c0_g1_i1	SBP
TRINITY_DN3179_c0_g1_i1	EIL
TRINITY_DN3179_c0_g1_i3	EIL
TRINITY_DN3179_c0_g1_i4	EIL
TRINITY_DN3179_c0_g2_i2	EIL
TRINITY_DN3245_c0_g2_i1	EIL
TRINITY_DN3267_c0_g1_i1	GRAS
TRINITY_DN32896_c0_g1_i1	NAC
TRINITY_DN33100_c0_g1_i1	bHLH
TRINITY_DN3329_c0_g1_i1	bZIP
TRINITY_DN3329_c0_g1_i2	bZIP
TRINITY_DN3389_c0_g1_i3	bHLH
TRINITY_DN34067_c0_g1_i1	NAC
TRINITY_DN3446_c0_g1_i2	WRKY
TRINITY_DN3448_c0_g1_i1	bZIP
TRINITY_DN3448_c0_g1_i2	bZIP
TRINITY_DN35101_c0_g1_i1	TCP
TRINITY_DN35563_c0_g1_i1	bHLH
TRINITY_DN35603_c0_g1_i1	bHLH
TRINITY_DN3570_c0_g1_i1	Nin-like
TRINITY_DN3570_c0_g1_i11	Nin-like
TRINITY_DN3570_c0_g1_i13	Nin-like
TRINITY_DN3570_c0_g1_i4	Nin-like
TRINITY_DN3570_c0_g1_i5	Nin-like
TRINITY_DN3586_c0_g1_i4	bZIP
TRINITY_DN3586_c0_g1_i5	bZIP
TRINITY_DN36276_c0_g1_i1	bHLH
TRINITY_DN36387_c0_g1_i1	bZIP
TRINITY_DN36445_c0_g1_i1	HRT-like
TRINITY_DN36868_c0_g1_i1	NAC
TRINITY_DN37105_c0_g1_i1	bHLH
TRINITY_DN3726_c0_g1_i3	WRKY
TRINITY_DN37748_c0_g1_i1	TCP
TRINITY_DN37804_c0_g1_i1	bHLH
TRINITY_DN38054_c0_g1_i1	bHLH
TRINITY_DN3839_c0_g1_i1	FAR1
TRINITY_DN384_c1_g1_i1	LBD
TRINITY_DN39683_c0_g1_i1	TCP
TRINITY_DN39926_c0_g1_i1	bHLH
TRINITY_DN4002_c0_g1_i3	bHLH
TRINITY_DN4002_c0_g1_i4	bHLH
TRINITY_DN4002_c0_g1_i5	bHLH
TRINITY_DN4002_c0_g1_i7	bHLH
TRINITY_DN40490_c0_g1_i1	NAC
TRINITY_DN4058_c2_g1_i1	TCP
TRINITY_DN4058_c2_g1_i2	TCP
TRINITY_DN41058_c0_g1_i1	TCP
TRINITY_DN410_c2_g1_i2	BBR-BPC
TRINITY_DN410_c2_g1_i3	BBR-BPC
TRINITY_DN410_c2_g1_i5	BBR-BPC
TRINITY_DN42803_c0_g1_i1	bHLH
TRINITY_DN4305_c1_g1_i2	WRKY
TRINITY_DN4338_c0_g1_i4	WRKY
TRINITY_DN4338_c0_g1_i5	WRKY
TRINITY_DN4338_c0_g1_i8	WRKY
TRINITY_DN4345_c0_g2_i1	bHLH
TRINITY_DN4345_c0_g4_i2	bHLH
TRINITY_DN4392_c0_g1_i1	HSF
TRINITY_DN4392_c0_g1_i2	HSF
TRINITY_DN4392_c0_g1_i5	HSF
TRINITY_DN441_c1_g1_i2	BES1
TRINITY_DN441_c1_g1_i3	BES1
TRINITY_DN4427_c0_g1_i2	GATA
TRINITY_DN4427_c0_g1_i3	GATA
TRINITY_DN456_c1_g1_i1	bZIP
TRINITY_DN456_c1_g1_i2	bZIP
TRINITY_DN4630_c0_g1_i1	HSF
TRINITY_DN4630_c0_g1_i2	HSF
TRINITY_DN4630_c0_g1_i3	HSF
TRINITY_DN477_c0_g1_i1	bHLH
TRINITY_DN477_c0_g1_i12	bHLH
TRINITY_DN477_c0_g1_i13	bHLH
TRINITY_DN477_c0_g1_i14	bHLH
TRINITY_DN477_c0_g1_i4	bHLH
TRINITY_DN477_c0_g1_i6	bHLH
TRINITY_DN4_c2_g2_i1	TCP
TRINITY_DN5057_c0_g1_i1	Trihelix
TRINITY_DN5057_c0_g1_i2	Trihelix
TRINITY_DN5057_c0_g2_i2	Trihelix
TRINITY_DN5076_c0_g1_i3	bHLH
TRINITY_DN5076_c0_g1_i4	bHLH
TRINITY_DN5076_c0_g1_i5	bHLH
TRINITY_DN509_c0_g1_i1	NAC
TRINITY_DN509_c0_g1_i2	NAC
TRINITY_DN509_c0_g1_i5	NAC
TRINITY_DN509_c0_g2_i1	NAC
TRINITY_DN509_c0_g2_i2	NAC
TRINITY_DN5304_c0_g1_i1	GATA
TRINITY_DN5316_c0_g1_i13	E2F/DP
TRINITY_DN533_c1_g3_i2	WRKY
TRINITY_DN533_c1_g3_i4	WRKY
TRINITY_DN533_c1_g3_i5	WRKY
TRINITY_DN533_c1_g4_i3	WRKY
TRINITY_DN533_c1_g4_i4	WRKY
TRINITY_DN533_c1_g4_i6	WRKY
TRINITY_DN5509_c0_g1_i2	FAR1
TRINITY_DN5509_c0_g1_i3	FAR1
TRINITY_DN5534_c0_g2_i1	GRAS
TRINITY_DN5542_c0_g1_i4	bHLH
TRINITY_DN5542_c0_g1_i6	bHLH
TRINITY_DN554_c0_g1_i1	NF-YC
TRINITY_DN554_c0_g1_i2	NF-YC
TRINITY_DN554_c0_g1_i3	NF-YC
TRINITY_DN554_c0_g1_i4	NF-YC
TRINITY_DN554_c0_g1_i5	NF-YC
TRINITY_DN554_c0_g1_i6	NF-YC
TRINITY_DN554_c0_g1_i7	NF-YC
TRINITY_DN5552_c0_g1_i2	HSF
TRINITY_DN5552_c0_g1_i3	HSF
TRINITY_DN5552_c1_g2_i1	HSF
TRINITY_DN5552_c1_g2_i4	HSF
TRINITY_DN5793_c0_g1_i1	NF-YC
TRINITY_DN5839_c0_g1_i1	bHLH
TRINITY_DN5839_c0_g2_i1	bHLH
TRINITY_DN5901_c0_g2_i1	TCP
TRINITY_DN5901_c0_g2_i4	TCP
TRINITY_DN5910_c0_g1_i1	Trihelix
TRINITY_DN5974_c0_g1_i1	GATA
TRINITY_DN5974_c0_g1_i10	GATA
TRINITY_DN5974_c0_g1_i12	GATA
TRINITY_DN5974_c0_g1_i2	GATA
TRINITY_DN5974_c0_g1_i4	GATA
TRINITY_DN5974_c0_g1_i5	GATA
TRINITY_DN6037_c0_g2_i2	bHLH
TRINITY_DN6037_c0_g2_i4	bHLH
TRINITY_DN6037_c0_g2_i6	bHLH
TRINITY_DN6099_c0_g1_i1	EIL
TRINITY_DN609_c0_g1_i1	SBP
TRINITY_DN609_c0_g1_i2	SBP
TRINITY_DN609_c0_g2_i6	SBP
TRINITY_DN6106_c0_g2_i2	WRKY
TRINITY_DN6106_c0_g2_i4	WRKY
TRINITY_DN6106_c0_g2_i5	WRKY
TRINITY_DN6178_c0_g1_i1	Trihelix
TRINITY_DN6178_c0_g1_i2	Trihelix
TRINITY_DN6192_c0_g1_i3	bHLH
TRINITY_DN6192_c0_g1_i4	bHLH
TRINITY_DN6192_c0_g1_i5	bHLH
TRINITY_DN6304_c1_g1_i1	WRKY
TRINITY_DN6446_c0_g1_i2	bHLH
TRINITY_DN6446_c0_g1_i3	bHLH
TRINITY_DN6517_c0_g1_i1	NAC
TRINITY_DN6582_c0_g1_i2	WRKY
TRINITY_DN6913_c0_g1_i2	bHLH
TRINITY_DN6913_c0_g1_i4	bHLH
TRINITY_DN701_c0_g1_i1	NAC
TRINITY_DN701_c0_g1_i2	NAC
TRINITY_DN701_c0_g1_i3	NAC
TRINITY_DN7275_c0_g3_i1	FAR1
TRINITY_DN74_c0_g1_i1	NAC
TRINITY_DN74_c0_g1_i2	NAC
TRINITY_DN74_c0_g1_i3	NAC
TRINITY_DN74_c0_g1_i4	NAC
TRINITY_DN7528_c0_g1_i1	Dof
TRINITY_DN7540_c0_g2_i1	WRKY
TRINITY_DN7560_c1_g1_i10	BES1
TRINITY_DN7701_c0_g1_i1	Trihelix
TRINITY_DN777_c0_g1_i2	WRKY
TRINITY_DN777_c0_g2_i11	WRKY
TRINITY_DN777_c0_g2_i2	WRKY
TRINITY_DN777_c0_g2_i4	WRKY
TRINITY_DN777_c0_g2_i6	WRKY
TRINITY_DN777_c0_g2_i9	WRKY
TRINITY_DN7837_c0_g1_i2	NF-YA
TRINITY_DN7837_c0_g1_i3	NF-YA
TRINITY_DN7837_c0_g1_i4	NF-YA
TRINITY_DN7837_c0_g1_i5	NF-YA
TRINITY_DN7837_c0_g3_i2	NF-YA
TRINITY_DN7837_c0_g3_i4	NF-YA
TRINITY_DN8013_c0_g1_i1	WRKY
TRINITY_DN8013_c0_g1_i2	WRKY
TRINITY_DN8042_c0_g1_i2	FAR1
TRINITY_DN8042_c0_g1_i3	FAR1
TRINITY_DN8116_c0_g1_i1	WRKY
TRINITY_DN8316_c0_g1_i1	LBD
TRINITY_DN8339_c0_g1_i1	Trihelix
TRINITY_DN8394_c0_g1_i1	WRKY
TRINITY_DN8427_c0_g1_i1	bHLH
TRINITY_DN8555_c0_g1_i2	bHLH
TRINITY_DN86_c0_g1_i2	WRKY
TRINITY_DN86_c0_g2_i2	WRKY
TRINITY_DN86_c0_g2_i3	WRKY
TRINITY_DN86_c0_g2_i4	WRKY
TRINITY_DN86_c0_g2_i8	WRKY
TRINITY_DN86_c1_g1_i1	WRKY
TRINITY_DN86_c1_g1_i3	WRKY
TRINITY_DN881_c0_g1_i2	Dof
TRINITY_DN881_c0_g2_i1	Dof
TRINITY_DN881_c0_g3_i2	Dof
TRINITY_DN881_c1_g2_i1	Dof
TRINITY_DN8820_c0_g1_i1	NF-YB
TRINITY_DN8820_c0_g2_i1	NF-YB
TRINITY_DN8820_c0_g2_i2	NF-YB
TRINITY_DN8820_c0_g2_i4	NF-YB
TRINITY_DN8858_c0_g2_i1	BBR-BPC
TRINITY_DN9170_c0_g3_i1	SRS
TRINITY_DN9448_c0_g1_i1	bHLH
TRINITY_DN9448_c0_g1_i2	bHLH
TRINITY_DN9448_c0_g1_i3	bHLH
TRINITY_DN9486_c0_g1_i1	bHLH
TRINITY_DN9486_c0_g1_i2	bHLH
TRINITY_DN9521_c0_g1_i1	Dof
TRINITY_DN9540_c0_g1_i1	GRAS
TRINITY_DN9540_c0_g2_i1	GRAS
TRINITY_DN9636_c0_g1_i1	WRKY
TRINITY_DN9636_c0_g2_i1	WRKY
TRINITY_DN964_c0_g2_i4	GRAS
TRINITY_DN98_c0_g1_i5	bHLH
TRINITY_DN98_c0_g1_i6	bHLH
TRINITY_DN98_c0_g1_i9	bHLH
TRINITY_DN9921_c0_g1_i8	bZIP
TRINITY_DN9940_c0_g2_i1	Whirly
TRINITY_DN9940_c0_g2_i2	Whirly
TRINITY_DN126_c0_g1_i1	ARF
TRINITY_DN126_c0_g1_i2	ARF
TRINITY_DN126_c0_g1_i3	ARF
TRINITY_DN1640_c2_g1_i1	ARF
TRINITY_DN1640_c2_g1_i3	ARF
TRINITY_DN1640_c2_g1_i4	ARF
TRINITY_DN1640_c2_g1_i8	ARF
TRINITY_DN18653_c0_g2_i4	ARF
TRINITY_DN18653_c0_g2_i5	ARF
TRINITY_DN310_c3_g1_i1	ARF
TRINITY_DN4035_c0_g1_i1	ARF
TRINITY_DN4035_c0_g1_i4	ARF
TRINITY_DN4035_c0_g1_i5	ARF
TRINITY_DN4035_c0_g2_i1	ARF
TRINITY_DN6840_c0_g2_i1	ARF
TRINITY_DN6840_c0_g3_i1	ARF
TRINITY_DN6840_c0_g3_i2	ARF
TRINITY_DN10320_c0_g1_i4	B3
TRINITY_DN10320_c0_g1_i5	B3
TRINITY_DN10320_c0_g1_i9	B3
TRINITY_DN15587_c0_g1_i4	B3
TRINITY_DN15850_c0_g1_i2	B3
TRINITY_DN16320_c0_g2_i7	B3
TRINITY_DN16320_c0_g2_i8	B3
TRINITY_DN20608_c0_g2_i1	B3
TRINITY_DN2092_c0_g1_i3	B3
TRINITY_DN2092_c0_g1_i5	B3
TRINITY_DN2092_c0_g2_i1	B3
TRINITY_DN2092_c0_g2_i2	B3
TRINITY_DN2092_c0_g2_i3	B3
TRINITY_DN2098_c0_g1_i1	B3
TRINITY_DN2098_c0_g1_i2	B3
TRINITY_DN21668_c0_g1_i1	B3
TRINITY_DN2969_c0_g1_i2	B3
TRINITY_DN2969_c0_g1_i3	B3
TRINITY_DN2969_c0_g1_i4	B3
TRINITY_DN414_c1_g1_i1	B3
TRINITY_DN414_c1_g1_i2	B3
TRINITY_DN414_c1_g1_i3	B3
TRINITY_DN414_c1_g1_i4	B3
TRINITY_DN414_c1_g1_i5	B3
TRINITY_DN41660_c0_g1_i1	B3
TRINITY_DN5564_c0_g1_i3	B3
TRINITY_DN5564_c0_g1_i7	B3
TRINITY_DN724_c2_g1_i1	B3
TRINITY_DN724_c2_g1_i2	B3
TRINITY_DN7290_c1_g1_i2	B3
TRINITY_DN9340_c0_g1_i1	B3
TRINITY_DN9340_c0_g1_i2	B3
TRINITY_DN12488_c0_g1_i2	AP2
TRINITY_DN1494_c1_g1_i6	AP2
TRINITY_DN1494_c1_g1_i7	AP2
TRINITY_DN1494_c1_g1_i8	AP2
TRINITY_DN1494_c1_g2_i1	AP2
TRINITY_DN26722_c0_g1_i1	AP2
TRINITY_DN3804_c0_g2_i1	AP2
TRINITY_DN3804_c0_g2_i2	AP2
TRINITY_DN4317_c0_g1_i6	AP2
TRINITY_DN1494_c1_g1_i1	AP2
TRINITY_DN1494_c1_g1_i3	AP2
TRINITY_DN1494_c1_g1_i2	AP2
TRINITY_DN1017_c0_g1_i1	ERF
TRINITY_DN1017_c0_g2_i1	ERF
TRINITY_DN1017_c0_g2_i2	ERF
TRINITY_DN10548_c0_g1_i1	ERF
TRINITY_DN10548_c0_g2_i1	ERF
TRINITY_DN1092_c2_g1_i1	ERF
TRINITY_DN12495_c0_g1_i1	ERF
TRINITY_DN13421_c0_g1_i1	ERF
TRINITY_DN1404_c0_g1_i1	ERF
TRINITY_DN1404_c0_g1_i3	ERF
TRINITY_DN1404_c0_g2_i1	ERF
TRINITY_DN1404_c0_g2_i2	ERF
TRINITY_DN14128_c0_g1_i1	ERF
TRINITY_DN14300_c1_g1_i1	ERF
TRINITY_DN17126_c0_g1_i1	ERF
TRINITY_DN17126_c0_g1_i2	ERF
TRINITY_DN17126_c0_g2_i1	ERF
TRINITY_DN17126_c0_g2_i2	ERF
TRINITY_DN17126_c0_g3_i1	ERF
TRINITY_DN17126_c0_g4_i1	ERF
TRINITY_DN179_c0_g1_i1	ERF
TRINITY_DN179_c0_g1_i2	ERF
TRINITY_DN189_c0_g2_i1	ERF
TRINITY_DN189_c0_g2_i2	ERF
TRINITY_DN19247_c1_g2_i1	ERF
TRINITY_DN201_c0_g1_i1	ERF
TRINITY_DN201_c0_g1_i2	ERF
TRINITY_DN201_c0_g2_i1	ERF
TRINITY_DN201_c0_g2_i2	ERF
TRINITY_DN201_c0_g3_i4	ERF
TRINITY_DN201_c0_g3_i5	ERF
TRINITY_DN201_c0_g3_i6	ERF
TRINITY_DN201_c0_g4_i1	ERF
TRINITY_DN201_c0_g5_i1	ERF
TRINITY_DN20617_c0_g1_i3	ERF
TRINITY_DN21206_c0_g1_i1	ERF
TRINITY_DN2227_c0_g1_i6	ERF
TRINITY_DN2227_c0_g1_i7	ERF
TRINITY_DN22676_c0_g1_i1	ERF
TRINITY_DN24321_c0_g1_i1	ERF
TRINITY_DN2506_c0_g1_i2	ERF
TRINITY_DN2506_c0_g1_i6	ERF
TRINITY_DN3043_c1_g1_i1	ERF
TRINITY_DN30943_c0_g1_i1	ERF
TRINITY_DN313_c0_g1_i2	ERF
TRINITY_DN313_c0_g1_i3	ERF
TRINITY_DN313_c0_g2_i1	ERF
TRINITY_DN3528_c0_g1_i1	ERF
TRINITY_DN3528_c0_g3_i1	ERF
TRINITY_DN3528_c0_g3_i2	ERF
TRINITY_DN3528_c0_g4_i1	ERF
TRINITY_DN3528_c0_g5_i1	ERF
TRINITY_DN3947_c0_g1_i2	ERF
TRINITY_DN3947_c0_g1_i3	ERF
TRINITY_DN3947_c0_g3_i1	ERF
TRINITY_DN5084_c0_g1_i1	ERF
TRINITY_DN5084_c0_g1_i2	ERF
TRINITY_DN5084_c0_g1_i3	ERF
TRINITY_DN5084_c1_g1_i3	ERF
TRINITY_DN524_c0_g1_i1	ERF
TRINITY_DN524_c0_g1_i2	ERF
TRINITY_DN524_c0_g1_i3	ERF
TRINITY_DN524_c0_g1_i5	ERF
TRINITY_DN524_c0_g1_i6	ERF
TRINITY_DN6765_c0_g1_i1	ERF
TRINITY_DN6765_c0_g1_i2	ERF
TRINITY_DN1436_c1_g1_i8	DBB
TRINITY_DN14978_c0_g1_i1	DBB
TRINITY_DN3385_c0_g1_i6	DBB
TRINITY_DN3385_c0_g1_i8	DBB
TRINITY_DN5058_c0_g1_i1	DBB
TRINITY_DN5058_c0_g1_i2	DBB
TRINITY_DN7456_c0_g1_i5	DBB
TRINITY_DN9711_c0_g1_i2	DBB
TRINITY_DN1460_c0_g1_i1	CO-like
TRINITY_DN14776_c0_g2_i1	ARR-B
TRINITY_DN18871_c0_g2_i1	ARR-B
TRINITY_DN22093_c0_g1_i4	ARR-B
TRINITY_DN22093_c0_g4_i1	ARR-B
TRINITY_DN2893_c0_g1_i4	ARR-B
TRINITY_DN2893_c0_g1_i5	ARR-B
TRINITY_DN3503_c0_g1_i2	ARR-B
TRINITY_DN3503_c0_g1_i4	ARR-B
TRINITY_DN4440_c0_g1_i1	ARR-B
TRINITY_DN4440_c0_g1_i2	ARR-B
TRINITY_DN4440_c0_g1_i3	ARR-B
TRINITY_DN10374_c0_g1_i3	G2-like
TRINITY_DN10685_c0_g1_i1	G2-like
TRINITY_DN10685_c0_g1_i2	G2-like
TRINITY_DN10685_c0_g1_i4	G2-like
TRINITY_DN10685_c0_g1_i6	G2-like
TRINITY_DN10685_c0_g1_i7	G2-like
TRINITY_DN10685_c0_g1_i8	G2-like
TRINITY_DN1679_c0_g1_i2	G2-like
TRINITY_DN1707_c0_g1_i2	G2-like
TRINITY_DN1707_c0_g2_i2	G2-like
TRINITY_DN1707_c0_g3_i1	G2-like
TRINITY_DN1707_c0_g3_i3	G2-like
TRINITY_DN1707_c0_g3_i4	G2-like
TRINITY_DN17156_c0_g1_i2	G2-like
TRINITY_DN17156_c0_g4_i1	G2-like
TRINITY_DN22093_c0_g1_i1	G2-like
TRINITY_DN27000_c0_g1_i1	G2-like
TRINITY_DN30217_c0_g1_i1	G2-like
TRINITY_DN40626_c0_g1_i1	G2-like
TRINITY_DN41659_c0_g1_i1	G2-like
TRINITY_DN6301_c0_g1_i1	G2-like
TRINITY_DN7079_c3_g2_i1	G2-like
TRINITY_DN7664_c0_g1_i1	G2-like
TRINITY_DN7664_c0_g1_i15	G2-like
TRINITY_DN7664_c0_g1_i26	G2-like
TRINITY_DN8066_c0_g2_i3	G2-like
TRINITY_DN8573_c0_g1_i3	G2-like
TRINITY_DN8573_c0_g3_i1	G2-like
TRINITY_DN8573_c0_g3_i2	G2-like
TRINITY_DN8573_c0_g4_i1	G2-like
TRINITY_DN12822_c0_g1_i3	MIKC_MADS
TRINITY_DN1428_c0_g1_i1	MIKC_MADS
TRINITY_DN1428_c0_g2_i1	MIKC_MADS
TRINITY_DN1428_c0_g2_i3	MIKC_MADS
TRINITY_DN14718_c1_g3_i1	MIKC_MADS
TRINITY_DN15632_c1_g1_i1	MIKC_MADS
TRINITY_DN16109_c1_g1_i1	MIKC_MADS
TRINITY_DN19127_c0_g1_i1	MIKC_MADS
TRINITY_DN21805_c0_g1_i1	MIKC_MADS
TRINITY_DN31753_c0_g1_i1	MIKC_MADS
TRINITY_DN36019_c0_g1_i1	MIKC_MADS
TRINITY_DN5093_c0_g3_i1	MIKC_MADS
TRINITY_DN5093_c0_g3_i4	MIKC_MADS
TRINITY_DN5093_c0_g3_i5	MIKC_MADS
TRINITY_DN15206_c0_g1_i1	M-type_MADS
TRINITY_DN19988_c0_g2_i1	M-type_MADS
TRINITY_DN25940_c0_g1_i1	M-type_MADS
TRINITY_DN40030_c0_g1_i1	M-type_MADS
TRINITY_DN43292_c0_g1_i1	M-type_MADS
TRINITY_DN5093_c0_g3_i2	M-type_MADS
TRINITY_DN7697_c0_g1_i11	M-type_MADS
TRINITY_DN7697_c0_g1_i12	M-type_MADS
TRINITY_DN7697_c0_g1_i2	M-type_MADS
TRINITY_DN9088_c0_g1_i1	M-type_MADS
TRINITY_DN9088_c0_g1_i2	M-type_MADS
TRINITY_DN9088_c0_g1_i3	M-type_MADS
TRINITY_DN18107_c0_g2_i1	GRF
TRINITY_DN3820_c2_g1_i1	GRF
TRINITY_DN10440_c0_g1_i1	HB-other
TRINITY_DN1904_c0_g2_i1	HB-other
TRINITY_DN2745_c0_g2_i2	HB-other
TRINITY_DN31308_c0_g3_i1	HB-other
TRINITY_DN3447_c1_g1_i2	HB-other
TRINITY_DN4045_c0_g1_i2	HB-other
TRINITY_DN4045_c0_g1_i3	HB-other
TRINITY_DN4045_c0_g1_i5	HB-other
TRINITY_DN798_c0_g1_i3	HB-other
TRINITY_DN798_c0_g1_i5	HB-other
TRINITY_DN8800_c0_g1_i1	HB-other
TRINITY_DN8052_c0_g1_i1	WOX
TRINITY_DN8052_c0_g1_i2	WOX
TRINITY_DN660_c0_g1_i2	TALE
TRINITY_DN35453_c0_g1_i1	TALE
TRINITY_DN3447_c0_g1_i3	TALE
TRINITY_DN3447_c0_g1_i2	TALE
TRINITY_DN8812_c0_g1_i2	TALE
TRINITY_DN25355_c0_g1_i1	TALE
TRINITY_DN21097_c0_g1_i2	TALE
TRINITY_DN8812_c0_g1_i3	TALE
TRINITY_DN33767_c0_g1_i1	TALE
TRINITY_DN410_c1_g2_i4	HD-ZIP
TRINITY_DN3869_c0_g2_i2	HD-ZIP
TRINITY_DN3869_c0_g2_i3	HD-ZIP
TRINITY_DN3869_c0_g2_i4	HD-ZIP
TRINITY_DN410_c1_g3_i1	HD-ZIP
TRINITY_DN410_c1_g3_i2	HD-ZIP
TRINITY_DN1205_c0_g1_i7	HD-ZIP
TRINITY_DN410_c1_g2_i3	HD-ZIP
TRINITY_DN9601_c0_g1_i1	HD-ZIP
TRINITY_DN410_c1_g1_i1	HD-ZIP
TRINITY_DN3466_c0_g1_i1	HD-ZIP
TRINITY_DN3466_c0_g1_i3	HD-ZIP
TRINITY_DN9223_c0_g1_i1	HD-ZIP
TRINITY_DN2231_c1_g1_i1	HD-ZIP
TRINITY_DN410_c1_g1_i4	HD-ZIP
TRINITY_DN3466_c0_g1_i5	HD-ZIP
TRINITY_DN28588_c0_g1_i4	HD-ZIP
TRINITY_DN11920_c0_g1_i1	HD-ZIP
TRINITY_DN28588_c0_g1_i2	HD-ZIP
TRINITY_DN410_c1_g1_i2	HD-ZIP
TRINITY_DN1205_c0_g1_i11	HD-ZIP
TRINITY_DN1205_c0_g1_i13	HD-ZIP
TRINITY_DN9601_c0_g1_i2	HD-ZIP
TRINITY_DN18304_c0_g1_i1	TALE
TRINITY_DN1273_c0_g2_i1	TALE
TRINITY_DN1273_c0_g2_i3	TALE
TRINITY_DN1273_c0_g1_i7	TALE
TRINITY_DN1273_c0_g1_i9	TALE
TRINITY_DN23154_c0_g1_i1	TALE
TRINITY_DN23154_c0_g1_i3	TALE
TRINITY_DN1169_c0_g1_i1	HD-ZIP
TRINITY_DN1169_c0_g2_i1	HD-ZIP
TRINITY_DN11736_c0_g2_i1	HD-ZIP
TRINITY_DN9923_c0_g2_i2	HB-PHD
TRINITY_DN9923_c0_g2_i1	HB-PHD
TRINITY_DN10958_c0_g1_i1	C2H2
TRINITY_DN11744_c0_g1_i12	C3H
TRINITY_DN11744_c0_g1_i7	C3H
TRINITY_DN12217_c0_g1_i4	C2H2
TRINITY_DN1349_c0_g1_i1	C2H2
TRINITY_DN1349_c0_g1_i7	C2H2
TRINITY_DN13952_c0_g1_i3	C2H2
TRINITY_DN13952_c0_g1_i4	C2H2
TRINITY_DN13952_c0_g1_i6	C2H2
TRINITY_DN15453_c0_g1_i2	C2H2
TRINITY_DN154_c0_g1_i1	C3H
TRINITY_DN154_c0_g2_i1	C3H
TRINITY_DN154_c0_g2_i4	C3H
TRINITY_DN154_c0_g2_i6	C3H
TRINITY_DN154_c0_g3_i1	C3H
TRINITY_DN15519_c0_g2_i2	C2H2
TRINITY_DN15519_c0_g2_i3	C2H2
TRINITY_DN16470_c0_g1_i1	C2H2
TRINITY_DN16491_c0_g1_i1	C3H
TRINITY_DN16491_c0_g1_i2	C3H
TRINITY_DN19315_c0_g1_i1	C2H2
TRINITY_DN19315_c0_g1_i2	C2H2
TRINITY_DN19926_c0_g1_i1	C2H2
TRINITY_DN22532_c0_g2_i1	C2H2
TRINITY_DN22661_c0_g1_i1	C2H2
TRINITY_DN25380_c0_g1_i1	C2H2
TRINITY_DN2570_c0_g2_i12	C3H
TRINITY_DN2570_c0_g2_i2	C3H
TRINITY_DN2570_c0_g2_i4	C3H
TRINITY_DN2570_c0_g2_i6	C3H
TRINITY_DN2570_c0_g2_i7	C3H
TRINITY_DN2570_c0_g2_i9	C3H
TRINITY_DN257_c0_g1_i1	C3H
TRINITY_DN257_c0_g3_i1	C3H
TRINITY_DN257_c0_g3_i2	C3H
TRINITY_DN26274_c0_g2_i1	C3H
TRINITY_DN26274_c0_g2_i2	C3H
TRINITY_DN26346_c0_g1_i1	C2H2
TRINITY_DN2752_c0_g1_i1	C3H
TRINITY_DN2752_c0_g1_i3	C3H
TRINITY_DN30150_c0_g1_i1	C2H2
TRINITY_DN3015_c0_g1_i1	C3H
TRINITY_DN3015_c0_g1_i2	C3H
TRINITY_DN303_c0_g1_i2	C2H2
TRINITY_DN3102_c0_g1_i10	C3H
TRINITY_DN3102_c0_g1_i11	C3H
TRINITY_DN3102_c0_g1_i2	C3H
TRINITY_DN3102_c0_g1_i4	C3H
TRINITY_DN3102_c0_g1_i6	C3H
TRINITY_DN3102_c0_g1_i7	C3H
TRINITY_DN32383_c0_g1_i1	C2H2
TRINITY_DN3262_c0_g1_i1	C2H2
TRINITY_DN3262_c0_g1_i2	C2H2
TRINITY_DN34693_c0_g1_i1	C2H2
TRINITY_DN3664_c0_g1_i1	C2H2
TRINITY_DN36680_c0_g1_i1	C2H2
TRINITY_DN37886_c0_g1_i1	C2H2
TRINITY_DN387_c0_g1_i1	C2H2
TRINITY_DN387_c0_g1_i2	C2H2
TRINITY_DN387_c0_g1_i3	C2H2
TRINITY_DN387_c0_g1_i4	C2H2
TRINITY_DN387_c0_g1_i6	C2H2
TRINITY_DN3925_c0_g1_i1	C3H
TRINITY_DN39638_c0_g1_i1	C2H2
TRINITY_DN3981_c1_g1_i1	C2H2
TRINITY_DN39843_c0_g1_i1	C2H2
TRINITY_DN41271_c0_g1_i1	C2H2
TRINITY_DN4480_c0_g1_i1	C2H2
TRINITY_DN488_c0_g1_i1	C2H2
TRINITY_DN488_c0_g1_i2	C2H2
TRINITY_DN4962_c0_g1_i11	C3H
TRINITY_DN6076_c0_g1_i1	C2H2
TRINITY_DN6521_c0_g1_i1	C2H2
TRINITY_DN6521_c0_g2_i1	C2H2
TRINITY_DN6521_c0_g2_i3	C2H2
TRINITY_DN6521_c0_g2_i6	C2H2
TRINITY_DN6521_c0_g3_i1	C2H2
TRINITY_DN6521_c0_g3_i2	C2H2
TRINITY_DN6704_c0_g1_i1	C3H
TRINITY_DN6704_c0_g1_i2	C3H
TRINITY_DN6704_c0_g1_i3	C3H
TRINITY_DN6990_c0_g1_i1	C2H2
TRINITY_DN7281_c0_g1_i2	C2H2
TRINITY_DN7281_c0_g1_i4	C2H2
TRINITY_DN7281_c0_g2_i1	C2H2
TRINITY_DN7740_c0_g1_i1	C3H
TRINITY_DN7740_c0_g1_i5	C3H
TRINITY_DN7740_c0_g1_i7	C3H
TRINITY_DN7767_c0_g1_i1	C2H2
TRINITY_DN7767_c0_g1_i2	C2H2
TRINITY_DN8851_c0_g1_i1	C2H2
TRINITY_DN8851_c0_g1_i2	C2H2
TRINITY_DN10869_c0_g1_i1	MYB
TRINITY_DN10869_c0_g1_i5	MYB
TRINITY_DN10977_c1_g1_i1	MYB
TRINITY_DN12859_c0_g1_i1	MYB
TRINITY_DN12859_c1_g1_i1	MYB
TRINITY_DN1418_c0_g1_i1	MYB
TRINITY_DN1418_c0_g1_i8	MYB
TRINITY_DN1567_c0_g1_i2	MYB
TRINITY_DN1567_c0_g1_i3	MYB
TRINITY_DN16235_c0_g1_i2	MYB
TRINITY_DN16310_c0_g1_i2	MYB
TRINITY_DN17513_c0_g1_i3	MYB
TRINITY_DN17513_c0_g1_i4	MYB
TRINITY_DN20119_c0_g1_i2	MYB
TRINITY_DN2233_c0_g1_i1	MYB
TRINITY_DN2233_c0_g2_i1	MYB
TRINITY_DN2553_c1_g2_i3	MYB
TRINITY_DN2553_c1_g2_i5	MYB
TRINITY_DN28_c0_g1_i6	MYB
TRINITY_DN2917_c1_g1_i1	MYB
TRINITY_DN3185_c5_g1_i1	MYB
TRINITY_DN36568_c0_g1_i1	MYB
TRINITY_DN381_c0_g1_i1	MYB
TRINITY_DN381_c0_g1_i2	MYB
TRINITY_DN381_c0_g1_i3	MYB
TRINITY_DN39459_c0_g1_i1	MYB
TRINITY_DN4832_c0_g1_i1	MYB
TRINITY_DN5148_c0_g1_i1	MYB
TRINITY_DN6565_c0_g1_i2	MYB
TRINITY_DN6565_c0_g2_i1	MYB
TRINITY_DN6565_c0_g3_i1	MYB
TRINITY_DN6924_c0_g1_i2	MYB
TRINITY_DN6924_c1_g2_i1	MYB
TRINITY_DN6924_c1_g3_i1	MYB
TRINITY_DN6924_c2_g1_i1	MYB
TRINITY_DN8597_c0_g1_i12	MYB
TRINITY_DN8597_c0_g1_i13	MYB
TRINITY_DN8597_c0_g1_i14	MYB
TRINITY_DN8597_c0_g1_i4	MYB
TRINITY_DN8597_c0_g1_i7	MYB
TRINITY_DN954_c1_g1_i1	MYB
TRINITY_DN954_c2_g1_i1	MYB
TRINITY_DN954_c2_g1_i2	MYB
TRINITY_DN9568_c1_g3_i4	MYB
TRINITY_DN9568_c1_g3_i5	MYB
TRINITY_DN10869_c0_g1_i6	MYB_related
TRINITY_DN11240_c0_g1_i1	MYB_related
TRINITY_DN13078_c1_g2_i1	MYB_related
TRINITY_DN15589_c0_g1_i1	MYB_related
TRINITY_DN16235_c0_g1_i1	MYB_related
TRINITY_DN16310_c0_g1_i1	MYB_related
TRINITY_DN16715_c0_g1_i1	MYB_related
TRINITY_DN18152_c0_g1_i1	MYB_related
TRINITY_DN18777_c0_g1_i1	MYB_related
TRINITY_DN1882_c0_g1_i1	MYB_related
TRINITY_DN22551_c0_g1_i1	MYB_related
TRINITY_DN230_c0_g1_i1	MYB_related
TRINITY_DN230_c0_g1_i3	MYB_related
TRINITY_DN23655_c0_g1_i1	MYB_related
TRINITY_DN27525_c0_g1_i1	MYB_related
TRINITY_DN28_c0_g1_i2	MYB_related
TRINITY_DN28_c0_g1_i9	MYB_related
TRINITY_DN2989_c0_g1_i1	MYB_related
TRINITY_DN38800_c0_g1_i1	MYB_related
TRINITY_DN39929_c0_g1_i1	MYB_related
TRINITY_DN4058_c3_g1_i1	MYB_related
TRINITY_DN4058_c3_g1_i2	MYB_related
TRINITY_DN4058_c3_g2_i1	MYB_related
TRINITY_DN4093_c0_g1_i4	MYB_related
TRINITY_DN4807_c0_g1_i1	MYB_related
TRINITY_DN4832_c0_g1_i2	MYB_related
TRINITY_DN5448_c0_g1_i2	MYB_related
TRINITY_DN6924_c0_g1_i1	MYB_related
TRINITY_DN6969_c0_g1_i3	MYB_related
TRINITY_DN7176_c0_g1_i2	MYB_related
TRINITY_DN7650_c0_g1_i6	MYB_related
TRINITY_DN8597_c0_g1_i6	MYB_related
TRINITY_DN8831_c0_g1_i3	MYB_related
TRINITY_DN954_c2_g1_i3	MYB_related
