# Supplementary material for: Transcriptome Analysis of Young Ovaries Reveals Candidate Genes Involved in Gamete Formation in Lantana camara
Source: Plants (Basel). 2019 Aug 2;8(8):263. doi: 10.3390/plants8080263 (PMC6724078; doi:10.3390/plants8080263)
Supplement: Supplementary file 1 [file plants-08-00263-s001.zip › Supplementary Table 5.xlsx]

## Sheet: Sheet1
Table S5. Gene ontology terms enriched in transcripts only expressed in Lantana camara cultivar Landmark White lantana (LWL).
Gene ontology terms	Term size	List 1 positives	List 1 negatives	List1 percentage	List2 positives	List2 negatives	List2 percentage	List 1 positive IDs	List2 positive IDs	Adjusted p-value
body morphogenesis (GO:0010171)	3	3	1003	0.3	0	20123	0	TRINITY_DN40621_c0_g1_i1,TRINITY_DN31777_c0_g1_i1,TRINITY_DN43943_c0_g1_i1		0.0137148
Sin3 complex (GO:0016580)	3	3	1003	0.3	0	20123	0	TRINITY_DN28965_c0_g1_i1,TRINITY_DN19352_c0_g2_i1,TRINITY_DN43314_c0_g1_i1		0.0137148
neurogenesis (GO:0022008)	3	3	1003	0.3	0	20123	0	TRINITY_DN33958_c0_g1_i1,TRINITY_DN34431_c0_g1_i1,TRINITY_DN39817_c0_g1_i1		0.0137148
induction by symbiont of host defense response (GO:0044416)	6	6	1000	0.6	0	20123	0	TRINITY_DN38571_c0_g1_i1,TRINITY_DN34334_c0_g1_i1,TRINITY_DN26394_c0_g1_i1,TRINITY_DN29314_c0_g1_i1,TRINITY_DN29314_c0_g2_i1,TRINITY_DN32964_c0_g1_i2		7.31766e-06
entry into host cell (GO:0030260)	6	6	1000	0.6	0	20123	0	TRINITY_DN38571_c0_g1_i1,TRINITY_DN34334_c0_g1_i1,TRINITY_DN26394_c0_g1_i1,TRINITY_DN29314_c0_g1_i1,TRINITY_DN29314_c0_g2_i1,TRINITY_DN32964_c0_g1_i2		7.31766e-06
hyphal cell wall (GO:0030446)	6	6	1000	0.6	0	20123	0	TRINITY_DN38571_c0_g1_i1,TRINITY_DN34334_c0_g1_i1,TRINITY_DN26394_c0_g1_i1,TRINITY_DN29314_c0_g1_i1,TRINITY_DN29314_c0_g2_i1,TRINITY_DN32964_c0_g1_i2		7.31766e-06
yeast-form cell wall (GO:0030445)	6	6	1000	0.6	0	20123	0	TRINITY_DN38571_c0_g1_i1,TRINITY_DN34334_c0_g1_i1,TRINITY_DN26394_c0_g1_i1,TRINITY_DN29314_c0_g1_i1,TRINITY_DN29314_c0_g2_i1,TRINITY_DN32964_c0_g1_i2		7.31766e-06
biofilm matrix (GO:0097311)	6	6	1000	0.6	0	20123	0	TRINITY_DN38571_c0_g1_i1,TRINITY_DN34334_c0_g1_i1,TRINITY_DN26394_c0_g1_i1,TRINITY_DN29314_c0_g1_i1,TRINITY_DN29314_c0_g2_i1,TRINITY_DN32964_c0_g1_i2		7.31766e-06
embryo development ending in birth or egg hatching (GO:0009792)	3	3	1003	0.3	0	20123	0	TRINITY_DN28607_c0_g1_i1,TRINITY_DN39817_c0_g1_i1,TRINITY_DN43943_c0_g1_i1		0.0137148
peptide transport (GO:0015833)	4	4	1002	0.4	0	20123	0	TRINITY_DN34334_c0_g1_i1,TRINITY_DN26394_c0_g1_i1,TRINITY_DN29314_c0_g1_i1,TRINITY_DN29314_c0_g2_i1		0.00166083
axon guidance (GO:0007411)	3	3	1003	0.3	0	20123	0	TRINITY_DN25485_c0_g1_i1,TRINITY_DN24215_c0_g1_i1,TRINITY_DN24215_c0_g2_i1		0.0137148
determination of adult lifespan (GO:0008340)	3	3	1003	0.3	0	20123	0	TRINITY_DN39817_c0_g1_i1,TRINITY_DN43943_c0_g1_i1,TRINITY_DN34277_c0_g1_i1		0.0137148
SRP-dependent cotranslational protein targeting to membrane, translocation (GO:0006616)	5	4	1002	0.4	1	20122	0	TRINITY_DN38571_c0_g1_i1,TRINITY_DN29314_c0_g1_i1,TRINITY_DN29314_c0_g2_i1,TRINITY_DN42450_c0_g1_i1	TRINITY_DN5607_c0_g1_i1	0.00409426
positive regulation of establishment of protein localization to telomere (GO:1904851)	5	4	1002	0.4	1	20122	0	TRINITY_DN38470_c0_g1_i1,TRINITY_DN41367_c0_g1_i1,TRINITY_DN37938_c0_g1_i1,TRINITY_DN41068_c0_g1_i1	TRINITY_DN41314_c0_g1_i1	0.00409426
positive regulation of telomere maintenance via telomerase (GO:0032212)	5	4	1002	0.4	1	20122	0	TRINITY_DN38470_c0_g1_i1,TRINITY_DN41367_c0_g1_i1,TRINITY_DN37938_c0_g1_i1,TRINITY_DN41068_c0_g1_i1	TRINITY_DN41314_c0_g1_i1	0.00409426
cell body (GO:0044297)	5	4	1002	0.4	1	20122	0	TRINITY_DN38470_c0_g1_i1,TRINITY_DN41367_c0_g1_i1,TRINITY_DN37938_c0_g1_i1,TRINITY_DN41068_c0_g1_i1	TRINITY_DN41314_c0_g1_i1	0.00409426
chaperonin-containing T-complex (GO:0005832)	5	4	1002	0.4	1	20122	0	TRINITY_DN38470_c0_g1_i1,TRINITY_DN41367_c0_g1_i1,TRINITY_DN37938_c0_g1_i1,TRINITY_DN41068_c0_g1_i1	TRINITY_DN41314_c0_g1_i1	0.00409426
positive regulation of telomerase RNA localization to Cajal body (GO:1904874)	5	4	1002	0.4	1	20122	0	TRINITY_DN38470_c0_g1_i1,TRINITY_DN41367_c0_g1_i1,TRINITY_DN37938_c0_g1_i1,TRINITY_DN41068_c0_g1_i1	TRINITY_DN41314_c0_g1_i1	0.00409426
binding of sperm to zona pellucida (GO:0007339)	5	4	1002	0.4	1	20122	0	TRINITY_DN38470_c0_g1_i1,TRINITY_DN41367_c0_g1_i1,TRINITY_DN37938_c0_g1_i1,TRINITY_DN41068_c0_g1_i1	TRINITY_DN41314_c0_g1_i1	0.00409426
positive regulation of protein localization to Cajal body (GO:1904871)	5	4	1002	0.4	1	20122	0	TRINITY_DN38470_c0_g1_i1,TRINITY_DN41367_c0_g1_i1,TRINITY_DN37938_c0_g1_i1,TRINITY_DN41068_c0_g1_i1	TRINITY_DN41314_c0_g1_i1	0.00409426
zona pellucida receptor complex (GO:0002199)	5	4	1002	0.4	1	20122	0	TRINITY_DN38470_c0_g1_i1,TRINITY_DN41367_c0_g1_i1,TRINITY_DN37938_c0_g1_i1,TRINITY_DN41068_c0_g1_i1	TRINITY_DN41314_c0_g1_i1	0.00409426
cell surface (GO:0009986)	9	7	999	0.7	2	20121	0.01	TRINITY_DN38571_c0_g1_i1,TRINITY_DN34334_c0_g1_i1,TRINITY_DN26394_c0_g1_i1,TRINITY_DN29314_c0_g1_i1,TRINITY_DN29314_c0_g2_i1,TRINITY_DN32964_c0_g1_i2,TRINITY_DN41604_c0_g1_i1	TRINITY_DN31777_c0_g2_i1,TRINITY_DN5497_c0_g1_i1	1.00283e-05
response to toxic substance (GO:0009636)	8	6	1000	0.6	2	20121	0.01	TRINITY_DN38571_c0_g1_i1,TRINITY_DN34334_c0_g1_i1,TRINITY_DN26394_c0_g1_i1,TRINITY_DN29314_c0_g1_i1,TRINITY_DN29314_c0_g2_i1,TRINITY_DN32964_c0_g1_i2	TRINITY_DN5688_c0_g1_i1,TRINITY_DN5688_c0_g1_i3	0.000146696
malic enzyme activity (GO:0004470)	4	3	1003	0.3	1	20122	0	TRINITY_DN15180_c0_g1_i2,TRINITY_DN15180_c0_g2_i1,TRINITY_DN20761_c0_g1_i1	TRINITY_DN15180_c0_g1_i1	0.0460142
nematode larval development (GO:0002119)	4	3	1003	0.3	1	20122	0	TRINITY_DN31777_c0_g1_i1,TRINITY_DN39817_c0_g1_i1,TRINITY_DN43943_c0_g1_i1	TRINITY_DN26409_c0_g1_i1	0.0460142
peptide binding (GO:0042277)	9	6	1000	0.6	3	20120	0.01	TRINITY_DN38571_c0_g1_i1,TRINITY_DN34334_c0_g1_i1,TRINITY_DN26394_c0_g1_i1,TRINITY_DN29314_c0_g1_i1,TRINITY_DN29314_c0_g2_i1,TRINITY_DN32964_c0_g1_i2	TRINITY_DN1725_c0_g1_i1,TRINITY_DN8956_c0_g1_i1,TRINITY_DN118_c0_g1_i1	0.000345487
toxin transport (GO:1901998)	6	4	1002	0.4	2	20121	0.01	TRINITY_DN38470_c0_g1_i1,TRINITY_DN41367_c0_g1_i1,TRINITY_DN37938_c0_g1_i1,TRINITY_DN41068_c0_g1_i1	TRINITY_DN41314_c0_g1_i1,TRINITY_DN31777_c0_g2_i1	0.0111655
extracellular vesicular exosome (GO:0070062)	26	16	990	1.59	10	20113	0.05	TRINITY_DN21856_c0_g1_i1,TRINITY_DN38470_c0_g1_i1,TRINITY_DN38415_c0_g1_i1,TRINITY_DN25299_c0_g2_i1,TRINITY_DN41367_c0_g1_i1,TRINITY_DN41392_c0_g1_i1,TRINITY_DN20705_c0_g1_i1,TRINITY_DN37980_c0_g1_i1,TRINITY_DN37938_c0_g1_i1,TRINITY_DN41068_c0_g1_i1,TRINITY_DN43706_c0_g1_i1,TRINITY_DN40528_c0_g1_i1,TRINITY_DN24771_c0_g1_i1,TRINITY_DN42406_c0_g1_i1,TRINITY_DN31465_c0_g1_i1,TRINITY_DN43515_c0_g1_i1	TRINITY_DN36994_c0_g1_i1,TRINITY_DN31233_c0_g1_i1,TRINITY_DN41314_c0_g1_i1,TRINITY_DN15687_c0_g1_i1,TRINITY_DN31777_c0_g2_i1,TRINITY_DN22153_c0_g1_i1,TRINITY_DN24327_c0_g1_i1,TRINITY_DN24327_c0_g2_i1,TRINITY_DN12073_c0_g1_i1,TRINITY_DN12073_c1_g1_i1	9.3876e-12
cellular response to heat (GO:0034605)	12	7	999	0.7	5	20118	0.02	TRINITY_DN38571_c0_g1_i1,TRINITY_DN34334_c0_g1_i1,TRINITY_DN19352_c0_g2_i1,TRINITY_DN26394_c0_g1_i1,TRINITY_DN29314_c0_g1_i1,TRINITY_DN29314_c0_g2_i1,TRINITY_DN32964_c0_g1_i2	TRINITY_DN310_c0_g1_i4,TRINITY_DN310_c0_g1_i3,TRINITY_DN310_c0_g1_i1,TRINITY_DN310_c0_g2_i1,TRINITY_DN22676_c0_g1_i1	0.000155519
response to endoplasmic reticulum stress (GO:0034976)	16	7	999	0.7	9	20114	0.04	TRINITY_DN40642_c0_g1_i1,TRINITY_DN40621_c0_g1_i1,TRINITY_DN30309_c0_g1_i1,TRINITY_DN42376_c0_g1_i1,TRINITY_DN22257_c0_g2_i1,TRINITY_DN24771_c0_g1_i1,TRINITY_DN31465_c0_g1_i1	TRINITY_DN1717_c0_g2_i1,TRINITY_DN18059_c0_g1_i1,TRINITY_DN15659_c0_g1_i2,TRINITY_DN3142_c0_g1_i5,TRINITY_DN3142_c0_g1_i7,TRINITY_DN3142_c0_g1_i8,TRINITY_DN3100_c0_g1_i1,TRINITY_DN6435_c0_g1_i16,TRINITY_DN6435_c0_g1_i6	0.00158198
purine ribonucleoside binding (GO:0032550)	14	6	1000	0.6	8	20115	0.04	TRINITY_DN35896_c0_g1_i1,TRINITY_DN11718_c0_g1_i4,TRINITY_DN12626_c0_g1_i5,TRINITY_DN23753_c0_g2_i1,TRINITY_DN14778_c0_g1_i1,TRINITY_DN39073_c0_g1_i1	TRINITY_DN14113_c2_g1_i1,TRINITY_DN14121_c0_g1_i1,TRINITY_DN14121_c0_g1_i5,TRINITY_DN14121_c0_g1_i9,TRINITY_DN23753_c0_g1_i2,TRINITY_DN14468_c0_g1_i5,TRINITY_DN6506_c0_g3_i1,TRINITY_DN12034_c0_g1_i2	0.00409426
protein stabilization (GO:0050821)	12	5	1001	0.5	7	20116	0.03	TRINITY_DN38470_c0_g1_i1,TRINITY_DN41367_c0_g1_i1,TRINITY_DN37938_c0_g1_i1,TRINITY_DN41068_c0_g1_i1,TRINITY_DN43515_c0_g1_i1	TRINITY_DN29287_c0_g1_i1,TRINITY_DN29287_c0_g1_i2,TRINITY_DN41314_c0_g1_i1,TRINITY_DN6168_c0_g1_i1,TRINITY_DN13687_c0_g1_i7,TRINITY_DN13687_c0_g1_i3,TRINITY_DN13687_c0_g1_i5	0.0179549
negative regulation of transcription from RNA polymerase II promoter (GO:0000122)	13	5	1001	0.5	8	20115	0.04	TRINITY_DN28965_c0_g1_i1,TRINITY_DN43314_c0_g1_i1,TRINITY_DN22144_c0_g1_i1,TRINITY_DN39419_c0_g1_i1,TRINITY_DN40364_c0_g1_i1	TRINITY_DN21190_c0_g1_i1,TRINITY_DN10752_c0_g3_i1,TRINITY_DN10443_c0_g1_i1,TRINITY_DN10315_c0_g4_i1,TRINITY_DN4552_c1_g1_i5,TRINITY_DN4552_c1_g1_i4,TRINITY_DN4552_c1_g1_i2,TRINITY_DN12073_c1_g1_i1	0.0272762
poly(A) RNA binding (GO:0044822)	43	15	991	1.49	28	20095	0.14	TRINITY_DN38470_c0_g1_i1,TRINITY_DN34324_c0_g1_i1,TRINITY_DN25299_c0_g2_i1,TRINITY_DN41392_c0_g1_i1,TRINITY_DN20705_c0_g1_i1,TRINITY_DN38789_c0_g1_i1,TRINITY_DN23418_c0_g1_i1,TRINITY_DN19352_c0_g2_i1,TRINITY_DN42812_c0_g1_i1,TRINITY_DN38049_c0_g1_i1,TRINITY_DN37980_c0_g1_i1,TRINITY_DN43706_c0_g1_i1,TRINITY_DN41260_c0_g1_i1,TRINITY_DN22208_c0_g1_i1,TRINITY_DN43963_c0_g1_i1	TRINITY_DN5953_c0_g1_i3,TRINITY_DN5953_c0_g1_i4,TRINITY_DN38514_c0_g1_i1,TRINITY_DN8153_c0_g1_i3,TRINITY_DN36994_c0_g1_i1,TRINITY_DN367_c0_g1_i15,TRINITY_DN31233_c0_g1_i1,TRINITY_DN41314_c0_g1_i1,TRINITY_DN15687_c0_g1_i1,TRINITY_DN548_c0_g1_i3,TRINITY_DN548_c0_g1_i5,TRINITY_DN548_c0_g1_i7,TRINITY_DN548_c0_g1_i9,TRINITY_DN548_c0_g1_i8,TRINITY_DN1662_c0_g1_i1,TRINITY_DN1646_c0_g1_i3,TRINITY_DN9612_…	1.27377e-06
protein disulfide isomerase activity (GO:0003756)	20	6	1000	0.6	14	20109	0.07	TRINITY_DN40642_c0_g1_i1,TRINITY_DN40621_c0_g1_i1,TRINITY_DN30309_c0_g1_i1,TRINITY_DN30309_c0_g2_i1,TRINITY_DN42376_c0_g1_i1,TRINITY_DN22257_c0_g2_i1	TRINITY_DN1717_c0_g2_i1,TRINITY_DN18059_c0_g1_i1,TRINITY_DN15659_c0_g1_i2,TRINITY_DN10932_c0_g1_i1,TRINITY_DN10932_c0_g1_i2,TRINITY_DN3142_c0_g1_i5,TRINITY_DN3142_c0_g1_i7,TRINITY_DN3142_c0_g1_i8,TRINITY_DN3100_c0_g1_i1,TRINITY_DN5677_c0_g2_i4,TRINITY_DN20472_c0_g1_i1,TRINITY_DN6435_c0_g1_i16,TRINITY_DN6435_c0_g1_i6,TRINITY_DN12802_c0_g1_i1	0.0293531
formation of translation preinitiation complex (GO:0001731)	22	6	1000	0.6	16	20107	0.08	TRINITY_DN40695_c0_g1_i1,TRINITY_DN42181_c0_g1_i1,TRINITY_DN31236_c0_g1_i1,TRINITY_DN20740_c0_g1_i1,TRINITY_DN20705_c0_g1_i1,TRINITY_DN43869_c0_g1_i1	TRINITY_DN3468_c0_g1_i1,TRINITY_DN5959_c0_g1_i1,TRINITY_DN15186_c0_g1_i6,TRINITY_DN15186_c0_g1_i2,TRINITY_DN15186_c0_g1_i1,TRINITY_DN591_c0_g1_i2,TRINITY_DN14414_c0_g1_i1,TRINITY_DN39518_c0_g1_i1,TRINITY_DN7524_c0_g1_i1,TRINITY_DN16336_c0_g1_i3,TRINITY_DN16336_c0_g1_i9,TRINITY_DN16336_c0_g1_i7,TRINITY_DN16336_c0_g1_i5,TRINITY_DN16336_c0_g1_i2,TRINITY_DN6245_c0_g1_i3,TRINITY_DN6245_c0_g1_i4	0.0460142
eukaryotic 43S preinitiation complex (GO:0016282)	22	6	1000	0.6	16	20107	0.08	TRINITY_DN40695_c0_g1_i1,TRINITY_DN42181_c0_g1_i1,TRINITY_DN31236_c0_g1_i1,TRINITY_DN20740_c0_g1_i1,TRINITY_DN20705_c0_g1_i1,TRINITY_DN43869_c0_g1_i1	TRINITY_DN3468_c0_g1_i1,TRINITY_DN5959_c0_g1_i1,TRINITY_DN15186_c0_g1_i6,TRINITY_DN15186_c0_g1_i2,TRINITY_DN15186_c0_g1_i1,TRINITY_DN591_c0_g1_i2,TRINITY_DN14414_c0_g1_i1,TRINITY_DN39518_c0_g1_i1,TRINITY_DN7524_c0_g1_i1,TRINITY_DN16336_c0_g1_i3,TRINITY_DN16336_c0_g1_i9,TRINITY_DN16336_c0_g1_i7,TRINITY_DN16336_c0_g1_i5,TRINITY_DN16336_c0_g1_i2,TRINITY_DN6245_c0_g1_i3,TRINITY_DN6245_c0_g1_i4	0.0460142
eukaryotic translation initiation factor 3 complex (GO:0005852)	22	6	1000	0.6	16	20107	0.08	TRINITY_DN42181_c0_g1_i1,TRINITY_DN31236_c0_g1_i1,TRINITY_DN20740_c0_g1_i1,TRINITY_DN20705_c0_g1_i1,TRINITY_DN42812_c0_g1_i1,TRINITY_DN43869_c0_g1_i1	TRINITY_DN3468_c0_g1_i1,TRINITY_DN5959_c0_g1_i1,TRINITY_DN15186_c0_g1_i6,TRINITY_DN15186_c0_g1_i2,TRINITY_DN15186_c0_g1_i1,TRINITY_DN591_c0_g1_i2,TRINITY_DN14414_c0_g1_i1,TRINITY_DN39518_c0_g1_i1,TRINITY_DN7524_c0_g1_i1,TRINITY_DN16336_c0_g1_i3,TRINITY_DN16336_c0_g1_i9,TRINITY_DN16336_c0_g1_i7,TRINITY_DN16336_c0_g1_i5,TRINITY_DN16336_c0_g1_i2,TRINITY_DN6245_c0_g1_i3,TRINITY_DN6245_c0_g1_i4	0.0460142
nucleoplasm (GO:0005654)	39	10	996	0.99	29	20094	0.14	TRINITY_DN38470_c0_g1_i1,TRINITY_DN39713_c0_g1_i1,TRINITY_DN38789_c0_g1_i1,TRINITY_DN42850_c0_g1_i1,TRINITY_DN37967_c0_g1_i1,TRINITY_DN22144_c0_g1_i1,TRINITY_DN36750_c0_g1_i1,TRINITY_DN36721_c0_g1_i1,TRINITY_DN41260_c0_g1_i1,TRINITY_DN40364_c0_g1_i1	TRINITY_DN3980_c0_g1_i1,TRINITY_DN3980_c0_g1_i3,TRINITY_DN3980_c0_g1_i4,TRINITY_DN36959_c0_g1_i1,TRINITY_DN36994_c0_g1_i1,TRINITY_DN4034_c0_g1_i2,TRINITY_DN4034_c0_g1_i1,TRINITY_DN4034_c0_g2_i2,TRINITY_DN1797_c0_g2_i3,TRINITY_DN1781_c0_g3_i3,TRINITY_DN1781_c0_g3_i6,TRINITY_DN41372_c0_g1_i1,TRINITY_DN8269_c0_g1_i1,TRINITY_DN8269_c0_g2_i3,TRINITY_DN8269_c0_g2_i2,TRINITY_DN11771_c0_g1_i3,TRINITY_DN1…	0.00287089
translation initiation factor activity (GO:0003743)	91	16	990	1.59	75	20048	0.37	TRINITY_DN40695_c0_g1_i1,TRINITY_DN42181_c0_g1_i1,TRINITY_DN31236_c0_g1_i1,TRINITY_DN20740_c0_g1_i1,TRINITY_DN20705_c0_g1_i1,TRINITY_DN19364_c0_g1_i1,TRINITY_DN10916_c0_g3_i5,TRINITY_DN42812_c0_g1_i1,TRINITY_DN43869_c0_g1_i1,TRINITY_DN37980_c0_g1_i1,TRINITY_DN37967_c0_g1_i1,TRINITY_DN1929_c0_g1_i1,TRINITY_DN11889_c0_g1_i3,TRINITY_DN26443_c0_g1_i1,TRINITY_DN41166_c0_g1_i1,TRINITY_DN1024_c0_g1_i2	TRINITY_DN3468_c0_g1_i1,TRINITY_DN5959_c0_g1_i1,TRINITY_DN15156_c0_g2_i1,TRINITY_DN15186_c0_g1_i6,TRINITY_DN15186_c0_g1_i2,TRINITY_DN15186_c0_g1_i1,TRINITY_DN4056_c0_g1_i1,TRINITY_DN4056_c0_g2_i1,TRINITY_DN4056_c0_g2_i2,TRINITY_DN302_c0_g1_i1,TRINITY_DN302_c0_g1_i6,TRINITY_DN1864_c0_g1_i1,TRINITY_DN15647_c0_g1_i1,TRINITY_DN591_c0_g1_i2,TRINITY_DN41916_c0_g1_i1,TRINITY_DN10954_c0_g1_i2,TRINITY_DN1…	0.00166083
regulation of translational initiation (GO:0006446)	91	16	990	1.59	75	20048	0.37	TRINITY_DN40695_c0_g1_i1,TRINITY_DN42181_c0_g1_i1,TRINITY_DN31236_c0_g1_i1,TRINITY_DN20740_c0_g1_i1,TRINITY_DN20705_c0_g1_i1,TRINITY_DN19364_c0_g1_i1,TRINITY_DN10916_c0_g3_i5,TRINITY_DN42812_c0_g1_i1,TRINITY_DN43869_c0_g1_i1,TRINITY_DN37980_c0_g1_i1,TRINITY_DN37967_c0_g1_i1,TRINITY_DN1929_c0_g1_i1,TRINITY_DN11889_c0_g1_i3,TRINITY_DN26443_c0_g1_i1,TRINITY_DN41166_c0_g1_i1,TRINITY_DN1024_c0_g1_i2	TRINITY_DN3468_c0_g1_i1,TRINITY_DN5959_c0_g1_i1,TRINITY_DN15156_c0_g2_i1,TRINITY_DN15186_c0_g1_i6,TRINITY_DN15186_c0_g1_i2,TRINITY_DN15186_c0_g1_i1,TRINITY_DN4056_c0_g1_i1,TRINITY_DN4056_c0_g2_i1,TRINITY_DN4056_c0_g2_i2,TRINITY_DN302_c0_g1_i1,TRINITY_DN302_c0_g1_i6,TRINITY_DN1864_c0_g1_i1,TRINITY_DN15647_c0_g1_i1,TRINITY_DN591_c0_g1_i2,TRINITY_DN41916_c0_g1_i1,TRINITY_DN10954_c0_g1_i2,TRINITY_DN1…	0.00166083
unfolded protein binding (GO:0051082)	141	20	986	1.99	121	20002	0.6	TRINITY_DN38571_c0_g1_i1,TRINITY_DN21856_c0_g1_i1,TRINITY_DN21856_c0_g2_i1,TRINITY_DN38470_c0_g1_i1,TRINITY_DN22615_c0_g1_i1,TRINITY_DN6703_c0_g1_i2,TRINITY_DN6703_c0_g1_i4,TRINITY_DN41367_c0_g1_i1,TRINITY_DN37938_c0_g1_i1,TRINITY_DN37688_c0_g1_i1,TRINITY_DN36364_c0_g1_i1,TRINITY_DN39817_c0_g1_i1,TRINITY_DN6142_c0_g1_i3,TRINITY_DN29314_c0_g1_i1,TRINITY_DN29314_c0_g2_i1,TRINITY_DN7651_c0_g1_i2,TRI…	TRINITY_DN5903_c0_g1_i1,TRINITY_DN5903_c0_g2_i1,TRINITY_DN18613_c0_g1_i1,TRINITY_DN13449_c0_g1_i2,TRINITY_DN13449_c0_g1_i1,TRINITY_DN3944_c0_g1_i1,TRINITY_DN3940_c0_g1_i1,TRINITY_DN3940_c0_g2_i1,TRINITY_DN3940_c0_g2_i2,TRINITY_DN3940_c0_g2_i3,TRINITY_DN8169_c0_g1_i2,TRINITY_DN8169_c0_g1_i1,TRINITY_DN10741_c0_g1_i1,TRINITY_DN1793_c0_g1_i1,TRINITY_DN22056_c0_g1_i1,TRINITY_DN18023_c0_g1_i1,TRINITY_D…	0.0031566
protein folding (GO:0006457)	238	26	980	2.58	212	19911	1.05	TRINITY_DN40642_c0_g1_i1,TRINITY_DN40621_c0_g1_i1,TRINITY_DN38571_c0_g1_i1,TRINITY_DN21856_c0_g1_i1,TRINITY_DN21856_c0_g2_i1,TRINITY_DN38470_c0_g1_i1,TRINITY_DN22615_c0_g1_i1,TRINITY_DN6703_c0_g1_i2,TRINITY_DN6703_c0_g1_i4,TRINITY_DN11288_c0_g1_i1,TRINITY_DN37938_c0_g1_i1,TRINITY_DN37688_c0_g1_i1,TRINITY_DN30309_c0_g1_i1,TRINITY_DN5168_c0_g2_i3,TRINITY_DN36364_c0_g1_i1,TRINITY_DN39817_c0_g1_i1,TR…	TRINITY_DN955_c0_g2_i2,TRINITY_DN12480_c0_g1_i2,TRINITY_DN18613_c0_g1_i1,TRINITY_DN13449_c0_g1_i2,TRINITY_DN13449_c0_g1_i1,TRINITY_DN3944_c0_g1_i1,TRINITY_DN3940_c0_g1_i1,TRINITY_DN3940_c0_g2_i1,TRINITY_DN3940_c0_g2_i2,TRINITY_DN3940_c0_g2_i3,TRINITY_DN36155_c0_g1_i1,TRINITY_DN36180_c0_g1_i1,TRINITY_DN8169_c0_g1_i2,TRINITY_DN8169_c0_g1_i1,TRINITY_DN10793_c0_g1_i5,TRINITY_DN10793_c0_g1_i4,TRINITY_…	0.0111655
