# Supplementary material for: Transcriptome Analysis of Young Ovaries Reveals Candidate Genes Involved in Gamete Formation in Lantana camara
Source: Plants (Basel). 2019 Aug 2;8(8):263. doi: 10.3390/plants8080263 (PMC6724078; doi:10.3390/plants8080263)
Supplement: Supplementary file 1 [file plants-08-00263-s001.zip › Supplementary Table 6.xlsx]

## Sheet: Published genes
Table S6. Published genes used for gene family analysis in this study.
Gene name or gene ID	Classification of functions	Orthologs in Lantana camara
tr|A0A345CN33|A0A345CN33_ALLCG	Allelopathy	Identified
tr|A0A3G4R8R2|A0A3G4R8R2_ALLCE	Allelopathy	Identified
tr|A0A3G5ARK0|A0A3G5ARK0_ALLCG	Allelopathy	Identified
tr|C8YR57|C8YR57_9ASTR	Allelopathy	Identified
sp|A2WX30|COI1A_ORYSI	Drought tolerance	Identified
sp|C0M0V4|AAH1_SOYBN	Drought tolerance	Identified
sp|F4I1S7|ELP2_ARATH	Drought tolerance	Identified
sp|F4JKK0|SUD1_ARATH	Drought tolerance	Identified
sp|F4JL11|IMPA2_ARATH	Drought tolerance	Identified
sp|F4K2R6|CB60G_ARATH	Drought tolerance	Identified
sp|O22693|GOLS4_ARATH	Drought tolerance	Identified
sp|O22850|GPX3_ARATH	Drought tolerance	Identified
sp|O48963|PHOT1_ARATH	Drought tolerance	Identified
sp|O49505|NCED2_ARATH	Drought tolerance	Identified
sp|O49675|CCD4_ARATH	Drought tolerance	Identified
sp|O64495|SBT12_ARATH	Drought tolerance	Identified
sp|O80518|GOLS3_ARATH	Drought tolerance	Identified
sp|P31265|TCTP1_ARATH	Drought tolerance	Identified
sp|P35131|UBC8_ARATH	Drought tolerance	Identified
sp|P53684|CDPK7_ORYSJ	Drought tolerance	Identified
sp|P93748|SINA1_ARATH	Drought tolerance	Identified
sp|Q05085|PTR7_ARATH	Drought tolerance	Identified
sp|Q0D4J7|SAPK2_ORYSJ	Drought tolerance	Identified
sp|Q10L91|DIS1_ORYSJ	Drought tolerance	Identified
sp|Q10NY2|TPR3_ORYSJ	Drought tolerance	Identified
sp|Q4PSY4|GOLS7_ARATH	Drought tolerance	Identified
sp|Q5JLS2|CIPKC_ORYSJ	Drought tolerance	Identified
sp|Q5VP70|PIN3A_ORYSJ	Drought tolerance	Identified
sp|Q5VRW2|NOH1_ORYSJ	Drought tolerance	Identified
sp|Q5WA76|PUB70_ORYSJ	Drought tolerance	Identified
sp|Q5Z8S0|PYL9_ORYSJ	Drought tolerance	Identified
sp|Q60EY8|CIPKK_ORYSJ	Drought tolerance	Identified
sp|Q67ZW1|HIP27_ARATH	Drought tolerance	Identified
sp|Q6EN42|PYL3_ORYSJ	Drought tolerance	Identified
sp|Q6ETL8|GLO12_ORYSJ	Drought tolerance	Identified
sp|Q6EU94|PIP11_ORYSJ	Drought tolerance	Identified
sp|Q6ZI44|SAPK6_ORYSJ	Drought tolerance	Identified
sp|Q6ZLP5|CIPKN_ORYSJ	Drought tolerance	Identified
sp|Q75V57|SAPK9_ORYSJ	Drought tolerance	Identified
sp|Q7X996|CIPK2_ORYSJ	Drought tolerance	Identified
sp|Q7XYY2|MED25_ARATH	Drought tolerance	Identified
sp|Q8LD38|MPC3_ARATH	Drought tolerance	Identified
sp|Q8LFX7|BDG1_ARATH	Drought tolerance	Identified
sp|Q8RWH3|YAK1_ARATH	Drought tolerance	Identified
sp|Q93VD3|CIPKN_ARATH	Drought tolerance	Identified
sp|Q94AK4|RZF1_ARATH	Drought tolerance	Identified
sp|Q94AY3|DRIP2_ARATH	Drought tolerance	Identified
sp|Q94B74|NUDT2_ARATH	Drought tolerance	Identified
sp|Q94BZ1|ZIFL1_ARATH	Drought tolerance	Identified
sp|Q96270|LEA7_ARATH	Drought tolerance	Identified
sp|Q96321|IMPA1_ARATH	Drought tolerance	Identified
sp|Q9C6Z1|NCED5_ARATH	Drought tolerance	Identified
sp|Q9CAJ0|P2C16_ARATH	Drought tolerance	Identified
sp|Q9FJ87|DTX50_ARATH	Drought tolerance	Identified
sp|Q9FJD4|IMB1_ARATH	Drought tolerance	Identified
sp|Q9FNA4|ELP1_ARATH	Drought tolerance	Identified
sp|Q9FND9|RFS5_ARATH	Drought tolerance	Identified
sp|Q9FX31|HDG11_ARATH	Drought tolerance	Identified
sp|Q9LD83|SLAC1_ARATH	Drought tolerance	Identified
sp|Q9LFN7|SHN2_ARATH	Drought tolerance	Identified
sp|Q9LGV5|CIPK1_ORYSJ	Drought tolerance	Identified
sp|Q9LRM7|NCED6_ARATH	Drought tolerance	Identified
sp|Q9LSV0|GLYR1_ARATH	Drought tolerance	Identified
sp|Q9LWM4|CIPK5_ORYSJ	Drought tolerance	Identified
sp|Q9M1S8|GCP2_ARATH	Drought tolerance	Identified
sp|Q9M9F5|NCED9_ARATH	Drought tolerance	Identified
sp|Q9M9Y4|DRIP1_ARATH	Drought tolerance	Identified
sp|Q9S7M0|CB3_ARATH	Drought tolerance	Identified
sp|Q9SGW3|PSD8A_ARATH	Drought tolerance	Identified
sp|Q9SM02|ERG14_ARATH	Drought tolerance	Identified
sp|Q9SQU1|TLP9_ARATH	Drought tolerance	Identified
sp|Q9SYS6|DRE1C_ARATH	Drought tolerance	Identified
sp|Q9XFD1|NCBP2_ARATH	Drought tolerance	Identified
sp|Q9XI33|WIN1_ARATH	Drought tolerance	Identified
sp|Q9ZPY8|AIB_ARATH	Drought tolerance	Identified
sp|A0A060D764|GRF1_MAIZE	Drought tolerance	Not identified
sp|A2Z6V9|TI11D_ORYSI	Drought tolerance	Not identified
sp|O04714|GCR1_ARATH	Drought tolerance	Not identified
sp|P41917|RAN2_ARATH	Drought tolerance	Not identified
sp|P42761|GSTFA_ARATH	Drought tolerance	Not identified
sp|P93835|DRE1B_ARATH	Drought tolerance	Not identified
sp|Q10Q07|NNJA1_ORYSJ	Drought tolerance	Not identified
sp|Q3E958|SHN3_ARATH	Drought tolerance	Not identified
sp|Q5BPS3|DOR_ARATH	Drought tolerance	Not identified
sp|Q75KE5|ZFP36_ORYSJ	Drought tolerance	Not identified
sp|Q8H0V5|OCP3_ARATH	Drought tolerance	Not identified
sp|Q8H1F2|RGS1_ARATH	Drought tolerance	Not identified
sp|Q8H1S1|GOLS6_ARATH	Drought tolerance	Not identified
sp|Q8L7F7|NUP62_ARATH	Drought tolerance	Not identified
sp|Q93WU8|WRK54_ARATH	Drought tolerance	Not identified
sp|Q94AP0|ALN_ARATH	Drought tolerance	Not identified
sp|Q9C882|GTL1_ARATH	Drought tolerance	Not identified
sp|Q9C8W9|NAC30_ARATH	Drought tolerance	Not identified
sp|Q9FFA1|GOLS5_ARATH	Drought tolerance	Not identified
sp|Q9FG31|LEA46_ARATH	Drought tolerance	Not identified
sp|Q9FKB0|LSM5_ARATH	Drought tolerance	Not identified
sp|Q9LEZ4|MBP2C_ARATH	Drought tolerance	Not identified
sp|Q9LVA1|NC101_ARATH	Drought tolerance	Not identified
sp|Q9LY00|WRK70_ARATH	Drought tolerance	Not identified
sp|Q9M0L0|DRE1A_ARATH	Drought tolerance	Not identified
sp|A0A024B7I0|SCL7_POPEU	Drought tolerance and salt tolerance	Identified
sp|B8AME2|CATA3_ORYSI	Drought tolerance and salt tolerance	Identified
sp|F4JP52|PQT3_ARATH	Drought tolerance and salt tolerance	Identified
sp|O04226|P5CS1_ORYSJ	Drought tolerance and salt tolerance	Identified
sp|O04719|P2C77_ARATH	Drought tolerance and salt tolerance	Identified
sp|O22788|PXG3_ARATH	Drought tolerance and salt tolerance	Identified
sp|O22893|GOLS1_ARATH	Drought tolerance and salt tolerance	Identified
sp|O22932|CIPKB_ARATH	Drought tolerance and salt tolerance	Identified
sp|O23523|RGGA_ARATH	Drought tolerance and salt tolerance	Identified
sp|O23702|CTBP_ARATH	Drought tolerance and salt tolerance	Identified
sp|O48847|LUH_ARATH	Drought tolerance and salt tolerance	Identified
sp|O49595|HMGB1_ARATH	Drought tolerance and salt tolerance	Identified
sp|O65660|PLAT1_ARATH	Drought tolerance and salt tolerance	Identified
sp|O81845|PUMP1_ARATH	Drought tolerance and salt tolerance	Identified
sp|P31414|AVP1_ARATH	Drought tolerance and salt tolerance	Identified
sp|P49597|P2C56_ARATH	Drought tolerance and salt tolerance	Identified
sp|P49598|P2C37_ARATH	Drought tolerance and salt tolerance	Identified
sp|P93006|P2C27_ARATH	Drought tolerance and salt tolerance	Identified
sp|Q08298|RD22_ARATH	Drought tolerance and salt tolerance	Identified
sp|Q0D4B2|CIPKL_ORYSJ	Drought tolerance and salt tolerance	Identified
sp|Q0E4K1|CATA1_ORYSJ	Drought tolerance and salt tolerance	Identified
sp|Q0J6H8|CYL3_ORYSJ	Drought tolerance and salt tolerance	Identified
sp|Q0JHU7|MB3R2_ORYSJ	Drought tolerance and salt tolerance	Identified
sp|Q0JI49|CIPKB_ORYSJ	Drought tolerance and salt tolerance	Identified
sp|Q10D00|SUV3M_ORYSJ	Drought tolerance and salt tolerance	Identified
sp|Q10G56|OAT_ORYSJ	Drought tolerance and salt tolerance	Identified
sp|Q10N20|MPK5_ORYSJ	Drought tolerance and salt tolerance	Identified
sp|Q10S65|NAC22_ORYSJ	Drought tolerance and salt tolerance	Identified
sp|Q10S82|CATA3_ORYSJ	Drought tolerance and salt tolerance	Identified
sp|Q10SC8|CIPK9_ORYSJ	Drought tolerance and salt tolerance	Identified
sp|Q2RBF0|CIPKF_ORYSJ	Drought tolerance and salt tolerance	Identified
sp|Q2V9B0|MY1R1_SOLTU	Drought tolerance and salt tolerance	Identified
sp|Q38814|THI4_ARATH	Drought tolerance and salt tolerance	Identified
sp|Q38882|PLDA1_ARATH	Drought tolerance and salt tolerance	Identified
sp|Q38997|KIN10_ARATH	Drought tolerance and salt tolerance	Identified
sp|Q39026|MPK6_ARATH	Drought tolerance and salt tolerance	Identified
sp|Q39096|ERD15_ARATH	Drought tolerance and salt tolerance	Identified
sp|Q39204|MYC2_ARATH	Drought tolerance and salt tolerance	Identified
sp|Q3S4A7|AHK5_ARATH	Drought tolerance and salt tolerance	Identified
sp|Q42410|ZAT12_ARATH	Drought tolerance and salt tolerance	Identified
sp|Q5MBR3|NCED5_ORYSJ	Drought tolerance and salt tolerance	Identified
sp|Q5MBR5|NCED3_ORYSJ	Drought tolerance and salt tolerance	Identified
sp|Q680Q4|SIZ1_ARATH	Drought tolerance and salt tolerance	Identified
sp|Q69NX5|NCED4_ORYSJ	Drought tolerance and salt tolerance	Identified
sp|Q69Q47|CIPKO_ORYSJ	Drought tolerance and salt tolerance	Identified
sp|Q69TW5|BZP46_ORYSJ	Drought tolerance and salt tolerance	Identified
sp|Q6AVI8|CDPK9_ORYSJ	Drought tolerance and salt tolerance	Identified
sp|Q6AVN2|SIRP1_ORYSJ	Drought tolerance and salt tolerance	Identified
sp|Q6ES51|TIF6B_ORYSJ	Drought tolerance and salt tolerance	Identified
sp|Q6H795|CLPD1_ORYSJ	Drought tolerance and salt tolerance	Identified
sp|Q6I5C3|PYL5_ORYSJ	Drought tolerance and salt tolerance	Identified
sp|Q6IEL0|WRK71_ORYSI	Drought tolerance and salt tolerance	Identified
sp|Q6K8D9|SKIPA_ORYSJ	Drought tolerance and salt tolerance	Identified
sp|Q6VAK3|OHP1_ORYSJ	Drought tolerance and salt tolerance	Identified
sp|Q6Y9P5|COI1A_ORYSJ	Drought tolerance and salt tolerance	Identified
sp|Q75KU4|CNBL4_ORYSJ	Drought tolerance and salt tolerance	Identified
sp|Q75L42|CIPKH_ORYSJ	Drought tolerance and salt tolerance	Identified
sp|Q75WV3|TPP1_ORYSJ	Drought tolerance and salt tolerance	Identified
sp|Q7F2L3|NAC48_ORYSJ	Drought tolerance and salt tolerance	Identified
sp|Q7X8B5|ACA5_ORYSJ	Drought tolerance and salt tolerance	Identified
sp|Q7Y0Y8|HDAC1_ORYSJ	Drought tolerance and salt tolerance	Identified
sp|Q84JL3|SINA3_ARATH	Drought tolerance and salt tolerance	Identified
sp|Q84TG3|PUB23_ARATH	Drought tolerance and salt tolerance	Identified
sp|Q8GUQ8|XDH1_ARATH	Drought tolerance and salt tolerance	Identified
sp|Q8GYP5|MYB60_ARATH	Drought tolerance and salt tolerance	Identified
sp|Q8H156|RAN3_ARATH	Drought tolerance and salt tolerance	Identified
sp|Q8H395|TI10B_ORYSJ	Drought tolerance and salt tolerance	Identified
sp|Q8L940|PDX13_ARATH	Drought tolerance and salt tolerance	Identified
sp|Q8LPK5|CESA8_ARATH	Drought tolerance and salt tolerance	Identified
sp|Q8RZ35|ABI5_ORYSJ	Drought tolerance and salt tolerance	Identified
sp|Q8S3N1|SINA5_ARATH	Drought tolerance and salt tolerance	Identified
sp|Q93VB2|AT18A_ARATH	Drought tolerance and salt tolerance	Identified
sp|Q94A06|M2K1_ARATH	Drought tolerance and salt tolerance	Identified
sp|Q94BS2|MET1_ARATH	Drought tolerance and salt tolerance	Identified
sp|Q96289|ZAT10_ARATH	Drought tolerance and salt tolerance	Identified
sp|Q9C5U0|AHK4_ARATH	Drought tolerance and salt tolerance	Identified
sp|Q9C5U1|AHK3_ARATH	Drought tolerance and salt tolerance	Identified
sp|Q9C5U2|AHK2_ARATH	Drought tolerance and salt tolerance	Identified
sp|Q9C7A2|ITN1_ARATH	Drought tolerance and salt tolerance	Identified
sp|Q9CAB7|PXG4_ARATH	Drought tolerance and salt tolerance	Identified
sp|Q9FDW1|MYB44_ARATH	Drought tolerance and salt tolerance	Identified
sp|Q9FE01|APX2_ORYSJ	Drought tolerance and salt tolerance	Identified
sp|Q9FFB6|ZFP34_ARATH	Drought tolerance and salt tolerance	Identified
sp|Q9FGC7|ZEP_ARATH	Drought tolerance and salt tolerance	Identified
sp|Q9FIL1|BSK5_ARATH	Drought tolerance and salt tolerance	Identified
sp|Q9FKP1|CCX1_ARATH	Drought tolerance and salt tolerance	Identified
sp|Q9FNA2|PAO1_ARATH	Drought tolerance and salt tolerance	Identified
sp|Q9FWQ2|TPP2_ORYSJ	Drought tolerance and salt tolerance	Identified
sp|Q9FXB2|GOLS2_ARATH	Drought tolerance and salt tolerance	Identified
sp|Q9FXQ3|CDPKD_ORYSJ	Drought tolerance and salt tolerance	Identified
sp|Q9FY74|CMTA1_ARATH	Drought tolerance and salt tolerance	Identified
sp|Q9LRR7|NCED3_ARATH	Drought tolerance and salt tolerance	Identified
sp|Q9LTB8|CNBL9_ARATH	Drought tolerance and salt tolerance	Identified
sp|Q9LTC4|MYB15_ARATH	Drought tolerance and salt tolerance	Identified
sp|Q9LU01|Y3IP1_ARATH	Drought tolerance and salt tolerance	Identified
sp|Q9LWN0|GSK1_ORYSJ	Drought tolerance and salt tolerance	Identified
sp|Q9LYU3|EF113_ARATH	Drought tolerance and salt tolerance	Identified
sp|Q9M022|AIRP2_ARATH	Drought tolerance and salt tolerance	Identified
sp|Q9M101|CDPKN_ARATH	Drought tolerance and salt tolerance	Identified
sp|Q9M2P4|SINA2_ARATH	Drought tolerance and salt tolerance	Identified
sp|Q9M2S6|SDIR1_ARATH	Drought tolerance and salt tolerance	Identified
sp|Q9M7Q4|AI5L5_ARATH	Drought tolerance and salt tolerance	Identified
sp|Q9M9E9|SRK2C_ARATH	Drought tolerance and salt tolerance	Identified
sp|Q9MA41|CTL1_ARATH	Drought tolerance and salt tolerance	Identified
sp|Q9SCR0|SCL7_ARATH	Drought tolerance and salt tolerance	Identified
sp|Q9SEZ1|ZHD11_ARATH	Drought tolerance and salt tolerance	Identified
sp|Q9SI09|XERIC_ARATH	Drought tolerance and salt tolerance	Identified
sp|Q9SKD9|WRK46_ARATH	Drought tolerance and salt tolerance	Identified
sp|Q9SNB6|RDUF1_ARATH	Drought tolerance and salt tolerance	Identified
sp|Q9SRQ7|NPC4_ARATH	Drought tolerance and salt tolerance	Identified
sp|Q9STN8|SINA4_ARATH	Drought tolerance and salt tolerance	Identified
sp|Q9SU79|PAO5_ARATH	Drought tolerance and salt tolerance	Identified
sp|Q9SVC6|PUB22_ARATH	Drought tolerance and salt tolerance	Identified
sp|Q9SXL4|AHK1_ARATH	Drought tolerance and salt tolerance	Identified
sp|Q9XI99|USPL1_ARATH	Drought tolerance and salt tolerance	Identified
sp|A0MES8|ABI4_ARATH	Drought tolerance and salt tolerance	Not identified
sp|A3AHG5|LEA17_ORYSJ	Drought tolerance and salt tolerance	Not identified
sp|F4JCB2|CPL5_ARATH	Drought tolerance and salt tolerance	Not identified
sp|O22210|MYBC1_ARATH	Drought tolerance and salt tolerance	Not identified
sp|O80917|DRE2E_ARATH	Drought tolerance and salt tolerance	Not identified
sp|O81445|CNBL1_ARATH	Drought tolerance and salt tolerance	Not identified
sp|P0C8M9|SRP1_MAIZE	Drought tolerance and salt tolerance	Not identified
sp|P41916|RAN1_ARATH	Drought tolerance and salt tolerance	Not identified
sp|P43392|MT1A_ARATH	Drought tolerance and salt tolerance	Not identified
sp|Q06738|RD29A_ARATH	Drought tolerance and salt tolerance	Not identified
sp|Q10MB4|MYB2_ORYSJ	Drought tolerance and salt tolerance	Not identified
sp|Q2RB33|NAC45_ORYSJ	Drought tolerance and salt tolerance	Not identified
sp|Q41188|CSP2_ARATH	Drought tolerance and salt tolerance	Not identified
sp|Q42512|CR15A_ARATH	Drought tolerance and salt tolerance	Not identified
sp|Q53JF7|ASR5_ORYSJ	Drought tolerance and salt tolerance	Not identified
sp|Q5JLQ9|CIPKU_ORYSJ	Drought tolerance and salt tolerance	Not identified
sp|Q5KQF5|CIPKM_ORYSJ	Drought tolerance and salt tolerance	Not identified
sp|Q5UCA8|BRYP_PHYPA	Drought tolerance and salt tolerance	Not identified
sp|Q5W6R4|DRE2B_ORYSJ	Drought tolerance and salt tolerance	Not identified
sp|Q67WE2|CYL2_ORYSJ	Drought tolerance and salt tolerance	Not identified
sp|Q69P94|TI10C_ORYSJ	Drought tolerance and salt tolerance	Not identified
sp|Q6ESR4|DHN1_ORYSJ	Drought tolerance and salt tolerance	Not identified
sp|Q6R0C4|MYB52_ARATH	Drought tolerance and salt tolerance	Not identified
sp|Q6VAK4|OHP2_ORYSJ	Drought tolerance and salt tolerance	Not identified
sp|Q6YX89|CYL4_ORYSJ	Drought tolerance and salt tolerance	Not identified
sp|Q6Z312|BZP23_ORYSJ	Drought tolerance and salt tolerance	Not identified
sp|Q6ZIF9|CYL1_ORYSJ	Drought tolerance and salt tolerance	Not identified
sp|Q6ZJU3|TIF6A_ORYSJ	Drought tolerance and salt tolerance	Not identified
sp|Q75HE5|NAC2_ORYSJ	Drought tolerance and salt tolerance	Not identified
sp|Q75KV9|BH148_ORYSJ	Drought tolerance and salt tolerance	Not identified
sp|Q7FZF1|CNBL5_ARATH	Drought tolerance and salt tolerance	Not identified
sp|Q7G1L2|RAP26_ARATH	Drought tolerance and salt tolerance	Not identified
sp|Q7XEZ1|TI11D_ORYSJ	Drought tolerance and salt tolerance	Not identified
sp|Q7XIW5|CIPKT_ORYSJ	Drought tolerance and salt tolerance	Not identified
sp|Q8GRS2|TI11C_ORYSJ	Drought tolerance and salt tolerance	Not identified
sp|Q8GSI0|TI11A_ORYSJ	Drought tolerance and salt tolerance	Not identified
sp|Q93VV9|TM16B_ARATH	Drought tolerance and salt tolerance	Not identified
sp|Q93WE4|SINA6_ARATH	Drought tolerance and salt tolerance	Not identified
sp|Q93ZF6|AIRP1_ARATH	Drought tolerance and salt tolerance	Not identified
sp|Q940T5|RDUF2_ARATH	Drought tolerance and salt tolerance	Not identified
sp|Q9C7U7|MYB20_ARATH	Drought tolerance and salt tolerance	Not identified
sp|Q9FJ93|DRE1D_ARATH	Drought tolerance and salt tolerance	Not identified
sp|Q9LNC9|MYB13_ARATH	Drought tolerance and salt tolerance	Not identified
sp|Q9M7Q2|AI5L7_ARATH	Drought tolerance and salt tolerance	Not identified
sp|Q9M7Q3|AI5L6_ARATH	Drought tolerance and salt tolerance	Not identified
sp|Q9SIN5|CR15B_ARATH	Drought tolerance and salt tolerance	Not identified
sp|Q9SKT1|ERF53_ARATH	Drought tolerance and salt tolerance	Not identified
sp|Q9SRX6|LEA2_ARATH	Drought tolerance and salt tolerance	Not identified
sp|Q9SZR3|SMXL4_ARATH	Drought tolerance and salt tolerance	Not identified
sp|A2CIR5|NPR4_ORYSJ	Salt tolerance	Identified
sp|A2WYG9|TOM20_ORYSI	Salt tolerance	Identified
sp|A2XEX2|F16P1_ORYSI	Salt tolerance	Identified
sp|A2XW02|STRK1_ORYSI	Salt tolerance	Identified
sp|A2Z2J6|SAP1_ORYSI	Salt tolerance	Identified
sp|A3B529|CIPKS_ORYSJ	Salt tolerance	Identified
sp|A9LNK9|CPSF_ARATH	Salt tolerance	Identified
sp|B8ALI0|AB5G_ORYSI	Salt tolerance	Identified
sp|B9DGY1|AB1K7_ARATH	Salt tolerance	Identified
sp|D4GT97|IPYR_HALVD	Salt tolerance	Identified
sp|E6Y2A0|CASP1_WHEAT	Salt tolerance	Identified
sp|F4HZB2|BCHA1_ARATH	Salt tolerance	Identified
sp|F4IED2|NAC13_ARATH	Salt tolerance	Identified
sp|F4IK45|C70B2_ARATH	Salt tolerance	Identified
sp|F4JVI3|MTEF5_ARATH	Salt tolerance	Identified
sp|F4K4E3|LSM4_ARATH	Salt tolerance	Identified
sp|O04173|TAF10_ARATH	Salt tolerance	Identified
sp|O22218|ACA4_ARATH	Salt tolerance	Identified
sp|O22921|WRK25_ARATH	Salt tolerance	Identified
sp|O23141|SPE2_ARATH	Salt tolerance	Identified
sp|O23254|GLYC4_ARATH	Salt tolerance	Identified
sp|O65554|CIPK6_ARATH	Salt tolerance	Identified
sp|O65717|CNGC1_ARATH	Salt tolerance	Identified
sp|O65979|GGPS_SYNP2	Salt tolerance	Identified
sp|O76360|EGL4_CAEEL	Salt tolerance	Identified
sp|O78310|SODC2_ARATH	Salt tolerance	Identified
sp|O80653|SKIP_ARATH	Salt tolerance	Identified
sp|O80683|CAB25_ARATH	Salt tolerance	Identified
sp|O81223|CNBL4_ARATH	Salt tolerance	Identified
sp|O82515|MTDH_MEDSA	Salt tolerance	Identified
sp|P06525|ADH1_ARATH	Salt tolerance	Identified
sp|P0AG24|SPOT_ECOLI	Salt tolerance	Identified
sp|P13587|ATN1_YEAST	Salt tolerance	Identified
sp|P14655|GLNA2_ORYSJ	Salt tolerance	Identified
sp|P15108|HSC82_YEAST	Salt tolerance	Identified
sp|P24704|SODC1_ARATH	Salt tolerance	Identified
sp|P25696|ENO2_ARATH	Salt tolerance	Identified
sp|P42641|OBG_ECOLI	Salt tolerance	Identified
sp|P42754|MTDH_PETCR	Salt tolerance	Identified
sp|P46313|FAD6E_ARATH	Salt tolerance	Identified
sp|P50701|OS13_SOLCO	Salt tolerance	Identified
sp|P55034|PSMD4_ARATH	Salt tolerance	Identified
sp|P74258|GGPS_SYNY3	Salt tolerance	Identified
sp|P78968|PPZ_SCHPO	Salt tolerance	Identified
sp|P80244|CLPP_BACSU	Salt tolerance	Identified
sp|P92937|CIPKF_ARATH	Salt tolerance	Identified
sp|P93257|MTDH_MESCR	Salt tolerance	Identified
sp|Q00055|GPD1_YEAST	Salt tolerance	Identified
sp|Q01896|ATN2_YEAST	Salt tolerance	Identified
sp|Q03250|RBG7_ARATH	Salt tolerance	Identified
sp|Q0D9C4|CATA2_ORYSJ	Salt tolerance	Identified
sp|Q0IGM7|BBX20_ARATH	Salt tolerance	Identified
sp|Q0WQ41|IP5P7_ARATH	Salt tolerance	Identified
sp|Q10LI1|SRFP1_ORYSJ	Salt tolerance	Identified
sp|Q10LQ2|CIPKA_ORYSJ	Salt tolerance	Identified
sp|Q10M41|EIL1A_ORYSJ	Salt tolerance	Identified
sp|Q10RE2|YUC8_ORYSJ	Salt tolerance	Identified
sp|Q12691|ATN5_YEAST	Salt tolerance	Identified
sp|Q33E23|DHE2_ORYSJ	Salt tolerance	Identified
sp|Q38707|MTDH_APIGR	Salt tolerance	Identified
sp|Q38890|GUN25_ARATH	Salt tolerance	Identified
sp|Q38933|LCYB_ARATH	Salt tolerance	Identified
sp|Q39023|MPK3_ARATH	Salt tolerance	Identified
sp|Q39024|MPK4_ARATH	Salt tolerance	Identified
sp|Q39253|CAX1_ARATH	Salt tolerance	Identified
sp|Q40359|ALFIN_MEDSA	Salt tolerance	Identified
sp|Q42472|DCE2_ARATH	Salt tolerance	Identified
sp|Q42521|DCE1_ARATH	Salt tolerance	Identified
sp|Q42546|DPNP1_ARATH	Salt tolerance	Identified
sp|Q42560|ACO1_ARATH	Salt tolerance	Identified
sp|Q43137|MTDH1_STYHU	Salt tolerance	Identified
sp|Q54431|SRP54_STRMU	Salt tolerance	Identified
sp|Q5JLD8|CIPK8_ORYSJ	Salt tolerance	Identified
sp|Q5YDB6|CPL1_ARATH	Salt tolerance	Identified
sp|Q67XC9|TPPD_ARATH	Salt tolerance	Identified
sp|Q68KI4|NHX1_ARATH	Salt tolerance	Identified
sp|Q69SV0|APX8_ORYSJ	Salt tolerance	Identified
sp|Q69V10|BH062_ORYSJ	Salt tolerance	Identified
sp|Q6AT41|NNJA4_ORYSJ	Salt tolerance	Identified
sp|Q6ERS4|CIPKG_ORYSJ	Salt tolerance	Identified
sp|Q6ICY4|MTPC2_ARATH	Salt tolerance	Identified
sp|Q6J2K6|BIP2C_ORYSI	Salt tolerance	Identified
sp|Q6K7V6|TOCC_ORYSJ	Salt tolerance	Identified
sp|Q6NPP4|CMTA2_ARATH	Salt tolerance	Identified
sp|Q6X4A2|CIPKV_ORYSJ	Salt tolerance	Identified
sp|Q6Z1J6|OLA1_ORYSJ	Salt tolerance	Identified
sp|Q6ZIU9|CDPKL_ORYSJ	Salt tolerance	Identified
sp|Q70DU8|AL3H1_ARATH	Salt tolerance	Identified
sp|Q75KD7|AOC_ORYSJ	Salt tolerance	Identified
sp|Q7DNC3|MPCP1_ARATH	Salt tolerance	Identified
sp|Q7FRS8|CNBLA_ARATH	Salt tolerance	Identified
sp|Q7GB25|AB5C_ARATH	Salt tolerance	Identified
sp|Q7X2H8|CHOX_ARTGO	Salt tolerance	Identified
sp|Q7XA86|ZDH11_ARATH	Salt tolerance	Identified
sp|Q7XEK4|ACA7_ORYSJ	Salt tolerance	Identified
sp|Q7XJ98|MUR3_ARATH	Salt tolerance	Identified
sp|Q7XR88|STRK1_ORYSJ	Salt tolerance	Identified
sp|Q7XSQ5|CDPKC_ORYSJ	Salt tolerance	Identified
sp|Q84MA2|IP5P1_ARATH	Salt tolerance	Identified
sp|Q84W92|ANM13_ARATH	Salt tolerance	Identified
sp|Q8CWX8|FTSY_STRMU	Salt tolerance	Identified
sp|Q8GSA7|CMTA3_ARATH	Salt tolerance	Identified
sp|Q8GXW1|RGL2_ARATH	Salt tolerance	Identified
sp|Q8GY31|CDC25_ARATH	Salt tolerance	Identified
sp|Q8H0Z6|IP5P3_ARATH	Salt tolerance	Identified
sp|Q8H1G3|MTPC4_ARATH	Salt tolerance	Identified
sp|Q8H8V7|AB5G_ORYSJ	Salt tolerance	Identified
sp|Q8L725|MTPC1_ARATH	Salt tolerance	Identified
sp|Q8L7N4|SP1_ARATH	Salt tolerance	Identified
sp|Q8LAS7|CNBL2_ARATH	Salt tolerance	Identified
sp|Q8LPQ5|BTS_ARATH	Salt tolerance	Identified
sp|Q8RUD6|HARC1_ARATH	Salt tolerance	Identified
sp|Q8RWB1|SRL1_ARATH	Salt tolerance	Identified
sp|Q8RXY6|SG29A_ARATH	Salt tolerance	Identified
sp|Q8RY59|RCD1_ARATH	Salt tolerance	Identified
sp|Q8VZG7|TSN1_ARATH	Salt tolerance	Identified
sp|Q8W033|AL3I1_ARATH	Salt tolerance	Identified
sp|Q8W1X2|PDXK_ARATH	Salt tolerance	Identified
sp|Q8W3L9|EIL2_ORYSJ	Salt tolerance	Identified
sp|Q8W4B1|RCF3_ARATH	Salt tolerance	Identified
sp|Q93JY3|GGPS_PSEAG	Salt tolerance	Identified
sp|Q93WJ8|MDAR2_ARATH	Salt tolerance	Identified
sp|Q93ZS9|C3H47_ARATH	Salt tolerance	Identified
sp|Q948T6|LGUL_ORYSJ	Salt tolerance	Identified
sp|Q94A97|UBC35_ARATH	Salt tolerance	Identified
sp|Q94BP0|SLK2_ARATH	Salt tolerance	Identified
sp|Q94CE5|GATP_ARATH	Salt tolerance	Identified
sp|Q94CF0|EHD1_ARATH	Salt tolerance	Identified
sp|Q94IB9|ACER_ARATH	Salt tolerance	Identified
sp|Q94K07|NAP1C_ARATH	Salt tolerance	Identified
sp|Q96288|BBX24_ARATH	Salt tolerance	Identified
sp|Q9ASR3|C7091_ARATH	Salt tolerance	Identified
sp|Q9ATB4|TAD2B_ARATH	Salt tolerance	Identified
sp|Q9C562|CIPKA_ARATH	Salt tolerance	Identified
sp|Q9C5J9|LIIP1_ARATH	Salt tolerance	Identified
sp|Q9C5S1|MKP1_ARATH	Salt tolerance	Identified
sp|Q9C5Y0|PLDD1_ARATH	Salt tolerance	Identified
sp|Q9C8Z9|BH148_ARATH	Salt tolerance	Identified
sp|Q9C9U5|SIS8_ARATH	Salt tolerance	Identified
sp|Q9CB01|RABF1_ARATH	Salt tolerance	Identified
sp|Q9FFF6|DIOX5_ARATH	Salt tolerance	Identified
sp|Q9FFK6|NUP88_ARATH	Salt tolerance	Identified
sp|Q9FFY9|TRP4_ARATH	Salt tolerance	Identified
sp|Q9FFZ6|RBP11_ARATH	Salt tolerance	Identified
sp|Q9FKA0|NAC92_ARATH	Salt tolerance	Identified
sp|Q9FLT0|TSN2_ARATH	Salt tolerance	Identified
sp|Q9FM80|MTEF9_ARATH	Salt tolerance	Identified
sp|Q9FMU6|MPCP3_ARATH	Salt tolerance	Identified
sp|Q9FN03|UVR8_ARATH	Salt tolerance	Identified
sp|Q9FNL7|PTR3_ARATH	Salt tolerance	Identified
sp|Q9FNN6|SRM1_ARATH	Salt tolerance	Identified
sp|Q9FUR2|IP5P2_ARATH	Salt tolerance	Identified
sp|Q9LDI3|CIPKO_ARATH	Salt tolerance	Identified
sp|Q9LFR0|GMAN2_ARATH	Salt tolerance	Identified
sp|Q9LKW9|NHX7_ARATH	Salt tolerance	Identified
sp|Q9LSE2|ICE1_ARATH	Salt tolerance	Identified
sp|Q9LT68|NHD1_ARATH	Salt tolerance	Identified
sp|Q9LV77|ASNS2_ARATH	Salt tolerance	Identified
sp|Q9LVH4|CAR4_ARATH	Salt tolerance	Identified
sp|Q9LY46|TBL29_ARATH	Salt tolerance	Identified
sp|Q9M276|ATB12_ARATH	Salt tolerance	Identified
sp|Q9M2P2|MTPC3_ARATH	Salt tolerance	Identified
sp|Q9M2Z8|MPCP2_ARATH	Salt tolerance	Identified
sp|Q9M7K4|POT5_ARATH	Salt tolerance	Identified
sp|Q9M8Y5|LTL1_ARATH	Salt tolerance	Identified
sp|Q9MAM1|CIPK9_ARATH	Salt tolerance	Identified
sp|Q9S7U9|M2K2_ARATH	Salt tolerance	Identified
sp|Q9SA73|OLA1_ARATH	Salt tolerance	Identified
sp|Q9SAK4|SSDH_ARATH	Salt tolerance	Identified
sp|Q9SB51|UBP16_ARATH	Salt tolerance	Identified
sp|Q9SFU3|PPA15_ARATH	Salt tolerance	Identified
sp|Q9SG02|RDR6_ARATH	Salt tolerance	Identified
sp|Q9SI64|SPE1_ARATH	Salt tolerance	Identified
sp|Q9SIB9|ACO3M_ARATH	Salt tolerance	Identified
sp|Q9SIS4|IP5P9_ARATH	Salt tolerance	Identified
sp|Q9SJF3|DCP1_ARATH	Salt tolerance	Identified
sp|Q9SJI8|MBF1A_ARATH	Salt tolerance	Identified
sp|Q9SJU5|BBX18_ARATH	Salt tolerance	Identified
sp|Q9SK55|NAC42_ARATH	Salt tolerance	Identified
sp|Q9SN43|CIPKC_ARATH	Salt tolerance	Identified
sp|Q9SN68|RAF2B_ARATH	Salt tolerance	Identified
sp|Q9SRS9|CHIP_ARATH	Salt tolerance	Identified
sp|Q9SVM8|RBG2_ARATH	Salt tolerance	Identified
sp|Q9SWE5|HAL3A_ARATH	Salt tolerance	Identified
sp|Q9SYM2|BBX22_ARATH	Salt tolerance	Identified
sp|Q9SZJ2|GRDP2_ARATH	Salt tolerance	Identified
sp|Q9SZJ5|GLYM1_ARATH	Salt tolerance	Identified
sp|Q9T051|PLDG2_ARATH	Salt tolerance	Identified
sp|Q9T053|PLDG1_ARATH	Salt tolerance	Identified
sp|Q9T093|C70B3_ARATH	Salt tolerance	Identified
sp|Q9XEE6|C3H29_ARATH	Salt tolerance	Identified
sp|Q9XGM8|MGAT1_ARATH	Salt tolerance	Identified
sp|Q9XI98|RAG3E_ARATH	Salt tolerance	Identified
sp|Q9XIW0|CIPK7_ARATH	Salt tolerance	Identified
sp|Q9ZPQ3|GEK1_ARATH	Salt tolerance	Identified
sp|Q9ZPS3|DCE4_ARATH	Salt tolerance	Identified
sp|Q9ZQ47|GRDP1_ARATH	Salt tolerance	Identified
sp|Q9ZRF1|MTDH_FRAAN	Salt tolerance	Identified
sp|Q9ZT63|MTP1_ARATH	Salt tolerance	Identified
sp|Q9ZT71|STA1_ARATH	Salt tolerance	Identified
sp|A1CKE0|NST1_ASPCL	Salt tolerance	Not identified
sp|A1D731|NST1_NEOFI	Salt tolerance	Not identified
sp|A2R7P5|NST1_ASPNC	Salt tolerance	Not identified
sp|A2WNZ9|HKT8_ORYSI	Salt tolerance	Not identified
sp|A2X479|GAP1_ORYSI	Salt tolerance	Not identified
sp|A2XD78|TI11A_ORYSI	Salt tolerance	Not identified
sp|A2ZBV1|ASR5_ORYSI	Salt tolerance	Not identified
sp|A3LYI0|NST1_PICST	Salt tolerance	Not identified
sp|A4R2R1|NST1_MAGO7	Salt tolerance	Not identified
sp|A5DLJ8|NST1_PICGU	Salt tolerance	Not identified
sp|A5DXA0|NST1_LODEL	Salt tolerance	Not identified
sp|A6RW62|NST1_BOTFB	Salt tolerance	Not identified
sp|A6ZQG7|HAL5_YEAS7	Salt tolerance	Not identified
sp|A6ZRZ0|NST1_YEAS7	Salt tolerance	Not identified
sp|A7EMM3|NST1_SCLS1	Salt tolerance	Not identified
sp|A7TR75|NST1_VANPO	Salt tolerance	Not identified
sp|B4YYA9|COSA_EUTHA	Salt tolerance	Not identified
sp|C0HJL9|TAN_BACIU	Salt tolerance	Not identified
sp|C0SVM5|BBX19_ARATH	Salt tolerance	Not identified
sp|D0ZSY9|RPOE_SALT1	Salt tolerance	Not identified
sp|D0ZV89|PHOQ_SALT1	Salt tolerance	Not identified
sp|D0ZV90|PHOP_SALT1	Salt tolerance	Not identified
sp|F4IS91|RSA1_ARATH	Salt tolerance	Not identified
sp|F4IXE4|TTL2_ARATH	Salt tolerance	Not identified
sp|F4K5X6|RVE2_ARATH	Salt tolerance	Not identified
sp|O22264|MYB12_ARATH	Salt tolerance	Not identified
sp|O82617|BBX23_ARATH	Salt tolerance	Not identified
sp|P01137|TGFB1_HUMAN	Salt tolerance	Not identified
sp|P04202|TGFB1_MOUSE	Salt tolerance	Not identified
sp|P0CP34|NST1_CRYNJ	Salt tolerance	Not identified
sp|P0CP35|NST1_CRYNB	Salt tolerance	Not identified
sp|P0CT51|BLP1_CANAL	Salt tolerance	Not identified
sp|P0CY20|HAL21_CANAL	Salt tolerance	Not identified
sp|P0CY21|HAL21_CANAW	Salt tolerance	Not identified
sp|P13688|CEAM1_HUMAN	Salt tolerance	Not identified
sp|P16573|CEAM1_RAT	Salt tolerance	Not identified
sp|P17246|TGFB1_RAT	Salt tolerance	Not identified
sp|P25333|HAL4_YEAST	Salt tolerance	Not identified
sp|P31809|CEAM1_MOUSE	Salt tolerance	Not identified
sp|P32179|MET22_YEAST	Salt tolerance	Not identified
sp|P36024|SIS2_YEAST	Salt tolerance	Not identified
sp|P38970|HAL5_YEAST	Salt tolerance	Not identified
sp|P40917|YAP4_YEAST	Salt tolerance	Not identified
sp|P53169|YBP2_YEAST	Salt tolerance	Not identified
sp|P53935|NST1_YEAST	Salt tolerance	Not identified
sp|P56904|THID_RHIME	Salt tolerance	Not identified
sp|P74072|CAX_SYNY3	Salt tolerance	Not identified
sp|P94063|HAL3B_ARATH	Salt tolerance	Not identified
sp|Q01766|HAL1_YEAST	Salt tolerance	Not identified
sp|Q03935|YAP6_YEAST	Salt tolerance	Not identified
sp|Q05190|LE19A_HORVU	Salt tolerance	Not identified
sp|Q08438|VHS3_YEAST	Salt tolerance	Not identified
sp|Q09863|NST1_SCHPO	Salt tolerance	Not identified
sp|Q0CP15|NST1_ASPTN	Salt tolerance	Not identified
sp|Q0UJJ7|NST1_PHANO	Salt tolerance	Not identified
sp|Q0WVM7|SLK1_ARATH	Salt tolerance	Not identified
sp|Q10B19|TRM13_ORYSJ	Salt tolerance	Not identified
sp|Q12172|YRR1_YEAST	Salt tolerance	Not identified
sp|Q12180|HAL9_YEAST	Salt tolerance	Not identified
sp|Q12340|YRM1_YEAST	Salt tolerance	Not identified
sp|Q1E1H4|NST1_COCIM	Salt tolerance	Not identified
sp|Q2GZN9|NST1_CHAGB	Salt tolerance	Not identified
sp|Q2QMI0|CIPK4_ORYSJ	Salt tolerance	Not identified
sp|Q38HL5|HOG1_ASPGL	Salt tolerance	Not identified
sp|Q43138|MTDH3_STYHU	Salt tolerance	Not identified
sp|Q4PBP6|NST1_USTMA	Salt tolerance	Not identified
sp|Q4WXQ7|NST1_ASPFU	Salt tolerance	Not identified
sp|Q52QH4|NAC68_ORYSJ	Salt tolerance	Not identified
sp|Q53NF7|NAC71_ORYSJ	Salt tolerance	Not identified
sp|Q55034|STPA_SYNY3	Salt tolerance	Not identified
sp|Q59XQ1|HAL22_CANAL	Salt tolerance	Not identified
sp|Q5A2K0|NST1_CANAL	Salt tolerance	Not identified
sp|Q5B3C8|NST1_EMENI	Salt tolerance	Not identified
sp|Q5EAF2|IP5PB_ARATH	Salt tolerance	Not identified
sp|Q66GP9|NOA1_ARATH	Salt tolerance	Not identified
sp|Q69K55|HAL3_ORYSJ	Salt tolerance	Not identified
sp|Q6BUT3|NST1_DEBHA	Salt tolerance	Not identified
sp|Q6CBW0|NST1_YARLI	Salt tolerance	Not identified
sp|Q6CTC3|NST1_KLULA	Salt tolerance	Not identified
sp|Q6DBM8|MTPB_ARATH	Salt tolerance	Not identified
sp|Q6FM98|NST1_CANGA	Salt tolerance	Not identified
sp|Q6FQH2|HAL5_CANGA	Salt tolerance	Not identified
sp|Q6YWF1|GAP1_ORYSJ	Salt tolerance	Not identified
sp|Q75CK5|NST1_ASHGO	Salt tolerance	Not identified
sp|Q75GK4|CIPK7_ORYSJ	Salt tolerance	Not identified
sp|Q75XW3|CAX_APHHA	Salt tolerance	Not identified
sp|Q7EZT1|NAC67_ORYSJ	Salt tolerance	Not identified
sp|Q7S8V3|NST1_NEUCR	Salt tolerance	Not identified
sp|Q7XC57|MYBS3_ORYSJ	Salt tolerance	Not identified
sp|Q84JR9|TTL4_ARATH	Salt tolerance	Not identified
sp|Q84TI7|HKT1_ARATH	Salt tolerance	Not identified
sp|Q8DSP8|YIDC2_STRMU	Salt tolerance	Not identified
sp|Q8GTS1|BZP24_ARATH	Salt tolerance	Not identified
sp|Q8LEM7|CNBL3_ARATH	Salt tolerance	Not identified
sp|Q8RWV3|CCL11_ARATH	Salt tolerance	Not identified
sp|Q8RXH8|NAKR3_ARATH	Salt tolerance	Not identified
sp|Q93Q55|PROA_LISMO	Salt tolerance	Not identified
sp|Q93Q56|PROB_LISMO	Salt tolerance	Not identified
sp|Q93WF6|SAG21_ARATH	Salt tolerance	Not identified
sp|Q93XI5|HKT2_ORYSI	Salt tolerance	Not identified
sp|Q93Y07|SFR2_ARATH	Salt tolerance	Not identified
sp|Q97D82|RRBR1_CLOAB	Salt tolerance	Not identified
sp|Q97D83|RRBR2_CLOAB	Salt tolerance	Not identified
sp|Q97ET8|RUBY2_CLOAB	Salt tolerance	Not identified
sp|Q97FZ9|RUBY1_CLOAB	Salt tolerance	Not identified
sp|Q99173|NAH1_ZYGRO	Salt tolerance	Not identified
sp|Q9AST8|ROSY1_ARATH	Salt tolerance	Not identified
sp|Q9C5P6|CNBL6_ARATH	Salt tolerance	Not identified
sp|Q9FIR9|LSU2_ARATH	Salt tolerance	Not identified
sp|Q9FL26|WRKY8_ARATH	Salt tolerance	Not identified
sp|Q9LN86|DRE1F_ARATH	Salt tolerance	Not identified
sp|Q9LQ02|NRPD1_ARATH	Salt tolerance	Not identified
sp|Q9LQZ7|BBX21_ARATH	Salt tolerance	Not identified
sp|Q9LV58|MBF1C_ARATH	Salt tolerance	Not identified
sp|Q9LXS1|MTPA2_ARATH	Salt tolerance	Not identified
sp|Q9LXT3|MBF1B_ARATH	Salt tolerance	Not identified
sp|Q9M0J5|MYB41_ARATH	Salt tolerance	Not identified
sp|Q9M172|PTR42_ARATH	Salt tolerance	Not identified
sp|Q9M175|PTR39_ARATH	Salt tolerance	Not identified
sp|Q9M271|MTPA1_ARATH	Salt tolerance	Not identified
sp|Q9M8K7|DUS1B_ARATH	Salt tolerance	Not identified
sp|Q9M9F0|VQ9_ARATH	Salt tolerance	Not identified
sp|Q9MAH1|TTL1_ARATH	Salt tolerance	Not identified
sp|Q9SB47|SIC_ARATH	Salt tolerance	Not identified
sp|Q9SFE4|ERF12_ARATH	Salt tolerance	Not identified
sp|Q9SID1|BBX25_ARATH	Salt tolerance	Not identified
sp|Q9SIE7|PLAT2_ARATH	Salt tolerance	Not identified
sp|Q9SIN1|TTL3_ARATH	Salt tolerance	Not identified
sp|Q9SJX8|MYB14_ARATH	Salt tolerance	Not identified
sp|Q9X4A5|BETL_LISMN	Salt tolerance	Not identified
JASON (AT1G06660.1)	Unreduced gamete production	Identified
PS1 (AT1G34355.1)	Unreduced gamete production	Identified
RBR (AT3G12280.1)	Unreduced gamete production	Identified
SPO11-1 (AT3G13170.1)	Unreduced gamete production	Identified
TES (AT3G43210.1)	Unreduced gamete production	Identified
OSD1 (AT3G57860.1)	Unreduced gamete production	Identified
MPK4 (AT4G01370.1)	Unreduced gamete production	Identified
RMS_ESP1 (AT4G22970.1)	Unreduced gamete production	Identified
INCENP (AT5G55820.1)	Unreduced gamete production	Identified
MKK6_ANQ1 (AT5G56580.1)	Unreduced gamete production	Identified
CYCA1-2 (AT1G77390.1)	Unreduced gamete production	Not identified
REC8 (AT5G05490.1)	Unreduced gamete production	Not identified
DYAD_SWITCH1 (AT5G51330.1)	Unreduced gamete production	Not identified
