# Supplementary material for: Transcriptome Analysis of Young Ovaries Reveals Candidate Genes Involved in Gamete Formation in Lantana camara
Source: Plants (Basel). 2019 Aug 2;8(8):263. doi: 10.3390/plants8080263 (PMC6724078; doi:10.3390/plants8080263)
Supplement: Supplementary file 1 [file plants-08-00263-s001.zip › Supplementary Table 7.xlsx]

## Sheet: Sheet1
Table S7. Lantana camara gene families related with unreduced gamete formation, drought tolerance, salt tolerance, and allelopathy.
Gene family ID	Number of Lantana camara genes	Class	Lantana camara genes	Published genes for unreduced gamete formation	Public drought tolerance genes	Public salt tolerance genes	Public allelopathy genes
OG1.5_6054	1	drought tolerance	TRINITY_DN2390_c0_g1_i4.p2	NA	sp|C0M0V4|AAH1_SOYBN	NA	NA
OG1.5_5996	1	drought tolerance	TRINITY_DN4034_c0_g3_i3.p1	NA	sp|F4I1S7|ELP2_ARATH	NA	NA
OG1.5_1865	4	drought tolerance	TRINITY_DN2761_c0_g1_i1.p1, TRINITY_DN2761_c0_g1_i2.p1, TRINITY_DN2761_c0_g1_i6.p1, TRINITY_DN2761_c0_g1_i8.p1	NA	sp|F4JKK0|SUD1_ARATH	NA	NA
OG1.5_1150	4	drought tolerance	TRINITY_DN103_c0_g1_i1.p1, TRINITY_DN103_c0_g2_i4.p1, TRINITY_DN217_c0_g1_i1.p1, TRINITY_DN217_c0_g1_i4.p1	NA	sp|F4JL11|IMPA2_ARATH,sp|Q96321|IMPA1_ARATH	NA	NA
OG1.5_1275	3	drought tolerance	TRINITY_DN717_c1_g1_i1.p1, TRINITY_DN717_c1_g1_i2.p1, TRINITY_DN780_c0_g1_i12.p1	NA	sp|F4K2R6|CB60G_ARATH	NA	NA
OG1.5_2397	2	drought tolerance	TRINITY_DN3558_c0_g1_i2.p1, TRINITY_DN3558_c0_g1_i4.p1	NA	sp|O22850|GPX3_ARATH	NA	NA
OG1.5_2223	2	drought tolerance	TRINITY_DN1470_c0_g2_i3.p1, TRINITY_DN8367_c0_g1_i1.p1	NA	sp|O48963|PHOT1_ARATH	NA	NA
OG1.5_6052	1	drought tolerance	TRINITY_DN13508_c0_g1_i1.p1	NA	sp|O49675|CCD4_ARATH	NA	NA
OG1.5_1046	11	drought tolerance	TRINITY_DN10854_c0_g1_i7.p1, TRINITY_DN10854_c0_g2_i1.p1, TRINITY_DN18005_c0_g1_i1.p1, TRINITY_DN24176_c0_g1_i1.p1, TRINITY_DN1188_c0_g1_i1.p1, TRINITY_DN13328_c0_g1_i1.p1, TRINITY_DN2511_c0_g1_i1.p1, TRINITY_DN3935_c0_g1_i1.p1, TRINITY_DN1188_c0_g1_i3.p1, TRINITY_DN20350_c0_g1_i6.p1, TRINITY_DN5361_c0_g1_i4.p1	NA	sp|O64495|SBT12_ARATH	NA	NA
OG1.5_6030	1	drought tolerance	TRINITY_DN4170_c0_g1_i1.p1	NA	sp|P31265|TCTP1_ARATH	NA	NA
OG1.5_2265	1	drought tolerance	TRINITY_DN893_c0_g1_i1.p1	NA	sp|P35131|UBC8_ARATH	NA	NA
OG1.5_3556	1	drought tolerance	TRINITY_DN23798_c1_g1_i1.p1	NA	sp|Q05085|PTR7_ARATH	NA	NA
OG1.5_11972	1	drought tolerance	TRINITY_DN7330_c0_g1_i1.p1	NA	sp|Q10L91|DIS1_ORYSJ	NA	NA
OG1.5_1133	8	drought tolerance	TRINITY_DN1595_c0_g1_i11.p1, TRINITY_DN2549_c0_g1_i3.p1, TRINITY_DN325_c0_g1_i1.p1, TRINITY_DN325_c0_g1_i2.p1, TRINITY_DN40_c0_g1_i12.p1, TRINITY_DN40_c0_g1_i15.p1, TRINITY_DN2549_c0_g1_i6.p3, TRINITY_DN2549_c0_g1_i7.p1	NA	sp|Q10NY2|TPR3_ORYSJ	NA	NA
OG1.5_1391	2	drought tolerance	TRINITY_DN6631_c0_g1_i3.p1, TRINITY_DN6631_c0_g2_i1.p1	NA	sp|Q5VP70|PIN3A_ORYSJ	NA	NA
OG1.5_2002	2	drought tolerance	TRINITY_DN1707_c0_g1_i2.p1, TRINITY_DN1707_c0_g2_i2.p1	NA	sp|Q5VRW2|NOH1_ORYSJ	NA	NA
OG1.5_6024	1	drought tolerance	TRINITY_DN6294_c0_g1_i4.p1	NA	sp|Q5WA76|PUB70_ORYSJ	NA	NA
OG1.5_6014	1	drought tolerance	TRINITY_DN1942_c0_g5_i1.p1	NA	sp|Q5Z8S0|PYL9_ORYSJ	NA	NA
OG1.5_3578	1	drought tolerance	TRINITY_DN412_c0_g1_i3.p1	NA	sp|Q67ZW1|HIP27_ARATH	NA	NA
OG1.5_1839	4	drought tolerance	TRINITY_DN10075_c0_g1_i3.p1, TRINITY_DN10075_c0_g1_i4.p1, TRINITY_DN17399_c0_g1_i1.p1, TRINITY_DN521_c1_g1_i1.p1	NA	sp|Q6ETL8|GLO12_ORYSJ	NA	NA
OG1.5_1286	4	drought tolerance	TRINITY_DN39632_c0_g1_i1.p1, TRINITY_DN7348_c0_g1_i1.p1, TRINITY_DN789_c0_g1_i1.p1, TRINITY_DN789_c0_g1_i5.p1	NA	sp|Q6EU94|PIP11_ORYSJ	NA	NA
OG1.5_5992	1	drought tolerance	TRINITY_DN248_c1_g2_i2.p1	NA	sp|Q7XYY2|MED25_ARATH	NA	NA
OG1.5_1801	2	drought tolerance	TRINITY_DN4380_c0_g1_i1.p1, TRINITY_DN7358_c0_g1_i3.p1	NA	sp|Q8LD38|MPC3_ARATH	NA	NA
OG1.5_2081	1	drought tolerance	TRINITY_DN13497_c0_g1_i1.p1	NA	sp|Q8LFX7|BDG1_ARATH	NA	NA
OG1.5_6077	1	drought tolerance	TRINITY_DN6764_c0_g1_i2.p1	NA	sp|Q8RWH3|YAK1_ARATH	NA	NA
OG1.5_3569	1	drought tolerance	TRINITY_DN6177_c0_g1_i2.p1	NA	sp|Q94AK4|RZF1_ARATH	NA	NA
OG1.5_1918	1	drought tolerance	TRINITY_DN7390_c0_g1_i3.p1	NA	sp|Q94AY3|DRIP2_ARATH,sp|Q9M9Y4|DRIP1_ARATH	NA	NA
OG1.5_6082	1	drought tolerance	TRINITY_DN19818_c0_g1_i2.p1	NA	sp|Q94B74|NUDT2_ARATH	NA	NA
OG1.5_1817	2	drought tolerance	TRINITY_DN4747_c0_g1_i1.p1, TRINITY_DN4747_c0_g1_i10.p1	NA	sp|Q94BZ1|ZIFL1_ARATH	NA	NA
OG1.5_5999	1	drought tolerance	TRINITY_DN17362_c0_g1_i1.p1	NA	sp|Q96270|LEA7_ARATH	NA	NA
OG1.5_1654	3	drought tolerance	TRINITY_DN2080_c0_g1_i1.p1, TRINITY_DN2080_c0_g1_i7.p1, TRINITY_DN2080_c0_g1_i8.p1	NA	sp|Q9CAJ0|P2C16_ARATH	NA	NA
OG1.5_3574	1	drought tolerance	TRINITY_DN5815_c0_g1_i2.p1	NA	sp|Q9FJ87|DTX50_ARATH	NA	NA
OG1.5_1556	3	drought tolerance	TRINITY_DN10102_c1_g1_i1.p1, TRINITY_DN843_c0_g1_i1.p1, TRINITY_DN843_c0_g2_i1.p1	NA	sp|Q9FJD4|IMB1_ARATH	NA	NA
OG1.5_6071	1	drought tolerance	TRINITY_DN7280_c0_g1_i1.p1	NA	sp|Q9FNA4|ELP1_ARATH	NA	NA
OG1.5_1169	8	drought tolerance	TRINITY_DN141_c0_g1_i3.p1, TRINITY_DN17331_c0_g1_i1.p1, TRINITY_DN17331_c0_g1_i5.p1, TRINITY_DN2438_c0_g3_i2.p1, TRINITY_DN297_c0_g1_i6.p1, TRINITY_DN6956_c0_g1_i1.p1, TRINITY_DN4339_c0_g1_i8.p1, TRINITY_DN11111_c0_g3_i1.p1	NA	sp|Q9FND9|RFS5_ARATH	NA	NA
OG1.5_1058	6	drought tolerance	TRINITY_DN1169_c0_g1_i1.p1, TRINITY_DN1169_c0_g2_i1.p1, TRINITY_DN1366_c0_g2_i3.p1, TRINITY_DN6597_c0_g1_i2.p1, TRINITY_DN6597_c0_g2_i2.p1, TRINITY_DN12242_c0_g1_i1.p1	NA	sp|Q9FX31|HDG11_ARATH	NA	NA
OG1.5_1809	2	drought tolerance	TRINITY_DN223_c0_g1_i6.p1, TRINITY_DN223_c0_g1_i8.p1	NA	sp|Q9LD83|SLAC1_ARATH	NA	NA
OG1.5_6070	1	drought tolerance	TRINITY_DN7434_c0_g1_i1.p1	NA	sp|Q9LFN7|SHN2_ARATH	NA	NA
OG1.5_6037	1	drought tolerance	TRINITY_DN1002_c0_g3_i1.p1	NA	sp|Q9LSV0|GLYR1_ARATH	NA	NA
OG1.5_2417	2	drought tolerance	TRINITY_DN5840_c0_g1_i2.p2, TRINITY_DN5840_c0_g1_i3.p2	NA	sp|Q9M1S8|GCP2_ARATH	NA	NA
OG1.5_6086	1	drought tolerance	TRINITY_DN14275_c1_g1_i3.p1	NA	sp|Q9S7M0|CB3_ARATH	NA	NA
OG1.5_6001	1	drought tolerance	TRINITY_DN1638_c0_g1_i4.p1	NA	sp|Q9SGW3|PSD8A_ARATH	NA	NA
OG1.5_1703	2	drought tolerance	TRINITY_DN11150_c0_g1_i1.p1, TRINITY_DN1276_c0_g2_i1.p1	NA	sp|Q9SM02|ERG14_ARATH	NA	NA
OG1.5_1781	2	drought tolerance	TRINITY_DN3112_c0_g1_i1.p1, TRINITY_DN42_c0_g2_i7.p1	NA	sp|Q9SQU1|TLP9_ARATH	NA	NA
OG1.5_3562	1	drought tolerance	TRINITY_DN1870_c0_g1_i1.p1	NA	sp|Q9SYS6|DRE1C_ARATH	NA	NA
OG1.5_6081	1	drought tolerance	TRINITY_DN4883_c0_g1_i3.p1	NA	sp|Q9XFD1|NCBP2_ARATH	NA	NA
OG1.5_5990	1	drought tolerance	TRINITY_DN17998_c0_g1_i1.p1	NA	sp|Q9XI33|WIN1_ARATH	NA	NA
OG1.5_2391	2	drought tolerance	TRINITY_DN2964_c0_g1_i1.p1, TRINITY_DN2964_c0_g2_i1.p1	NA	sp|Q9ZPY8|AIB_ARATH	NA	NA
OG1.5_1567	1	drought tolerance and salt tolerance	TRINITY_DN29797_c0_g1_i1.p1	NA	sp|A0A024B7I0|SCL7_POPEU,sp|Q9SCR0|SCL7_ARATH	sp|A0A024B7I0|SCL7_POPEU,sp|Q9SCR0|SCL7_ARATH	NA
OG1.5_1557	2	drought tolerance and salt tolerance	TRINITY_DN2536_c0_g2_i2.p1, TRINITY_DN2536_c0_g2_i5.p1	NA	sp|Q9C7A2|ITN1_ARATH	sp|A2CIR5|NPR4_ORYSJ,sp|Q9C7A2|ITN1_ARATH	NA
OG1.5_1034	4	drought tolerance and salt tolerance	TRINITY_DN4586_c0_g1_i1.p1, TRINITY_DN1473_c0_g1_i1.p1, TRINITY_DN4858_c0_g1_i1.p1, TRINITY_DN822_c0_g1_i2.p1	NA	sp|Q5JLS2|CIPKC_ORYSJ,sp|Q9LWM4|CIPK5_ORYSJ,sp|Q60EY8|CIPKK_ORYSJ,sp|Q7X996|CIPK2_ORYSJ,sp|Q0JI49|CIPKB_ORYSJ,sp|Q2RBF0|CIPKF_ORYSJ	sp|A3B529|CIPKS_ORYSJ,sp|Q0JI49|CIPKB_ORYSJ,sp|Q9C562|CIPKA_ARATH,sp|Q10LQ2|CIPKA_ORYSJ,sp|Q9SN43|CIPKC_ARATH,sp|O65554|CIPK6_ARATH,sp|P92937|CIPKF_ARATH,sp|Q2RBF0|CIPKF_ORYSJ	NA
OG1.5_1216	1	drought tolerance and salt tolerance	TRINITY_DN985_c0_g2_i3.p1	NA	sp|B8AME2|CATA3_ORYSI,sp|Q0E4K1|CATA1_ORYSJ,sp|Q10S82|CATA3_ORYSJ	sp|B8AME2|CATA3_ORYSI,sp|Q0D9C4|CATA2_ORYSJ,sp|Q0E4K1|CATA1_ORYSJ,sp|Q10S82|CATA3_ORYSJ	NA
OG1.5_1804	2	drought tolerance and salt tolerance	TRINITY_DN1180_c0_g1_i1.p1, TRINITY_DN1180_c0_g1_i3.p1	NA	sp|F4JP52|PQT3_ARATH	sp|F4JP52|PQT3_ARATH	NA
OG1.5_1769	2	drought tolerance and salt tolerance	TRINITY_DN823_c0_g1_i2.p1, TRINITY_DN823_c0_g1_i5.p1	NA	sp|O04226|P5CS1_ORYSJ	sp|O04226|P5CS1_ORYSJ	NA
OG1.5_1437	2	drought tolerance and salt tolerance	TRINITY_DN21677_c0_g2_i1.p1, TRINITY_DN4222_c0_g1_i1.p1	NA	sp|O04719|P2C77_ARATH,sp|P49597|P2C56_ARATH	sp|O04719|P2C77_ARATH,sp|P49597|P2C56_ARATH	NA
OG1.5_1065	6	drought tolerance and salt tolerance	TRINITY_DN12844_c0_g1_i1.p1, TRINITY_DN1609_c0_g1_i13.p1, TRINITY_DN1609_c0_g1_i17.p1, TRINITY_DN449_c0_g1_i3.p1, TRINITY_DN6634_c0_g1_i2.p1, TRINITY_DN832_c0_g1_i3.p1	NA	sp|Q7X8B5|ACA5_ORYSJ	sp|O22218|ACA4_ARATH,sp|Q7X8B5|ACA5_ORYSJ,sp|Q7XEK4|ACA7_ORYSJ	NA
OG1.5_1357	4	drought tolerance and salt tolerance	TRINITY_DN10779_c0_g1_i4.p1, TRINITY_DN10779_c0_g1_i5.p1, TRINITY_DN3866_c0_g1_i3.p1, TRINITY_DN10779_c0_g2_i2.p1	NA	sp|O22788|PXG3_ARATH	sp|O22788|PXG3_ARATH	NA
OG1.5_1116	3	drought tolerance and salt tolerance	TRINITY_DN871_c0_g1_i4.p1, TRINITY_DN6973_c0_g1_i2.p1, TRINITY_DN871_c0_g2_i1.p1	NA	sp|O22693|GOLS4_ARATH,sp|O22893|GOLS1_ARATH,sp|Q4PSY4|GOLS7_ARATH,sp|Q9FXB2|GOLS2_ARATH,sp|O80518|GOLS3_ARATH	sp|O22893|GOLS1_ARATH,sp|Q9FXB2|GOLS2_ARATH	NA
OG1.5_3567	1	drought tolerance and salt tolerance	TRINITY_DN6907_c0_g2_i1.p1	NA	sp|O22932|CIPKB_ARATH	sp|O22932|CIPKB_ARATH	NA
OG1.5_1435	3	drought tolerance and salt tolerance	TRINITY_DN339_c0_g1_i1.p1, TRINITY_DN339_c0_g1_i2.p1, TRINITY_DN339_c0_g3_i1.p1	NA	sp|O23523|RGGA_ARATH	sp|O23523|RGGA_ARATH	NA
OG1.5_2335	2	drought tolerance and salt tolerance	TRINITY_DN12334_c1_g1_i1.p1, TRINITY_DN12334_c1_g1_i2.p1	NA	sp|O23702|CTBP_ARATH	sp|O23702|CTBP_ARATH	NA
OG1.5_3568	1	drought tolerance and salt tolerance	TRINITY_DN1310_c0_g1_i4.p1	NA	sp|O48847|LUH_ARATH	sp|O48847|LUH_ARATH	NA
OG1.5_1863	3	drought tolerance and salt tolerance	TRINITY_DN2611_c0_g1_i1.p1, TRINITY_DN2611_c0_g1_i6.p1, TRINITY_DN2611_c0_g1_i2.p1	NA	sp|O49595|HMGB1_ARATH	sp|O49595|HMGB1_ARATH	NA
OG1.5_3579	1	drought tolerance and salt tolerance	TRINITY_DN16143_c1_g1_i1.p1	NA	sp|O65660|PLAT1_ARATH	sp|O65660|PLAT1_ARATH	NA
OG1.5_2431	1	drought tolerance and salt tolerance	TRINITY_DN6033_c0_g1_i1.p1	NA	sp|Q6K8D9|SKIPA_ORYSJ	sp|O80653|SKIP_ARATH,sp|Q6K8D9|SKIPA_ORYSJ	NA
OG1.5_1871	2	drought tolerance and salt tolerance	TRINITY_DN3851_c0_g1_i11.p1, TRINITY_DN3851_c0_g1_i2.p1	NA	sp|Q75KU4|CNBL4_ORYSJ	sp|O81223|CNBL4_ARATH,sp|Q75KU4|CNBL4_ORYSJ	NA
OG1.5_2435	1	drought tolerance and salt tolerance	TRINITY_DN26647_c0_g1_i3.p1	NA	sp|O81845|PUMP1_ARATH	sp|O81845|PUMP1_ARATH	NA
OG1.5_3557	1	drought tolerance and salt tolerance	TRINITY_DN981_c0_g1_i4.p1	NA	sp|P31414|AVP1_ARATH	sp|P31414|AVP1_ARATH	NA
OG1.5_1850	3	drought tolerance and salt tolerance	TRINITY_DN1254_c0_g1_i1.p1, TRINITY_DN642_c0_g1_i5.p1, TRINITY_DN642_c0_g1_i3.p1	NA	sp|P49598|P2C37_ARATH	sp|P49598|P2C37_ARATH	NA
OG1.5_2432	1	drought tolerance and salt tolerance	TRINITY_DN2200_c0_g1_i5.p1	NA	sp|P93006|P2C27_ARATH	sp|P93006|P2C27_ARATH	NA
OG1.5_3584	1	drought tolerance and salt tolerance	TRINITY_DN38120_c0_g1_i1.p1	NA	sp|Q08298|RD22_ARATH	sp|Q08298|RD22_ARATH	NA
OG1.5_1267	3	drought tolerance and salt tolerance	TRINITY_DN5356_c0_g1_i1.p1, TRINITY_DN5356_c0_g1_i2.p1, TRINITY_DN5356_c0_g1_i4.p1	NA	sp|Q0D4B2|CIPKL_ORYSJ,sp|Q75L42|CIPKH_ORYSJ,sp|Q9LGV5|CIPK1_ORYSJ	sp|Q0D4B2|CIPKL_ORYSJ,sp|Q75L42|CIPKH_ORYSJ	NA
OG1.5_3577	1	drought tolerance and salt tolerance	TRINITY_DN6760_c0_g1_i4.p1	NA	sp|Q0J6H8|CYL3_ORYSJ	sp|Q0J6H8|CYL3_ORYSJ	NA
OG1.5_1783	2	drought tolerance and salt tolerance	TRINITY_DN28_c0_g1_i6.p1, TRINITY_DN28_c0_g1_i9.p1	NA	sp|Q0JHU7|MB3R2_ORYSJ	sp|Q0JHU7|MB3R2_ORYSJ	NA
OG1.5_2382	2	drought tolerance and salt tolerance	TRINITY_DN2778_c0_g1_i10.p1, TRINITY_DN2778_c0_g1_i4.p1	NA	sp|Q10D00|SUV3M_ORYSJ	sp|Q10D00|SUV3M_ORYSJ	NA
OG1.5_3587	1	drought tolerance and salt tolerance	TRINITY_DN8193_c0_g1_i4.p1	NA	sp|Q10G56|OAT_ORYSJ	sp|Q10G56|OAT_ORYSJ	NA
OG1.5_1078	5	drought tolerance and salt tolerance, unreduced gamete formation	TRINITY_DN29969_c0_g2_i1.p1, TRINITY_DN34_c0_g2_i2.p1, TRINITY_DN3674_c0_g1_i5.p1, TRINITY_DN3470_c0_g1_i9.p1, TRINITY_DN3674_c0_g1_i3.p1	AT4G01370.1 (MPK4)	sp|Q10N20|MPK5_ORYSJ,sp|Q39026|MPK6_ARATH	sp|Q10N20|MPK5_ORYSJ,sp|Q39023|MPK3_ARATH,sp|Q39024|MPK4_ARATH,sp|Q39026|MPK6_ARATH	NA
OG1.5_3566	1	drought tolerance and salt tolerance	TRINITY_DN20008_c0_g1_i1.p1	NA	sp|Q10S65|NAC22_ORYSJ	sp|Q10S65|NAC22_ORYSJ	NA
OG1.5_1045	8	drought tolerance and salt tolerance	TRINITY_DN1939_c0_g1_i6.p1, TRINITY_DN1939_c0_g1_i9.p1, TRINITY_DN2350_c0_g1_i1.p1, TRINITY_DN365_c0_g1_i16.p1, TRINITY_DN406_c0_g1_i1.p1, TRINITY_DN406_c0_g2_i2.p1, TRINITY_DN2625_c0_g1_i5.p1, TRINITY_DN2625_c0_g1_i2.p1	NA	sp|Q10SC8|CIPK9_ORYSJ,sp|Q69Q47|CIPKO_ORYSJ,sp|Q6ZLP5|CIPKN_ORYSJ,sp|Q93VD3|CIPKN_ARATH	sp|Q10SC8|CIPK9_ORYSJ,sp|Q69Q47|CIPKO_ORYSJ,sp|Q6X4A2|CIPKV_ORYSJ,sp|Q9MAM1|CIPK9_ARATH,sp|Q5JLD8|CIPK8_ORYSJ,sp|Q9LDI3|CIPKO_ARATH	NA
OG1.5_1971	1	drought tolerance and salt tolerance	TRINITY_DN15589_c0_g1_i1.p1	NA	sp|Q2V9B0|MY1R1_SOLTU	sp|Q2V9B0|MY1R1_SOLTU	NA
OG1.5_2357	2	drought tolerance and salt tolerance	TRINITY_DN1493_c0_g1_i1.p1, TRINITY_DN1493_c0_g1_i4.p1	NA	sp|Q38814|THI4_ARATH	sp|Q38814|THI4_ARATH	NA
OG1.5_1066	6	drought tolerance and salt tolerance	TRINITY_DN10211_c0_g1_i1.p1, TRINITY_DN3079_c0_g1_i3.p1, TRINITY_DN3079_c0_g2_i1.p1, TRINITY_DN6009_c0_g1_i1.p1, TRINITY_DN6009_c0_g1_i4.p1, TRINITY_DN6009_c0_g2_i1.p1	NA	sp|Q38882|PLDA1_ARATH	sp|Q38882|PLDA1_ARATH,sp|Q9C5Y0|PLDD1_ARATH,sp|Q9T051|PLDG2_ARATH,sp|Q9T053|PLDG1_ARATH	NA
OG1.5_1424	3	drought tolerance and salt tolerance	TRINITY_DN3377_c0_g2_i14.p1, TRINITY_DN3377_c0_g2_i17.p1, TRINITY_DN10146_c0_g1_i2.p1	NA	sp|Q38997|KIN10_ARATH	sp|Q38997|KIN10_ARATH	NA
OG1.5_2389	2	drought tolerance and salt tolerance	TRINITY_DN295_c0_g1_i8.p1, TRINITY_DN819_c0_g1_i8.p1	NA	sp|Q39096|ERD15_ARATH	sp|Q39096|ERD15_ARATH	NA
OG1.5_1806	1	drought tolerance and salt tolerance	TRINITY_DN41465_c0_g1_i1.p1	NA	sp|Q39204|MYC2_ARATH	sp|Q39204|MYC2_ARATH	NA
OG1.5_3581	1	drought tolerance and salt tolerance	TRINITY_DN9661_c0_g1_i3.p1	NA	sp|Q3S4A7|AHK5_ARATH	sp|Q3S4A7|AHK5_ARATH	NA
OG1.5_2433	1	drought tolerance and salt tolerance	TRINITY_DN19926_c0_g1_i1.p1	NA	sp|Q42410|ZAT12_ARATH	sp|Q42410|ZAT12_ARATH	NA
OG1.5_1079	2	drought tolerance and salt tolerance	TRINITY_DN2759_c0_g2_i1.p1, TRINITY_DN2759_c0_g3_i2.p1	NA	sp|O49505|NCED2_ARATH,sp|Q5MBR3|NCED5_ORYSJ,sp|Q5MBR5|NCED3_ORYSJ,sp|Q69NX5|NCED4_ORYSJ,sp|Q9C6Z1|NCED5_ARATH,sp|Q9LRM7|NCED6_ARATH,sp|Q9LRR7|NCED3_ARATH,sp|Q9M9F5|NCED9_ARATH	sp|Q5MBR3|NCED5_ORYSJ,sp|Q5MBR5|NCED3_ORYSJ,sp|Q69NX5|NCED4_ORYSJ,sp|Q9LRR7|NCED3_ARATH	NA
OG1.5_3590	1	drought tolerance and salt tolerance	TRINITY_DN3403_c0_g2_i3.p1	NA	sp|Q680Q4|SIZ1_ARATH	sp|Q680Q4|SIZ1_ARATH	NA
OG1.5_1771	2	drought tolerance and salt tolerance	TRINITY_DN1288_c0_g1_i1.p1, TRINITY_DN1288_c0_g3_i1.p1	NA	sp|Q69TW5|BZP46_ORYSJ	sp|Q69TW5|BZP46_ORYSJ	NA
OG1.5_2063	1	drought tolerance and salt tolerance	TRINITY_DN4618_c0_g1_i1.p1	NA	sp|Q6AVN2|SIRP1_ORYSJ	sp|Q6AVN2|SIRP1_ORYSJ	NA
OG1.5_1365	6	drought tolerance and salt tolerance	TRINITY_DN183_c0_g1_i1.p1, TRINITY_DN183_c0_g1_i3.p1, TRINITY_DN342_c0_g1_i2.p1, TRINITY_DN342_c0_g1_i1.p1, TRINITY_DN342_c0_g1_i5.p1, TRINITY_DN342_c0_g1_i3.p2	NA	sp|Q6ES51|TIF6B_ORYSJ	sp|Q6ES51|TIF6B_ORYSJ	NA
OG1.5_1174	4	drought tolerance and salt tolerance	TRINITY_DN11159_c1_g1_i3.p1, TRINITY_DN30535_c0_g1_i1.p1, TRINITY_DN5080_c0_g1_i1.p1, TRINITY_DN4135_c0_g2_i2.p1	NA	sp|Q6H795|CLPD1_ORYSJ	sp|Q6H795|CLPD1_ORYSJ	NA
OG1.5_1604	3	drought tolerance and salt tolerance	TRINITY_DN38357_c0_g1_i1.p1, TRINITY_DN5973_c0_g1_i2.p1, TRINITY_DN5699_c0_g1_i1.p1	NA	sp|Q6EN42|PYL3_ORYSJ,sp|Q6I5C3|PYL5_ORYSJ	sp|Q6I5C3|PYL5_ORYSJ	NA
OG1.5_3565	1	drought tolerance and salt tolerance	TRINITY_DN777_c0_g2_i11.p1	NA	sp|Q6IEL0|WRK71_ORYSI	sp|Q6IEL0|WRK71_ORYSI	NA
OG1.5_1277	3	drought tolerance and salt tolerance	TRINITY_DN4327_c0_g1_i2.p1, TRINITY_DN9673_c0_g1_i5.p1, TRINITY_DN9673_c0_g1_i4.p1	NA	sp|Q9FY74|CMTA1_ARATH	sp|Q6NPP4|CMTA2_ARATH,sp|Q8GSA7|CMTA3_ARATH,sp|Q9FY74|CMTA1_ARATH	NA
OG1.5_1288	3	drought tolerance and salt tolerance	TRINITY_DN15609_c0_g1_i1.p1, TRINITY_DN7673_c0_g2_i1.p1, TRINITY_DN7673_c0_g2_i3.p1	NA	sp|Q6VAK3|OHP1_ORYSJ	sp|Q6VAK3|OHP1_ORYSJ	NA
OG1.5_1838	2	drought tolerance and salt tolerance	TRINITY_DN7895_c0_g1_i4.p1, TRINITY_DN7895_c0_g1_i5.p1	NA	sp|A2WX30|COI1A_ORYSI,sp|Q6Y9P5|COI1A_ORYSJ	sp|Q6Y9P5|COI1A_ORYSJ	NA
OG1.5_3552	1	drought tolerance and salt tolerance	TRINITY_DN1545_c0_g1_i8.p1	NA	sp|Q7F2L3|NAC48_ORYSJ	sp|Q7F2L3|NAC48_ORYSJ	NA
OG1.5_1006	20	drought tolerance and salt tolerance	TRINITY_DN100_c1_g1_i1.p1, TRINITY_DN100_c1_g2_i1.p1, TRINITY_DN100_c1_g3_i1.p1, TRINITY_DN2116_c0_g1_i10.p1, TRINITY_DN289_c0_g1_i2.p1, TRINITY_DN289_c0_g2_i1.p1, TRINITY_DN3231_c0_g1_i1.p1, TRINITY_DN3639_c0_g1_i12.p1, TRINITY_DN3653_c0_g2_i1.p1, TRINITY_DN3653_c0_g2_i2.p1, TRINITY_DN3729_c0_g2_i1.p1, TRINITY_DN3729_c0_g2_i2.p1, TRINITY_DN4924_c0_g1_i1.p1, TRINITY_DN4924_c0_g1_i3.p1, TRINITY_DN…	NA	sp|P53684|CDPK7_ORYSJ,sp|Q9FXQ3|CDPKD_ORYSJ,sp|Q6AVI8|CDPK9_ORYSJ,sp|Q9M101|CDPKN_ARATH	sp|Q7XSQ5|CDPKC_ORYSJ,sp|Q9FXQ3|CDPKD_ORYSJ,sp|Q9M101|CDPKN_ARATH,sp|Q6AVI8|CDPK9_ORYSJ,sp|Q6ZIU9|CDPKL_ORYSJ	NA
OG1.5_1812	1	drought tolerance and salt tolerance	TRINITY_DN36078_c0_g1_i1.p1	NA	sp|Q7Y0Y8|HDAC1_ORYSJ	sp|Q7Y0Y8|HDAC1_ORYSJ	NA
OG1.5_1196	4	drought tolerance and salt tolerance	TRINITY_DN21578_c0_g1_i1.p1, TRINITY_DN2552_c1_g3_i1.p1, TRINITY_DN2552_c1_g4_i1.p1, TRINITY_DN6795_c0_g1_i1.p1	NA	sp|Q84JL3|SINA3_ARATH,sp|Q8S3N1|SINA5_ARATH,sp|Q9STN8|SINA4_ARATH	sp|Q84JL3|SINA3_ARATH,sp|Q8S3N1|SINA5_ARATH,sp|Q9STN8|SINA4_ARATH	NA
OG1.5_1416	2	drought tolerance and salt tolerance	TRINITY_DN1876_c0_g1_i1.p1, TRINITY_DN4151_c0_g1_i1.p1	NA	sp|Q84TG3|PUB23_ARATH,sp|Q9SVC6|PUB22_ARATH	sp|Q84TG3|PUB23_ARATH,sp|Q9SVC6|PUB22_ARATH	NA
OG1.5_2274	1	drought tolerance and salt tolerance	TRINITY_DN4800_c0_g1_i2.p1	NA	sp|Q8GUQ8|XDH1_ARATH	sp|Q8GUQ8|XDH1_ARATH	NA
OG1.5_3555	1	drought tolerance and salt tolerance	TRINITY_DN1110_c0_g2_i1.p1	NA	sp|Q8GYP5|MYB60_ARATH	sp|Q8GYP5|MYB60_ARATH	NA
OG1.5_3589	1	drought tolerance and salt tolerance	TRINITY_DN3678_c0_g1_i1.p1	NA	sp|Q8H156|RAN3_ARATH	sp|Q8H156|RAN3_ARATH	NA
OG1.5_1310	5	drought tolerance and salt tolerance	TRINITY_DN1022_c0_g1_i5.p1, TRINITY_DN1022_c0_g1_i6.p1, TRINITY_DN1022_c0_g1_i8.p1, TRINITY_DN729_c0_g1_i5.p1, TRINITY_DN729_c0_g1_i9.p1	NA	sp|Q8H395|TI10B_ORYSJ	sp|Q8H395|TI10B_ORYSJ	NA
OG1.5_1766	1	drought tolerance and salt tolerance	TRINITY_DN6084_c0_g1_i1.p1	NA	sp|Q8L940|PDX13_ARATH	sp|Q8L940|PDX13_ARATH	NA
OG1.5_1028	11	drought tolerance and salt tolerance	TRINITY_DN1644_c0_g1_i1.p1, TRINITY_DN29714_c0_g1_i1.p1, TRINITY_DN30_c0_g1_i3.p1, TRINITY_DN30_c0_g1_i4.p1, TRINITY_DN30_c0_g1_i7.p1, TRINITY_DN858_c0_g1_i3.p1, TRINITY_DN858_c0_g1_i4.p1, TRINITY_DN858_c0_g1_i5.p1, TRINITY_DN858_c0_g2_i4.p1, TRINITY_DN858_c0_g3_i1.p1, TRINITY_DN9193_c0_g1_i1.p1	NA	sp|Q8LPK5|CESA8_ARATH	sp|Q8LPK5|CESA8_ARATH	NA
OG1.5_2434	1	drought tolerance and salt tolerance	TRINITY_DN10921_c0_g1_i2.p1	NA	sp|Q8RZ35|ABI5_ORYSJ	sp|Q8RZ35|ABI5_ORYSJ	NA
OG1.5_2388	2	drought tolerance and salt tolerance	TRINITY_DN2875_c0_g4_i2.p1, TRINITY_DN2875_c0_g4_i3.p1	NA	sp|Q93VB2|AT18A_ARATH	sp|Q93VB2|AT18A_ARATH	NA
OG1.5_1598	2	drought tolerance and salt tolerance	TRINITY_DN1200_c0_g1_i3.p2, TRINITY_DN5265_c0_g1_i1.p1	NA	sp|Q94A06|M2K1_ARATH	sp|Q94A06|M2K1_ARATH,sp|Q9S7U9|M2K2_ARATH	NA
OG1.5_3561	1	drought tolerance and salt tolerance	TRINITY_DN21099_c0_g1_i1.p1	NA	sp|Q94BS2|MET1_ARATH	sp|Q94BS2|MET1_ARATH	NA
OG1.5_3558	1	drought tolerance and salt tolerance	TRINITY_DN3374_c0_g1_i1.p1	NA	sp|Q96289|ZAT10_ARATH	sp|Q96289|ZAT10_ARATH	NA
OG1.5_1164	4	drought tolerance and salt tolerance	TRINITY_DN11361_c0_g1_i1.p1, TRINITY_DN4205_c0_g1_i12.p1, TRINITY_DN8928_c0_g1_i1.p1, TRINITY_DN8928_c0_g1_i2.p1	NA	sp|Q9C5U0|AHK4_ARATH,sp|Q9C5U1|AHK3_ARATH,sp|Q9C5U2|AHK2_ARATH	sp|Q9C5U0|AHK4_ARATH,sp|Q9C5U1|AHK3_ARATH,sp|Q9C5U2|AHK2_ARATH	NA
OG1.5_3563	1	drought tolerance and salt tolerance	TRINITY_DN2766_c0_g1_i4.p1	NA	sp|Q9CAB7|PXG4_ARATH	sp|Q9CAB7|PXG4_ARATH	NA
OG1.5_1413	3	drought tolerance and salt tolerance	TRINITY_DN2989_c0_g2_i2.p1, TRINITY_DN2989_c0_g3_i1.p1, TRINITY_DN6565_c0_g2_i1.p1	NA	sp|Q9FDW1|MYB44_ARATH	sp|Q9FDW1|MYB44_ARATH	NA
OG1.5_3554	1	drought tolerance and salt tolerance	TRINITY_DN3603_c0_g1_i1.p1	NA	sp|Q9FE01|APX2_ORYSJ	sp|Q9FE01|APX2_ORYSJ	NA
OG1.5_1867	3	drought tolerance and salt tolerance	TRINITY_DN319_c0_g1_i11.p1, TRINITY_DN319_c0_g1_i3.p1, TRINITY_DN319_c0_g1_i9.p1	NA	sp|Q9FFB6|ZFP34_ARATH	sp|Q9FFB6|ZFP34_ARATH	NA
OG1.5_2422	2	drought tolerance and salt tolerance	TRINITY_DN6364_c0_g2_i2.p1, TRINITY_DN6364_c0_g2_i4.p1	NA	sp|Q9FGC7|ZEP_ARATH	sp|Q9FGC7|ZEP_ARATH	NA
OG1.5_1063	7	drought tolerance and salt tolerance	TRINITY_DN11009_c0_g1_i7.p1, TRINITY_DN11271_c0_g1_i1.p1, TRINITY_DN11271_c0_g2_i2.p1, TRINITY_DN11271_c0_g3_i1.p1, TRINITY_DN16353_c0_g1_i1.p1, TRINITY_DN2058_c0_g1_i1.p1, TRINITY_DN11271_c0_g2_i1.p1	NA	sp|Q9FIL1|BSK5_ARATH	sp|Q9FIL1|BSK5_ARATH	NA
OG1.5_3583	1	drought tolerance and salt tolerance	TRINITY_DN3396_c0_g1_i2.p1	NA	sp|Q9FKP1|CCX1_ARATH	sp|Q9FKP1|CCX1_ARATH	NA
OG1.5_2322	2	drought tolerance and salt tolerance	TRINITY_DN10763_c1_g1_i10.p1, TRINITY_DN10763_c1_g1_i6.p1	NA	sp|Q9FNA2|PAO1_ARATH	sp|Q9FNA2|PAO1_ARATH	NA
OG1.5_1434	1	drought tolerance and salt tolerance	TRINITY_DN921_c0_g2_i2.p1	NA	sp|Q9FWQ2|TPP2_ORYSJ,sp|Q75WV3|TPP1_ORYSJ	sp|Q9FWQ2|TPP2_ORYSJ,sp|Q75WV3|TPP1_ORYSJ	NA
OG1.5_3588	1	drought tolerance and salt tolerance	TRINITY_DN576_c0_g1_i10.p1	NA	sp|Q9LTB8|CNBL9_ARATH	sp|Q9LTB8|CNBL9_ARATH	NA
OG1.5_3572	1	drought tolerance and salt tolerance	TRINITY_DN12794_c0_g1_i1.p1	NA	sp|Q9LTC4|MYB15_ARATH	sp|Q9LTC4|MYB15_ARATH	NA
OG1.5_3586	1	drought tolerance and salt tolerance	TRINITY_DN3101_c0_g1_i2.p2	NA	sp|Q9LU01|Y3IP1_ARATH	sp|Q9LU01|Y3IP1_ARATH	NA
OG1.5_1064	9	drought tolerance and salt tolerance	TRINITY_DN224_c0_g1_i5.p1, TRINITY_DN224_c0_g2_i1.p1, TRINITY_DN224_c0_g3_i1.p1, TRINITY_DN417_c0_g1_i1.p1, TRINITY_DN417_c0_g2_i1.p1, TRINITY_DN5830_c0_g1_i3.p1, TRINITY_DN7106_c0_g2_i1.p1, TRINITY_DN7106_c0_g3_i1.p1, TRINITY_DN9358_c0_g1_i2.p1	NA	sp|Q9LWN0|GSK1_ORYSJ	sp|Q9LWN0|GSK1_ORYSJ	NA
OG1.5_3582	1	drought tolerance and salt tolerance	TRINITY_DN1089_c0_g1_i1.p1	NA	sp|Q9LYU3|EF113_ARATH	sp|Q9LYU3|EF113_ARATH	NA
OG1.5_3580	1	drought tolerance and salt tolerance	TRINITY_DN3979_c0_g2_i4.p1	NA	sp|Q9M022|AIRP2_ARATH	sp|Q9M022|AIRP2_ARATH	NA
OG1.5_1548	2	drought tolerance and salt tolerance	TRINITY_DN2374_c0_g1_i1.p1, TRINITY_DN2374_c0_g1_i2.p1	NA	sp|P93748|SINA1_ARATH,sp|Q9M2P4|SINA2_ARATH	sp|Q9M2P4|SINA2_ARATH	NA
OG1.5_3573	1	drought tolerance and salt tolerance	TRINITY_DN2003_c0_g1_i11.p1	NA	sp|Q9M2S6|SDIR1_ARATH	sp|Q9M2S6|SDIR1_ARATH	NA
OG1.5_3559	1	drought tolerance and salt tolerance	TRINITY_DN5674_c0_g2_i2.p1	NA	sp|Q9M7Q4|AI5L5_ARATH	sp|Q9M7Q4|AI5L5_ARATH	NA
OG1.5_1097	3	drought tolerance and salt tolerance	TRINITY_DN5067_c0_g3_i1.p1, TRINITY_DN944_c0_g1_i8.p1, TRINITY_DN944_c0_g2_i1.p1	NA	sp|Q0D4J7|SAPK2_ORYSJ,sp|Q75V57|SAPK9_ORYSJ,sp|Q9M9E9|SRK2C_ARATH,sp|Q6ZI44|SAPK6_ORYSJ	sp|Q9M9E9|SRK2C_ARATH	NA
OG1.5_3553	1	drought tolerance and salt tolerance	TRINITY_DN6332_c0_g1_i2.p1	NA	sp|Q9MA41|CTL1_ARATH	sp|Q9MA41|CTL1_ARATH	NA
OG1.5_1562	2	drought tolerance and salt tolerance	TRINITY_DN14702_c1_g1_i1.p1, TRINITY_DN6073_c0_g2_i1.p1	NA	sp|Q9SEZ1|ZHD11_ARATH	sp|Q9SEZ1|ZHD11_ARATH	NA
OG1.5_2326	2	drought tolerance and salt tolerance	TRINITY_DN10957_c0_g1_i1.p1, TRINITY_DN2329_c0_g1_i1.p1	NA	sp|Q9SI09|XERIC_ARATH	sp|Q9SI09|XERIC_ARATH	NA
OG1.5_1868	2	drought tolerance and salt tolerance	TRINITY_DN3479_c0_g1_i2.p1, TRINITY_DN3479_c0_g1_i4.p1	NA	sp|Q9SKD9|WRK46_ARATH	sp|Q9SKD9|WRK46_ARATH	NA
OG1.5_2379	2	drought tolerance and salt tolerance	TRINITY_DN260_c0_g1_i1.p1, TRINITY_DN260_c0_g2_i1.p1	NA	sp|Q9SNB6|RDUF1_ARATH	sp|Q9SNB6|RDUF1_ARATH	NA
OG1.5_1155	5	drought tolerance and salt tolerance	TRINITY_DN131_c0_g2_i1.p1, TRINITY_DN131_c0_g2_i3.p1, TRINITY_DN13539_c0_g1_i1.p1, TRINITY_DN4120_c0_g1_i2.p1, TRINITY_DN6484_c0_g1_i3.p1	NA	sp|Q9SRQ7|NPC4_ARATH	sp|Q9SRQ7|NPC4_ARATH	NA
OG1.5_3576	1	drought tolerance and salt tolerance	TRINITY_DN4941_c0_g1_i1.p1	NA	sp|Q9SU79|PAO5_ARATH	sp|Q9SU79|PAO5_ARATH	NA
OG1.5_2424	2	drought tolerance and salt tolerance	TRINITY_DN6754_c0_g1_i1.p1, TRINITY_DN6754_c0_g1_i2.p1	NA	sp|Q9SXL4|AHK1_ARATH	sp|Q9SXL4|AHK1_ARATH	NA
OG1.5_2373	2	drought tolerance and salt tolerance	TRINITY_DN21292_c0_g1_i1.p1, TRINITY_DN9057_c0_g1_i6.p1	NA	sp|Q9XI99|USPL1_ARATH	sp|Q9XI99|USPL1_ARATH	NA
OG1.5_2409	2	salt tolerance	TRINITY_DN4661_c0_g1_i1.p1, TRINITY_DN5201_c0_g1_i1.p1	NA	NA	sp|A2WYG9|TOM20_ORYSI	NA
OG1.5_6042	1	salt tolerance	TRINITY_DN22871_c0_g1_i1.p1	NA	NA	sp|A2XEX2|F16P1_ORYSI	NA
OG1.5_2025	1	salt tolerance	TRINITY_DN15148_c0_g1_i1.p1	NA	NA	sp|A2XW02|STRK1_ORYSI,sp|Q7XR88|STRK1_ORYSJ	NA
OG1.5_6028	1	salt tolerance	TRINITY_DN369_c0_g1_i1.p1	NA	NA	sp|A2Z2J6|SAP1_ORYSI	NA
OG1.5_5993	1	salt tolerance	TRINITY_DN24769_c0_g1_i3.p1	NA	NA	sp|A9LNK9|CPSF_ARATH	NA
OG1.5_1230	1	salt tolerance	TRINITY_DN8787_c0_g1_i2.p1	NA	NA	sp|B8ALI0|AB5G_ORYSI,sp|Q8H8V7|AB5G_ORYSJ	NA
OG1.5_2342	2	salt tolerance	TRINITY_DN13264_c0_g1_i6.p1, TRINITY_DN3649_c0_g1_i3.p1	NA	NA	sp|B9DGY1|AB1K7_ARATH	NA
OG1.5_1887	1	salt tolerance	TRINITY_DN283_c0_g2_i2.p1	NA	NA	sp|D4GT97|IPYR_HALVD	NA
OG1.5_6016	1	salt tolerance	TRINITY_DN3637_c0_g4_i1.p1	NA	NA	sp|E6Y2A0|CASP1_WHEAT	NA
OG1.5_2454	1	salt tolerance	TRINITY_DN6424_c1_g1_i4.p1	NA	NA	sp|F4HZB2|BCHA1_ARATH	NA
OG1.5_1683	2	salt tolerance	TRINITY_DN509_c0_g1_i5.p1, TRINITY_DN509_c0_g2_i2.p1	NA	NA	sp|F4IED2|NAC13_ARATH	NA
OG1.5_1333	1	salt tolerance	TRINITY_DN11373_c0_g1_i2.p1	NA	NA	sp|F4IK45|C70B2_ARATH,sp|Q9ASR3|C7091_ARATH,sp|Q9T093|C70B3_ARATH	NA
OG1.5_6049	1	salt tolerance	TRINITY_DN7802_c0_g1_i3.p1	NA	NA	sp|F4JVI3|MTEF5_ARATH	NA
OG1.5_6076	1	salt tolerance	TRINITY_DN5279_c0_g1_i1.p1	NA	NA	sp|F4K4E3|LSM4_ARATH	NA
OG1.5_6057	1	salt tolerance	TRINITY_DN8319_c0_g2_i1.p1	NA	NA	sp|O04173|TAF10_ARATH	NA
OG1.5_2412	2	salt tolerance	TRINITY_DN533_c1_g3_i5.p1, TRINITY_DN533_c1_g4_i3.p1	NA	NA	sp|O22921|WRK25_ARATH	NA
OG1.5_1732	2	salt tolerance	TRINITY_DN2785_c0_g1_i5.p1, TRINITY_DN2785_c0_g2_i1.p1	NA	NA	sp|O23141|SPE2_ARATH,sp|Q9SI64|SPE1_ARATH	NA
OG1.5_1119	6	salt tolerance	TRINITY_DN1603_c0_g1_i2.p1, TRINITY_DN1603_c0_g2_i1.p1, TRINITY_DN37_c0_g1_i2.p1, TRINITY_DN5742_c0_g1_i1.p1, TRINITY_DN549_c0_g1_i1.p1, TRINITY_DN549_c0_g2_i1.p1	NA	NA	sp|O23254|GLYC4_ARATH,sp|Q9SZJ5|GLYM1_ARATH	NA
OG1.5_1042	8	salt tolerance	TRINITY_DN11737_c0_g1_i12.p1, TRINITY_DN11737_c0_g1_i5.p1, TRINITY_DN2613_c0_g1_i10.p1, TRINITY_DN2613_c0_g1_i11.p1, TRINITY_DN14744_c0_g1_i1.p1, TRINITY_DN20140_c0_g2_i1.p1, TRINITY_DN20140_c0_g2_i2.p1, TRINITY_DN4089_c0_g1_i1.p1	NA	NA	sp|O65717|CNGC1_ARATH	NA
OG1.5_1308	2	salt tolerance	TRINITY_DN19624_c0_g1_i1.p1, TRINITY_DN19624_c0_g2_i3.p1	NA	NA	sp|O65979|GGPS_SYNP2,sp|P74258|GGPS_SYNY3,sp|Q93JY3|GGPS_PSEAG	NA
OG1.5_6010	1	salt tolerance	TRINITY_DN5907_c0_g1_i4.p1	NA	NA	sp|O76360|EGL4_CAEEL	NA
OG1.5_6015	1	salt tolerance	TRINITY_DN4754_c0_g1_i1.p1	NA	NA	sp|O78310|SODC2_ARATH	NA
OG1.5_2387	2	salt tolerance	TRINITY_DN286_c0_g1_i1.p1, TRINITY_DN286_c0_g2_i1.p1	NA	NA	sp|O80683|CAB25_ARATH	NA
OG1.5_1176	2	salt tolerance	TRINITY_DN12234_c0_g1_i3.p1, TRINITY_DN12234_c0_g3_i1.p1	NA	NA	sp|O82515|MTDH_MEDSA,sp|Q43137|MTDH1_STYHU,sp|P42754|MTDH_PETCR,sp|Q9ZRF1|MTDH_FRAAN,sp|Q38707|MTDH_APIGR,sp|P93257|MTDH_MESCR	NA
OG1.5_2371	3	salt tolerance	TRINITY_DN207_c0_g1_i1.p1, TRINITY_DN207_c0_g1_i7.p1, TRINITY_DN2782_c0_g1_i1.p1	NA	NA	sp|P06525|ADH1_ARATH	NA
OG1.5_6047	1	salt tolerance	TRINITY_DN8380_c0_g1_i4.p1	NA	NA	sp|P0AG24|SPOT_ECOLI	NA
OG1.5_1247	3	salt tolerance	TRINITY_DN148_c0_g1_i1.p1, TRINITY_DN2951_c0_g1_i7.p1, TRINITY_DN603_c0_g1_i2.p1	NA	NA	sp|P13587|ATN1_YEAST,sp|Q01896|ATN2_YEAST,sp|Q12691|ATN5_YEAST	NA
OG1.5_1223	4	salt tolerance	TRINITY_DN5281_c0_g1_i5.p1, TRINITY_DN5526_c0_g1_i1.p1, TRINITY_DN5526_c0_g1_i3.p1, TRINITY_DN897_c1_g1_i3.p1	NA	NA	sp|P14655|GLNA2_ORYSJ	NA
OG1.5_1143	6	salt tolerance	TRINITY_DN1957_c0_g1_i2.p1, TRINITY_DN1957_c0_g1_i9.p1, TRINITY_DN4655_c1_g1_i1.p1, TRINITY_DN2266_c0_g1_i2.p1, TRINITY_DN4655_c0_g1_i1.p1, TRINITY_DN9851_c0_g1_i1.p1	NA	NA	sp|P15108|HSC82_YEAST	NA
OG1.5_5987	1	salt tolerance	TRINITY_DN16395_c0_g1_i6.p1	NA	NA	sp|P24704|SODC1_ARATH	NA
OG1.5_1721	3	salt tolerance	TRINITY_DN170_c0_g1_i1.p1, TRINITY_DN403_c0_g2_i1.p1, TRINITY_DN403_c0_g3_i4.p1	NA	NA	sp|P25696|ENO2_ARATH	NA
OG1.5_6073	1	salt tolerance	TRINITY_DN13867_c0_g1_i1.p1	NA	NA	sp|P42641|OBG_ECOLI	NA
OG1.5_3337	2	salt tolerance	TRINITY_DN1596_c0_g1_i3.p1, TRINITY_DN2523_c0_g1_i1.p1	NA	NA	sp|P46313|FAD6E_ARATH	NA
OG1.5_3528	2	salt tolerance	TRINITY_DN9716_c0_g1_i1.p1, TRINITY_DN9716_c0_g2_i1.p1	NA	NA	sp|P50701|OS13_SOLCO	NA
OG1.5_6063	1	salt tolerance	TRINITY_DN5107_c0_g1_i2.p1	NA	NA	sp|P55034|PSMD4_ARATH	NA
OG1.5_1225	3	salt tolerance	TRINITY_DN1389_c0_g3_i1.p1, TRINITY_DN846_c0_g1_i7.p1, TRINITY_DN846_c0_g2_i1.p1	NA	NA	sp|P78968|PPZ_SCHPO	NA
OG1.5_2375	3	salt tolerance	TRINITY_DN2281_c0_g1_i1.p1, TRINITY_DN2281_c0_g1_i10.p1, TRINITY_DN2281_c0_g1_i8.p1	NA	NA	sp|P80244|CLPP_BACSU	NA
OG1.5_6080	1	salt tolerance	TRINITY_DN16009_c0_g1_i2.p1	NA	NA	sp|Q00055|GPD1_YEAST	NA
OG1.5_6013	1	salt tolerance	TRINITY_DN120_c0_g1_i2.p1	NA	NA	sp|Q03250|RBG7_ARATH	NA
OG1.5_6065	1	salt tolerance	TRINITY_DN5412_c0_g1_i2.p2	NA	NA	sp|Q0IGM7|BBX20_ARATH	NA
OG1.5_2473	1	salt tolerance	TRINITY_DN21547_c0_g2_i1.p1	NA	NA	sp|Q0WQ41|IP5P7_ARATH	NA
OG1.5_6074	1	salt tolerance	TRINITY_DN12043_c0_g1_i1.p1	NA	NA	sp|Q10LI1|SRFP1_ORYSJ	NA
OG1.5_1538	3	salt tolerance	TRINITY_DN3179_c0_g1_i1.p1, TRINITY_DN3179_c0_g2_i2.p1, TRINITY_DN3245_c0_g2_i1.p1	NA	NA	sp|Q10M41|EIL1A_ORYSJ,sp|Q8W3L9|EIL2_ORYSJ	NA
OG1.5_1459	1	salt tolerance	TRINITY_DN13378_c0_g1_i1.p1	NA	NA	sp|Q10RE2|YUC8_ORYSJ	NA
OG1.5_1780	2	salt tolerance	TRINITY_DN1172_c0_g1_i2.p1, TRINITY_DN2945_c0_g1_i1.p1	NA	NA	sp|Q33E23|DHE2_ORYSJ	NA
OG1.5_1513	3	salt tolerance	TRINITY_DN159_c0_g1_i2.p1, TRINITY_DN159_c0_g2_i2.p1, TRINITY_DN6836_c0_g1_i1.p1	NA	NA	sp|Q38890|GUN25_ARATH	NA
OG1.5_6026	1	salt tolerance	TRINITY_DN8003_c0_g1_i2.p2	NA	NA	sp|Q38933|LCYB_ARATH	NA
OG1.5_2907	1	salt tolerance	TRINITY_DN8217_c0_g1_i2.p1	NA	NA	sp|Q39253|CAX1_ARATH	NA
OG1.5_1953	2	salt tolerance	TRINITY_DN2231_c3_g1_i7.p1, TRINITY_DN2231_c3_g1_i8.p1	NA	NA	sp|Q40359|ALFIN_MEDSA	NA
OG1.5_1191	4	salt tolerance	TRINITY_DN3232_c0_g1_i1.p1, TRINITY_DN3232_c0_g1_i2.p1, TRINITY_DN3398_c1_g1_i1.p1, TRINITY_DN4998_c0_g2_i3.p1	NA	NA	sp|Q42472|DCE2_ARATH,sp|Q42521|DCE1_ARATH,sp|Q9ZPS3|DCE4_ARATH	NA
OG1.5_6091	1	salt tolerance	TRINITY_DN35949_c0_g1_i1.p1	NA	NA	sp|Q42546|DPNP1_ARATH	NA
OG1.5_1524	2	salt tolerance	TRINITY_DN2044_c0_g1_i2.p1, TRINITY_DN2044_c0_g2_i1.p1	NA	NA	sp|Q42560|ACO1_ARATH,sp|Q9SIB9|ACO3M_ARATH	NA
OG1.5_6067	1	salt tolerance	TRINITY_DN23229_c0_g1_i1.p1	NA	NA	sp|Q54431|SRP54_STRMU	NA
OG1.5_1602	4	salt tolerance	TRINITY_DN2346_c0_g1_i16.p1, TRINITY_DN2860_c0_g1_i4.p1, TRINITY_DN2860_c0_g3_i1.p1, TRINITY_DN2860_c0_g3_i3.p1	NA	NA	sp|Q5YDB6|CPL1_ARATH	NA
OG1.5_2284	1	salt tolerance	TRINITY_DN8053_c0_g1_i1.p1	NA	NA	sp|Q67XC9|TPPD_ARATH	NA
OG1.5_1553	2	salt tolerance	TRINITY_DN11165_c0_g1_i4.p1, TRINITY_DN30605_c0_g1_i2.p1	NA	NA	sp|Q68KI4|NHX1_ARATH	NA
OG1.5_3364	2	salt tolerance	TRINITY_DN1917_c0_g2_i2.p1, TRINITY_DN1917_c0_g3_i1.p1	NA	NA	sp|Q69SV0|APX8_ORYSJ	NA
OG1.5_3389	2	salt tolerance	TRINITY_DN2375_c0_g1_i2.p1, TRINITY_DN3143_c0_g1_i1.p1	NA	NA	sp|Q69V10|BH062_ORYSJ	NA
OG1.5_3468	2	salt tolerance	TRINITY_DN5704_c0_g1_i1.p1, TRINITY_DN5704_c0_g1_i2.p1	NA	NA	sp|Q6AT41|NNJA4_ORYSJ	NA
OG1.5_2131	1	salt tolerance	TRINITY_DN1697_c1_g2_i1.p1	NA	NA	sp|Q6ERS4|CIPKG_ORYSJ	NA
OG1.5_6027	1	salt tolerance	TRINITY_DN21355_c0_g1_i1.p1	NA	NA	sp|Q6ICY4|MTPC2_ARATH	NA
OG1.5_6060	1	salt tolerance	TRINITY_DN8188_c0_g1_i2.p1	NA	NA	sp|Q6J2K6|BIP2C_ORYSI	NA
OG1.5_6058	1	salt tolerance	TRINITY_DN8677_c0_g1_i1.p1	NA	NA	sp|Q6K7V6|TOCC_ORYSJ	NA
OG1.5_3551	1	salt tolerance	TRINITY_DN2157_c2_g2_i1.p1	NA	NA	sp|Q6Z1J6|OLA1_ORYSJ,sp|Q9SA73|OLA1_ARATH	NA
OG1.5_1687	2	salt tolerance	TRINITY_DN1907_c1_g1_i3.p1, TRINITY_DN3624_c0_g1_i1.p1	NA	NA	sp|Q70DU8|AL3H1_ARATH,sp|Q8W033|AL3I1_ARATH	NA
OG1.5_1381	3	salt tolerance	TRINITY_DN691_c0_g1_i3.p1, TRINITY_DN691_c0_g3_i3.p1, TRINITY_DN691_c0_g2_i4.p1	NA	NA	sp|Q75KD7|AOC_ORYSJ	NA
OG1.5_6008	1	salt tolerance	TRINITY_DN16664_c0_g1_i1.p1	NA	NA	sp|Q7DNC3|MPCP1_ARATH	NA
OG1.5_6059	1	salt tolerance	TRINITY_DN7849_c0_g1_i8.p1	NA	NA	sp|Q7FRS8|CNBLA_ARATH	NA
OG1.5_1037	10	salt tolerance	TRINITY_DN11563_c0_g1_i5.p1, TRINITY_DN2657_c0_g1_i3.p1, TRINITY_DN3999_c0_g1_i1.p1, TRINITY_DN3999_c0_g2_i4.p1, TRINITY_DN4550_c0_g1_i3.p1, TRINITY_DN853_c0_g1_i6.p1, TRINITY_DN853_c0_g2_i3.p1, TRINITY_DN2737_c1_g2_i1.p1, TRINITY_DN7157_c0_g1_i13.p1, TRINITY_DN7157_c0_g1_i3.p1	NA	NA	sp|Q7GB25|AB5C_ARATH	NA
OG1.5_1254	3	salt tolerance	TRINITY_DN585_c0_g2_i1.p1, TRINITY_DN8826_c0_g1_i1.p1, TRINITY_DN8826_c0_g2_i3.p1	NA	NA	sp|Q7X2H8|CHOX_ARTGO	NA
OG1.5_6040	1	salt tolerance	TRINITY_DN6624_c0_g1_i2.p1	NA	NA	sp|Q7XA86|ZDH11_ARATH	NA
OG1.5_2840	1	salt tolerance	TRINITY_DN2657_c0_g2_i3.p1	NA	NA	sp|Q7XJ98|MUR3_ARATH	NA
OG1.5_1498	3	salt tolerance	TRINITY_DN5800_c0_g1_i16.p1, TRINITY_DN5800_c0_g1_i19.p1, TRINITY_DN6035_c0_g1_i5.p1	NA	NA	sp|Q84MA2|IP5P1_ARATH,sp|Q8H0Z6|IP5P3_ARATH	NA
OG1.5_2982	1	salt tolerance	TRINITY_DN9670_c0_g1_i1.p1	NA	NA	sp|Q84W92|ANM13_ARATH	NA
OG1.5_6023	1	salt tolerance	TRINITY_DN10346_c0_g1_i3.p1	NA	NA	sp|Q8CWX8|FTSY_STRMU	NA
OG1.5_1305	3	salt tolerance	TRINITY_DN3267_c0_g1_i1.p1, TRINITY_DN4080_c0_g1_i2.p1, TRINITY_DN964_c0_g2_i4.p1	NA	NA	sp|Q8GXW1|RGL2_ARATH	NA
OG1.5_6066	1	salt tolerance	TRINITY_DN5045_c0_g1_i1.p2	NA	NA	sp|Q8GY31|CDC25_ARATH	NA
OG1.5_5998	1	salt tolerance	TRINITY_DN5862_c0_g1_i2.p1	NA	NA	sp|Q8H1G3|MTPC4_ARATH	NA
OG1.5_3332	2	salt tolerance	TRINITY_DN15620_c0_g1_i1.p1, TRINITY_DN15620_c0_g1_i2.p1	NA	NA	sp|Q8L725|MTPC1_ARATH	NA
OG1.5_3274	2	salt tolerance	TRINITY_DN10389_c0_g1_i1.p1, TRINITY_DN10389_c0_g2_i1.p1	NA	NA	sp|Q8L7N4|SP1_ARATH	NA
OG1.5_6088	1	salt tolerance	TRINITY_DN13729_c2_g2_i1.p1	NA	NA	sp|Q8LAS7|CNBL2_ARATH	NA
OG1.5_1969	1	salt tolerance	TRINITY_DN5738_c0_g2_i1.p1	NA	NA	sp|Q8LPQ5|BTS_ARATH	NA
OG1.5_1597	5	salt tolerance	TRINITY_DN1137_c0_g1_i1.p1, TRINITY_DN1137_c0_g1_i7.p1, TRINITY_DN11746_c0_g1_i1.p1, TRINITY_DN1137_c0_g1_i3.p1, TRINITY_DN11746_c0_g1_i2.p1	NA	NA	sp|Q8RUD6|HARC1_ARATH	NA
OG1.5_6078	1	salt tolerance	TRINITY_DN1180_c0_g2_i3.p1	NA	NA	sp|Q8RWB1|SRL1_ARATH	NA
OG1.5_2378	3	salt tolerance	TRINITY_DN2416_c0_g1_i1.p1, TRINITY_DN2416_c0_g1_i2.p1, TRINITY_DN5179_c0_g1_i7.p1	NA	NA	sp|Q8RXY6|SG29A_ARATH	NA
OG1.5_2653	1	salt tolerance	TRINITY_DN1332_c1_g1_i10.p1	NA	NA	sp|Q8RY59|RCD1_ARATH	NA
OG1.5_2278	1	salt tolerance	TRINITY_DN4608_c0_g1_i2.p1	NA	NA	sp|Q8VZG7|TSN1_ARATH,sp|Q9FLT0|TSN2_ARATH	NA
OG1.5_6079	1	salt tolerance	TRINITY_DN10706_c0_g1_i1.p1	NA	NA	sp|Q8W1X2|PDXK_ARATH	NA
OG1.5_6085	1	salt tolerance	TRINITY_DN2142_c0_g1_i4.p1	NA	NA	sp|Q8W4B1|RCF3_ARATH	NA
OG1.5_1784	2	salt tolerance	TRINITY_DN1275_c0_g1_i4.p1, TRINITY_DN1275_c0_g2_i1.p1	NA	NA	sp|Q93WJ8|MDAR2_ARATH	NA
OG1.5_1770	2	salt tolerance	TRINITY_DN257_c0_g1_i1.p1, TRINITY_DN257_c0_g3_i1.p1	NA	NA	sp|Q93ZS9|C3H47_ARATH,sp|Q9XEE6|C3H29_ARATH	NA
OG1.5_5988	1	salt tolerance	TRINITY_DN9798_c0_g1_i1.p1	NA	NA	sp|Q948T6|LGUL_ORYSJ	NA
OG1.5_6004	1	salt tolerance	TRINITY_DN9881_c0_g1_i1.p1	NA	NA	sp|Q94A97|UBC35_ARATH	NA
OG1.5_6090	1	salt tolerance	TRINITY_DN63_c2_g1_i1.p1	NA	NA	sp|Q94BP0|SLK2_ARATH	NA
OG1.5_6036	1	salt tolerance	TRINITY_DN1105_c0_g1_i2.p1	NA	NA	sp|Q94CE5|GATP_ARATH	NA
OG1.5_3020	1	salt tolerance	TRINITY_DN9611_c0_g1_i2.p1	NA	NA	sp|Q94CF0|EHD1_ARATH	NA
OG1.5_6055	1	salt tolerance	TRINITY_DN1066_c0_g1_i1.p1	NA	NA	sp|Q94IB9|ACER_ARATH	NA
OG1.5_2365	2	salt tolerance	TRINITY_DN1740_c0_g1_i1.p1, TRINITY_DN1740_c0_g1_i3.p1	NA	NA	sp|Q94K07|NAP1C_ARATH	NA
OG1.5_5985	1	salt tolerance	TRINITY_DN9361_c0_g1_i1.p1	NA	NA	sp|Q96288|BBX24_ARATH	NA
OG1.5_3570	1	salt tolerance	TRINITY_DN11605_c0_g1_i1.p1	NA	NA	sp|Q9ATB4|TAD2B_ARATH	NA
OG1.5_2362	3	salt tolerance	TRINITY_DN1585_c0_g1_i1.p1, TRINITY_DN1585_c0_g1_i6.p1, TRINITY_DN1585_c0_g1_i4.p1	NA	NA	sp|Q9C5J9|LIIP1_ARATH	NA
OG1.5_3402	2	salt tolerance	TRINITY_DN2847_c0_g1_i5.p1, TRINITY_DN2847_c0_g2_i2.p1	NA	NA	sp|Q9C5S1|MKP1_ARATH	NA
OG1.5_2344	2	salt tolerance	TRINITY_DN13584_c0_g1_i3.p1, TRINITY_DN2532_c0_g3_i2.p1	NA	NA	sp|Q9C8Z9|BH148_ARATH	NA
OG1.5_2583	1	salt tolerance	TRINITY_DN3462_c0_g1_i1.p1	NA	NA	sp|Q9C9U5|SIS8_ARATH	NA
OG1.5_2423	3	salt tolerance	TRINITY_DN671_c0_g1_i4.p1, TRINITY_DN671_c0_g1_i6.p1, TRINITY_DN671_c0_g1_i7.p1	NA	NA	sp|Q9CB01|RABF1_ARATH	NA
OG1.5_1787	3	salt tolerance	TRINITY_DN10600_c0_g1_i1.p1, TRINITY_DN10600_c0_g1_i5.p1, TRINITY_DN13557_c0_g1_i4.p1	NA	NA	sp|Q9FFF6|DIOX5_ARATH	NA
OG1.5_6068	1	salt tolerance	TRINITY_DN9663_c0_g1_i2.p1	NA	NA	sp|Q9FFK6|NUP88_ARATH	NA
OG1.5_6072	1	salt tolerance	TRINITY_DN8496_c0_g1_i2.p1	NA	NA	sp|Q9FFY9|TRP4_ARATH	NA
OG1.5_6069	1	salt tolerance	TRINITY_DN8873_c0_g1_i6.p1	NA	NA	sp|Q9FFZ6|RBP11_ARATH	NA
OG1.5_1440	4	salt tolerance	TRINITY_DN12244_c0_g1_i1.p1, TRINITY_DN1242_c0_g1_i5.p1, TRINITY_DN15523_c0_g1_i1.p1, TRINITY_DN4036_c0_g1_i1.p1	NA	NA	sp|Q9FKA0|NAC92_ARATH	NA
OG1.5_6087	1	salt tolerance	TRINITY_DN13927_c0_g1_i1.p1	NA	NA	sp|Q9FM80|MTEF9_ARATH	NA
OG1.5_3514	2	salt tolerance	TRINITY_DN850_c0_g1_i2.p1, TRINITY_DN850_c0_g1_i3.p1	NA	NA	sp|Q9FN03|UVR8_ARATH	NA
OG1.5_1121	6	salt tolerance	TRINITY_DN13233_c0_g1_i2.p1, TRINITY_DN6608_c0_g1_i2.p1, TRINITY_DN15821_c0_g1_i2.p1, TRINITY_DN5478_c0_g1_i1.p1, TRINITY_DN5478_c0_g2_i1.p1, TRINITY_DN5761_c1_g1_i13.p1	NA	NA	sp|Q9FNL7|PTR3_ARATH	NA
OG1.5_3419	2	salt tolerance	TRINITY_DN35348_c0_g1_i1.p1, TRINITY_DN35450_c0_g1_i1.p1	NA	NA	sp|Q9FNN6|SRM1_ARATH	NA
OG1.5_6051	1	salt tolerance	TRINITY_DN1130_c0_g1_i7.p1	NA	NA	sp|Q9FUR2|IP5P2_ARATH	NA
OG1.5_1351	4	salt tolerance	TRINITY_DN11372_c0_g1_i2.p1, TRINITY_DN1355_c1_g2_i1.p1, TRINITY_DN1355_c1_g3_i1.p1, TRINITY_DN37793_c0_g1_i1.p1	NA	NA	sp|Q9LFR0|GMAN2_ARATH	NA
OG1.5_2546	1	salt tolerance	TRINITY_DN3268_c0_g1_i7.p1	NA	NA	sp|Q9LKW9|NHX7_ARATH	NA
OG1.5_6038	1	salt tolerance	TRINITY_DN13768_c0_g1_i2.p1	NA	NA	sp|Q9LSE2|ICE1_ARATH	NA
OG1.5_2689	1	salt tolerance	TRINITY_DN25753_c0_g1_i1.p1	NA	NA	sp|Q9LT68|NHD1_ARATH	NA
OG1.5_1428	4	salt tolerance	TRINITY_DN5712_c0_g1_i1.p1, TRINITY_DN5712_c0_g1_i3.p1, TRINITY_DN5712_c0_g1_i5.p1, TRINITY_DN5712_c0_g1_i7.p1	NA	NA	sp|Q9LV77|ASNS2_ARATH	NA
OG1.5_6031	1	salt tolerance	TRINITY_DN660_c1_g1_i2.p1	NA	NA	sp|Q9LVH4|CAR4_ARATH	NA
OG1.5_2157	2	salt tolerance	TRINITY_DN34147_c0_g1_i1.p1, TRINITY_DN32817_c0_g1_i2.p1	NA	NA	sp|Q9LY46|TBL29_ARATH	NA
OG1.5_6045	1	salt tolerance	TRINITY_DN2231_c1_g1_i1.p1	NA	NA	sp|Q9M276|ATB12_ARATH	NA
OG1.5_6043	1	salt tolerance	TRINITY_DN5159_c0_g2_i2.p1	NA	NA	sp|Q9M2P2|MTPC3_ARATH	NA
OG1.5_1599	3	salt tolerance	TRINITY_DN1816_c0_g1_i1.p1, TRINITY_DN1816_c0_g1_i2.p1, TRINITY_DN2914_c0_g1_i2.p1	NA	NA	sp|Q9M2Z8|MPCP2_ARATH,sp|Q9FMU6|MPCP3_ARATH	NA
OG1.5_1026	17	salt tolerance	TRINITY_DN13039_c0_g2_i1.p1, TRINITY_DN5999_c0_g1_i4.p1, TRINITY_DN609_c0_g2_i2.p1, TRINITY_DN7382_c0_g1_i1.p1, TRINITY_DN7544_c0_g1_i1.p1, TRINITY_DN8893_c0_g2_i1.p1, TRINITY_DN232_c0_g1_i2.p1, TRINITY_DN232_c0_g1_i5.p1, TRINITY_DN29171_c0_g2_i3.p1, TRINITY_DN835_c0_g2_i1.p1, TRINITY_DN835_c0_g2_i2.p1, TRINITY_DN232_c0_g2_i1.p2, TRINITY_DN29171_c0_g2_i4.p2, TRINITY_DN7382_c0_g1_i2.p2, TRINITY_DN…	NA	NA	sp|Q9M7K4|POT5_ARATH	NA
OG1.5_2184	1	salt tolerance	TRINITY_DN4664_c0_g1_i1.p1	NA	NA	sp|Q9M8Y5|LTL1_ARATH	NA
OG1.5_6005	1	salt tolerance	TRINITY_DN3901_c0_g1_i1.p1	NA	NA	sp|Q9SAK4|SSDH_ARATH	NA
OG1.5_3575	1	salt tolerance	TRINITY_DN4718_c0_g1_i3.p1	NA	NA	sp|Q9SB51|UBP16_ARATH	NA
OG1.5_1759	2	salt tolerance	TRINITY_DN16232_c0_g1_i1.p1, TRINITY_DN25328_c0_g1_i1.p1	NA	NA	sp|Q9SFU3|PPA15_ARATH	NA
OG1.5_1473	3	salt tolerance	TRINITY_DN1920_c0_g1_i4.p1, TRINITY_DN4674_c0_g1_i7.p1, TRINITY_DN6258_c0_g1_i1.p1	NA	NA	sp|Q9SG02|RDR6_ARATH	NA
OG1.5_3475	2	salt tolerance	TRINITY_DN6129_c0_g1_i1.p1, TRINITY_DN6129_c0_g1_i5.p1	NA	NA	sp|Q9SIS4|IP5P9_ARATH	NA
OG1.5_3500	2	salt tolerance	TRINITY_DN75_c0_g1_i1.p1, TRINITY_DN75_c0_g1_i2.p1	NA	NA	sp|Q9SJF3|DCP1_ARATH	NA
OG1.5_3321	2	salt tolerance	TRINITY_DN140_c1_g1_i1.p1, TRINITY_DN1701_c0_g1_i1.p1	NA	NA	sp|Q9SJI8|MBF1A_ARATH	NA
OG1.5_6012	1	salt tolerance	TRINITY_DN3385_c0_g1_i6.p3	NA	NA	sp|Q9SJU5|BBX18_ARATH	NA
OG1.5_3314	2	salt tolerance	TRINITY_DN13250_c0_g1_i1.p1, TRINITY_DN6517_c0_g1_i1.p1	NA	NA	sp|Q9SK55|NAC42_ARATH	NA
OG1.5_6053	1	salt tolerance	TRINITY_DN3222_c0_g2_i1.p2	NA	NA	sp|Q9SN68|RAF2B_ARATH	NA
OG1.5_3457	2	salt tolerance	TRINITY_DN4949_c0_g3_i2.p1, TRINITY_DN4949_c0_g3_i3.p1	NA	NA	sp|Q9SRS9|CHIP_ARATH	NA
OG1.5_6048	1	salt tolerance	TRINITY_DN2998_c0_g1_i1.p1	NA	NA	sp|Q9SVM8|RBG2_ARATH	NA
OG1.5_6032	1	salt tolerance	TRINITY_DN476_c0_g2_i2.p1	NA	NA	sp|Q9SWE5|HAL3A_ARATH	NA
OG1.5_3495	2	salt tolerance	TRINITY_DN7456_c0_g1_i5.p1, TRINITY_DN9711_c0_g1_i2.p1	NA	NA	sp|Q9SYM2|BBX22_ARATH	NA
OG1.5_2127	1	salt tolerance	TRINITY_DN3787_c0_g1_i4.p1	NA	NA	sp|Q9SZJ2|GRDP2_ARATH,sp|Q9ZQ47|GRDP1_ARATH	NA
OG1.5_6062	1	salt tolerance	TRINITY_DN1072_c0_g2_i1.p1	NA	NA	sp|Q9XGM8|MGAT1_ARATH	NA
OG1.5_3560	1	salt tolerance	TRINITY_DN312_c0_g1_i2.p1	NA	NA	sp|Q9XI98|RAG3E_ARATH	NA
OG1.5_3030	1	salt tolerance	TRINITY_DN3881_c0_g1_i1.p1	NA	NA	sp|Q9XIW0|CIPK7_ARATH	NA
OG1.5_6006	1	salt tolerance	TRINITY_DN2551_c0_g1_i2.p1	NA	NA	sp|Q9ZPQ3|GEK1_ARATH	NA
OG1.5_6025	1	salt tolerance	TRINITY_DN4008_c0_g1_i1.p1	NA	NA	sp|Q9ZT63|MTP1_ARATH	NA
OG1.5_3477	2	salt tolerance	TRINITY_DN6315_c0_g1_i10.p1, TRINITY_DN6315_c0_g1_i8.p1	NA	NA	sp|Q9ZT71|STA1_ARATH	NA
OG1.5_1420	3	allelopathy	TRINITY_DN66_c0_g1_i1.p1, TRINITY_DN66_c0_g1_i3.p1, TRINITY_DN66_c0_g2_i1.p1	NA	NA	NA	tr|A0A3G5ARK0|A0A3G5ARK0_ALLCG
OG1.5_2662	1	allelopathy	TRINITY_DN11182_c0_g1_i1.p1	NA	NA	NA	tr|A0A3G4R8R2|A0A3G4R8R2_ALLCE
OG1.5_5980	1	allelopathy	TRINITY_DN39980_c0_g1_i1.p1	NA	NA	NA	tr|A0A345CN33|A0A345CN33_ALLCG
OG1.5_5981	1	allelopathy	TRINITY_DN15954_c0_g1_i1.p1	NA	NA	NA	tr|C8YR57|C8YR57_9ASTR
OG1.5_U02	1	unreduced gamete formation	TRINITY_DN42418_c0_g1_i1.p1	AT1G34355.1 (PS1)	NA	NA	NA
OG1.5_U03	1	unreduced gamete formation	TRINITY_DN16646_c0_g1_i1.p1	AT1G06660.1 (JASON)	NA	NA	NA
OG1.5_U04	1	unreduced gamete formation	TRINITY_DN15134_c0_g1_i1.p1	AT3G43210.1 (TES)	NA	NA	NA
OG1.5_U06	1	unreduced gamete formation	TRINITY_DN34296_c0_g1_i1.p1	AT5G55820.1 (INCENP)	NA	NA	NA
OG1.5_U07	2	unreduced gamete formation	TRINITY_DN8067_c0_g1_i2.p1, TRINITY_DN8067_c0_g1_i3.p1	AT3G12280.1 (RBR)	NA	NA	NA
OG1.5_U09	1	unreduced gamete formation	TRINITY_DN32905_c0_g1_i1.p1	AT3G57860.1 (OSD1)	NA	NA	NA
OG1.5_U10	2	unreduced gamete formation	TRINITY_DN14223_c0_g1_i1.p1, TRINITY_DN14223_c0_g1_i2.p1	AT4G22970.1 (RMS/ESP1)	NA	NA	NA
OG1.5_U11	1	unreduced gamete formation	TRINITY_DN23438_c0_g2_i2.p1	AT3G13170.1 (SPO11-1)	NA	NA	NA
OG1.5_U13	1	unreduced gamete formation	TRINITY_DN10732_c0_g1_i1.p1	AT5G56580.1 (MKK6/ANQ1)	NA	NA	NA
