# Supplementary material for: Transcriptome Analysis of Young Ovaries Reveals Candidate Genes Involved in Gamete Formation in Lantana camara
Source: Plants (Basel). 2019 Aug 2;8(8):263. doi: 10.3390/plants8080263 (PMC6724078; doi:10.3390/plants8080263)
Supplement: Supplementary file 1 [file plants-08-00263-s001.zip › Supplementary Table 8.xlsx]

## Sheet: Sheet1
Table S8. Identified NBS genes from Lantana ovary transcriptome data.
NBS gene ID	Class
TRINITY_DN1139_c0_g1_i13.p1	CC-NBS
TRINITY_DN1139_c0_g1_i5.p1	CC-NBS
TRINITY_DN1287_c0_g1_i6.p1	CC-NBS
TRINITY_DN1352_c0_g1_i10.p1	CC-NBS
TRINITY_DN19745_c0_g1_i1.p2	CC-NBS
TRINITY_DN2036_c6_g1_i1.p1	CC-NBS
TRINITY_DN2468_c0_g1_i16.p1	CC-NBS
TRINITY_DN25523_c0_g1_i5.p1	CC-NBS
TRINITY_DN262_c0_g1_i7.p1	CC-NBS
TRINITY_DN2723_c0_g1_i1.p1	CC-NBS
TRINITY_DN2723_c0_g1_i4.p1	CC-NBS
TRINITY_DN2723_c0_g1_i6.p1	CC-NBS
TRINITY_DN3159_c0_g2_i1.p1	CC-NBS
TRINITY_DN3159_c0_g2_i4.p1	CC-NBS
TRINITY_DN318_c0_g1_i20.p1	CC-NBS
TRINITY_DN3612_c0_g1_i3.p1	CC-NBS
TRINITY_DN3740_c0_g1_i1.p1	CC-NBS
TRINITY_DN4004_c0_g1_i7.p1	CC-NBS
TRINITY_DN5303_c0_g1_i1.p1	CC-NBS
TRINITY_DN538_c0_g2_i4.p1	CC-NBS
TRINITY_DN5490_c0_g1_i4.p1	CC-NBS
TRINITY_DN5619_c0_g1_i10.p1	CC-NBS
TRINITY_DN5730_c0_g1_i5.p2	CC-NBS
TRINITY_DN5804_c0_g1_i10.p1	CC-NBS
TRINITY_DN5804_c0_g1_i4.p1	CC-NBS
TRINITY_DN5878_c0_g1_i4.p1	CC-NBS
TRINITY_DN7272_c0_g1_i3.p1	CC-NBS
TRINITY_DN7272_c0_g1_i5.p1	CC-NBS
TRINITY_DN8596_c0_g1_i6.p1	CC-NBS
TRINITY_DN11687_c0_g1_i1.p1	CC-NBS-LRR
TRINITY_DN1287_c0_g1_i14.p1	CC-NBS-LRR
TRINITY_DN12978_c0_g2_i1.p1	CC-NBS-LRR
TRINITY_DN15303_c0_g1_i2.p1	CC-NBS-LRR
TRINITY_DN1710_c0_g1_i12.p1	CC-NBS-LRR
TRINITY_DN2311_c0_g1_i2.p1	CC-NBS-LRR
TRINITY_DN2362_c0_g2_i3.p1	CC-NBS-LRR
TRINITY_DN363_c0_g1_i10.p1	CC-NBS-LRR
TRINITY_DN363_c0_g1_i7.p1	CC-NBS-LRR
TRINITY_DN419_c0_g1_i2.p1	CC-NBS-LRR
TRINITY_DN7838_c0_g1_i1.p1	CC-NBS-LRR
TRINITY_DN9630_c0_g1_i15.p1	CC-NBS-LRR
TRINITY_DN10489_c0_g1_i1.p1	NBS
TRINITY_DN11224_c0_g1_i5.p1	NBS
TRINITY_DN12278_c0_g1_i2.p1	NBS
TRINITY_DN1287_c0_g1_i11.p1	NBS
TRINITY_DN12925_c1_g3_i1.p1	NBS
TRINITY_DN13741_c0_g2_i5.p1	NBS
TRINITY_DN14343_c0_g1_i6.p1	NBS
TRINITY_DN14343_c0_g1_i6.p2	NBS
TRINITY_DN18632_c0_g1_i1.p1	NBS
TRINITY_DN1873_c0_g1_i1.p1	NBS
TRINITY_DN19745_c0_g1_i1.p1	NBS
TRINITY_DN21847_c0_g1_i1.p1	NBS
TRINITY_DN2468_c0_g1_i10.p1	NBS
TRINITY_DN2468_c0_g1_i14.p1	NBS
TRINITY_DN25523_c0_g1_i3.p1	NBS
TRINITY_DN25523_c0_g1_i8.p1	NBS
TRINITY_DN2701_c0_g1_i7.p1	NBS
TRINITY_DN3612_c0_g1_i3.p2	NBS
TRINITY_DN3612_c0_g1_i7.p1	NBS
TRINITY_DN4935_c0_g2_i12.p1	NBS
TRINITY_DN4935_c0_g2_i13.p1	NBS
TRINITY_DN5051_c0_g1_i1.p1	NBS
TRINITY_DN5051_c0_g1_i9.p1	NBS
TRINITY_DN5379_c1_g1_i3.p1	NBS
TRINITY_DN5619_c0_g1_i7.p1	NBS
TRINITY_DN5730_c0_g1_i5.p1	NBS
TRINITY_DN5878_c0_g1_i5.p1	NBS
TRINITY_DN5989_c0_g1_i5.p1	NBS
TRINITY_DN6151_c0_g1_i1.p1	NBS
TRINITY_DN6377_c0_g1_i2.p1	NBS
TRINITY_DN6377_c0_g1_i7.p1	NBS
TRINITY_DN6521_c1_g1_i1.p1	NBS
TRINITY_DN6629_c0_g1_i2.p1	NBS
TRINITY_DN672_c2_g1_i8.p1	NBS
TRINITY_DN676_c1_g1_i7.p2	NBS
TRINITY_DN7272_c0_g1_i4.p2	NBS
TRINITY_DN7810_c1_g1_i4.p2	NBS
TRINITY_DN8717_c0_g1_i3.p1	NBS
TRINITY_DN9014_c0_g1_i1.p1	NBS
TRINITY_DN9014_c0_g1_i2.p1	NBS
TRINITY_DN918_c0_g1_i11.p1	NBS
TRINITY_DN918_c0_g1_i9.p1	NBS
TRINITY_DN9922_c0_g1_i9.p1	NBS
TRINITY_DN11830_c0_g1_i3.p1	NBS-LRR
TRINITY_DN4004_c0_g1_i5.p1	NBS-LRR
TRINITY_DN4155_c0_g1_i8.p1	NBS-LRR
TRINITY_DN6377_c0_g2_i1.p1	NBS-LRR
TRINITY_DN9420_c0_g1_i2.p1	NBS-LRR
TRINITY_DN9922_c0_g1_i3.p1	NBS-LRR
TRINITY_DN9922_c0_g1_i8.p1	NBS-LRR
