# Supplementary material for: Transcriptome Analysis of Young Ovaries Reveals Candidate Genes Involved in Gamete Formation in Lantana camara
Source: Plants (Basel). 2019 Aug 2;8(8):263. doi: 10.3390/plants8080263 (PMC6724078; doi:10.3390/plants8080263)
Supplement: Supplementary file 1 [file plants-08-00263-s001.zip › Supplementary Table 9.xlsx]

## Sheet: Sheet1
Table S9. SSR motif types and numbers identified in Lantana camara ovary transcript assembly.
Repeat motif	Number of repeat motifs										Total repeat
	5	6	7	8	9	10	11	12	13	Above
AC/GT	831	271	170	105	62	38	26	25	6	11	1545
AG/CT	1896	771	476	383	259	186	120	124	34	131	4380
AT/AT	995	340	210	119	94	67	53	49			1927
CG/CG	11	2		1							14
AAC/GTT	62	12	11	4	2		1	1			93
AAG/CTT	242	114	45	27	4	13	2	1	1	3	452
AAT/ATT	117	55	21	7	2	2	1			3	208
ACC/GGT	202	89	46	16	1	2					356
ACG/CTG	61	28	18	8	1	1					117
ACT/ATG	86	36	17	9		1					149
AGC/CGT	66	20	8	6	1	1					102
AGG/CCT	100	39	10	3	2						154
AGT/ATC	93	39	13	6	1						152
CCG/CGG	227	70	26	8	2	1			1		335
AAAC/GTTT	5	3									8
AAAG/CTTT	19	6									25
AAAT/ATTT	18	2									20
AACC/GGTT	2										2
AACT/ATTG	6	1									7
AAGC/CGTT		1									1
AAGG/CCTT	1	1									2
AAGT/ATTC	2										2
AATC/AGTT	4										4
AATG/ACTT	1										1
AATT/AATT	1	1									2
ACAG/CTGT	3	1									4
ACAT/ATGT	11	2									13
ACCG/CTGG	1										1
ACCT/ATGG	1	1									2
ACTC/AGTG	1										1
AGAT/ATCT	1	1									2
AGCG/CGCT	1										1
AGCT/ATCG	1										1
AGGC/CCGT	1										1
AGGT/ATCC	1										1
AAAAG/CTTTT	3										3
AAAAT/ATTTT	2										2
AAAGG/CCTTT	2										2
AACAC/GTGTT	1										1
AACAT/ATTGT	1										1
AACCC/GGGTT	1										1
AACCG/CTTGG	2										2
AACTT/AATTG	1										1
AAGAG/CTCTT	4	1									5
AAGGG/CCCTT	1										1
AATCC/AGGTT	1										1
AATGG/ACCTT	1										1
ACACC/GGTGT	1										1
ACACG/CTGTG		1									1
ACATG/ACTGT		1									1
ACTAT/ATATG	1										1
AGAGG/CCTCT	1										1
AGCCG/CGGCT	2		1								3
AGCTC/AGTCG	1										1
AAAAGC/CGTTTT	1										1
AAACAC/GTGTTT			1								1
AAAGGG/CCCTTT	1										1
AAATGC/ACGTTT	1										1
AAATGT/ACATTT	1										1
AACCAG/CTTGGT		1									1
AACCTG/ACTTGG	1										1
AACTCC/AGGTTG	1										1
AAGACG/CTGCTT	1	1		1							3
AAGAGG/CCTTCT	1	1									2
AAGATC/AGTTCT	1										1
AAGCCT/ATTCGG	1										1
AAGGAT/ATTCCT		1									1
AAGGTC/AGTTCC		1									1
AATCAC/AGTGTT	1										1
AATCAT/AGTATT	1										1
ACACCG/CTGTGG		1									1
ACAGCC/CGGTGT		1									1
ACAGGT/ATGTCC	1										1
ACCACG/CTGGTG	2										2
ACCAGC/CGTGGT				1							1
ACCATC/AGTGGT	2										2
ACCCAT/ATGGGT			1								1
ACCCGT/ATGGGC	1										1
ACCCTC/AGTGGG	1										1
ACCGCC/CGGTGG		1									1
ACCGCT/ATGGCG		1									1
ACCTCC/AGGTGG		1									1
ACCTCT/AGATGG	2										2
ACGAGC/CGTGCT	1										1
ACGGCC/CCGGTG		1									1
ACTCCG/AGGCTG	1										1
ACTCGG/AGCCTG	1										1
AGAGGG/CCCTCT	1	1									2
AGCAGT/ATCGTC	1										1
AGCGGG/CCCTCG	1										1
AGCTCC/AGGTCG	1										1
AGGCGG/CCGCCT	3	2									5
AGGCTC/AGTCCG		1									1
AGGGCG/CCCGCT		1									1
AGGGGC/CCCCGT			1			1					2
AGGGTC/AGTCCC		1									1
AGGTAT/ATATCC		1									1
Total	5127	1927	1075	704	431	313	203	200	42	148	10170
