# Supplementary material for: Transcriptome Analysis of Young Ovaries Reveals Candidate Genes Involved in Gamete Formation in Lantana camara
Source: Plants (Basel). 2019 Aug 2;8(8):263. doi: 10.3390/plants8080263 (PMC6724078; doi:10.3390/plants8080263)
Supplement: Supplementary file 1 [file plants-08-00263-s001.zip › Supplementary Table 10.xlsx]

## Sheet: Sheet1
Table S10. Primers designed for SSRs identified in Lantana camara ovary transcript assembly.
Transcript ID	SSR type	SSR	Size	Start (bp)	End (bp)	FORWARD PRIMER1 (5'-3')	Tm (C)	Size	REVERSE PRIMER1 (5'-3')	Tm (C)	Size	PRODUCT1 size (bp)	Start (bp)	End (bp)	FORWARD PRIMER2 (5'-3')	Tm (C)	Size	REVERSE PRIMER2 (5'-3')	Tm (C)	Size	PRODUCT2 size (bp)	Start (bp)	End (bp)	FORWARD PRIMER3 (5'-3')	Tm (C)	Size	REVERSE PRIMER3 (5'-3')	Tm (C)	Size	PRODUCT3 size (bp)	Start (bp)	End (bp)
TRINITY_DN40650_c0_g1_i1	p2	(TA)7	14	40	53	TCAAACCGATAGATTGTTTGTGGT	58.933	24	CCCTTATGCACCATGGTTGT	58.149	20	148	59	206	CAAACCGATAGATTGTTTGTGGT	57.629	23	CCCTTATGCACCATGGTTGT	58.149	20	147	60	206	TCAAACCGATAGATTGTTTGTGGTT	59.467	25	CCCTTATGCACCATGGTTGT	58.149	20	148	59	206
TRINITY_DN40678_c0_g1_i1	p2	(AG)5	10	1	10	AGAGAGAGAGACTGGAAAGGGA	59.348	22	TGGCTTTCTCTGCATAGGGC	60.107	20	206	0	205	AGACTGGAAAGGGAACAACTGA	59.222	22	TGGCTTTCTCTGCATAGGGC	60.107	20	198	8	205	GAGAGAGACTGGAAAGGGAACA	59.099	22	TGGCTTTCTCTGCATAGGGC	60.107	20	203	3	205
TRINITY_DN40683_c0_g1_i1	p2	(GT)7	14	103	116	CCTGGAACACTTCTGCTGGT	59.891	20	TACCCCGTACATCTGAGGGG	60.106	20	183	154	336	TTCGGATGGTTGTGCTGGTT	60.179	20	TACCCCGTACATCTGAGGGG	60.106	20	152	185	336	TTTCGGATGGTTGTGCTGGT	60.179	20	TACCCCGTACATCTGAGGGG	60.106	20	153	184	336
TRINITY_DN40608_c0_g1_i1	p2	(CT)5	10	122	131	CTCACCGGCACTACCAACAT	60.036	20	TGGAATTCACGATGGTCCGG	60.108	20	160	60	219	TCACCGGCACTACCAACATC	60.037	20	TGGAATTCACGATGGTCCGG	60.108	20	159	61	219	CTCACCGGCACTACCAACAT	60.036	20	CGGGAGTTGAAGCTGATCGA	59.827	20	130	60	189
TRINITY_DN40686_c0_g1_i1	p2	(AT)6	12	205	216	GCTTCCCTCAAAGTGGGAGA	59.307	20	AGCAGTGATGATAGTTGGGCT	59.157	21	148	25	172	AGCTTCCCTCAAAGTGGGAG	59.305	20	AGCAGTGATGATAGTTGGGCT	59.157	21	149	24	172	GCTTCCCTCAAAGTGGGAGA	59.307	20	CAGCAGTGATGATAGTTGGGC	59.055	21	149	25	173
TRINITY_DN40647_c0_g1_i1	p2	(TG)5	10	192	201	AAACATGCATGTCTCAAAGATGA	57.03	23	ACACACACACATATGAAAGGAGT	58.027	23	105	97	201	AAACATGCATGTCTCAAAGATGA	57.03	23	GACACACACACATATGAAAGGAGT	59.003	24	106	97	202	AAACATGCATGTCTCAAAGATGA	57.03	23	AGACACACACACATATGAAAGGAGT	60.222	25	107	97	203
TRINITY_DN28968_c0_g1_i2	p2	(TC)5	10	219	228	GCAGTACAGGCAAAGCAAGC	60.388	20	GGAGAGAGAGGGGGAGAGTG	60.106	20	122	2	123	GCAGTACAGGCAAAGCAAGC	60.388	20	GCAGTGTAGTGAGAGCCCAG	60.108	20	151	2	152	GTACAGGCAAAGCAAGCTCC	59.476	20	GGAGAGAGAGGGGGAGAGTG	60.106	20	119	5	123
TRINITY_DN28990_c0_g1_i1	p2	(TA)5	10	70	79	ACTTTTGTCTTAAACCACACGCA	59.559	23	CACAACCCCAATAGTGGTTGG	59.108	21	102	124	225	TTTGTCTTAAACCACACGCATCC	59.996	23	ACACAACCCCAATAGTGGTTG	58.407	21	100	127	226	ACTTTTGTCTTAAACCACACGCA	59.559	23	ACAACCCCAATAGTGGTTGG	57.697	20	101	124	224
TRINITY_DN28952_c0_g2_i1	p2	(AT)9	18	1	18	ACCATGGGATAACTGCAGTGT	59.365	21	GCACTTCGCCGAATTTCCAC	60.454	20	142	255	396	GGGATAACTGCAGTGTGAAGC	59.26	21	GCACTTCGCCGAATTTCCAC	60.454	20	137	260	396	CCATGGGATAACTGCAGTGTG	58.981	21	GCACTTCGCCGAATTTCCAC	60.454	20	141	256	396
TRINITY_DN28952_c1_g3_i1	p2	(TA)9	18	267	284	GTTGATCACCACTCATAGGGGA	59.228	22	CCCAGTTGAAAACGTTAACCTCA	59.372	23	101	157	257	GTTGATCACCACTCATAGGGGA	59.228	22	TCCCAGTTGAAAACGTTAACCTC	59.121	23	102	157	258	GTTGATCACCACTCATAGGGGA	59.228	22	TCCCAGTTGAAAACGTTAACCT	58.111	22	102	157	258
TRINITY_DN28952_c1_g4_i1	p2	(TA)7	14	303	316	TGGGGTCGCAATCCAGAAAG	60.322	20	TTTCCCACCCTAACACACGC	60.536	20	257	155	411	ATGGGGTCGCAATCCAGAAA	59.669	20	TTTCCCACCCTAACACACGC	60.536	20	258	154	411	AATGGGGTCGCAATCCAGAA	59.669	20	TTTCCCACCCTAACACACGC	60.536	20	259	153	411
TRINITY_DN28919_c0_g1_i1	p2	(TA)6	12	544	555	TTCGGCAGCTGGTTCTGATT	59.963	20	GCCTTACAGAAGAGCAGCCA	60.036	20	161	840	1000	TTCGGCAGCTGGTTCTGATT	59.963	20	TGCCTTACAGAAGAGCAGCC	60.036	20	162	840	1001	TTTCGGCAGCTGGTTCTGAT	59.963	20	GCCTTACAGAAGAGCAGCCA	60.036	20	162	839	1000
TRINITY_DN3496_c0_g1_i2	p2	(GA)6	12	2270	2281	GCGTAGGTTTCGAGGAACCA	60.038	20	CCACAAGTTCTCGACTGGCT	59.966	20	145	1296	1440	TGCGTAGGTTTCGAGGAACC	60.038	20	CCACAAGTTCTCGACTGGCT	59.966	20	146	1295	1440	TGGGAATAGGGAGAAGGCCA	59.954	20	TATCAGATCCAAGCGCCGAC	59.968	20	153	2094	2246
TRINITY_DN3424_c0_g1_i1	p2	(GA)5	10	421	430	TTGGTGGCCATAGCTGTCAG	60.035	20	CAGCCTGTACTCACCACCAG	60.037	20	158	345	502	CTTGGTGGCCATAGCTGTCA	60.035	20	CAGCCTGTACTCACCACCAG	60.037	20	159	344	502	TTGGTGGCCATAGCTGTCAG	60.035	20	TAGCACCACCATCTCCCTCA	59.957	20	116	345	460
TRINITY_DN3408_c0_g1_i5	p2	(AG)5	10	25	34	GTGCAGCGCTAGAGAGAGAG	59.971	20	GGCGCTTGTCGATGGATTTC	59.972	20	126	14	139	GAGTGCAGCGCTAGAGAGAG	59.971	20	GGCGCTTGTCGATGGATTTC	59.972	20	128	12	139	GAAATCCATCGACAAGCGCC	59.972	20	AGATCGCGAGCACATTAGGG	59.967	20	113	120	232
TRINITY_DN3454_c0_g1_i1	p2	(GA)12	24	1558	1581	TCGACAACAAACCGAGGGAG	59.967	20	AGAGGTGCAGAGGGAAGAGT	59.884	20	258	453	710	AGGCCGACATCTCTGACTCT	60.034	20	AGAGGTGCAGAGGGAAGAGT	59.884	20	234	477	710	GTTGCATTCGTGCAGCTGAA	60.04	20	CTGGTTGTGGAGGTTGCAGA	60.179	20	199	664	862
TRINITY_DN3454_c1_g2_i1	p2	(GA)9	18	2096	2113	CACACGCCAAATTCCTTGCA	59.968	20	GAGAACCCCGTTGAGGAAGG	60.036	20	195	1295	1489	ACACACGCCAAATTCCTTGC	59.968	20	GAGAACCCCGTTGAGGAAGG	60.036	20	196	1294	1489	GACTCCCAAGCATCCCGAAA	60.035	20	TAACCGTGTGGAAGATGGCC	60.036	20	133	410	542
TRINITY_DN3436_c0_g1_i1	p2	(TC)7	14	1	14	TCGAATCTTGAGGACGTGCC	60.109	20	ACTCGTTGAAACCGAAGCCA	60.179	20	277	599	875	TCGAATCTTGAGGACGTGCC	60.109	20	GGAGCGTGTATTGCCGATCT	60.249	20	248	599	846	TCGAATCTTGAGGACGTGCC	60.109	20	TCACAAGCAACACACAGGGA	59.746	20	112	599	710
TRINITY_DN3498_c1_g1_i1	p2	(AG)5	10	8	17	AGAGTCGAGCGAAAACAACCA	60.202	21	TCTGTTGTGACCGAATGCGT	60.25	20	130	13	142	GAGTCGAGCGAAAACAACCA	58.786	20	TCTGTTGTGACCGAATGCGT	60.25	20	129	14	142	GATCACAGCCCACGAAAACG	59.834	20	TGTTGCCTTGCCTTTTCTGT	58.516	20	105	83	187
TRINITY_DN3489_c0_g1_i1	p2	(AC)6	12	1622	1633	CACTGCAGAATAGCGCGTTC	59.974	20	GGGAAAAGGATGCCACGAGA	60.035	20	115	972	1086	GAAGCACTGCAGAATAGCGC	59.973	20	GGGAAAAGGATGCCACGAGA	60.035	20	119	968	1086	GAAAAGGGCCTGAGTTCCGA	59.964	20	CCTCAACGCACACAAGTTGG	59.971	20	143	1652	1794
TRINITY_DN3489_c0_g2_i1	p2	(GA)5	10	1	10	TTCGCGAGATCGAACTACCG	59.973	20	CGACCAGTCAGGAACGTTCA	59.968	20	219	198	416	ACGGAGATGATTACGACGGC	59.97	20	AGATCTCTCCCCTTGAGCGT	60.033	20	148	463	610	GGGTAGCAGAGCAAGCAAGA	60.036	20	CGGTAGTTCGATCTCGCGAA	59.973	20	104	114	217
TRINITY_DN3447_c1_g2_i3	p2	(TC)6	12	782	793	AGATCAATGGCAGGCGGAAA	60.034	20	CTCTCGAAGCTAAGGCGGAG	59.97	20	224	1065	1288	AAGATCAATGGCAGGCGGAA	60.034	20	CTCTCGAAGCTAAGGCGGAG	59.97	20	225	1064	1288	AAAGATCAATGGCAGGCGGA	60.034	20	CTCTCGAAGCTAAGGCGGAG	59.97	20	226	1063	1288
TRINITY_DN3447_c1_g2_i2	p2	(TC)5	10	195	204	CCAGTTGCTTGTTTGCTGCT	59.896	20	GCACCACCAGGAGAGAGAGA	60.613	20	146	68	213	TTCAGGAAAAGGGGAAGGCC	59.886	20	GCACCACCAGGAGAGAGAGA	60.613	20	165	49	213	ATGGAGTGTGGTGTGTTGGG	60.179	20	GCACCACCAGGAGAGAGAGA	60.613	20	205	9	213
TRINITY_DN3468_c0_g1_i1	p2	(TC)5	10	83	92	CTTGCTCGCCATTTGCCTTT	60.038	20	ATGAACTTGGGGCATGCGTA	60.035	20	171	1101	1271	TTGCTCGCCATTTGCCTTTC	60.038	20	ATGAACTTGGGGCATGCGTA	60.035	20	170	1102	1271	AGAAGGAAGGCGTCGAACAG	60.038	20	GCCAGTGTGGTAATCACCCA	59.962	20	140	728	867
TRINITY_DN3468_c1_g2_i1	p2	(TA)6	12	24	35	GGGAACGTTTTGGCGAGAAC	60.041	20	ACCTCATGCATTGACCCAGG	60.034	20	205	124	328	GGGAACGTTTTGGCGAGAAC	60.041	20	CTTGACCTCCGCCTAGCAAA	60.036	20	278	124	401	AGCGTGGAATGGTAGCTGAG	59.823	20	AAACTTGACCTCCGCCTAGC	60.036	20	141	264	404
TRINITY_DN3477_c0_g1_i1	p2	(GA)14	28	312	339	TCGTTGCTCTCTGTGCACAT	59.966	20	CATCACTCTGCGATTCGGGA	59.897	20	230	176	405	ATCGTTGCTCTCTGTGCACA	59.966	20	CATCACTCTGCGATTCGGGA	59.897	20	231	175	405	TCGTTGCTCTCTGTGCACAT	59.966	20	ACTCTGCGATTCGGGAACAG	60.109	20	226	176	401
TRINITY_DN3488_c0_g1_i1	p2	(CT)12	24	40	63	AAAAACCCACTTCCCCTGCA	60.032	20	GGAGACAGAAAGTGCCGACA	59.966	20	137	19	155	CCCCTGCACTCTCTCTCTCT	60.033	20	GGAGACAGAAAGTGCCGACA	59.966	20	125	31	155	TCCCCTGCACTCTCTCTCTC	60.034	20	GGAGACAGAAAGTGCCGACA	59.966	20	126	30	155
TRINITY_DN3488_c0_g2_i1	p2	(CT)12	24	40	63	AAAAACCCACTTCCCCTGCA	60.032	20	GAGAGAGAGTGCCGACGAAG	59.902	20	173	19	191	AAAAACCCACTTCCCCTGCA	60.032	20	GAAGAGAGAGAGTGCCGACG	59.902	20	176	19	194	CCCCTGCACTCTCTCTCTCT	60.033	20	GAGAGAGAGTGCCGACGAAG	59.902	20	161	31	191
TRINITY_DN3488_c0_g2_i1	p2	(CT)5	10	184	193	AAAAACCCACTTCCCCTGCA	60.032	20	GAGAGAGAGTGCCGACGAAG	59.902	20	173	19	191	AAAAACCCACTTCCCCTGCA	60.032	20	GAAGAGAGAGAGTGCCGACG	59.902	20	176	19	194	CCCCTGCACTCTCTCTCTCT	60.033	20	GAGAGAGAGTGCCGACGAAG	59.902	20	161	31	191
TRINITY_DN3462_c0_g1_i1	p2	(CT)7	14	138	151	AGCAACCATGGGGAGGAATG	60.033	20	GCGCTCGTAATTGGCTTCTG	59.973	20	202	3434	3635	CAGCAACCATGGGGAGGAAT	60.033	20	GCGCTCGTAATTGGCTTCTG	59.973	20	203	3433	3635	GCAACCATGGGGAGGAATGA	60.033	20	GCGCTCGTAATTGGCTTCTG	59.973	20	201	3435	3635
TRINITY_DN3403_c0_g1_i4	p2	(CA)12	24	2	25	TTTACGCGCCAAAAAGGTCG	60.041	20	TAATCCTCTTACGCGGCGAC	59.97	20	193	81	273	TTTACGCGCCAAAAAGGTCG	60.041	20	AAACAGCCCCATCCTCCATG	60.033	20	163	81	243	TTTACGCGCCAAAAAGGTCG	60.041	20	TCAAAACAGCCCCATCCTCC	59.96	20	166	81	246
TRINITY_DN3403_c0_g2_i3	p2	(CT)6	12	2896	2907	GTCTCTGGTGCATGGTGTGA	59.965	20	ACGAGGGCAGATAGGGACTT	60.032	20	219	1803	2021	CTCCAAGCAACTGAGAGCCA	59.964	20	ACGAGGGCAGATAGGGACTT	60.032	20	172	1850	2021	AAGCAACTGAGAGCCAGGTC	59.964	20	ACGAGGGCAGATAGGGACTT	60.032	20	168	1854	2021
TRINITY_DN3472_c0_g1_i2	p2	(AT)6	12	623	634	CAGCACAAAGACGGCCAAAA	59.898	20	CAACCTTTGCGAACTGTGGG	59.969	20	218	1315	1532	AGCACAAAGACGGCCAAAAC	59.898	20	CAACCTTTGCGAACTGTGGG	59.969	20	217	1316	1532	CAGCACAAAGACGGCCAAAA	59.898	20	GCAGTACTCACCAGTGCCAT	60.036	20	244	1315	1558
TRINITY_DN3472_c0_g1_i2	p2	(AT)12	24	914	937	CAGCACAAAGACGGCCAAAA	59.898	20	CAACCTTTGCGAACTGTGGG	59.969	20	218	1315	1532	AGCACAAAGACGGCCAAAAC	59.898	20	CAACCTTTGCGAACTGTGGG	59.969	20	217	1316	1532	CAGCACAAAGACGGCCAAAA	59.898	20	GCAGTACTCACCAGTGCCAT	60.036	20	244	1315	1558
TRINITY_DN3426_c0_g1_i3	p2	(GA)5	10	438	447	TCAGGCGATTGCTGAATGGT	60.035	20	CCTCCTCCTTCTTACCCCGA	60.032	20	242	494	735	ACTGTTCAGGCGATTGCTGA	59.965	20	CCTCCTCCTTCTTACCCCGA	60.032	20	247	489	735	GCCGATTGTTCCAGAGGACA	60.036	20	TTGGCTCGTGTGGAGAACTC	59.966	20	222	1896	2117
TRINITY_DN3437_c0_g2_i2	p2	(TC)10	20	583	602	GCCACTTCCTTTACGGTCGA	60.038	20	TCCAAGGCTGCGCTAGAAAA	59.964	20	175	122	296	TCGCCACTTCCTTTACGGTC	60.038	20	TCCAAGGCTGCGCTAGAAAA	59.964	20	177	120	296	GCCACTTCCTTTACGGTCGA	60.038	20	AAGGCTGCGCTAGAAAACCT	59.963	20	172	122	293
TRINITY_DN3437_c1_g1_i2	p2	(GA)16	32	206	237	CCAGCAGCAACATAACACGG	59.831	20	CTCCAGGTCTGCCTCTCTCT	60.033	20	185	75	259	CCAGCAGCAACATAACACGG	59.831	20	TCCAGGTCTGCCTCTCTCTC	60.034	20	184	75	258	TGCTCAAGACAGCCCGTATC	59.824	20	CTCCAGGTCTGCCTCTCTCT	60.033	20	157	103	259
TRINITY_DN3400_c0_g1_i2	p2	(CT)14	28	1382	1409	TGGCATGATCACGCTTGTCT	60.036	20	TAACGGAGAGTGGGAGGAGG	60.033	20	137	894	1030	TCTGGCATGATCACGCTTGT	60.036	20	TAACGGAGAGTGGGAGGAGG	60.033	20	139	892	1030	GAGAATCTCCACCGCTCTGG	59.896	20	TAACGGAGAGTGGGAGGAGG	60.033	20	154	877	1030
TRINITY_DN3409_c0_g1_i1	p2	(GA)5	10	793	802	CACCACAAGGAAATGCCAGC	60.038	20	TCAACGACTTCCTCCACACG	59.968	20	239	244	482	CGTGTGGAGGAAGTCGTTGA	59.968	20	GGGCAAAGGCGAAAACGAAT	60.039	20	125	463	587	GGCGGCTCGTTCAAGTCTAT	60.179	20	TCAACGACTTCCTCCACACG	59.968	20	172	311	482
TRINITY_DN3401_c0_g2_i2	p2	(AT)6	12	1473	1484	ACCATCAGCAGTTGGCCTAC	60.035	20	GGCTGTTGAGACTTCGTCCA	59.966	20	225	1196	1420	ACCATCAGCAGTTGGCCTAC	60.035	20	TGGGCTGTTGAGACTTCGTC	59.966	20	227	1196	1422	GAGGTACAATGGGGTCGGTG	60.108	20	GTAGGCCAACTGCTGATGGT	60.035	20	160	1056	1215
TRINITY_DN3405_c0_g1_i1	p2	(CT)6	12	54	65	CCTGCAAGTTCCCTGTGGAT	59.961	20	GACGTGGGAGGGAAGTTGAG	60.037	20	183	276	458	CCTGCAAGTTCCCTGTGGAT	59.961	20	CAGGCTCGTCGAAGAGGTTT	60.038	20	218	276	493	CTCAACTTCCCTCCCACGTC	60.037	20	CTAACGGTCTCCTTCTCCGC	59.899	20	176	439	614
TRINITY_DN3466_c0_g1_i4	p2	(AT)6	12	209	220	GATACAGAGGCTGTCGGAGC	59.969	20	GATTCTCCCAGTCCATGCCA	59.452	20	182	561	742	GGTTCTCGAGCAACAGTCCA	59.966	20	GATTCTCCCAGTCCATGCCA	59.452	20	153	590	742	AACTCAACGAGGCCGAGAAG	60.038	20	GATTCTCCCAGTCCATGCCA	59.452	20	204	539	742
TRINITY_DN3466_c0_g1_i3	p2	(AG)5	10	74	83	CTCAACACGAAAACGCCGTT	59.973	20	GCTCCGACAGCCTCTGTATC	59.969	20	108	466	573	CTCAACACGAAAACGCCGTT	59.973	20	TGGACTGTTGCTCGAGAACC	59.966	20	137	466	602	CAGAACTAGGTAGCGCTCCG	59.97	20	GGCTCTCCTGTTCTGGAACC	60.036	20	257	163	419
TRINITY_DN3465_c0_g1_i4	p2	(GA)5	10	62	71	AGGCGGTAAGGAGTTTGGTG	59.964	20	TACACCGCACTCTTCGTCAC	60.04	20	127	194	320	AAAAGGCTGTGTCGGTTGGA	60.107	20	CACCAAACTCCTTACCGCCT	59.964	20	203	11	213	AAAAGGCTGTGTCGGTTGGA	60.107	20	TCTTCAGCCACTCGCCATTT	59.963	20	240	11	250
TRINITY_DN3429_c0_g2_i3	p2	(AG)10	20	3495	3514	TGGGAACGAAGGCCAGTAAC	59.964	20	CAGCACTTGCAGAGGTCTCA	59.966	20	211	3270	3480	GTTGGGAACGAAGGCCAGTA	59.964	20	CAGCACTTGCAGAGGTCTCA	59.966	20	213	3268	3480	GGTGCCACTGTGATAGCTGT	60.036	20	AGCTTGCCTCCAACTGGATC	60.035	20	179	681	859
TRINITY_DN3495_c0_g2_i1	p2	(GA)5	10	191	200	CGGTGAGAGGATGTCGGAAG	59.899	20	CCACCACCACCGCTATATCC	59.965	20	231	141	371	CGGTGAGAGGATGTCGGAAG	59.899	20	TCCACTGTTGGCTCCCATTC	59.962	20	261	141	401	CGGTGAGAGGATGTCGGAAG	59.899	20	ACTGTTGGCTCCCATTCCAG	59.961	20	258	141	398
TRINITY_DN3495_c0_g3_i1	p2	(GA)7	14	209	222	TGGCGACGTGAAGAGAACTC	60.039	20	CTTCCGATAAGCAACAGCGC	59.973	20	192	13	204	TGGCGACGTGAAGAGAACTC	60.039	20	TCTTCTTCGGCGTTCTCCAC	60.039	20	133	13	145	ACGTGAAGAGAACTCGTCGG	59.762	20	CTTCCGATAAGCAACAGCGC	59.973	20	187	18	204
TRINITY_DN3473_c0_g2_i1	p2	(CT)5	10	3561	3570	TCTTGCCGTTGTTGCATTGG	59.968	20	AAACTCGACGACAAGGCCAT	59.965	20	191	508	698	CTTATGCATTTGCCCCAGCC	59.895	20	ACCCCACAACACAAAGAGCA	60.034	20	141	857	997	TCTTGCCGTTGTTGCATTGG	59.968	20	AGCACCGGCCCTCTTTAATC	60.107	20	246	508	753
TRINITY_DN3445_c0_g1_i1	p2	(CT)5	10	51	60	TCGAGCTGAGATTCCTCCCA	60.033	20	GATAGGGCGGTGGATAAGGC	60.036	20	152	111	262	TATCGCTGCTCGCCCTTAAG	59.968	20	GGGCGGAGAAAGGAAGGAAA	59.962	20	123	307	429	CTATCGCTGCTCGCCCTTAA	59.968	20	GGGCGGAGAAAGGAAGGAAA	59.962	20	124	306	429
TRINITY_DN3456_c0_g1_i2	p2	(AT)7	14	199	212	AGAAACAGGAAGCGGGGATG	60.035	20	GGAGGATCATAAGGTGGCGG	59.965	20	247	1758	2004	CAGAAACAGGAAGCGGGGAT	60.035	20	GGAGGATCATAAGGTGGCGG	59.965	20	248	1757	2004	TCTTGAGGAGGGGGAGACTG	59.958	20	CTGCCTGTGCTGAGATCCAA	60.036	20	127	1174	1300
TRINITY_DN3456_c0_g1_i2	p2	(AG)7	14	2739	2752	AGAAACAGGAAGCGGGGATG	60.035	20	GGAGGATCATAAGGTGGCGG	59.965	20	247	1758	2004	CAGAAACAGGAAGCGGGGAT	60.035	20	GGAGGATCATAAGGTGGCGG	59.965	20	248	1757	2004	TCTTGAGGAGGGGGAGACTG	59.958	20	CTGCCTGTGCTGAGATCCAA	60.036	20	127	1174	1300
TRINITY_DN3456_c0_g1_i2	p2	(TC)7	14	3013	3026	AGAAACAGGAAGCGGGGATG	60.035	20	GGAGGATCATAAGGTGGCGG	59.965	20	247	1758	2004	CAGAAACAGGAAGCGGGGAT	60.035	20	GGAGGATCATAAGGTGGCGG	59.965	20	248	1757	2004	TCTTGAGGAGGGGGAGACTG	59.958	20	CTGCCTGTGCTGAGATCCAA	60.036	20	127	1174	1300
TRINITY_DN3460_c0_g1_i1	p2	(CT)6	12	73	84	GTTCAACCGCGAACTGCTTT	59.971	20	TCTTGGAAAACCCGGTCGAG	59.966	20	218	440	657	CTCGACCGGGTTTTCCAAGA	59.966	20	AAGTACACTTCATGCGCCGA	60.038	20	198	638	835	CTCGACCGGGTTTTCCAAGA	59.966	20	AAACCCCATCAACTCCGGTC	59.962	20	268	638	905
TRINITY_DN3492_c0_g1_i2	p2	(TG)5	10	1473	1482	AAAACTGGAACGCCGGATCT	59.964	20	ACAGAATCAGGCTCCTTGGC	60.035	20	105	126	230	AACGCCGGATCTCCAACATT	60.035	20	CCACGGAACACCATCTGGAA	59.964	20	119	134	252	AAAACTGGAACGCCGGATCT	59.964	20	CCACGGAACACCATCTGGAA	59.964	20	127	126	252
TRINITY_DN3492_c0_g2_i1	p2	(TG)5	10	596	605	AGGAAGGAAAGTGGCATGCA	59.887	20	TGACTCTTTTTCTCCGCCCC	59.964	20	180	730	909	GACTCCATGAACCAGCACCA	59.963	20	TGCATGCCACTTTCCTTCCT	59.887	20	233	517	749	TGGACTCCATGAACCAGCAC	59.963	20	TGCATGCCACTTTCCTTCCT	59.887	20	235	515	749
TRINITY_DN3451_c0_g1_i3	p2	(CA)6	12	76	87	TACCCTTTCCATGGAACCGC	60.035	20	GGACATGGACTTCTGCAGCT	60.036	20	190	108	297	TACCCTTTCCATGGAACCGC	60.035	20	AGGACATGGACTTCTGCAGC	60.036	20	191	108	298	TGGGACGAGGTTTGAGCTTC	59.965	20	CACGCTTGCTTACAGGGGTA	60.037	20	178	2020	2197
TRINITY_DN913_c0_g1_i1	p2	(CT)5	10	48	57	ATCGCATCTTTGCCACCAGA	60.035	20	CTCCCTTCTTCTCTGCAGCC	60.108	20	157	685	841	ATTGCTCGTTCCCATCCCAG	60.107	20	CTTGTCTGAAGGTGGGGGTC	59.963	20	162	502	663	ATCGCATCTTTGCCACCAGA	60.035	20	GTTTCGCACCCGCATCAAAT	60.109	20	206	685	890
TRINITY_DN991_c0_g2_i6	p2	(TA)6	12	286	297	GCCTACCAGCAGCATCAAGA	60.108	20	CGCTTTTCTCTTCCGGCAAC	60.11	20	163	975	1137	GCCTACCAGCAGCATCAAGA	60.108	20	GCTTTTCTCTTCCGGCAACC	59.759	20	162	975	1136	TGTCTGTATCGCCATGACGG	59.898	20	TGGTGAGCGTGAATCCGAAT	59.751	20	183	263	445
TRINITY_DN967_c0_g1_i3	p2	(CA)5	10	2666	2675	CTGTCACTGTTGCCAAAGCC	59.969	20	AACGGGCATGTTTGTGAACG	59.97	20	113	706	818	AGGGCTTGTTGGCATATGCT	60.033	20	CGCCTGGAATCCGATTCGTA	59.968	20	216	1927	2142	TGCCAAAGCCCTTGAATTGC	59.965	20	AACGGGCATGTTTGTGAACG	59.97	20	103	716	818
TRINITY_DN904_c1_g1_i1	p2	(AG)15	30	1016	1045	TCGCCTGAGTGTCTTTTCCC	59.965	20	AGAGAACCCCAACTCTTGCG	59.965	20	143	178	320	CGCCTGAGTGTCTTTTCCCT	59.965	20	AGAGAACCCCAACTCTTGCG	59.965	20	142	179	320	TCGCCTGAGTGTCTTTTCCC	59.965	20	TATTACCCTCCACCACCGGT	59.957	20	196	178	373
TRINITY_DN968_c0_g2_i1	p2	(TC)5	10	1007	1016	CCTCTGAGGCGAGGTTCTTC	59.825	20	AGCATCTTAGAGCAGTCGCC	59.896	20	168	414	581	GGCGACTGCTCTAAGATGCT	59.896	20	ACGTGAGTCGGTGGTTGAAG	60.249	20	104	562	665	CCTCTGAGGCGAGGTTCTTC	59.825	20	GGAGCTGAGAGACCATGCAG	60.179	20	233	414	646
TRINITY_DN923_c0_g2_i1	p2	(GT)6	12	1809	1820	GGTCTACACCGTGAGCAACA	59.967	20	ACCTGGTCAAGCGTTATGGG	60.035	20	183	322	504	CCACTCGGCTCGATGATACC	60.039	20	TGTTGCTCACGGTGTAGACC	59.967	20	201	141	341	CACACATGAAAGCTTGGCCC	60.038	20	AGGAAACGGAGGCTTTCGAG	60.037	20	155	1435	1589
TRINITY_DN962_c0_g1_i1	p2	(CA)5	10	94	103	ACTGAGGGCCATCTTTCCTT	58.623	20	CTCCTCTTTTGCGGAGGTGA	59.678	20	107	67	173	TGAGGGCCATCTTTCCTTTGA	59.29	21	CTCCTCTTTTGCGGAGGTGA	59.678	20	105	69	173	ACTGAGGGCCATCTTTCCTTT	59.287	21	CTCCTCTTTTGCGGAGGTGA	59.678	20	107	67	173
TRINITY_DN990_c0_g1_i2	p2	(TA)5	10	82	91	CTGATCCCGCAGCTGATGAT	59.965	20	ATTACTCCCCTCCCCCACTC	60.03	20	204	1568	1771	GAGGAGTCAAAGCCATGCCT	60.035	20	TTAGCACCAGCATCCCCAAG	60.034	20	264	246	509	AGAGGAGTCAAAGCCATGCC	60.035	20	TTAGCACCAGCATCCCCAAG	60.034	20	265	245	509
TRINITY_DN990_c0_g1_i2	p2	(AT)5	10	2094	2103	CTGATCCCGCAGCTGATGAT	59.965	20	ATTACTCCCCTCCCCCACTC	60.03	20	204	1568	1771	GAGGAGTCAAAGCCATGCCT	60.035	20	TTAGCACCAGCATCCCCAAG	60.034	20	264	246	509	AGAGGAGTCAAAGCCATGCC	60.035	20	TTAGCACCAGCATCCCCAAG	60.034	20	265	245	509
TRINITY_DN921_c0_g3_i1	p2	(TA)9	18	38	55	CGAATGCCATGGCGGAATTT	59.897	20	AGCGCTTCTCTCCATTTGCT	60.036	20	186	641	826	AGCACCAACAACAACATCGC	59.969	20	TGCCGGAGCTGAAGAAGATG	60.108	20	220	80	299	AGCACCAACAACAACATCGC	59.969	20	GCCGGAGCTGAAGAAGATGA	59.823	20	219	80	298
TRINITY_DN921_c0_g3_i1	p2	(TC)5	10	738	747	CGAATGCCATGGCGGAATTT	59.897	20	AGCGCTTCTCTCCATTTGCT	60.036	20	186	641	826	AGCACCAACAACAACATCGC	59.969	20	TGCCGGAGCTGAAGAAGATG	60.108	20	220	80	299	AGCACCAACAACAACATCGC	59.969	20	GCCGGAGCTGAAGAAGATGA	59.823	20	219	80	298
TRINITY_DN912_c0_g1_i16	p2	(TA)10	20	1138	1157	CCAGTGCCACGACCTACAAT	60.036	20	TCCATGCTTTGCGTCTCCAT	60.035	20	261	1276	1536	GCTTGAGAACCGGTACACCA	59.966	20	GAAGTCGTTCTGAGCTGCCT	60.038	20	229	2064	2292	TGCTTGAGAACCGGTACACC	59.966	20	GAAGTCGTTCTGAGCTGCCT	60.038	20	230	2063	2292
TRINITY_DN912_c0_g1_i5	p2	(TA)5	10	1383	1392	TGGCTGTGACAACTTCTGCA	60.107	20	CGGTGGGGTCAAAATACCGA	60.036	20	146	682	827	TCGGTATTTTGACCCCACCG	60.036	20	TCCGTCCCTGATAAGTTGCG	59.825	20	246	808	1053	CGCAACTTATCAGGGACGGA	59.825	20	GAAGGGCCTTTGCTCAAAGC	60.038	20	206	1034	1239
TRINITY_DN912_c0_g1_i14	p2	(GA)5	10	1782	1791	TGAGGGTCGATCAGAGAGCA	60.034	20	ACCCATGCTCTCCCTCATCT	60.03	20	138	1753	1890	TGAGGGTCGATCAGAGAGCA	60.034	20	AGACCCATGCTCTCCCTCAT	60.03	20	140	1753	1892	GGAAAGGGCTCTTGTCGTCA	59.965	20	GATGCGCTCCGAGAAGATGA	59.969	20	131	4142	4272
TRINITY_DN907_c1_g1_i1	p2	(CT)6	12	18	29	ATGGTGGCAAGGACTTCGAG	60.036	20	GCGAGAGTGCCATTCTCAGT	60.108	20	130	1501	1630	ATGGTGGCAAGGACTTCGAG	60.036	20	TGCGAGAGTGCCATTCTCAG	60.108	20	131	1501	1631	TATGCAGCATTCGCATCCCT	59.891	20	CTCGAAGTCCTTGCCACCAT	60.036	20	264	1257	1520
TRINITY_DN955_c0_g1_i4	p2	(TA)5	10	2290	2299	GACATAAGCCGCAATGCCTG	59.97	20	AGGGGACAATTGGCATGGAG	60.033	20	107	1306	1412	GACATAAGCCGCAATGCCTG	59.97	20	GGGGACAATTGGCATGGAGA	60.033	20	106	1306	1411	ACACGAAACGGCAAAGAAGC	59.971	20	GAGGAGCTTGATGCAGTGGT	60.036	20	148	591	738
TRINITY_DN945_c0_g1_i3	p2	(AG)5	10	80	89	GGCAGACCTCGTCAAACTCA	59.966	20	AAAACTGGGAGCCCTTCGAG	59.963	20	153	1652	1804	TCAGGCAGACCTCGTCAAAC	59.966	20	AAAACTGGGAGCCCTTCGAG	59.963	20	156	1649	1804	GTCAGGCAGACCTCGTCAAA	59.966	20	AAAACTGGGAGCCCTTCGAG	59.963	20	157	1648	1804
TRINITY_DN940_c0_g1_i7	p2	(TA)6	12	178	189	ACGCACAGCTGCTACTGATT	60.037	20	CGAAGGATCCCAACAAGCCT	60.035	20	207	1130	1336	AATCACGCACAGCTGCTACT	60.037	20	CGAAGGATCCCAACAAGCCT	60.035	20	211	1126	1336	ATCTGACTCTGAACCCCCGA	59.959	20	AAATAGCTGCTGCCTGCTCA	60.035	20	178	291	468
TRINITY_DN961_c3_g1_i1	p2	(AT)5	10	677	686	CGTTGGGACGGGAAAAGGTA	59.965	20	ATAATCACCTGGACGTCGGC	59.896	20	109	327	435	CGTTGGGACGGGAAAAGGTA	59.965	20	GTGTCCTCTGCCATCTCCAC	60.108	20	218	327	544	CGTTGGGACGGGAAAAGGTA	59.965	20	GTGTGTCCTCTGCCATCTCC	60.108	20	220	327	546
TRINITY_DN954_c0_g1_i9	p2	(AT)7	14	1070	1083	TTGTGTTGCGTGAATTCCGG	59.691	20	AGAGCCCCCGAAATCATTCC	59.816	20	148	179	326	TGCGTGAATTCCGGGTTGAT	60.322	20	AGAGCCCCCGAAATCATTCC	59.816	20	142	185	326	GTTGCGTGAATTCCGGGTTG	60.387	20	AGAGCCCCCGAAATCATTCC	59.816	20	144	183	326
TRINITY_DN954_c0_g1_i2	p2	(TC)7	14	140	153	CCAGGGTTTCTTCGCAGCTA	60.036	20	TACACGCAACACAAAGCAGC	59.971	20	148	208	355	CCAGGGTTTCTTCGCAGCTA	60.036	20	TGTCCCTTCACGGTCAATGG	59.964	20	122	208	329	CCAGGGTTTCTTCGCAGCTA	60.036	20	AAAGCAGCCTCTCTTGTCCC	59.963	20	136	208	343
TRINITY_DN954_c2_g2_i1	p2	(TA)8	16	236	251	GGCCAACAGCTTCTGATCCT	60.035	20	CTACTGCAACACCCGCAAAC	60.04	20	208	84	291	AGGCCAACAGCTTCTGATCC	60.035	20	CTACTGCAACACCCGCAAAC	60.04	20	209	83	291	GGCCAACAGCTTCTGATCCT	60.035	20	GAGCTTGCCAAAAACCAGCA	59.895	20	151	84	234
TRINITY_DN911_c0_g2_i1	p2	(GT)5	10	859	868	TCTCGTGGTGGGGGAATTTG	59.962	20	CACGCAACACACACACTGAG	59.973	20	166	708	873	CCTTGATTGCCCACAAACCG	60.038	20	CACGCAACACACACACTGAG	59.973	20	133	741	873	TCTCGTGGTGGGGGAATTTG	59.962	20	ACACTGAGAGCTGCTGCAAT	59.964	20	154	708	861
TRINITY_DN908_c0_g1_i1	p2	(TA)9	18	45	62	GGGGGTTTGGCTCGTTTTTC	59.967	20	GTCTTGTACTTGTGGGGCCA	59.89	20	111	316	426	ACGGACCAAACGGAGTCAAA	59.821	20	GAAAAACGAGCCAAACCCCC	59.967	20	183	153	335	AACGGACCAAACGGAGTCAA	59.821	20	GAAAAACGAGCCAAACCCCC	59.967	20	184	152	335
TRINITY_DN908_c0_g1_i3	p2	(AC)6	12	519	530	CCACTTCCTCAACAACGGGA	59.892	20	GAAAAACGAGCCAAACCCCC	59.967	20	161	777	937	AAAGCTGAATGAGACGGGGG	60.035	20	GTGGTATGTGATCCCGGGTC	59.894	20	178	248	425	AGTTTAGAAATCCGCCCCCG	60.107	20	CCCCCGTCTCATTCAGCTTT	60.035	20	197	71	267
TRINITY_DN908_c0_g1_i3	p2	(TA)5	10	645	654	CCACTTCCTCAACAACGGGA	59.892	20	GAAAAACGAGCCAAACCCCC	59.967	20	161	777	937	AAAGCTGAATGAGACGGGGG	60.035	20	GTGGTATGTGATCCCGGGTC	59.894	20	178	248	425	AGTTTAGAAATCCGCCCCCG	60.107	20	CCCCCGTCTCATTCAGCTTT	60.035	20	197	71	267
TRINITY_DN980_c0_g1_i2	p2	(AG)5	10	485	494	ATGGTGCTTCTCGACCGTTT	59.965	20	CCGCCAAATCGGTATCTCGA	59.968	20	189	546	734	TGGTGTGCGCAGTAATCACT	59.965	20	AAACGGTCGAGAAGCACCAT	59.965	20	216	350	565	ATGGTGCTTCTCGACCGTTT	59.965	20	GGAAACATGCACCGCCAAAT	60.037	20	200	546	745
TRINITY_DN941_c0_g1_i3	p2	(AG)5	10	2070	2079	AGCGTGCACATTAACTGGGA	59.964	20	TCGCAGGTGCCAAGTATGAG	60.108	20	258	91	348	CTCATACTTGGCACCTGCGA	60.108	20	TCAGATGCGCGAGGAGTTTT	60.037	20	264	329	592	CGGCAAACCTCTCTCGTCAT	60.109	20	TCAGATGCGCGAGGAGTTTT	60.037	20	181	412	592
TRINITY_DN964_c2_g1_i1	p2	(CT)18	36	342	377	TTCCTGAGAGGCCAAACGTC	59.965	20	GAGGTGGATCCGTTGCTGAA	60.036	20	181	163	343	CTTCCTGAGAGGCCAAACGT	59.965	20	GAGGTGGATCCGTTGCTGAA	60.036	20	182	162	343	TTCCTGAGAGGCCAAACGTC	59.965	20	GGTAGTGATGTCGGCAGCAT	60.179	20	110	163	272
TRINITY_DN972_c0_g2_i4	p2	(TG)11	22	1137	1158	GCTCAATCTCTCGTCGGAGG	59.97	20	ACCCACAACCTGTGCCTTAG	59.89	20	124	248	371	TTTGTTGGATCGTGCAAGCG	60.041	20	GAGATCGAAGGAGCAGGGTG	59.896	20	153	723	875	TTTGTTGGATCGTGCAAGCG	60.041	20	CCCACTGAGATCGAAGGAGC	59.896	20	159	723	881
TRINITY_DN972_c2_g1_i1	p2	(TG)12	24	2	25	TGTGTGTGTGTGTGTGTGTG	59.129	20	TTTGGAGTCCGTGTACTGCG	60.319	20	107	5	111	TGTGTGTGTGTGTGTGTGTG	59.129	20	TTTGGAGTCCGTGTACTGCG	60.319	20	109	3	111	TGTGTGTGTGTGTGTGTGTG	59.129	20	TTTGGAGTCCGTGTACTGCG	60.319	20	111	1	111
TRINITY_DN928_c0_g1_i7	p2	(GA)5	10	354	363	CAAGATCAATTGCCCGAGCG	59.971	20	ATATCTACAAGCCGGTGCCG	59.966	20	104	555	658	CGGCACCGGCTTGTAGATAT	59.966	20	GGAACTGTTAGTGGAGCCCC	60.035	20	238	639	876	AAGCAACCAGGATACAGCCC	60.034	20	TCCAGATTGTGCTCAGCCAG	60.036	20	135	1206	1340
TRINITY_DN928_c0_g1_i10	p2	(AG)7	14	698	711	CAAGATCAATTGCCCGAGCG	59.971	20	TTGCACATCTCCAAGCGAGT	59.965	20	107	898	1004	CAAGATCAATTGCCCGAGCG	59.971	20	AAACGCCATGATTGGGTTGC	60.037	20	123	898	1020	ACCAACCACGCATCATCTGT	59.963	20	ATTGCAAAAGCTTCGCTGGG	60.038	20	206	405	610
TRINITY_DN993_c0_g1_i12	p2	(TA)11	22	1021	1042	CCATTAATGTCGCCGCCAAG	59.971	20	CGTTGGCCAAAAGGAAAGGG	59.967	20	248	205	452	CCATTAATGTCGCCGCCAAG	59.971	20	CCGTTGGCCAAAAGGAAAGG	59.967	20	249	205	453	CCATTAATGTCGCCGCCAAG	59.971	20	CGTCGGCCAAAAGGAAAAGG	60.04	20	219	205	423
TRINITY_DN993_c0_g1_i12	p2	(AT)6	12	1629	1640	CCATTAATGTCGCCGCCAAG	59.971	20	CGTTGGCCAAAAGGAAAGGG	59.967	20	248	205	452	CCATTAATGTCGCCGCCAAG	59.971	20	CCGTTGGCCAAAAGGAAAGG	59.967	20	249	205	453	CCATTAATGTCGCCGCCAAG	59.971	20	CGTCGGCCAAAAGGAAAAGG	60.04	20	219	205	423
TRINITY_DN988_c0_g1_i9	p2	(CT)6	12	1486	1497	CGACGACGACGACTACACAT	59.906	20	TGCAGGCAGTCATCAATGGT	59.961	20	128	139	266	ACCATGCCACAACCACATCT	59.887	20	AGGGCTCAAAGCTTGCTAGG	60.035	20	264	480	743	ACCATGCCACAACCACATCT	59.887	20	GGAGGGCTCAAAGCTTGCTA	60.035	20	266	480	745
TRINITY_DN983_c0_g1_i1	p2	(CT)5	10	216	225	TGAAGGAGGTGAGCATGCAG	60.036	20	TGCACACCATGTCCAGACTC	59.965	20	210	828	1037	TCCTCAAAAGACTCGACGGC	60.039	20	ATTCGGGAGTGTGCGGAATT	60.035	20	276	156	431	TCCTCAAAAGACTCGACGGC	60.039	20	AATTCGGGAGTGTGCGGAAT	60.035	20	277	156	432
TRINITY_DN985_c0_g2_i3	p2	(GA)10	20	2157	2176	TCACTCCACAAGTCGGCTTC	59.966	20	AGGCACATGGATGGTTCTGG	60.034	20	100	1138	1237	CTTCACTCCACAAGTCGGCT	59.966	20	AGGCACATGGATGGTTCTGG	60.034	20	102	1136	1237	ACACAACATGGTACTCGCGT	59.967	20	CCGCAGCATCTGGATCTCAT	59.965	20	239	208	446
TRINITY_DN909_c0_g1_i4	p2	(TA)12	24	1123	1146	TGCGAGCATGAGCAGAAAGA	60.037	20	AAGAGGTGCCTCGTAGCAAC	60.037	20	276	435	710	TGCGAGCATGAGCAGAAAGA	60.037	20	CAAGAGGTGCCTCGTAGCAA	60.037	20	277	435	711	GAGCTGGCTTGGCATATGGA	60.179	20	TCTTTCTGCTCATGCTCGCA	60.037	20	104	351	454
TRINITY_DN931_c0_g1_i1	p2	(CT)6	12	919	930	CCGGGTTTAGCTGATGGGTT	60.034	20	TAGAAGAAGAGGGGGAGCCC	60.031	20	192	1	192	GAGCTTCTCTCCCGGAATCG	59.969	20	AGCAATACACCAAGTCGCGA	60.038	20	214	269	482	TCCCCTTCTCTCGCTGGTAA	59.959	20	TAGAAGAAGAGGGGGAGCCC	60.031	20	123	70	192
TRINITY_DN931_c1_g1_i1	p2	(TC)5	10	49	58	TGCGCGAAATCACTGCAAAA	59.97	20	AAGCTTCATCTGTTCGGCCA	59.963	20	199	220	418	TTGCGCGAAATCACTGCAAA	59.97	20	AAGCTTCATCTGTTCGGCCA	59.963	20	200	219	418	AGATTGCGCGAAATCACTGC	59.902	20	AAGCTTCATCTGTTCGGCCA	59.963	20	203	216	418
TRINITY_DN948_c0_g1_i11	p2	(TC)5	10	1253	1262	GATCTCCAGGCCAAGTGCTT	60.035	20	CCACTCTGTAGGGCCCAAAG	60.035	20	155	1097	1251	GATCTCCAGGCCAAGTGCTT	60.035	20	CGGCCCTCAGTTTGGAATCT	60.035	20	271	1097	1367	AGATTCCAAACTGAGGGCCG	60.035	20	ATTTAAGCCTGAGTGCCGCT	60.035	20	210	1348	1557
TRINITY_DN948_c0_g1_i7	p2	(CT)5	10	1254	1263	CCATACCACCAGTTTCCCCC	60.034	20	GACGTGAAGAGGTGGACAGG	60.038	20	185	740	924	CCTGTCCACCTCTTCACGTC	60.038	20	AAATGCACTTCGCCTGGAGA	59.963	20	214	905	1118	GACGTTTTCTTCGCTCTCGC	59.908	20	AAATGCACTTCGCCTGGAGA	59.963	20	103	1016	1118
TRINITY_DN979_c0_g1_i1	p2	(AG)5	10	333	342	GGGGTTCTGTGGGGATTCTG	60.034	20	TCCCACAGCGGAGAATCCTA	60.033	20	253	3527	3779	CTACACCAAGGCGAGGTTGT	59.965	20	TCCCACAGCGGAGAATCCTA	60.033	20	225	3555	3779	CATCCTTTGCTTCCCCGACT	60.035	20	CTTGGTGGGCTCAAGCAAAC	59.967	20	135	3366	3500
TRINITY_DN975_c0_g1_i3	p2	(TC)13	26	118	143	ACAAGGATGGAGATGGCTGC	60.107	20	GCTCTTCCTCTGCGTCAGTT	60.038	20	195	253	447	CAAGGATGGAGATGGCTGCA	60.107	20	GCTCTTCCTCTGCGTCAGTT	60.038	20	194	254	447	AACTGACGCAGAGGAAGAGC	60.038	20	CTGCTCCACCTCTTCGTCTG	60.109	20	136	428	563
TRINITY_DN975_c1_g1_i5	p2	(AG)12	24	1	24	TACCTGTCGTGGGAGCTGTA	59.961	20	AATCCAAGCGAAGGAGACGG	60.108	20	107	135	241	CCTGTCGTGGGAGCTGTATC	59.897	20	AATCCAAGCGAAGGAGACGG	60.108	20	105	137	241	GTACATACCAGGGCCTGCAA	59.745	20	GAAGGAGACGGAGCGGAAAA	60.038	20	185	48	232
TRINITY_DN975_c1_g1_i7	p2	(AG)6	12	86	97	TCCTGTTGTCATGCTCCCAC	59.963	20	CCACACCACCGGAATGATGA	60.036	20	272	811	1082	CAGCGACCTGAGGTTGATGT	60.037	20	CCACACCACCGGAATGATGA	60.036	20	181	902	1082	TCCTGTTGTCATGCTCCCAC	59.963	20	ACATCAACCTCAGGTCGCTG	60.037	20	111	811	921
TRINITY_DN975_c1_g1_i3	p2	(AG)6	12	86	97	TCATCATTCCGGTGGTGTGG	60.036	20	GTGCATCCCCTACCTCGATG	59.966	20	164	1063	1226	TCCTGTTGTCATGCTCCCAC	59.963	20	CCACACCACCGGAATGATGA	60.036	20	272	811	1082	CAGCGACCTGAGGTTGATGT	60.037	20	CCACACCACCGGAATGATGA	60.036	20	181	902	1082
TRINITY_DN975_c1_g1_i3	p2	(GA)9	18	1331	1348	TCATCATTCCGGTGGTGTGG	60.036	20	GTGCATCCCCTACCTCGATG	59.966	20	164	1063	1226	TCCTGTTGTCATGCTCCCAC	59.963	20	CCACACCACCGGAATGATGA	60.036	20	272	811	1082	CAGCGACCTGAGGTTGATGT	60.037	20	CCACACCACCGGAATGATGA	60.036	20	181	902	1082
TRINITY_DN958_c0_g1_i8	p2	(AG)10	20	2435	2454	TACGTCGGAAGTCCTAGGCA	60.035	20	GTGGAGGTGCAGCAAAAGTG	59.969	20	175	846	1020	AATCCACGAGAGGTAGGGCT	60.032	20	TGCCTAGGACTTCCGACGTA	60.035	20	184	682	865	ACGAGAGGTAGGGCTGACAT	60.033	20	TGCCTAGGACTTCCGACGTA	60.035	20	179	687	865
TRINITY_DN958_c0_g1_i8	p2	(GT)5	10	2722	2731	TACGTCGGAAGTCCTAGGCA	60.035	20	GTGGAGGTGCAGCAAAAGTG	59.969	20	175	846	1020	AATCCACGAGAGGTAGGGCT	60.032	20	TGCCTAGGACTTCCGACGTA	60.035	20	184	682	865	ACGAGAGGTAGGGCTGACAT	60.033	20	TGCCTAGGACTTCCGACGTA	60.035	20	179	687	865
TRINITY_DN992_c0_g1_i1	p2	(TA)5	10	2451	2460	GTGCAACTCCTCTTGACGGA	59.966	20	CGGTTCTCTCCCGTACGATG	59.971	20	260	2117	2376	AATCGTGATCCGCCACTTGT	60.036	20	GCCTGACCAATGGTACGACA	60.037	20	280	1563	1842	TCGTACCATTGGTCAGGCAC	60.037	20	TCCTGGCAGAGGTCGTCTTA	59.961	20	215	1825	2039
TRINITY_DN998_c0_g1_i3	p2	(TC)5	10	574	583	CAATGCTGGACAGTTCCCCT	59.961	20	CAGCCCCCGATGGTTAACTT	60.034	20	266	220	485	TCCCATGTGTTGCCTCTCAC	59.963	20	CTGCACCAAAGCAAGCAGAG	60.039	20	195	922	1116	CCTGTTTCCTGCTTCGTTGC	60.04	20	GCCACCCAGTTTCAGCAATG	60.038	20	118	1679	1796
TRINITY_DN901_c0_g1_i9	p2	(TC)6	12	47	58	AAACCCCTCAATGCAAACGC	59.967	20	ATTGAGGAAATGCAGGCGGA	60.034	20	116	72	187	GGTGGTCACGAGCATAACCA	60.037	20	TTGTTGGCCAGAGCAATTGC	59.966	20	133	2237	2369	TGGTGGTCACGAGCATAACC	60.037	20	TTGTTGGCCAGAGCAATTGC	59.966	20	134	2236	2369
TRINITY_DN901_c0_g1_i9	p2	(CT)5	10	280	289	AAACCCCTCAATGCAAACGC	59.967	20	ATTGAGGAAATGCAGGCGGA	60.034	20	116	72	187	GGTGGTCACGAGCATAACCA	60.037	20	TTGTTGGCCAGAGCAATTGC	59.966	20	133	2237	2369	TGGTGGTCACGAGCATAACC	60.037	20	TTGTTGGCCAGAGCAATTGC	59.966	20	134	2236	2369
TRINITY_DN939_c0_g1_i1	p2	(CT)11	22	290	311	GAGGCCGGTTAGATGACCTG	59.895	20	GCAACAACAGCTCAAGTGGG	59.969	20	154	1226	1379	GAGTGGAGGCCGGTTAGATG	59.895	20	GCAACAACAGCTCAAGTGGG	59.969	20	159	1221	1379	AGGGAGGAGGATGAGAGCAG	60.106	20	GCAACAACAGCTCAAGTGGG	59.969	20	117	1263	1379
TRINITY_DN939_c0_g1_i2	p2	(CT)8	16	290	305	GAGGCCGGTTAGATGACCTG	59.895	20	GCAACAACAGCTCAAGTGGG	59.969	20	154	1882	2035	GAGTGGAGGCCGGTTAGATG	59.895	20	GCAACAACAGCTCAAGTGGG	59.969	20	159	1877	2035	AGGGAGGAGGATGAGAGCAG	60.106	20	GCAACAACAGCTCAAGTGGG	59.969	20	117	1919	2035
TRINITY_DN939_c0_g1_i2	p2	(AG)7	14	481	494	GAGGCCGGTTAGATGACCTG	59.895	20	GCAACAACAGCTCAAGTGGG	59.969	20	154	1882	2035	GAGTGGAGGCCGGTTAGATG	59.895	20	GCAACAACAGCTCAAGTGGG	59.969	20	159	1877	2035	AGGGAGGAGGATGAGAGCAG	60.106	20	GCAACAACAGCTCAAGTGGG	59.969	20	117	1919	2035
TRINITY_DN939_c0_g1_i2	p2	(AT)9	18	903	920	GAGGCCGGTTAGATGACCTG	59.895	20	GCAACAACAGCTCAAGTGGG	59.969	20	154	1882	2035	GAGTGGAGGCCGGTTAGATG	59.895	20	GCAACAACAGCTCAAGTGGG	59.969	20	159	1877	2035	AGGGAGGAGGATGAGAGCAG	60.106	20	GCAACAACAGCTCAAGTGGG	59.969	20	117	1919	2035
TRINITY_DN939_c0_g2_i1	p2	(CA)5	10	439	448	ATCTCCCTCCAGTGCAGCTA	60.032	20	GATTGCTAGCCGTGAAAGCG	59.973	20	100	3968	4067	CGCTTTCACGGCTAGCAATC	59.973	20	ATGCTGCCAGTTAACGAGCT	60.036	20	112	4048	4159	CGCTTTCACGGCTAGCAATC	59.973	20	AACGAGCTTACGTGGCATGA	60.038	20	100	4048	4147
TRINITY_DN939_c0_g2_i2	p2	(CT)23	46	1801	1846	TCATGGGTCATACGGAGGGT	60.032	20	CAACTGTGGGACCCGTGTAA	59.893	20	235	530	764	GCCTCATGGGTCATACGGAG	59.966	20	CAACTGTGGGACCCGTGTAA	59.893	20	238	527	764	TCATGGGTCATACGGAGGGT	60.032	20	TTTAGAAGGCCGCCAACTGT	59.89	20	248	530	777
TRINITY_DN939_c1_g1_i4	p2	(CT)11	22	31	52	CTGCACAACAACGCATGGAA	59.969	20	TATTGTGTCCAGGGCGTGTC	60.037	20	100	902	1001	CCCTTTTGTCACTTGTGCGG	59.969	20	ATACGGTTGAAAGGCGCAGA	60.037	20	168	294	461	CCCTTTTGTCACTTGTGCGG	59.969	20	AGATACGGTTGAAAGGCGCA	60.037	20	170	294	463
TRINITY_DN939_c1_g1_i4	p2	(GA)9	18	6033	6050	CTGCACAACAACGCATGGAA	59.969	20	TATTGTGTCCAGGGCGTGTC	60.037	20	100	902	1001	CCCTTTTGTCACTTGTGCGG	59.969	20	ATACGGTTGAAAGGCGCAGA	60.037	20	168	294	461	CCCTTTTGTCACTTGTGCGG	59.969	20	AGATACGGTTGAAAGGCGCA	60.037	20	170	294	463
TRINITY_DN974_c0_g1_i8	p2	(AG)11	22	2116	2137	GGCGTGCAGGATCGATTTTC	59.972	20	AATTGCAAACCCCAATGCCC	59.962	20	202	1585	1786	ACAACACCTCGTGGAACCTC	59.894	20	GAAAATCGATCCTGCACGCC	59.972	20	105	1500	1604	CTCTTCCCCTAGGTGGTCCA	59.957	20	GACTTTCGTGGGGATGAGGG	60.108	20	247	1198	1444
TRINITY_DN917_c0_g1_i15	p2	(TA)5	10	113	122	TAGTTGAACCCGTCACCTGC	59.966	20	CCGAATCATAGCGAACGGGA	59.968	20	151	513	663	TAGTTGAACCCGTCACCTGC	59.966	20	TCCGAATCATAGCGAACGGG	59.968	20	152	513	664	TGCTAGTTGAACCCGTCACC	59.966	20	CCGAATCATAGCGAACGGGA	59.968	20	154	510	663
TRINITY_DN917_c2_g1_i6	p2	(TA)5	10	190	199	GATGGAGACTACGCACAGGC	60.529	20	TGGCGTGTGTTCTGTTCTGT	60.108	20	101	5	105	ACCGTCCCAGGGATTCCTTA	59.956	20	GGGCTATATCCCTGCAGCAT	59.377	20	180	44	223	TACCGTCCCAGGGATTCCTT	59.956	20	GGGCTATATCCCTGCAGCAT	59.377	20	181	43	223
TRINITY_DN987_c0_g1_i2	p2	(AG)6	12	750	761	GCAACCTAGCACGCAACAAA	59.97	20	CTTCCTGCATGCCCACCTTA	60.034	20	199	145	343	TAAGGTGGGCATGCAGGAAG	60.034	20	TGTTAACTGGTGGCAGCCAA	60.106	20	234	324	557	TTGGCTGCCACCAGTTAACA	60.106	20	TTCTCTCCTCCTCTTCGCCA	59.96	20	143	538	680
TRINITY_DN959_c0_g1_i13	p2	(AC)9	18	1847	1864	ATGACTTGCGTGCTTGGAGA	59.965	20	ATGAGGGTAGGGATGGCACT	60.03	20	245	1780	2024	TCCTGATGACTTGCGTGCTT	59.965	20	ATGAGGGTAGGGATGGCACT	60.03	20	250	1775	2024	ATGACTTGCGTGCTTGGAGA	59.965	20	TCATGAGGGTAGGGATGGCA	60.03	20	247	1780	2026
TRINITY_DN938_c0_g1_i14	p2	(CT)5	10	6116	6125	ACACTGCCCCAGTCATTAGC	60.035	20	GCGAGTCATACGACAGGAGG	59.97	20	268	6607	6874	CCTTGCCTCTGAAGCCATCA	60.035	20	AGGCTAGGGAGTGGGGTAAG	60.031	20	178	6167	6344	CCTTCGCTATCCGTGGTACC	59.968	20	GCCCTGCAGAGTGGAAGATT	60.035	20	270	3940	4209
TRINITY_DN971_c0_g1_i3	p2	(GT)6	12	207	218	TAGCTTTGACGGGCCGAATT	60.036	20	CTCCTCTCCAGGCCTCTTCT	60.032	20	241	3869	4109	TTAGCTTTGACGGGCCGAAT	60.036	20	CTCCTCTCCAGGCCTCTTCT	60.032	20	242	3868	4109	ATTAGCTTTGACGGGCCGAA	60.036	20	CTCCTCTCCAGGCCTCTTCT	60.032	20	243	3867	4109
TRINITY_DN971_c0_g1_i3	p2	(AT)5	10	2944	2953	TAGCTTTGACGGGCCGAATT	60.036	20	CTCCTCTCCAGGCCTCTTCT	60.032	20	241	3869	4109	TTAGCTTTGACGGGCCGAAT	60.036	20	CTCCTCTCCAGGCCTCTTCT	60.032	20	242	3868	4109	ATTAGCTTTGACGGGCCGAA	60.036	20	CTCCTCTCCAGGCCTCTTCT	60.032	20	243	3867	4109
TRINITY_DN971_c0_g1_i4	p2	(TA)6	12	67	78	TAGCTTTGACGGGCCGAATT	60.036	20	CTCCTCTCCAGGCCTCTTCT	60.032	20	241	345	585	TTAGCTTTGACGGGCCGAAT	60.036	20	CTCCTCTCCAGGCCTCTTCT	60.032	20	242	344	585	ATTAGCTTTGACGGGCCGAA	60.036	20	CTCCTCTCCAGGCCTCTTCT	60.032	20	243	343	585
TRINITY_DN900_c0_g1_i5	p2	(AG)5	10	43	52	TTGGAGTTTTTGGCGCCATG	59.967	20	GCTCGTCACCAACCCCATAA	60.036	20	155	176	330	AGTTTTTGGCGCCATGTTCC	59.967	20	GCTCGTCACCAACCCCATAA	60.036	20	151	180	330	GGAGTTTTTGGCGCCATGTT	59.967	20	GCTCGTCACCAACCCCATAA	60.036	20	153	178	330
TRINITY_DN966_c0_g1_i6	p2	(TA)11	22	2907	2928	ATAAGCCCAGTCGAGGAGGT	60.032	20	CTCCAGAGTATGCGATGCGT	59.969	20	146	582	727	GGCTGCATTTGTGCACAGAA	59.968	20	CTCCAGAGTATGCGATGCGT	59.969	20	263	465	727	GGCTGCATTTGTGCACAGAA	59.968	20	ACCTCCTCGACTGGGCTTAT	60.032	20	137	465	601
TRINITY_DN966_c0_g2_i2	p2	(TA)5	10	72	81	TACTGCCCCCTGATACAGCT	60.031	20	GAGGAGTGCGGACTGTGTAG	59.829	20	255	208	462	ACGACTTCAGTCAACGCCAT	59.966	20	GAGGAGTGCGGACTGTGTAG	59.829	20	179	284	462	TACTGCCCCCTGATACAGCT	60.031	20	TTTCAAGGTGAGGAGTGCGG	60.25	20	264	208	471
TRINITY_DN919_c0_g1_i2	p2	(TG)5	10	1444	1453	TGTTCCGTCCACAGAGAAGC	59.966	20	TCGACCCCACTGCAGATTTC	60.036	20	208	732	939	CTGCAAGAAGACGAGCCAGA	60.038	20	GCTTCTCTGTGGACGGAACA	59.966	20	232	520	751	TGTTCCGTCCACAGAGAAGC	59.966	20	GACCCCACTGCAGATTTCCA	59.962	20	206	732	937
TRINITY_DN933_c0_g1_i9	p2	(TA)9	18	226	243	CCGGATTTGTTCCCCATCCA	60.034	20	GCCCCGTATAAGCCGATTGA	59.966	20	274	607	880	TCAGCAGACTCTGATCCCGA	60.034	20	GCCCCGTATAAGCCGATTGA	59.966	20	155	726	880	CCGGATTTGTTCCCCATCCA	60.034	20	CTCTTCGGAGTTTCACCCCC	60.036	20	179	607	785
TRINITY_DN933_c1_g1_i1	p2	(CT)5	10	30	39	ACACCAAGGTTCCAGCAACA	60.034	20	CGGCGAAATCTGCAAGGATG	59.971	20	200	1152	1351	CCAAACCACAGCAGATCCCT	59.961	20	CGGCGAAATCTGCAAGGATG	59.971	20	107	1245	1351	ACACCAAGGTTCCAGCAACA	60.034	20	CTCTGACCGAACCAAGCTGT	59.966	20	276	1152	1427
TRINITY_DN5967_c0_g1_i9	p2	(GA)5	10	2762	2771	ATGCCCAGAGAAGCACCTTC	60.035	20	TTCTTCGTTCCCGTGTCTGG	59.967	20	254	2505	2758	GAATGCCCAGAGAAGCACCT	60.035	20	TTCTTCGTTCCCGTGTCTGG	59.967	20	256	2503	2758	AGGAATGCCCAGAGAAGCAC	60.035	20	TTCTTCGTTCCCGTGTCTGG	59.967	20	258	2501	2758
TRINITY_DN5953_c0_g1_i3	p2	(CT)5	10	174	183	CAAGGGATCCACCAGCACAT	60.034	20	TCTAGCAGCACGGTAGTCCT	60.034	20	251	468	718	GCGACCATACCAGATCCCTG	59.966	20	CTGGGAGCTTTGCCAGATGA	60.035	20	224	3154	3377	GAACCTCCAAGGGAAGAGGC	60.035	20	CTGGGAGCTTTGCCAGATGA	60.035	20	115	3263	3377
TRINITY_DN5974_c0_g1_i1	p2	(GA)6	12	1847	1858	CGCTCACAATTCTCATGCGG	59.973	20	TCTCATGCACTCGTATCGGC	59.969	20	149	236	384	GCCGATACGAGTGCATGAGA	59.969	20	GGCCAAGAGCAACAACACTG	59.969	20	241	365	605	ATCACGGTGGTCAAACCTCC	59.964	20	CCGCATGAGAATTGTGAGCG	59.973	20	228	28	255
TRINITY_DN5974_c0_g1_i8	p2	(GA)10	20	113	132	ACCGGAATTTCTCGCACCAT	60.035	20	GAACCCTCGGATGCTTAGGG	59.893	20	241	31	271	ACCGGAATTTCTCGCACCAT	60.035	20	ACGTCGTCCCCAATGTGATC	60.108	20	160	31	190	ACCGGAATTTCTCGCACCAT	60.035	20	CACAAATTGCCGAACCCTCG	60.11	20	252	31	282
TRINITY_DN5970_c0_g1_i6	p2	(CT)6	12	211	222	TGCACCACAAAACTCACCCT	60.034	20	TTGGTGGGAAGCAACCAACT	60.033	20	185	3357	3541	AGTTGGTTGCTTCCCACCAA	60.033	20	AGAAGGGGAGAATTTGCGGG	60.034	20	136	3522	3657	TATTATTCAGCGCCCCGTCC	59.966	20	TTGGTGGGAAGCAACCAACT	60.033	20	213	3329	3541
TRINITY_DN5925_c0_g1_i1	p2	(TC)6	12	50	61	AGGGCGGGTTTTACTCCAAG	59.962	20	GTTCTTCCATCACCGGCTCA	60.036	20	123	719	841	ACCATCCCCGTACCTCTTCA	59.958	20	ATTTTGCTGTCGTTGCCACC	59.968	20	163	29	191	ACCATCCCCGTACCTCTTCA	59.958	20	TCGTTTCGGGTGACGTCATT	59.968	20	211	29	239
TRINITY_DN5952_c0_g1_i4	p2	(CT)5	10	271	280	ACCGGCGGACTTTTCATCTT	59.964	20	AACTACAGGTGGCGGAACAG	59.965	20	134	427	560	AAGCAGCCTCGTTGAGACTC	60.038	20	AACTACAGGTGGCGGAACAG	59.965	20	199	362	560	GAAGCAGCCTCGTTGAGACT	60.038	20	AACTACAGGTGGCGGAACAG	59.965	20	200	361	560
TRINITY_DN5987_c0_g1_i4	p2	(CT)10	20	2075	2094	ATTCTCCCATCCTCCGACCA	60.031	20	ATGCCTTCCTTGGTCTGAGC	60.035	20	176	1225	1400	ATTCTCCCATCCTCCGACCA	60.031	20	CCTTCCTTGGTCTGAGCAGG	60.036	20	173	1225	1397	AAGACATCGCATCCCGTGTT	60.036	20	AGCTTCACGGACTTGGTCAG	59.966	20	122	577	698
TRINITY_DN5987_c0_g2_i1	p2	(CT)8	16	1714	1729	GTTGGGCGTTGGTGTTTCTC	59.97	20	GGGCCTGTGATGATTCCACA	60.034	20	157	1622	1778	TGGGCTCAGCATCTGTGAAG	60.036	20	GAGAAACACCAACGCCCAAC	59.97	20	154	1488	1641	ACAAGAGAACACGTCCCGAC	59.968	20	AGCCTGCTGATGTCACTCAC	60.037	20	119	1115	1233
TRINITY_DN5928_c0_g1_i2	p2	(CT)5	10	202	211	ACACATCCCCTCCCTCTCTC	60.032	20	AGATGCTGCGTTGCTGTTTG	60.04	20	220	73	292	ACACATCCCCTCCCTCTCTC	60.032	20	GATGCTGCGTTGCTGTTTGA	60.04	20	219	73	291	CCCCTTTCGGTTTTGTGCAG	59.968	20	AGATGCTGCGTTGCTGTTTG	60.04	20	246	47	292
TRINITY_DN5992_c0_g2_i10	p2	(TC)5	10	17	26	CCGAGGGTATTGTTGGTGCT	60.035	20	AGGCCTCTCCATCGGTAACT	60.032	20	254	392	645	TATTGTTGGTGCTGCGGACT	59.964	20	AGGCCTCTCCATCGGTAACT	60.032	20	247	399	645	CCGAGGGTATTGTTGGTGCT	60.035	20	CAAGCTAGGCCTCTCCATCG	59.967	20	260	392	651
TRINITY_DN5992_c0_g2_i2	p2	(CT)6	12	352	363	AAAGACCCCTCATGACTGCC	59.67	20	CCAGTGCGCCTTAGAGAGAG	59.898	20	132	243	374	AAAGACCCCTCATGACTGCC	59.67	20	TGGATTCCAGTGCGCCTTAG	60.108	20	138	243	380	AGACCCCTCATGACTGCCTA	59.66	20	CCAGTGCGCCTTAGAGAGAG	59.898	20	130	245	374
TRINITY_DN5927_c0_g2_i1	p2	(TC)6	12	197	208	CCCTGCAATTGAACACCAACA	59.588	21	ACAGTTCTTGTTGAGTTGTCCG	59.064	22	169	19	187	CCCTGCAATTGAACACCAACA	59.588	21	CAGTTCTTGTTGAGTTGTCCGA	58.805	22	168	19	186	TCCCTGCAATTGAACACCAAC	59.314	21	ACAGTTCTTGTTGAGTTGTCCG	59.064	22	170	18	187
TRINITY_DN5981_c0_g1_i1	p2	(AG)10	20	3065	3084	GATATTGCTGGCGTGCCTTG	59.97	20	AGGCCCATGTGAGAGGGTAT	60.03	20	261	296	556	AGCTTCATCAAGGGCTGCAT	60.033	20	AGGCCCATGTGAGAGGGTAT	60.03	20	209	348	556	ACCTGTTCACAGCCCAAACA	60.034	20	CAAGGCACGCCAGCAATATC	59.97	20	257	59	315
TRINITY_DN5973_c0_g1_i2	p2	(TC)5	10	1060	1069	CACCAATGACCCAGGTCTCC	60.035	20	CTGCCACTACCAGCACTGAA	59.965	20	155	476	630	CACCAATGACCCAGGTCTCC	60.035	20	GAAATCCGGTCTTCCTGCCA	60.035	20	169	476	644	CACCAATGACCCAGGTCTCC	60.035	20	TGAAATCCGGTCTTCCTGCC	60.035	20	170	476	645
TRINITY_DN5989_c0_g1_i5	p2	(GA)6	12	263	274	AAACCAACACAACGCAGCAA	59.755	20	AGAGAGTGGCTGGTGTTTCG	59.966	20	212	369	580	AAACCAACACAACGCAGCAA	59.755	20	GCGAAGGGTGAAGACTCCAA	59.965	20	157	369	525	AAACCAACACAACGCAGCAA	59.755	20	TGGCTGGTGTTTCGGATGAA	59.89	20	206	369	574
TRINITY_DN5969_c0_g3_i6	p2	(TC)5	10	83	92	CTATCGTACGTGTGAGCCCC	59.97	20	TTGTCCTCTGAGTTGGCGTC	59.966	20	183	16	198	CCTATCGTACGTGTGAGCCC	59.97	20	TTGTCCTCTGAGTTGGCGTC	59.966	20	184	15	198	CCCTATCGTACGTGTGAGCC	59.97	20	TTGTCCTCTGAGTTGGCGTC	59.966	20	185	14	198
TRINITY_DN5931_c0_g1_i1	p2	(CA)6	12	475	486	ACCCTTTCCCAGAACGCATT	59.888	20	TTTTTGGGGATGGGGTCGAG	59.961	20	180	409	588	ACCCTTTCCCAGAACGCATT	59.888	20	GAATGCATGCGTGTGTGTGT	60.04	20	236	409	644	ACCCTTTCCCAGAACGCATT	59.888	20	TGGGATTTTTGGGGATGGGG	59.956	20	185	409	593
TRINITY_DN5931_c0_g1_i1	p2	(CA)6	12	623	634	ACCCTTTCCCAGAACGCATT	59.888	20	TTTTTGGGGATGGGGTCGAG	59.961	20	180	409	588	ACCCTTTCCCAGAACGCATT	59.888	20	GAATGCATGCGTGTGTGTGT	60.04	20	236	409	644	ACCCTTTCCCAGAACGCATT	59.888	20	TGGGATTTTTGGGGATGGGG	59.956	20	185	409	593
TRINITY_DN5982_c0_g1_i4	p2	(AG)14	28	1714	1741	AATACCGTCCCTGCCCAAAG	60.034	20	TGGCCCCTATTGCTCCTTTG	60.033	20	275	1165	1439	GAATACCGTCCCTGCCCAAA	60.035	20	TGGCCCCTATTGCTCCTTTG	60.033	20	276	1164	1439	TCTCTAGGCCACTCCTGCAT	60.032	20	AAAAGGGGCCCGAGTACAAG	59.962	20	128	711	838
TRINITY_DN5975_c0_g1_i3	p2	(CT)12	24	6	29	GACTCTATGCGGGCCTCTTC	59.967	20	CTCACGGCTTCCCTCATCTC	59.896	20	224	316	539	CCAAGACCGAAACTCGTGGA	59.967	20	CTCACGGCTTCCCTCATCTC	59.896	20	180	360	539	ACCGAAACTCGTGGAACCTC	59.967	20	CTCACGGCTTCCCTCATCTC	59.896	20	175	365	539
TRINITY_DN5926_c0_g1_i2	p2	(TC)9	18	1405	1422	GCACATTCAAGCAGGTGCAA	59.968	20	CAGTTGGTGGTGCAAGAAGC	59.969	20	141	697	837	GCACATTCAAGCAGGTGCAA	59.968	20	GCAGTTGGTGGTGCAAGAAG	59.969	20	142	697	838	CTTCTTGCACCACCAACTGC	59.969	20	CTCTGGTCTCCGGTGTAGGA	60.034	20	109	819	927
TRINITY_DN5901_c0_g2_i4	p2	(CT)5	10	266	275	TTGCTGGCTTCAATAGGGGG	60.033	20	TTCACACCGTCGGTTACCTG	59.968	20	270	1770	2039	GTCCAATTCGTCTTCCCCGT	60.037	20	TTCACACCGTCGGTTACCTG	59.968	20	242	1798	2039	ACTCCACTGCATTTCCGGAG	60.036	20	GGTGGATGTGGGGAAGACTG	60.035	20	266	111	376
TRINITY_DN5901_c0_g2_i4	p2	(CT)5	10	484	493	TTGCTGGCTTCAATAGGGGG	60.033	20	TTCACACCGTCGGTTACCTG	59.968	20	270	1770	2039	GTCCAATTCGTCTTCCCCGT	60.037	20	TTCACACCGTCGGTTACCTG	59.968	20	242	1798	2039	ACTCCACTGCATTTCCGGAG	60.036	20	GGTGGATGTGGGGAAGACTG	60.035	20	266	111	376
TRINITY_DN5929_c0_g3_i1	p2	(TC)8	16	303	318	TCTTTTCCGGTCCTCCAACG	59.966	20	CGGAGAATTAGCAGCGCCTA	59.968	20	136	1153	1288	AGCCTCGAGAAATGCACGAA	60.037	20	TGATTCCTCCTTCGATCGCG	59.969	20	204	1472	1675	AAGCCTCGAGAAATGCACGA	60.037	20	TGATTCCTCCTTCGATCGCG	59.969	20	205	1471	1675
TRINITY_DN5929_c0_g3_i1	p2	(TC)7	14	2444	2457	TCTTTTCCGGTCCTCCAACG	59.966	20	CGGAGAATTAGCAGCGCCTA	59.968	20	136	1153	1288	AGCCTCGAGAAATGCACGAA	60.037	20	TGATTCCTCCTTCGATCGCG	59.969	20	204	1472	1675	AAGCCTCGAGAAATGCACGA	60.037	20	TGATTCCTCCTTCGATCGCG	59.969	20	205	1471	1675
TRINITY_DN5929_c0_g4_i3	p2	(TC)8	16	85	100	CGGGAAGAAACCAGCTCCAT	60.035	20	ACAAATCCTCACGAGCAGGG	60.036	20	202	266	467	TGGTGGTCGAATTCCAGTCG	60.038	20	ACAAATCCTCACGAGCAGGG	60.036	20	230	238	467	GGGGAAGTGGTGGTCGAATT	59.962	20	ACAAATCCTCACGAGCAGGG	60.036	20	237	231	467
TRINITY_DN5958_c1_g1_i1	p2	(AG)10	20	566	585	ACCCACTAGCGATGAACGTG	60.109	20	AATCCCATCGGTGACCACAC	60.035	20	237	367	603	ACCCACTAGCGATGAACGTG	60.109	20	CAATCCCATCGGTGACCACA	60.036	20	238	367	604	TACGCAACCCACTAGCGATG	60.179	20	AATCCCATCGGTGACCACAC	60.035	20	243	361	603
TRINITY_DN5954_c0_g1_i2	p2	(TA)5	10	1516	1525	ACTCGCAAAGGCTTACGTCA	59.967	20	TTCGTGGGCCAAGTAAGCAT	59.962	20	273	1456	1728	ATGCTTACTTGGCCCACGAA	59.962	20	GACAATGGCCTCCCTGTTCA	59.962	20	266	1709	1974	GCGGACTCTGAACTTCTGCT	60.038	20	CATGTAAAACCCCAGCCCCT	59.959	20	132	2588	2719
TRINITY_DN5996_c0_g2_i1	p2	(CT)5	10	58	67	AGACCTCTGAGTCGGATGCT	60.034	20	CAAAAGCTTGCACCTCCCAC	59.967	20	107	397	503	GTGGGAGGTGCAAGCTTTTG	59.967	20	AGCTCTTCCGCCGTAACAAA	59.966	20	100	484	583	GTGGGAGGTGCAAGCTTTTG	59.967	20	AAGCTCTTCCGCCGTAACAA	59.966	20	101	484	584
TRINITY_DN5968_c0_g2_i1	p2	(TG)10	20	1012	1031	AGGGCTAGTGTGTTTGAGGC	59.963	20	TTGCTCGGTCATTGCAGCTA	60.036	20	100	281	380	AGGGCTAGTGTGTTTGAGGC	59.963	20	TTGCTTTGCTCGGTCATTGC	60.039	20	105	281	385	GGGGTAGCAACAGGAGATCG	59.895	20	TTCCTTGCGGAGGTAAACCC	59.963	20	114	633	746
TRINITY_DN33860_c0_g1_i1	p2	(AG)5	10	302	311	CGCCTTGGAGGAACTTGAGT	59.965	20	CAGTGATGCTGGTGACCACT	59.964	20	150	328	477	CGCCTTGGAGGAACTTGAGT	59.965	20	TGCAGCAGGATTGGCTGTAA	59.962	20	173	328	500	CAGAGGTGAGGTCGGTGAAC	60.038	20	ACTCAAGTTCCTCCAAGGCG	59.965	20	209	139	347
TRINITY_DN33808_c0_g1_i1	p2	(GA)6	12	81	92	CAAGGTCTCGAGCACCCATT	60.036	20	AAAGGGGCCTGATTCTCAGC	60.034	20	132	712	843	CTCAGAAAAGCTGGCCTCCA	59.963	20	AAAGGGGCCTGATTCTCAGC	60.034	20	161	683	843	GGTGTTCCCAATTCCGACCT	59.962	20	AATGGGTGCTCGAGACCTTG	60.036	20	241	491	731
TRINITY_DN33899_c0_g1_i1	p2	(CA)7	14	77	90	CACGCACAAACAGGATCACG	60.111	20	GAAAACCCCATACCCTCCGG	60.107	20	104	56	159	CACGCACAAACAGGATCACG	60.111	20	AAACCCCATACCCTCCGGAT	60.328	20	102	56	157	GCACAAACAGGATCACGCAC	60.386	20	GAAAACCCCATACCCTCCGG	60.107	20	101	59	159
TRINITY_DN33836_c0_g1_i1	p2	(CA)5	10	184	193	TACCTCTCACATGCGCACAG	60.109	20	GCACGTGTGTTTGTGTGTGT	60.11	20	154	50	203	TACCTCTCACATGCGCACAG	60.109	20	GTGCACGTGTGTTTGTGTGT	60.11	20	156	50	205	CTACCTCTCACATGCGCACA	60.109	20	GCACGTGTGTTTGTGTGTGT	60.11	20	155	49	203
TRINITY_DN33854_c0_g1_i1	p2	(AT)5	10	220	229	CCTTCCTCCACCAAACCTCC	59.962	20	TGAGCCAACCAGGAAAGCAT	59.887	20	100	6	105	CCTTCCTCCACCAAACCTCC	59.962	20	ATGAGCCAACCAGGAAAGCA	59.887	20	101	6	106	CCTTCCTCCACCAAACCTCC	59.962	20	CGAGGGCTAGTGTATGAGCC	59.684	20	114	6	119
TRINITY_DN40988_c0_g1_i1	p2	(TC)10	20	6	25	ATCGCGCAATCATCTCGTCA	60.249	20	TCTCGAATGTTGGTGGTGCA	59.892	20	174	88	261	ATCGCGCAATCATCTCGTCA	60.249	20	ACCTGACACCTCCTTCTCGA	59.887	20	188	88	275	ATCGCGCAATCATCTCGTCA	60.249	20	TCGAATGTTGGTGGTGCAGT	60.179	20	172	88	259
TRINITY_DN40965_c0_g1_i1	p2	(AT)5	10	301	310	TTGGACCTTCTGCTGTCTGC	60.25	20	TTAGGGCCATTGTGTGCGAA	60.251	20	101	197	297	TCTACCGGGAGTGGCATACT	59.739	20	TTAGGGCCATTGTGTGCGAA	60.251	20	123	175	297	CCTCTACCGGGAGTGGCATA	60.469	20	TTAGGGCCATTGTGTGCGAA	60.251	20	125	173	297
TRINITY_DN40912_c0_g1_i1	p2	(TA)5	10	225	234	GGTGAGAAAACCTTTGCATTTAGGT	60.221	25	GCAAATGGCCACCGACCTAT	60.752	20	136	115	250	TGTAACAGTTAATGGTCTGCAGA	57.778	23	GCAAATGGCCACCGACCTAT	60.752	20	170	81	250	GGTGAGAAAACCTTTGCATTTAGG	58.77	24	GCAAATGGCCACCGACCTAT	60.752	20	136	115	250
TRINITY_DN39126_c0_g1_i1	p2	(GT)6	12	241	252	TCCCCCTAACACTCAGCTACT	59.638	21	ACCCTCTAAGGCGTTTGCAA	59.89	20	116	68	183	TCCCCCTAACACTCAGCTACT	59.638	21	ATCAAGCACCCTCTAAGGCG	59.821	20	123	68	190	TCCCCCTAACACTCAGCTACT	59.638	21	ACACACACACGGACACACAA	60.321	20	182	68	249
TRINITY_DN39170_c0_g1_i1	p2	(AT)5	10	326	335	CCACCCCCTCAAAAACATGC	59.679	20	TGCCTTGGATGTAAATGGGT	57.082	20	210	112	321	CCACCCCCTCAAAAACATGC	59.679	20	TTGCCTTGGATGTAAATGGGT	57.817	21	211	112	322	CCACCCCCTCAAAAACATGC	59.679	20	TTTGCCTTGGATGTAAATGGGT	58.484	22	212	112	323
TRINITY_DN39163_c0_g1_i1	p2	(TG)7	14	274	287	TCTGGCTATCTCACCGGTCA	60.034	20	ATCCAGCACACACACACACA	60.107	20	253	40	292	GCTATCTCACCGGTCACTGG	59.897	20	ATCCAGCACACACACACACA	60.107	20	249	44	292	GGCTATCTCACCGGTCACTG	59.897	20	ATCCAGCACACACACACACA	60.107	20	250	43	292
TRINITY_DN39190_c0_g1_i1	p2	(AG)6	12	212	223	CGCACTTCCCTCGCACAATA	60.739	20	ACCAGGATGACTTCATTGTGCT	59.959	22	162	19	180	AAAGCAGTCGTTCCGCACTT	60.814	20	ACCAGGATGACTTCATTGTGCT	59.959	22	175	6	180	GAGAAAGCAGTCGTTCCGCA	60.944	20	ACCAGGATGACTTCATTGTGCT	59.959	22	178	3	180
TRINITY_DN39115_c0_g1_i1	p2	(GA)6	12	384	395	CCATGGCGGATTTCTCACCT	60.107	20	AAATGGAGCGTGGTGGTGAT	59.962	20	147	181	327	TCCATGGCGGATTTCTCACC	60.107	20	AAATGGAGCGTGGTGGTGAT	59.962	20	148	180	327	AGCACAAATGGCGTCAATCG	59.831	20	AAATGGAGCGTGGTGGTGAT	59.962	20	217	111	327
TRINITY_DN24149_c0_g1_i4	p2	(GA)6	12	221	232	TCGGAGAGAATGGAGGAGCA	60.033	20	AGGGAAAACCCAGTGGCAAA	60.032	20	240	1756	1995	TCGGAGAGAATGGAGGAGCA	60.033	20	AAGGGAAAACCCAGTGGCAA	60.032	20	241	1756	1996	TCGGAGAGAATGGAGGAGCA	60.033	20	AAAGGGAAAACCCAGTGGCA	60.032	20	242	1756	1997
TRINITY_DN24149_c0_g2_i1	p2	(AG)5	10	415	424	GCGGTATAAGCTCGCTCCTT	59.968	20	TTTCCTTCGCCATCACGTCA	59.966	20	175	124	298	AACACGTGACCAGCCTTAGG	59.965	20	TTTCCTTCGCCATCACGTCA	59.966	20	247	52	298	CCTTTTGGGAGAGCTCGTGT	59.965	20	TTTCCTTCGCCATCACGTCA	59.966	20	130	169	298
TRINITY_DN24191_c0_g1_i1	p2	(CT)10	20	24	43	TCTCTCACACACAGACACGC	59.969	20	AGAGGGATGGAAGGGCAGAT	60.029	20	121	38	158	ATCTGCCCTTCCATCCCTCT	60.029	20	GAACAGTTCTCTTGCGCGTG	60.111	20	177	139	315	TCTCTCACACACAGACACGC	59.969	20	GATGGAAGGGCAGATGAGGG	59.89	20	116	38	153
TRINITY_DN24102_c0_g1_i7	p2	(AC)6	12	80	91	TCGCATGCGGGTTCAAGATA	59.823	20	CTGAGTGGTTCATCTCGGGG	59.823	20	147	225	371	TATCGCATGCGGGTTCAAGA	59.823	20	CTGAGTGGTTCATCTCGGGG	59.823	20	149	223	371	TCGCATGCGGGTTCAAGATA	59.823	20	TGGTTCCGTGAGCGTTCTTT	60.179	20	118	225	342
TRINITY_DN24102_c0_g1_i7	p2	(TA)5	10	208	217	TCGCATGCGGGTTCAAGATA	59.823	20	CTGAGTGGTTCATCTCGGGG	59.823	20	147	225	371	TATCGCATGCGGGTTCAAGA	59.823	20	CTGAGTGGTTCATCTCGGGG	59.823	20	149	223	371	TCGCATGCGGGTTCAAGATA	59.823	20	TGGTTCCGTGAGCGTTCTTT	60.179	20	118	225	342
TRINITY_DN24102_c0_g3_i1	p2	(TA)5	10	287	296	CGGGTGTGGTTTTTGGCAAT	59.894	20	TGGGTTGGAACTCGTTCTCG	59.967	20	173	335	507	ACAACAACGAGGGTCAGTCC	59.894	20	TGGGTTGGAACTCGTTCTCG	59.967	20	280	228	507	TGGGACTCGAGCTATCCACA	60.034	20	ATTGCCAAAAACCACACCCG	59.894	20	208	147	354
TRINITY_DN24159_c0_g1_i2	p2	(AC)5	10	42	51	GACCCGACATTGCTTTGAGC	59.831	20	AAATGGCCTTCGGTCGACAT	60.035	20	196	609	804	GACCCGACATTGCTTTGAGC	59.831	20	TGGCCTTCGGTCGACATAAC	60.109	20	193	609	801	GACCCGACATTGCTTTGAGC	59.831	20	GAGCTCAGCTGTGGCAAATG	59.829	20	211	609	819
TRINITY_DN24112_c0_g1_i1	p2	(TC)5	10	145	154	CCCACCTCCAAGTCCACTTC	59.963	20	GTGCCTCTGTCGTCACTTGA	59.968	20	151	211	361	CCCACCTCCAAGTCCACTTC	59.963	20	TTCACTCCAGCGGATGACAC	60.037	20	113	211	323	ACCTCCCTCATTTCTCCGGA	59.957	20	GTGCCTCTGTCGTCACTTGA	59.968	20	118	244	361
TRINITY_DN12438_c0_g1_i4	p2	(TG)5	10	689	698	AAACGCAGAGGACAGGCTAG	59.752	20	ATTATACTCCTGCGCCACCG	59.966	20	180	365	544	CTAAACGCAGAGGACAGGCT	59.752	20	ATTATACTCCTGCGCCACCG	59.966	20	182	363	544	AGCCTAAACGCAGAGGACAG	59.752	20	ATTATACTCCTGCGCCACCG	59.966	20	185	360	544
TRINITY_DN12438_c0_g1_i1	p2	(TA)8	16	31	46	TAACAGATGCTGTCGCTGCA	60.037	20	ACACTACTGAGTAGAAGCAGCAC	60.057	23	194	111	304	TAACAGATGCTGTCGCTGCA	60.037	20	CACTACTGAGTAGAAGCAGCACA	60.057	23	193	111	303	TAACAGATGCTGTCGCTGCA	60.037	20	CACACTACTGAGTAGAAGCAGCA	60.057	23	195	111	305
TRINITY_DN12461_c0_g1_i4	p2	(CA)12	24	3	26	CTTTCAGGCGAACAACCAGC	60.04	20	GCGCATCAACCGAAGAAGTC	59.905	20	153	82	234	CAGCATGACGGGGATCAACT	60.108	20	GCGCATCAACCGAAGAAGTC	59.905	20	137	98	234	CTTTCAGGCGAACAACCAGC	60.04	20	TATAGATGTCACGGCCGGGA	60.179	20	234	82	315
TRINITY_DN12403_c1_g1_i1	p2	(TA)7	14	804	817	GCAGGACATCGTTTCCGTTG	59.834	20	AATGCTGCCTGACCTTCTGA	59.305	20	133	380	512	TGCAGGACATCGTTTCCGTT	60.25	20	AATGCTGCCTGACCTTCTGA	59.305	20	134	379	512	TTGCAGGACATCGTTTCCGT	60.25	20	AATGCTGCCTGACCTTCTGA	59.305	20	135	378	512
TRINITY_DN12492_c0_g1_i1	p2	(GA)5	10	964	973	ATTTGCTTCGAGACCCTGCA	59.963	20	TTGGACTGGGTTGGGCTTTT	60.032	20	116	507	622	GCCATCCTAGCCCTTGTCTC	59.892	20	TTGGACTGGGTTGGGCTTTT	60.032	20	276	347	622	AAAAGCCCAACCCAGTCCAA	60.032	20	GTTTACTACTCCGCCACCCC	60.108	20	279	603	881
TRINITY_DN12467_c0_g1_i1	p2	(TA)5	10	2092	2101	TCGACTGGTGAGACTGTTGC	59.968	20	TGCTGATGCTTCTCTGCACA	59.964	20	149	1111	1259	CGACTGGTGAGACTGTTGCT	59.967	20	TGCTGATGCTTCTCTGCACA	59.964	20	148	1112	1259	TGACTCGACAATTGGGACCG	60.038	20	GCAACAGTCTCACCAGTCGA	59.968	20	222	909	1130
TRINITY_DN12467_c0_g1_i4	p2	(CT)6	12	148	159	TTTGCTGCAGTTTCTTCGCC	59.969	20	GATTCTTTCTGGGGTGCGGA	60.035	20	190	39	228	TCGACTGGTGAGACTGTTGC	59.968	20	TGCTGATGCTTCTCTGCACA	59.964	20	149	767	915	CGACTGGTGAGACTGTTGCT	59.967	20	TGCTGATGCTTCTCTGCACA	59.964	20	148	768	915
TRINITY_DN12467_c0_g1_i4	p2	(TA)5	10	1748	1757	TTTGCTGCAGTTTCTTCGCC	59.969	20	GATTCTTTCTGGGGTGCGGA	60.035	20	190	39	228	TCGACTGGTGAGACTGTTGC	59.968	20	TGCTGATGCTTCTCTGCACA	59.964	20	149	767	915	CGACTGGTGAGACTGTTGCT	59.967	20	TGCTGATGCTTCTCTGCACA	59.964	20	148	768	915
TRINITY_DN12467_c1_g2_i1	p2	(AG)5	10	87	96	GCTGCTTCGTGTTGTGTCTG	60.042	20	TTGCCGGAAGAAATCCCCTC	60.034	20	252	217	468	GAGGGGATTTCTTCCGGCAA	60.034	20	AGTTCCGCCCGTGATACATC	59.896	20	247	449	695	TCATCGATGGCCTTCTTCGG	59.895	20	TTGCCGGAAGAAATCCCCTC	60.034	20	195	274	468
TRINITY_DN12453_c0_g2_i2	p2	(AG)7	14	25	38	TTGTGGAGCCCTGATGGTTC	59.962	20	CATGCGCATCAATCTCCAGC	60.04	20	118	1315	1432	GTGGAGCCCTGATGGTTCTC	60.107	20	CATGCGCATCAATCTCCAGC	60.04	20	116	1317	1432	GCTTGTGGAGGATGGAAGCT	60.035	20	CCATAGGAGGCAAGCGAACT	59.821	20	273	324	596
TRINITY_DN12484_c1_g1_i1	p2	(CT)11	22	39	60	AGGATGATTTGGCTGCTGCT	60.033	20	AGTCTGTGCGTTGGAGACTG	59.967	20	194	817	1010	TTGAGCTGGGGTGTTGTTGT	60.034	20	AGTCTGTGCGTTGGAGACTG	59.967	20	215	796	1010	TGCTTGTGGCTCGGAGATTT	59.963	20	AGCAGCAGCCAAATCATCCT	60.033	20	253	584	836
TRINITY_DN12462_c0_g1_i1	p2	(AC)5	10	41	50	CAGCAAAGCATCATCGTCCG	59.973	20	GTTTTGGCAGGCCCGTAAAG	60.039	20	142	312	453	CTTTACGGGCCTGCCAAAAC	60.039	20	GCGCAAACCGAACAATGACT	60.04	20	224	434	657	TGTTTCGACCTGCCAACCTT	60.107	20	TCGGGATCTTGCCAGCAAAT	60.034	20	161	1406	1566
TRINITY_DN12462_c0_g1_i1	p2	(CA)5	10	223	232	CAGCAAAGCATCATCGTCCG	59.973	20	GTTTTGGCAGGCCCGTAAAG	60.039	20	142	312	453	CTTTACGGGCCTGCCAAAAC	60.039	20	GCGCAAACCGAACAATGACT	60.04	20	224	434	657	TGTTTCGACCTGCCAACCTT	60.107	20	TCGGGATCTTGCCAGCAAAT	60.034	20	161	1406	1566
TRINITY_DN12462_c0_g1_i1	p2	(TG)5	10	1978	1987	CAGCAAAGCATCATCGTCCG	59.973	20	GTTTTGGCAGGCCCGTAAAG	60.039	20	142	312	453	CTTTACGGGCCTGCCAAAAC	60.039	20	GCGCAAACCGAACAATGACT	60.04	20	224	434	657	TGTTTCGACCTGCCAACCTT	60.107	20	TCGGGATCTTGCCAGCAAAT	60.034	20	161	1406	1566
TRINITY_DN12464_c0_g1_i2	p2	(TC)9	18	68	85	TCTCGGGTTCTCCTCACGAT	60.034	20	TCCGCCGTAGTTGCCATATC	59.967	20	251	319	569	TCTCGGGTTCTCCTCACGAT	60.034	20	GATCCGCCGTAGTTGCCATA	59.967	20	253	319	571	TGGCTGCTTCGGAAAACTCT	59.891	20	TCCGCCGTAGTTGCCATATC	59.967	20	170	400	569
TRINITY_DN12409_c0_g1_i1	p2	(AG)6	12	129	140	CTCCTCCGCCATCATCTTCC	59.965	20	GGGATGGTTGTGGTGGTTCT	59.888	20	200	38	237	CCTCCTCCGCCATCATCTTC	59.965	20	GGGATGGTTGTGGTGGTTCT	59.888	20	201	37	237	ACAACATCAGCCTCAGACCG	60.037	20	GGGATGGTTGTGGTGGTTCT	59.888	20	226	12	237
TRINITY_DN12407_c0_g1_i3	p2	(TG)10	20	96	115	AGCGCATGGGTCAAGAATGA	60.035	20	ATGCGTTGCACAAAGCTGAG	60.04	20	255	239	493	AGCGCATGGGTCAAGAATGA	60.035	20	CGATTGTGGGTGCTGTGTTG	60.04	20	219	239	457	AGCGCATGGGTCAAGAATGA	60.035	20	GATGCGTTGCACAAAGCTGA	60.04	20	256	239	494
TRINITY_DN12460_c0_g2_i1	p2	(TG)12	24	90	113	GCGGATTGATGCCAATGCTT	59.896	20	CAATGTCCTGCGCACAACAA	59.969	20	206	159	364	GCGGATTGATGCCAATGCTT	59.896	20	GGATTGGATGAGTTGGGGCA	60.033	20	239	159	397	AAACGCCTGCACTAACATGC	59.759	20	AAGCATTGGCATCAATCCGC	59.896	20	113	66	178
TRINITY_DN12449_c0_g1_i2	p2	(CT)5	10	161	170	TCGTCCGTGGAGTTGAAGTG	59.968	20	CACGACATAGGAGACGACGG	59.972	20	191	403	593	AAGTGTAAGTTGCCGAGCGA	59.967	20	CACGACATAGGAGACGACGG	59.972	20	176	418	593	TCGTCCGTGGAGTTGAAGTG	59.968	20	GCACCGCTCTGATTTTCGTC	59.905	20	136	403	538
TRINITY_DN12436_c0_g1_i1	p2	(TA)5	10	123	132	AAGCCTCAGATGCCTGGTTC	60.035	20	ACGACGTTTACAGCTTCCGT	59.969	20	239	305	543	AAGCCTCAGATGCCTGGTTC	60.035	20	TGCAAACCGAACCTCCTCTC	59.965	20	178	305	482	GAGAGGAGGTTCGGTTTGCA	59.965	20	GCACAGAGAGCTGCCTAACA	60.037	20	155	463	617
TRINITY_DN12406_c0_g1_i1	p2	(CG)6	12	906	917	TTGGCACTTCATGAGCTCGT	59.965	20	GGCTTGGAGAGGTTGAGCTT	59.963	20	120	597	716	TCAACCACGCTGTACTCGAC	60.04	20	GGCTTGGAGAGGTTGAGCTT	59.963	20	151	566	716	CGGAGAGCTACTTCGGGAAC	59.899	20	TGTGGGATTGGATGGCAGTC	60.034	20	120	989	1108
TRINITY_DN12441_c0_g1_i1	p2	(AG)7	14	2175	2188	GTGAGTTGCAAAAGGGCCTG	59.967	20	CAGCACTTCCAGAACCGAGT	59.966	20	265	95	359	TTGGGCCGGGGTAATTTCTC	60.034	20	GAGAGAAGGCCGACACAACA	59.966	20	188	1571	1758	GAAGATTTGGGCCGGGGTAA	60.034	20	GAGAGAAGGCCGACACAACA	59.966	20	194	1565	1758
TRINITY_DN12470_c0_g1_i3	p2	(TC)5	10	1	10	GCACCAAAGGGAGCCAAAAG	59.966	20	CAGCAAAGTTCGCCCGAAAA	59.97	20	139	289	427	TGCTCGAGGGTAGGTTCAGA	59.961	20	CAGCAAAGTTCGCCCGAAAA	59.97	20	234	194	427	GGGCAGCAGTGGAGTTTTTG	59.967	20	TCTGAACCTACCCTCGAGCA	59.961	20	170	44	213
TRINITY_DN12470_c0_g1_i4	p2	(TC)5	10	1	10	GCACCAAAGGGAGCCAAAAG	59.966	20	CAGCAAAGTTCGCCCGAAAA	59.97	20	139	289	427	TTTTCGGGCGAACTTTGCTG	59.97	20	CAAGCCAGGCATACCAGTGA	60.035	20	178	408	585	TGCTCGAGGGTAGGTTCAGA	59.961	20	CAGCAAAGTTCGCCCGAAAA	59.97	20	234	194	427
TRINITY_DN12439_c0_g1_i2	p2	(CA)5	10	39	48	GCCCTTTGAATCCCCATCCA	60.032	20	GCAGAGCCGAAGTAGGGATC	59.967	20	249	55	303	TGGCCCTTTGAATCCCCATC	60.032	20	GCAGAGCCGAAGTAGGGATC	59.967	20	251	53	303	GTGAAGCCTCTCAGCCCTTT	59.963	20	CCACAGCAACAGATGACCCT	59.963	20	121	1059	1179
TRINITY_DN12439_c0_g1_i2	p2	(TC)6	12	168	179	GCCCTTTGAATCCCCATCCA	60.032	20	GCAGAGCCGAAGTAGGGATC	59.967	20	249	55	303	TGGCCCTTTGAATCCCCATC	60.032	20	GCAGAGCCGAAGTAGGGATC	59.967	20	251	53	303	GTGAAGCCTCTCAGCCCTTT	59.963	20	CCACAGCAACAGATGACCCT	59.963	20	121	1059	1179
TRINITY_DN12439_c0_g1_i1	p2	(CA)5	10	39	48	GCCCTTTGAATCCCCATCCA	60.032	20	GCAGAGCCGAAGTAGGGATC	59.967	20	249	55	303	TGGCCCTTTGAATCCCCATC	60.032	20	GCAGAGCCGAAGTAGGGATC	59.967	20	251	53	303	GTGAAGCCTCTCAGCCCTTT	59.963	20	CCACAGCAACAGATGACCCT	59.963	20	121	1059	1179
TRINITY_DN12439_c0_g1_i1	p2	(TC)6	12	168	179	GCCCTTTGAATCCCCATCCA	60.032	20	GCAGAGCCGAAGTAGGGATC	59.967	20	249	55	303	TGGCCCTTTGAATCCCCATC	60.032	20	GCAGAGCCGAAGTAGGGATC	59.967	20	251	53	303	GTGAAGCCTCTCAGCCCTTT	59.963	20	CCACAGCAACAGATGACCCT	59.963	20	121	1059	1179
TRINITY_DN12439_c0_g1_i1	p2	(TC)5	10	1287	1296	GCCCTTTGAATCCCCATCCA	60.032	20	GCAGAGCCGAAGTAGGGATC	59.967	20	249	55	303	TGGCCCTTTGAATCCCCATC	60.032	20	GCAGAGCCGAAGTAGGGATC	59.967	20	251	53	303	GTGAAGCCTCTCAGCCCTTT	59.963	20	CCACAGCAACAGATGACCCT	59.963	20	121	1059	1179
TRINITY_DN12417_c0_g1_i1	p2	(TC)6	12	85	96	GAGACCCATTTCCCGCTGAA	60.035	20	CAGCTTCTTGACGTCGTCCT	60.039	20	176	200	375	ACTCACAGACGCCGAAACTT	59.896	20	TTCAGCGGGAAATGGGTCTC	60.035	20	114	106	219	AACTCACAGACGCCGAAACT	59.896	20	TTCAGCGGGAAATGGGTCTC	60.035	20	115	105	219
TRINITY_DN12451_c0_g1_i1	p2	(AG)7	14	480	493	GACGGTGGTGGGCTGAATAA	60.036	20	GAAGGGATCCATCGTCCGAC	59.968	20	122	685	806	GACGGTGGTGGGCTGAATAA	60.036	20	ATCGTCCGACGTCGTTTCAA	60.04	20	112	685	796	CGACGGAGGACAGAGAGAGA	60.108	20	TTATTCAGCCCACCACCGTC	60.036	20	237	468	704
TRINITY_DN12446_c0_g1_i1	p2	(GA)6	12	2252	2263	GCGGTTGTTTCTCGTTGCTT	59.971	20	GGAGAAACCTGCCGGTGTTA	59.964	20	134	1444	1577	ATACTCGTATTCGCCAGCGG	60.039	20	ACGGAATTTGCTAGCCGACA	60.037	20	178	1000	1177	TGGCTTTCACGTAATCGGCT	60.037	20	CCGCTGGCGAATACGAGTAT	60.039	20	261	759	1019
TRINITY_DN18608_c0_g1_i2	p2	(AG)7	14	76	89	CCGACGATAAGTCCGCGTTA	59.972	20	AATGACACCACAACGCAACG	59.971	20	185	52	236	CCGACGATAAGTCCGCGTTA	59.972	20	CTCTAGCCAATCGTGCCCAT	59.893	20	265	52	316	CCGACGATAAGTCCGCGTTA	59.972	20	AACCTCTAGCCAATCGTGCC	60.108	20	268	52	319
TRINITY_DN18605_c0_g1_i1	p2	(AG)5	10	1910	1919	AGTGGCGAGAGGAGAGGAAT	60.033	20	TTCCAATGGCGGGTCTACAC	60.036	20	233	1791	2023	AGTGGCGAGAGGAGAGGAAT	60.033	20	GTTCCAATGGCGGGTCTACA	60.036	20	234	1791	2024	AGTGGCGAGAGGAGAGGAAT	60.033	20	TGTTCCAATGGCGGGTCTAC	60.036	20	235	1791	2025
TRINITY_DN18603_c0_g1_i1	p2	(AC)7	14	159	172	CAGATTTGGAGGGCGGAACT	60.035	20	TACCGTCAGCCCTCTATGCT	60.106	20	146	263	408	TCACCAGCGGCATCAGATTT	60.035	20	TACCGTCAGCCCTCTATGCT	60.106	20	159	250	408	TCAGATTTGGAGGGCGGAAC	60.035	20	TACCGTCAGCCCTCTATGCT	60.106	20	147	262	408
TRINITY_DN18607_c0_g1_i1	p2	(TC)5	10	59	68	TTGTCATCTCTTCCACCGGC	60.036	20	GGGTTAGAAATTCGCAGCGG	59.623	20	156	14	169	CTCCCCCATCTGTAATGCCC	59.889	20	GGGTTAGAAATTCGCAGCGG	59.623	20	105	65	169	CCTCTGCTCAACCCAGGTTT	59.889	20	GGGTTAGAAATTCGCAGCGG	59.623	20	137	33	169
TRINITY_DN18653_c0_g1_i1	p2	(AG)9	18	22	39	TCCGACCACTCATGCTTTGG	60.322	20	GCCGAAAAATCTATGTGGGCC	59.933	21	189	169	357	ACCACTCATGCTTTGGTCCG	60.606	20	GCCGAAAAATCTATGTGGGCC	59.933	21	185	173	357	CCGACCACTCATGCTTTGGT	60.606	20	GCCGAAAAATCTATGTGGGCC	59.933	21	188	170	357
TRINITY_DN18630_c0_g1_i1	p2	(GA)5	10	128	137	TGCAAAAGCTGTTCGAACCA	58.901	20	CCCTCTGTCCACGCATCATT	60.108	20	269	300	568	TCTTGTCGGCTCACAAAAGGT	60.134	21	TGGACTTGCTTTCGAGCAGT	59.893	20	147	95	241	TCTTGTCGGCTCACAAAAGGT	60.134	21	TGTGGACTTGCTTTCGAGCA	60.179	20	149	95	243
TRINITY_DN18647_c0_g1_i1	p2	(TA)8	16	1215	1230	CAGGGATCGCCACATATCCC	60.036	20	CTCCCCTGGACGCTTTGATT	60.035	20	107	1320	1426	CAGGGATCGCCACATATCCC	60.036	20	CTTTTCTCCCCTGGACGCTT	59.963	20	112	1320	1431	CAGGGATCGCCACATATCCC	60.036	20	TTTCTCCCCTGGACGCTTTG	60.251	20	110	1320	1429
TRINITY_DN18647_c1_g1_i1	p2	(AG)7	14	803	816	GGCTTAGTAGGGATCGCCAC	59.966	20	CTCTTCTTCCCCCGCCATTT	60.034	20	116	233	348	GGCTTAGTAGGGATCGCCAC	59.966	20	GGCGTTGCTCTGTACTTCCT	60.037	20	143	233	375	GGCTTAGTAGGGATCGCCAC	59.966	20	GTCGGAGCTCTTCTCTTCGG	59.9	20	185	233	417
TRINITY_DN18601_c0_g1_i1	p2	(AT)5	10	214	223	TCAGTCTTGGCGGCAGATTT	59.963	20	TCATCAACCTCACCAACGGG	59.964	20	277	324	600	AGCCAGTAGACACGCTTGAC	60.038	20	AAATCTGCCGCCAAGACTGA	59.963	20	107	237	343	GGCAGGCCCAGTCCTAAAAT	60.033	20	CGCGTCTGATCTTTGCATCG	60.044	20	103	263	365
TRINITY_DN12520_c0_g1_i1	p2	(TA)11	22	557	578	TCACAAGCCGACCTCCTTTC	59.965	20	GTCTCCTGCCTCATGCTTGT	60.036	20	153	350	502	CTGTAGGTGGCCAGTCAAGG	60.036	20	GTCTCCTGCCTCATGCTTGT	60.036	20	113	390	502	CCTGTAGGTGGCCAGTCAAG	60.036	20	GTCTCCTGCCTCATGCTTGT	60.036	20	114	389	502
TRINITY_DN12592_c0_g1_i2	p2	(TA)5	10	270	279	CCACTCATAAACTTGGCGCG	59.903	20	ATATGGGTTGCCTTGTCGGG	60.107	20	234	197	430	CCACTCATAAACTTGGCGCG	59.903	20	TTCCGTCAATCCACCACCAC	60.251	20	128	197	324	GTGGTGGTGGATTGACGGAA	60.251	20	ATATGGGTTGCCTTGTCGGG	60.107	20	126	305	430
TRINITY_DN12524_c0_g1_i3	p2	(CT)13	26	1	26	CCCCTTCATTCTTCTACGACCA	59.5	22	TGGACCGGAAGCCGTTATTT	59.674	20	276	26	301	CCCCTTCATTCTTCTACGACCA	59.5	22	TTAATGGACCGGAAGCCGTT	59.674	20	280	26	305	CCCCTTCATTCTTCTACGACCA	59.5	22	ATGGACCGGAAGCCGTTATT	59.455	20	277	26	302
TRINITY_DN12524_c0_g2_i1	p2	(TC)13	26	101	126	TCTCTCTCTCTCTCACTGTCTGT	59.417	23	AATGGTGGTGGTGCAAGTGA	60.106	20	100	112	211	TCTCTCTCTCTCTCTCACTGTCTG	60.081	24	ATGGTGGTGGTGCAAGTGAA	60.106	20	101	110	210	TCTCTCTCTCTCTCTCACTGTCTG	60.081	24	AATGGTGGTGGTGCAAGTGA	60.106	20	102	110	211
TRINITY_DN12502_c0_g1_i1	p2	(GT)5	10	657	666	CAAGGGAAGCAGGAGAAGGG	60.035	20	CTAAGCTCGGCATCGTAGCA	59.969	20	245	808	1052	CAAGGGAAGCAGGAGAAGGG	60.035	20	TCCAACATGGCCACTCTCAC	59.963	20	213	808	1020	CCATTCTCGAAAAGCTGCCG	59.902	20	CCCTTCTCCTGCTTCCCTTG	60.035	20	217	611	827
TRINITY_DN12519_c0_g1_i3	p2	(CT)5	10	1412	1421	GACTCAAACACACGAACCGC	60.042	20	GCGGAGAGGGTGTTTGAGAA	59.965	20	113	697	809	GCATACTCGCAGCCACAAAG	59.902	20	GCGGAGAGGGTGTTTGAGAA	59.965	20	256	554	809	GCATACTCGCAGCCACAAAG	59.902	20	GCGGTTCGTGTGTTTGAGTC	60.042	20	163	554	716
TRINITY_DN12549_c0_g1_i1	p2	(TC)5	10	15	24	CGCATTTGCAAATCACACGC	59.908	20	GCGGAAATTCCAGAGAACGC	59.903	20	123	90	212	TGCTTTGCCAGTTGAGTTGC	59.897	20	GCGGAAATTCCAGAGAACGC	59.903	20	147	66	212	CGCATTTGCAAATCACACGC	59.908	20	CGGAAATTCCAGAGAACGCG	59.63	20	122	90	211
TRINITY_DN12565_c0_g1_i2	p2	(TG)9	18	2905	2922	GCTCTTGGTGTTTGCTGTGG	59.969	20	GCCGGAAGAAGATACCTCGG	59.968	20	139	2482	2620	ACCGGGATGTGAGGTGGATA	60.032	20	CTTGCTCTCCCCATCAAGCA	60.035	20	109	705	813	TACCGGGATGTGAGGTGGAT	60.032	20	CTTGCTCTCCCCATCAAGCA	60.035	20	110	704	813
TRINITY_DN12544_c0_g1_i1	p2	(GA)7	14	1126	1139	GACTTTGACGGAGAAGGGGG	60.036	20	TCCACCCATTCTCCCTTTGC	59.96	20	176	1015	1190	ACTTCCGGCCATTGGGATTT	59.959	20	TCCACCCATTCTCCCTTTGC	59.96	20	101	1090	1190	TGTTGATGTGGTGGTCCTCG	59.965	20	GAAATCAAGCAGGCCGTCAC	59.831	20	148	696	843
TRINITY_DN12518_c0_g2_i1	p2	(AC)5	10	409	418	TCTCCCGTCTCCGAATCCTT	60.033	20	CTGTGGCATGTTTGAGTGCC	60.039	20	175	57	231	TTCTCCCGTCTCCGAATCCT	60.033	20	CTGTGGCATGTTTGAGTGCC	60.039	20	176	56	231	GGCACTCAAACATGCCACAG	60.039	20	CTCTGGCCACTTTAGGGGTG	60.035	20	223	212	434
TRINITY_DN12587_c0_g1_i1	p2	(GA)6	12	2317	2328	TGGTGGTGAATACTGTCGCC	60.037	20	TGCCTCTACTCCGCTTCTCT	60.034	20	128	2215	2342	TGGTGGTGAATACTGTCGCC	60.037	20	TCTGCCTCTACTCCGCTTCT	60.034	20	130	2215	2344	TGGTGGTGAATACTGTCGCC	60.037	20	TCTCTGCCTCTACTCCGCTT	60.034	20	132	2215	2346
TRINITY_DN12563_c0_g1_i10	p2	(TC)9	18	1990	2007	GGGATCCTGAGCTTGCTGTT	60.035	20	TGAACCTCGGGGCTCTATCA	60.033	20	105	949	1053	TTGGGATCCTGAGCTTGCTG	60.035	20	TGAACCTCGGGGCTCTATCA	60.033	20	107	947	1053	GCCCGGTGAAGAGGAGAAAA	59.964	20	TATCAGGGTGGCTCGTCAGA	60.034	20	108	448	555
TRINITY_DN12563_c0_g2_i1	p2	(GT)5	10	340	349	AGAAGCTCGAAACCTTGGGG	59.963	20	GAGAGGGACAAACGGAGTGG	60.037	20	274	280	553	GCAGAGAAACAAGCCATGCC	60.109	20	CCCCAAGGTTTCGAGCTTCT	59.963	20	145	155	299	GGCAGAGAAACAAGCCATGC	60.109	20	CCCCAAGGTTTCGAGCTTCT	59.963	20	146	154	299
TRINITY_DN12530_c0_g1_i1	p2	(GT)5	10	170	179	ACTCCGGTGGTGTTTGTTGT	60.035	20	ACAACGTCCAACCAATCCCA	59.816	20	186	223	408	ACTCCGGTGGTGTTTGTTGT	60.035	20	AACCCCTCCCCCAAGTCTAA	59.802	20	125	223	347	TACCAAATCCGTGCTGCCAA	60.251	20	ACAACAAACACCACCGGAGT	60.035	20	197	46	242
TRINITY_DN12528_c0_g2_i1	p2	(TG)6	12	215	226	ACTGATGAGGGGAAAATGAGGT	59.078	22	ACACACACACACATTGGGGA	59.743	20	198	29	226	AGGGGAAAATGAGGTATCCACA	58.802	22	ACACACACACACATTGGGGA	59.743	20	191	36	226	GAGGGGAAAATGAGGTATCCACA	59.798	23	ACACACACACACATTGGGGA	59.743	20	192	35	226
TRINITY_DN12538_c1_g2_i1	p2	(GA)5	10	147	156	TCCGTTCTTCTCGACCTCCT	59.962	20	GCGGCTCTTACATGATCCGA	59.968	20	116	681	796	TAACCGCCTCCGAACACTTC	60.038	20	GCGGCTCTTACATGATCCGA	59.968	20	160	637	796	CTCCCCTGCCCTCTGAAAAG	60.035	20	CTCTCTCGGCATTTGGTGGT	60.036	20	113	40	152
TRINITY_DN12574_c0_g1_i2	p2	(AG)8	16	123	138	GGGCTATACGCACCTCTGTC	59.968	20	AGACTGGACTTTGCCATCCG	60.036	20	242	844	1085	GTGGCGAAACAGCGTGAATT	60.04	20	TGACCTCCGGGAGCATTAGA	60.033	20	248	642	889	TGGCGAAACAGCGTGAATTG	60.041	20	TGACCTCCGGGAGCATTAGA	60.033	20	247	643	889
TRINITY_DN12548_c0_g1_i1	p2	(CT)5	10	69	78	CAGGGGAGGATTTGCTCGTT	60.035	20	TCGGAGTTCTCGAATAGCGC	59.971	20	115	732	846	AACAGGGGAGGATTTGCTCG	60.035	20	TCGGAGTTCTCGAATAGCGC	59.971	20	117	730	846	CTCGTTTCCAGGAGGCTTGT	59.965	20	TCGGAGTTCTCGAATAGCGC	59.971	20	101	746	846
TRINITY_DN12575_c0_g1_i1	p2	(TC)5	10	64	73	TTGGCAGGACTAAAGCGAGG	60.036	20	TAGAGGAACACGAAACCGGC	60.038	20	217	361	577	GCCGGTTTCGTGTTCCTCTA	60.038	20	AATGCTATCCGCCGATCCTG	60.037	20	205	558	762	GTGCGTGTGTGTGAATGCAT	60.04	20	CCTCGCTTTAGTCCTGCCAA	60.036	20	230	151	380
TRINITY_DN12575_c0_g2_i3	p2	(TG)5	10	186	195	GGTCGTTTAATTCCGCGCTC	59.974	20	CCGATCTCGAAGCACTCTCC	59.97	20	202	575	776	GGTCGTTTAATTCCGCGCTC	59.974	20	CCCGATCTCGAAGCACTCTC	59.97	20	203	575	777	GGAAGAAGCAGCTCTCCGTT	60.037	20	GAGCGCGGAATTAAACGACC	59.974	20	101	494	594
TRINITY_DN13445_c0_g1_i1	p2	(TG)5	10	267	276	TTGCTTACAGCTTCAGCCCT	59.598	20	TCTGTGAGTGCAGTAAGTCGT	59.046	21	112	224	335	TTGCTTACAGCTTCAGCCCT	59.598	20	AGTCTGTGAGTGCAGTAAGTCG	60.031	22	114	224	337	TTGCTTACAGCTTCAGCCCT	59.598	20	GTCTGTGAGTGCAGTAAGTCGT	60.288	22	113	224	336
TRINITY_DN13419_c0_g1_i2	p2	(GA)10	20	1047	1066	AGCGTTGGTACCAGTCGAAG	60.039	20	AGCTGAAAACCCACACACCA	60.034	20	159	868	1026	AGCGTTGGTACCAGTCGAAG	60.039	20	GCCACCATGTTTAGGGACGA	60.036	20	118	868	985	AGCGTTGGTACCAGTCGAAG	60.039	20	GAGTCGGCGTTGAACACCTA	60.039	20	100	868	967
TRINITY_DN13419_c0_g2_i1	p2	(AG)7	14	40	53	ACAAGGAATCGCACACTCGT	59.966	20	TGTCAAGGGAACGGAGATTCT	58.743	21	193	54	246	GCTCCCATGCTTCCACTCTT	60.035	20	TGTCAAGGGAACGGAGATTCT	58.743	21	168	79	246	ATGCTCCCATGCTTCCACTC	60.107	20	TGTCAAGGGAACGGAGATTCT	58.743	21	170	77	246
TRINITY_DN13459_c0_g1_i1	p2	(CT)10	20	152	171	TAAATTCTCGCCCCGCACTT	60.036	20	GCTGCCTTTGACACTTCTGC	60.04	20	169	732	900	TAAATTCTCGCCCCGCACTT	60.036	20	GCTGCTGCCTTTGACACTTC	60.04	20	172	732	903	CCCTCGTCGTTCTCTTTGCT	60.038	20	TTGCTATTTCACTGGGCGGT	59.962	20	231	1543	1773
TRINITY_DN13459_c0_g2_i1	p2	(TA)12	24	187	210	ATTCAGTTCGCCCTTGTCGT	59.965	20	GGTGCTACTTGGTTAGGCGT	60.037	20	206	1475	1680	ATTCAGTTCGCCCTTGTCGT	59.965	20	TGGTGCTACTTGGTTAGGCG	60.037	20	207	1475	1681	ATCCGAAGCCTCTTGCCAAA	59.962	20	GGCACAGAAAGAGAACGGGA	59.965	20	272	590	861
TRINITY_DN13459_c0_g3_i1	p2	(AT)10	20	177	196	GGAAGCGGGGTGAGAAAGAA	59.964	20	TGTAGCATAAGCAGCACCCC	60.107	20	141	344	484	AAGCGGGGTGAGAAAGAAGG	59.963	20	TGTAGCATAAGCAGCACCCC	60.107	20	139	346	484	GGAAGCGGGGTGAGAAAGAA	59.964	20	GCAATAGCACAGTTGACCGC	60.179	20	108	344	451
TRINITY_DN13497_c0_g1_i1	p2	(AC)5	10	1371	1380	TCAAGTCCCTCACGTTGCTC	59.966	20	TGTGTTCATACCAGCACGCT	59.965	20	147	1111	1257	CAACCTCCGTCAAGTCCCTC	60.037	20	TGTGTTCATACCAGCACGCT	59.965	20	156	1102	1257	CCAAACCCCAAATCTGCAGC	60.037	20	AGACGATGTCGAGGAGGTCA	60.035	20	154	204	357
TRINITY_DN13422_c0_g1_i1	p2	(GA)11	22	863	884	CTCGGGGACAAGATCTCGTG	59.899	20	ACAACCTTCAAACGGGTGGT	60.034	20	230	415	644	CTCGGGGACAAGATCTCGTG	59.899	20	ACCACAACCTTCAAACGGGT	60.034	20	233	415	647	CCCTGCCTTTTCTGTCCAGT	59.889	20	ACAACCTTCAAACGGGTGGT	60.034	20	125	520	644
TRINITY_DN13477_c0_g1_i1	p2	(TG)9	18	315	332	CATGCTTGCAGATGCTCGAC	59.972	20	CACCAACTTTCTGGCACACG	59.971	20	140	48	187	CATGCTTGCAGATGCTCGAC	59.972	20	CAACTTTCTGGCACACGACG	60.042	20	137	48	184	CATGCTTGCAGATGCTCGAC	59.972	20	ACCAACTTTCTGGCACACGA	60.107	20	139	48	186
TRINITY_DN13415_c0_g1_i1	p2	(TA)8	16	1232	1247	GGCTTCGGCGTATATGCTCT	60.038	20	ACCGCACGATACCCTTTTGT	59.964	20	188	854	1041	CTCTGCAAAACCCCTCCGAT	60.035	20	AAATCGATGAGGAGGCGTCC	59.895	20	161	181	341	TCTGCAAAACCCCTCCGATC	60.035	20	AAATCGATGAGGAGGCGTCC	59.895	20	160	182	341
TRINITY_DN13427_c0_g1_i1	p2	(GA)5	10	20	29	TCCTCCGAGGATGAGCAGAA	60.033	20	CGACTGTGCTGGCACTCATA	60.109	20	134	752	885	CCAATTTCCCTCGCCTGCTA	60.107	20	CGACTGTGCTGGCACTCATA	60.109	20	257	629	885	CCAATTTCCCTCGCCTGCTA	60.107	20	CCATCTATGTGGGTGGCTGG	60.179	20	189	629	817
TRINITY_DN13407_c0_g1_i23	p2	(AT)5	10	373	382	TTGCAAACATTCTGGCTGCC	59.966	20	AAGACGAAGATCTTCATGGCA	57.383	21	100	257	356	TTGCAAACATTCTGGCTGCC	59.966	20	AAGACGAAGATCTTCATGGCAA	58.057	22	100	257	356	TTGCAAACATTCTGGCTGCC	59.966	20	AAGACGAAGATCTTCATGGCAAA	58.673	23	100	257	356
TRINITY_DN3976_c0_g1_i1	p2	(AT)6	12	1307	1318	TCCTCTCCTTCTTCTGCGGA	59.96	20	ACGAACGAACCTCACTGCAT	59.966	20	102	180	281	GGAAATTGTTCGGGCCCCTA	60.034	20	TTTCCCACATCGTCCATCCG	60.108	20	109	738	846	CTTGAACATCCCAGCTTGCG	59.83	20	TAGGGGCCCGAACAATTTCC	60.034	20	182	576	757
TRINITY_DN3915_c0_g1_i1	p2	(GA)13	26	3263	3288	CCGATATGCCAAGCCTTTGC	59.969	20	AGTTGCAAGAGTAGACGGCC	60.037	20	243	299	541	GCCGATATGCCAAGCCTTTG	59.969	20	AGTTGCAAGAGTAGACGGCC	60.037	20	244	298	541	TGCGTGAAGATGACAGCCTT	59.965	20	CGGCGTTCGTAAACTGCAAA	60.042	20	152	2459	2610
TRINITY_DN3981_c1_g1_i1	p2	(TC)12	24	35	58	ACGGAGGACTACCACGAAGA	59.963	20	CGAACTCGCGGTAGCAGTAT	59.971	20	127	177	303	ACGGAGGACTACCACGAAGA	59.963	20	GTTTTGGTGGCCGCCTAAAG	60.039	20	159	177	335	AACCAAACCATGCAACACCG	59.896	20	CGAACTCGCGGTAGCAGTAT	59.971	20	182	122	303
TRINITY_DN3909_c0_g1_i13	p2	(GA)5	10	1472	1481	AGCAGAAACAACACCACCCA	60.034	20	GATCTCCACGCCAAAAGGGA	60.035	20	151	1236	1386	GCATGACGTTGATCGACAGC	59.974	20	AACTTCCGAAACTGGCACCA	60.107	20	160	409	568	CGTCACAAACAGTTGCAGCA	59.901	20	GATCTCCACGCCAAAAGGGA	60.035	20	167	1220	1386
TRINITY_DN3901_c0_g1_i1	p2	(GA)5	10	124	133	AAATGGAGCCACCTCAGTCG	60.036	20	CCGAGGAAGACGCTATCCAC	59.969	20	161	522	682	GTGGATAGCGTCTTCCTCGG	59.969	20	CACAGCCTCGGACTGACATT	60.037	20	135	663	797	CGGGCCTTGAAAATGCAACA	59.967	20	CGACTGAGGTGGCTCCATTT	60.036	20	234	308	541
TRINITY_DN3933_c0_g2_i2	p2	(GT)8	16	863	878	CCTGGATAAAATGCTGCGGC	59.969	20	AGTCTACAAATGGCTGGGGC	60.034	20	127	1622	1748	CCAGTAGCCAGAGTGTGTGG	60.037	20	GCCGCAGCATTTTATCCAGG	59.969	20	147	1495	1641	CCAGAGTGTGTGGCCTTGAT	59.963	20	GCCGCAGCATTTTATCCAGG	59.969	20	140	1502	1641
TRINITY_DN3912_c0_g1_i1	p2	(GA)5	10	1954	1963	AGGGGAGAGCTTTTTCACGG	59.963	20	TACCCGTAATTTCTCGCCGG	59.897	20	109	1447	1555	CCACTTCTCATCCGCACACT	60.037	20	AATGGTTGAGAAAGGCCGGT	59.888	20	121	736	856	TCCACTTCTCATCCGCACAC	60.037	20	AATGGTTGAGAAAGGCCGGT	59.888	20	122	735	856
TRINITY_DN3939_c0_g2_i1	p2	(AG)5	10	606	615	AAGCGCATTGAACCTCCTGA	59.963	20	CATCAGATGCGCTCGTGTTG	59.974	20	229	292	520	AAGCGCATTGAACCTCCTGA	59.963	20	TGGCGGTTTGAGCATCAGAT	60.035	20	241	292	532	AAGCGCATTGAACCTCCTGA	59.963	20	CGGGGTTGAGATTCCCAACA	59.962	20	208	292	499
TRINITY_DN3919_c0_g2_i1	p2	(CA)5	10	115	124	CCACACACACAAGGGAGGAA	59.817	20	CACGACCCTGCTTCAAAGGA	60.25	20	123	113	235	CCACACACACAAGGGAGGAA	59.817	20	TCACGACCCTGCTTCAAAGG	60.25	20	124	113	236	CTCCACACACACAAGGGAGG	60.25	20	CACGACCCTGCTTCAAAGGA	60.25	20	125	111	235
TRINITY_DN3964_c0_g3_i1	p2	(GA)6	12	2306	2317	CCATCATTGGTTGCTCCCCT	60.033	20	TTCACTGAGTTGACCCGAGC	59.966	20	113	1087	1199	TCCATCATTGGTTGCTCCCC	60.033	20	TTCACTGAGTTGACCCGAGC	59.966	20	114	1086	1199	GACCCACCAAACTCGGCTTA	59.964	20	CGCCTATTCGTTCGGGATCA	59.968	20	132	1745	1876
TRINITY_DN3960_c0_g1_i2	p2	(GA)5	10	914	923	CGTCTCCTTCTCCCTCCTCA	60.034	20	GCGAACTCCCCAAACTCTCA	59.965	20	189	1158	1346	TGAGAGTTTGGGGAGTTCGC	59.965	20	CTTCGGCACCAACCCCTTAT	60.034	20	133	1327	1459	TGAGAGTTTGGGGAGTTCGC	59.965	20	TTCGGCACCAACCCCTTATC	60.035	20	132	1327	1458
TRINITY_DN3945_c0_g2_i17	p2	(TA)5	10	2010	2019	TGTGTCTAGCTGCCTGTGTG	59.966	20	AGCCACACTTCCCAAGGTTT	59.738	20	124	1713	1836	TGTGTCTAGCTGCCTGTGTG	59.966	20	AAGCCACACTTCCCAAGGTT	59.738	20	125	1713	1837	GTGTGTCTAGCTGCCTGTGT	59.966	20	AGCCACACTTCCCAAGGTTT	59.738	20	125	1712	1836
TRINITY_DN3945_c0_g3_i1	p2	(CT)5	10	73	82	TCCAGTTTCCGCGGCTATTT	60.036	20	GCTGCGATTGATTCTGCTGG	59.971	20	253	36	288	TCCAGTTTCCGCGGCTATTT	60.036	20	GGCTGCGATTGATTCTGCTG	59.971	20	254	36	289	TTCCAGTTTCCGCGGCTATT	60.036	20	GCTGCGATTGATTCTGCTGG	59.971	20	254	35	288
TRINITY_DN3971_c0_g1_i1	p2	(GA)5	10	2690	2699	CTCCTGCACTTCCATCTGCA	60.036	20	TCATCAGGGTCGTAGGCAGA	60.034	20	134	2538	2671	CTCCTGCACTTCCATCTGCA	60.036	20	TCTCATCAGGGTCGTAGGCA	60.034	20	136	2538	2673	CCAGCCTGCAGAGAAGGAAA	59.963	20	TCATCAGGGTCGTAGGCAGA	60.034	20	162	2510	2671
TRINITY_DN3929_c0_g1_i1	p2	(CT)8	16	261	276	AGCGCGTTGAATTTCTGCAG	60.11	20	CGGCACAAGCTCAACAACAA	59.9	20	206	661	866	GCGCGTTGAATTTCTGCAGA	60.11	20	CGGCACAAGCTCAACAACAA	59.9	20	205	662	866	GAGCGCGTTGAATTTCTGCA	60.11	20	CGGCACAAGCTCAACAACAA	59.9	20	207	660	866
TRINITY_DN3907_c0_g2_i5	p2	(TG)7	14	43	56	GCGTGCATGATTTTGGTGGT	60.038	20	CCACCATCGTCTTCACACCA	59.965	20	191	99	289	TGCGTGCATGATTTTGGTGG	60.038	20	CCACCATCGTCTTCACACCA	59.965	20	192	98	289	GCGTGCATGATTTTGGTGGT	60.038	20	ACCATCGTCTTCACACCACC	59.965	20	189	99	287
TRINITY_DN3956_c0_g1_i2	p2	(GT)8	16	220	235	TGTGTTCATGTGCGCCCTAT	60.036	20	TATGCTACATGGTGCGGTCC	59.894	20	271	230	500	AGGCCTGATCCTTTGATGCC	60.106	20	TGTCGCCCCTTTCCTCAATC	60.035	20	237	557	793	CCACCAGAGTAATCGTGCGT	60.109	20	TGTCGCCCCTTTCCTCAATC	60.035	20	219	575	793
TRINITY_DN3963_c0_g1_i1	p2	(CT)5	10	43	52	CACCACCCTCAGACTTTCCC	59.963	20	TTGGGGCGAGGCTTACAATT	59.961	20	180	66	245	CCACCACCCTCAGACTTTCC	59.963	20	TTGGGGCGAGGCTTACAATT	59.961	20	181	65	245	CACCACCCTCAGACTTTCCC	59.963	20	GTAGCTGACGACAGAGGTGG	59.829	20	126	66	191
TRINITY_DN3947_c0_g1_i3	p2	(TC)5	10	770	779	CATTCGCGATGAGAGGCTCT	59.968	20	AGGCGAAGATCCCTTCTTGC	60.107	20	104	311	414	GAGTAAGGAAGAGGCCGTGG	59.824	20	AGAGCCTCTCATCGCGAATG	59.968	20	146	185	330	GGAGTAAGGAAGAGGCCGTG	59.824	20	AGAGCCTCTCATCGCGAATG	59.968	20	147	184	330
TRINITY_DN3947_c0_g2_i1	p2	(TC)5	10	672	681	TTTGCAGGTACGAAGCCAGT	59.892	20	CTTAATCACCCCTTCCCCGG	59.817	20	101	495	595	TGTTTGCAGGTACGAAGCCA	60.179	20	CTTAATCACCCCTTCCCCGG	59.817	20	103	493	595	AAGGGTTTGTGGCTCCACTT	59.738	20	ACTGGCTTCGTACCTGCAAA	59.892	20	188	327	514
TRINITY_DN3941_c0_g1_i2	p2	(GT)7	14	1738	1751	GTTCTTGACGGGCTCTTGGA	59.965	20	CTCTCCCGAAGCTCGATTCC	59.969	20	122	1404	1525	GTTCTTGACGGGCTCTTGGA	59.965	20	CCTCTCCCGAAGCTCGATTC	59.969	20	123	1404	1526	AGTTCTTGACGGGCTCTTGG	59.965	20	CTCTCCCGAAGCTCGATTCC	59.969	20	123	1403	1525
TRINITY_DN3967_c0_g2_i1	p2	(AT)11	22	50	71	TTCTCGTGCTCTTCTTGGCT	59.318	20	ATTAAGACGGGCCATGCTCC	60.179	20	218	159	376	TTTCTCGTGCTCTTCTTGGCT	59.929	21	ATTAAGACGGGCCATGCTCC	60.179	20	219	158	376	TTCTCGTGCTCTTCTTGGCT	59.318	20	GGCCATGCTCCTGGTCAATT	60.685	20	209	159	367
TRINITY_DN3943_c0_g1_i3	p2	(TA)5	10	1474	1483	GCATCGCTGGCTACACAATG	59.971	20	ACCCATTAAACTCCCGCGTT	59.963	20	122	1188	1309	GCATCGCTGGCTACACAATG	59.971	20	AACCCATTAAACTCCCGCGT	59.963	20	123	1188	1310	GGAGCCTGAGGTAACGGATG	59.895	20	CATTGTGTAGCCAGCGATGC	59.971	20	244	964	1207
TRINITY_DN3943_c0_g3_i2	p2	(CT)7	14	451	464	CCTAAACCCAGGTGCCAGAG	60.035	20	CGCGTGGTTCTTTCCGTTTT	59.972	20	140	1797	1936	GGCGGGACAGATTTCTCCAA	60.035	20	ACGCAAATGGGTCCGAAGAT	60.035	20	199	723	921	GCGGTCCTAAGCCACTCTTT	60.036	20	AAGAGCCGGAGTTTCACAGG	59.965	20	183	1231	1413
TRINITY_DN3943_c0_g3_i2	p2	(TC)5	10	1005	1014	CCTAAACCCAGGTGCCAGAG	60.035	20	CGCGTGGTTCTTTCCGTTTT	59.972	20	140	1797	1936	GGCGGGACAGATTTCTCCAA	60.035	20	ACGCAAATGGGTCCGAAGAT	60.035	20	199	723	921	GCGGTCCTAAGCCACTCTTT	60.036	20	AAGAGCCGGAGTTTCACAGG	59.965	20	183	1231	1413
TRINITY_DN3943_c0_g5_i1	p2	(AC)15	30	1	30	CGTCTCCGTTGTGTTCCTCA	59.968	20	GTAGCACCCACAGCCTGATT	60.035	20	165	415	579	CGTCTCCGTTGTGTTCCTCA	59.968	20	TAGCACCCACAGCCTGATTG	60.035	20	164	415	578	GCAGGCTACACCATGACTGT	60.036	20	ACCCTCACAAGGCACAACAA	60.034	20	266	1106	1371
TRINITY_DN3955_c0_g1_i3	p2	(TC)5	10	95	104	CTCACAATGCATAGTGCCGC	59.971	20	CCTCCTTGTCCTGCTTGAGG	60.036	20	147	101	247	CTCACAATGCATAGTGCCGC	59.971	20	CCTCCTCCTTGTCCTGCTTG	60.036	20	150	101	250	CTCACACCGGTACCACCTTC	60.038	20	CCTCCTTGTCCTGCTTGAGG	60.036	20	220	28	247
TRINITY_DN3970_c0_g1_i8	p2	(TC)5	10	2049	2058	CTTTCTGATGGCCTCCGGTT	60.035	20	ATCTTCCACCCGAGGGATCA	60.031	20	226	418	643	TGATCCCTCGGGTGGAAGAT	60.031	20	CCACTTCCAGATGGTCGCTT	60.036	20	135	624	758	GTTGTCGGATCCAACCCACT	59.964	20	TTGGGCAACAAGGCATTTCG	59.967	20	197	1447	1643
TRINITY_DN3984_c0_g1_i6	p2	(AT)5	10	3364	3373	CAGACATAACATGGCGCGTG	59.973	20	GCCACTTGCTGAAATGGCAA	59.966	20	133	704	836	GCAAACCAGCAAGAAGAGCC	60.039	20	CACGCGCCATGTTATGTCTG	59.973	20	240	484	723	CAGACATAACATGGCGCGTG	59.973	20	TGATACGGGGTGTCAGACCT	59.959	20	155	704	858
TRINITY_DN3969_c1_g1_i2	p2	(AT)5	10	833	842	CTGGTTCCAGCTCCAGGAAG	60.036	20	TTCGAGCATGGAGAGCTTCC	59.823	20	122	1039	1160	GGAAGCTCTCCATGCTCGAA	59.823	20	GGAAATGGGCAGCGGAGATA	59.891	20	261	1141	1401	ACACCAAAGCTCAAGCCTCA	59.817	20	CTTGGAGAGCTTCCTGGAGC	60.108	20	211	857	1067
TRINITY_DN3999_c0_g1_i7	p2	(TG)5	10	5565	5574	ACTCGAACCTGCAAGTGGAG	59.966	20	ACCGGGGTTACCAGCTATCT	60.031	20	196	2866	3061	ACTCGAACCTGCAAGTGGAG	59.966	20	GAAACTTCTCGTGGGAGCCA	59.965	20	164	2866	3029	ACTCGAACCTGCAAGTGGAG	59.966	20	TGGAAACTTCTCGTGGGAGC	59.965	20	166	2866	3031
TRINITY_DN3927_c0_g1_i3	p2	(CT)5	10	240	249	CAGCAGGAGCAGAGTCAACA	59.966	20	GCCAACGACACCTGTCAGTA	59.967	20	205	510	714	TCGTCGCTTAGTGAGAGGGA	60.036	20	GCCAACGACACCTGTCAGTA	59.967	20	255	460	714	GGGTTGCTGGAACGAAGAGA	59.965	20	TGTTGACTCTGCTCCTGCTG	59.966	20	100	430	529
TRINITY_DN3980_c0_g1_i1	p2	(AG)5	10	1094	1103	TCAACCTGCTGCACTGAGAG	59.966	20	AGTGCGACGATCGACAAGTT	60.039	20	164	703	866	ACACCTCCGGCAATCTGAAG	60.036	20	GCCACGAGCTTCTCCTCTAC	59.898	20	132	957	1088	GACACCTCCGGCAATCTGAA	60.036	20	GCCACGAGCTTCTCCTCTAC	59.898	20	133	956	1088
TRINITY_DN3986_c0_g1_i2	p2	(AC)5	10	554	563	ACTGCCCAGCCAGACCTATA	60.031	20	CACATGGGGGATGCTCACTT	60.034	20	151	324	474	ACGCTGCTTGACCATACACA	59.965	20	TGCTCCTGCTGCATCATTGA	60.035	20	194	1460	1653	CAACTCCCTCCACCCATGTC	60.035	20	TGCTCCTGCTGCATCATTGA	60.035	20	264	1390	1653
TRINITY_DN3959_c0_g1_i3	p2	(CT)9	18	29	46	CTCGTCTACACCGTCTACGC	59.974	20	TCGTGCGAGTGGTTGATGAA	59.967	20	269	550	818	CTCGTCTACACCGTCTACGC	59.974	20	GGTGAGTCCAGGTGAAGCTC	60.037	20	184	550	733	AGCAGTTTCCTTCGGACCAG	59.965	20	ACACCAACAATCAAACGGCG	59.97	20	183	687	869
TRINITY_DN3957_c0_g1_i2	p2	(AT)10	20	153	172	GGGGCCCCAGATGAATTCAA	60.032	20	GCCCTGTTTCATCCATGGGA	60.033	20	208	1188	1395	AGCAATGAAGCCCATCACGA	60.035	20	TTGAATTCATCTGGGGCCCC	60.032	20	198	1010	1207	TGGCGGTTCACAGGAGTAAC	59.966	20	GCCCTGTTTCATCCATGGGA	60.033	20	130	1266	1395
TRINITY_DN3935_c0_g1_i1	p2	(AT)9	18	72	89	AAATCGGGTTGTCTCGGGTC	60.037	20	GCTCCAATCGCGATTGTGTC	59.973	20	131	892	1022	GAAATCGGGTTGTCTCGGGT	60.037	20	GCTCCAATCGCGATTGTGTC	59.973	20	132	891	1022	TGGAAATCGGGTTGTCTCGG	60.037	20	GCTCCAATCGCGATTGTGTC	59.973	20	134	889	1022
TRINITY_DN3995_c0_g1_i2	p2	(AG)6	12	1462	1473	TGGACAACCCACAAACCCAA	59.959	20	TCCCTCTCGCTTTCAGGAGA	59.96	20	170	1915	2084	TGGACAACCCACAAACCCAA	59.959	20	CGCGTGATCCCAACGTTTTT	60.041	20	243	1915	2157	CCCCGCAAATTACGCTCTTG	59.901	20	CGCGTGATCCCAACGTTTTT	60.041	20	117	2041	2157
TRINITY_DN3995_c0_g1_i2	p2	(TC)5	10	1630	1639	TGGACAACCCACAAACCCAA	59.959	20	TCCCTCTCGCTTTCAGGAGA	59.96	20	170	1915	2084	TGGACAACCCACAAACCCAA	59.959	20	CGCGTGATCCCAACGTTTTT	60.041	20	243	1915	2157	CCCCGCAAATTACGCTCTTG	59.901	20	CGCGTGATCCCAACGTTTTT	60.041	20	117	2041	2157
TRINITY_DN3995_c0_g1_i2	p2	(AG)15	30	2387	2416	TGGACAACCCACAAACCCAA	59.959	20	TCCCTCTCGCTTTCAGGAGA	59.96	20	170	1915	2084	TGGACAACCCACAAACCCAA	59.959	20	CGCGTGATCCCAACGTTTTT	60.041	20	243	1915	2157	CCCCGCAAATTACGCTCTTG	59.901	20	CGCGTGATCCCAACGTTTTT	60.041	20	117	2041	2157
TRINITY_DN3949_c0_g1_i1	p2	(GA)8	16	51	66	CTACTAGGGAAGCACGCGAG	59.97	20	TTGAGCCCTCTGAACTGCTG	59.964	20	149	2108	2256	CTACTAGGGAAGCACGCGAG	59.97	20	CTTCAGCAGCAGCCTTCTCT	60.036	20	213	2108	2320	GGAACCACACCATTGCACAC	59.968	20	CAGGAATCTCATCCGGGCTC	59.965	20	145	3238	3382
TRINITY_DN3949_c0_g1_i1	p2	(GA)6	12	2051	2062	CTACTAGGGAAGCACGCGAG	59.97	20	TTGAGCCCTCTGAACTGCTG	59.964	20	149	2108	2256	CTACTAGGGAAGCACGCGAG	59.97	20	CTTCAGCAGCAGCCTTCTCT	60.036	20	213	2108	2320	GGAACCACACCATTGCACAC	59.968	20	CAGGAATCTCATCCGGGCTC	59.965	20	145	3238	3382
TRINITY_DN3949_c0_g2_i1	p2	(AG)6	12	756	767	CCAATGATGGTTCCCGTCCA	60.035	20	GGGTTGTTGTGCCAAGGAAC	59.896	20	139	532	670	ACGTCCTCATTGCCTTCTGG	60.036	20	TGCTGATTGGCAAAGGGAGT	59.887	20	114	256	369	CCAATGATGGTTCCCGTCCA	60.035	20	TCCCTCTGCTCTCCTGGAAA	59.883	20	192	532	723
TRINITY_DN3949_c1_g2_i1	p2	(CT)5	10	297	306	GCGGATCTTTCAGCACGTTC	59.905	20	GAGAGGGCTCATCGAGAAGC	59.968	20	140	87	226	GCGGATCTTTCAGCACGTTC	59.905	20	TGGAGAGGGCTCATCGAGAA	60.033	20	142	87	228	CTCGAGCTTCAGCATTTGCC	59.902	20	GAGAGGGCTCATCGAGAAGC	59.968	20	121	106	226
TRINITY_DN3949_c1_g3_i1	p2	(TC)5	10	731	740	GCTGGGAAGATCTCATCGGG	59.965	20	ATTTTCGGATCCGGCCACTT	60.034	20	165	254	418	GCTGGGAAGATCTCATCGGG	59.965	20	AATTTTCGGATCCGGCCACT	60.034	20	166	254	419	GGCTGGGAAGATCTCATCGG	59.965	20	ATTTTCGGATCCGGCCACTT	60.034	20	166	253	418
TRINITY_DN33908_c0_g1_i1	p2	(CA)5	10	26	35	AGTGTCTAATACCACACACACA	57.052	22	TTGCGTCTAACAGTTCGTGA	57.505	20	105	13	117	AGTGTCTAATACCACACACACA	57.052	22	TGCGTCTAACAGTTCGTGAT	57.282	20	104	13	116	AGTGTCTAATACCACACACACA	57.052	22	TGCGTCTAACAGTTCGTGATT	57.979	21	104	13	116
TRINITY_DN33970_c0_g1_i1	p2	(TA)6	12	22	33	CGCAGGTTTCCCTTCTCTCT	59.389	20	CACGAGCAGAACACAGGGG	60.669	19	219	0	218	CGCAGGTTTCCCTTCTCTCT	59.389	20	TCATGCCATGTCTATGCAGGA	59.23	21	166	0	165	CGCAGGTTTCCCTTCTCTCT	59.389	20	GAGCAGAACACAGGGGCAC	60.969	19	216	0	215
TRINITY_DN23144_c0_g1_i1	p2	(AG)5	10	78	87	GCGCAGAAGCATGGTATTGG	59.97	20	TTTCCCAGTGCCCTGTGTTT	60.033	20	126	543	668	GAGAACCAGCTTGTCCGGAA	59.965	20	CCAATACCATGCTTCTGCGC	59.97	20	104	459	562	AAGAGAACCAGCTTGTCCGG	59.965	20	CCAATACCATGCTTCTGCGC	59.97	20	106	457	562
TRINITY_DN23132_c0_g1_i1	p2	(AT)10	20	777	796	GCCAGGCTCCACCATATCTC	59.964	20	TGTGCGGCTGCTTTGAGATA	60.036	20	100	1424	1523	GTTACGACTCCCCCAAGTGG	60.037	20	GAGATATGGTGGAGCCTGGC	59.964	20	100	1344	1443	GGTGTTACGACTCCCCCAAG	60.037	20	GAGATATGGTGGAGCCTGGC	59.964	20	103	1341	1443
TRINITY_DN23132_c1_g1_i4	p2	(AT)7	14	26	39	TCCCTCAAAATCTGGCCACC	59.96	20	TCCGCTACCTGGTCGACTAA	60.035	20	180	1212	1391	TCCCTCAAAATCTGGCCACC	59.96	20	TGGGAGAGCATTCCTCCTCA	59.957	20	206	1212	1417	CGCAGGTTGAATCGCATCTG	59.973	20	TATGTACGCTTGAGGGACGC	59.898	20	221	831	1051
TRINITY_DN23157_c0_g1_i1	p2	(AT)5	10	116	125	GAGCCTCCATGATTGGTCGA	59.534	20	ACTCACAGGGTGGGTTGTTT	59.371	20	249	13	261	GGAGCCTCCATGATTGGTCG	60.534	20	ACTCACAGGGTGGGTTGTTT	59.371	20	250	12	261	TGGAGCCTCCATGATTGGTC	59.452	20	ACTCACAGGGTGGGTTGTTT	59.371	20	251	11	261
TRINITY_DN23154_c0_g1_i1	p2	(CT)8	16	27	42	CGCGGATTGATGCTCAGTTG	59.973	20	CACGAACGTGTTGTTGCAGT	59.904	20	165	560	724	CGCCGGACAACAATGATCAC	59.903	20	CAACTGAGCATCAATCCGCG	59.973	20	224	356	579	GAGAGAAGTGCAAGGCGGAT	60.108	20	CAACTGAGCATCAATCCGCG	59.973	20	122	458	579
TRINITY_DN23154_c0_g1_i1	p2	(GA)5	10	455	464	CGCGGATTGATGCTCAGTTG	59.973	20	CACGAACGTGTTGTTGCAGT	59.904	20	165	560	724	CGCCGGACAACAATGATCAC	59.903	20	CAACTGAGCATCAATCCGCG	59.973	20	224	356	579	GAGAGAAGTGCAAGGCGGAT	60.108	20	CAACTGAGCATCAATCCGCG	59.973	20	122	458	579
TRINITY_DN23154_c0_g1_i3	p2	(TA)5	10	1491	1500	TGATGGAACGCGTCAGACAA	59.967	20	AACCCGGTTTCCTGCACTAG	59.964	20	214	838	1051	TTGATGGAACGCGTCAGACA	59.967	20	AACCCGGTTTCCTGCACTAG	59.964	20	215	837	1051	TGATGGAACGCGTCAGACAA	59.967	20	AAGGCCACTTAGAGTGCGAC	60.037	20	168	838	1005
TRINITY_DN23129_c0_g1_i1	p2	(CA)6	12	283	294	ACTCAGGACCTTCCCCCTAT	58.972	20	CGCAATGTGTGTGTGTGATGT	60.003	21	112	187	298	ATACTCAGGACCTTCCCCCT	58.972	20	CGCAATGTGTGTGTGTGATGT	60.003	21	114	185	298	AGGACCTTCCCCCTATTGTCA	59.918	21	CGCAATGTGTGTGTGTGATGT	60.003	21	108	191	298
TRINITY_DN23145_c0_g2_i1	p2	(TA)6	12	166	177	GTCATCATGGAGGTCCCCAC	59.819	20	GACTGGGCTCGGATATTCGG	60.038	20	149	680	828	CCTCGCTGAAAACCCGATCT	60.108	20	CCTATCGGTCAACGCCTTCA	59.825	20	259	286	544	CCCTGAGGATTCTGAAGGCG	60.179	20	TCCAACACCTCTTCGTGTGG	59.894	20	108	513	620
TRINITY_DN23103_c0_g1_i2	p2	(TC)5	10	41	50	TAATTGGGGGAGGGGGTGAT	59.951	20	TGAGCTCATTTCGCAGCTCA	60.037	20	205	188	392	GGAGTGCGATCTGCTTGAGT	60.108	20	CAGACTGCAGAGGCGAAGAA	60.038	20	108	823	930	GGAGTGCGATCTGCTTGAGT	60.108	20	TTCAGACTGCAGAGGCGAAG	60.038	20	110	823	932
TRINITY_DN21197_c0_g2_i6	p2	(AT)10	20	10	29	ATGTGGGCCTTCAATCCTGG	60.033	20	CAGAGGGAGTCATTGGCAGG	60.107	20	163	1479	1641	GCCGGAGATGTGGAATTCGA	60.179	20	CCAGGATTGAAGGCCCACAT	60.033	20	128	1371	1498	CGGAGGCTTGTTCCTATCCC	59.893	20	AGGGACACTTGTGTTGTGGG	60.107	20	138	994	1131
TRINITY_DN21197_c0_g2_i5	p2	(AT)10	20	10	29	CCCACAACACAAGTGTCCCT	60.107	20	CCAGGATTGAAGGCCCACAT	60.033	20	221	1112	1332	ATGTGGGCCTTCAATCCTGG	60.033	20	CAGAGGGAGTCATTGGCAGG	60.107	20	163	1313	1475	CCTCCATCACCCACAACACA	59.89	20	CCAGGATTGAAGGCCCACAT	60.033	20	230	1103	1332
TRINITY_DN21142_c0_g1_i1	p2	(AT)7	14	225	238	GGGTGAAGCCTTCCCATTGT	60.252	20	GGCCTTGGTTTCATCCATGC	59.824	20	130	141	270	GGGTGAAGCCTTCCCATTGT	60.252	20	GCCTTGGTTTCATCCATGCA	59.103	20	129	141	269	GGGGTGAAGCCTTCCCATTG	60.972	20	GGCCTTGGTTTCATCCATGC	59.824	20	131	140	270
TRINITY_DN21196_c0_g1_i1	p2	(CT)7	14	194	207	TCTGCATTGACTCGGATGCA	59.75	20	AGAGAGGGGCTGCAAAACTC	59.963	20	199	0	198	TCTGCATTGACTCGGATGCA	59.75	20	GAGAGAGGGGCTGCAAAACT	59.963	20	200	0	199	TCTGCATTGACTCGGATGCA	59.75	20	AGAGAGAGGGGCTGCAAAAC	59.963	20	201	0	200
TRINITY_DN21196_c0_g1_i1	p2	(CT)6	12	313	324	TCTGCATTGACTCGGATGCA	59.75	20	AGAGAGGGGCTGCAAAACTC	59.963	20	199	0	198	TCTGCATTGACTCGGATGCA	59.75	20	GAGAGAGGGGCTGCAAAACT	59.963	20	200	0	199	TCTGCATTGACTCGGATGCA	59.75	20	AGAGAGAGGGGCTGCAAAAC	59.963	20	201	0	200
TRINITY_DN21149_c0_g1_i1	p2	(AC)6	12	331	342	ATACCGCAGCACAAACCTCA	59.964	20	GCTGCTGCCTTCACCTCTAT	59.82	20	192	214	405	ACCTCAGACTTGGGTTCCCT	60.104	20	GCTGCTGCCTTCACCTCTAT	59.82	20	178	228	405	TGCAGCAGTTCGTGTCTTCT	59.895	20	GCTGCTGCCTTCACCTCTAT	59.82	20	265	141	405
TRINITY_DN24841_c0_g1_i1	p2	(AT)6	12	57	68	GGGACGTGTATGGCTGGAAA	60.036	20	CCCGAAATATCACGCAACCG	59.697	20	193	163	355	AGTTGGGACGTGTATGGCTG	60.036	20	CCCGAAATATCACGCAACCG	59.697	20	197	159	355	TGGCTGGAAAACTCCGTGAT	59.6	20	CCCGAAATATCACGCAACCG	59.697	20	183	173	355
TRINITY_DN24864_c0_g1_i1	p2	(TC)6	12	141	152	CGTGTGAGGAAAACGCGTTT	59.973	20	GACGTCGTCTGCTGAATCTT	58.016	20	218	73	290	CCCAGGAAAACGTGTGAGGA	59.892	20	GACGTCGTCTGCTGAATCTT	58.016	20	228	63	290	ACCCAGGAAAACGTGTGAGG	60.179	20	GACGTCGTCTGCTGAATCTT	58.016	20	229	62	290
TRINITY_DN24864_c0_g2_i1	p2	(TC)10	20	3	22	ACTCACAGACACACACGCAA	60.108	20	ACGCGGGTTTATTCGGAGTT	60.037	20	140	28	167	ACTCACAGACACACACGCAA	60.108	20	ATCACGCGGGTTTATTCGGA	59.824	20	143	28	170	CACAGACACACACGCAAACA	59.554	20	ACGCGGGTTTATTCGGAGTT	60.037	20	137	31	167
TRINITY_DN24870_c0_g1_i1	p2	(AG)10	20	396	415	TGGAGAAGCTTTTCCGGAGT	58.943	20	AAGGCTGGGTGACTCTCTCT	59.884	20	280	147	426	ATCCCCGCCTGCAGATAAAC	60.179	20	ACTCCGGAAAAGCTTCTCCAG	59.997	21	124	43	166	CAAATCCCCGCCTGCAGATA	60.179	20	ACTCCGGAAAAGCTTCTCCAG	59.997	21	127	40	166
TRINITY_DN24804_c0_g1_i1	p2	(TC)5	10	114	123	TGTCCAAATGCACCTCCCTC	59.962	20	AGCACCTTGTCTGGCTTTGG	60.825	20	160	87	246	TGTCCAAATGCACCTCCCTC	59.962	20	AAGCACCTTGTCTGGCTTTG	58.965	20	161	87	247	TGTCCAAATGCACCTCCCTC	59.962	20	GCACCTTGTCTGGCTTTGGT	61.109	20	159	87	245
TRINITY_DN9207_c0_g1_i2	p2	(AG)5	10	94	103	GGCGAAGTCCGATAAGCAGA	59.898	20	ATTTCAAAGCCAACACCGCC	59.967	20	251	418	668	ATTATGCACTCCGCCAGCTT	60.107	20	ATTTCAAAGCCAACACCGCC	59.967	20	232	437	668	CGAGCAATCCGTTCTGCAAG	59.904	20	TCTGCTTATCGGACTTCGCC	59.898	20	134	304	437
TRINITY_DN9295_c0_g1_i10	p2	(TC)5	10	608	617	CATTCCCAAGAGATGCCGGT	60.107	20	AGGTGTGGAGCAATCACTGG	59.963	20	173	1061	1233	ACATTCCCAAGAGATGCCGG	60.107	20	AGGTGTGGAGCAATCACTGG	59.963	20	174	1060	1233	AAGGACCCAAGCTTCGTCAG	59.965	20	CTGAGGTCTGTGGGCAAAGT	59.891	20	184	2692	2875
TRINITY_DN9253_c0_g1_i16	p2	(TA)5	10	802	811	TACCATGGAACTCCGTCCCT	59.958	20	TGTACAAGCGGTCGACTTCC	60.039	20	117	579	695	TACCATGGAACTCCGTCCCT	59.958	20	CAGTGTACAAGCGGTCGACT	60.039	20	120	579	698	TTTGGTACGGTCGTGCAGAA	59.896	20	TGTACAAGCGGTCGACTTCC	60.039	20	263	433	695
TRINITY_DN9242_c0_g1_i2	p2	(CA)7	14	27	40	TCCACACACACACACAACCA	59.963	20	TATTGGGAGGAGGAGGAGCC	60.105	20	200	24	223	GGCTCCTCCTCCTCCCAATA	60.105	20	TTGTAGAGGAGCAGCAGCAC	60.037	20	178	204	381	GGCTCCTCCTCCTCCCAATA	60.105	20	TCAGTCTCCGGAGTCATGGT	59.96	20	221	204	424
TRINITY_DN9252_c0_g1_i5	p2	(AG)5	10	539	548	TGAGAGAGAGGGAGGACACG	60.035	20	GGTTGCCTAAAACCTACGCG	59.555	20	116	470	585	CCTAGCGGTATTTGCCAGCT	60.179	20	GGTTGCCTAAAACCTACGCG	59.555	20	172	414	585	TCCTAGCGGTATTTGCCAGC	60.179	20	GGTTGCCTAAAACCTACGCG	59.555	20	173	413	585
TRINITY_DN9214_c1_g1_i3	p2	(AT)6	12	1262	1273	CGATGGGGTGAGCATTCTGT	60.108	20	GTCCTGAAATGCGGTCTCCA	60.036	20	125	198	322	CTTCCTTGGATAGCGCCCAA	60.107	20	TCCCTTCGCTTAACCCGAAC	60.037	20	137	885	1021	TGTTCGGTTACGCCCTGAAA	59.894	20	CGACAACCTCCGAAGCTTCT	60.038	20	118	950	1067
TRINITY_DN9229_c1_g1_i2	p2	(CA)5	10	635	644	TCTCTCGCACACACACAGAC	59.969	20	GTAAAGTCCCCCGCCGTAAA	60.036	20	190	627	816	GTCTCTCGCACACACACAGA	59.969	20	GTAAAGTCCCCCGCCGTAAA	60.036	20	191	626	816	AGTCTCTCGCACACACACAG	59.969	20	GTAAAGTCCCCCGCCGTAAA	60.036	20	192	625	816
TRINITY_DN9222_c0_g4_i2	p2	(GA)5	10	328	337	AGCTCAGCCTCAACCTTCAC	59.964	20	CTTCACCACCATTCCCCTCC	60.034	20	253	62	314	AGCTCAGCCTCAACCTTCAC	59.964	20	CCTCACCACCCAACACTCTC	59.965	20	231	62	292	AGCTCAGCCTCAACCTTCAC	59.964	20	CCACCCAACACTCTCTCGTC	60.038	20	226	62	287
TRINITY_DN9267_c1_g2_i1	p2	(GA)7	14	185	198	AGTGATTGTGGTGAGAGCCG	60.037	20	TTCGGGGTATCGAGACGAGT	60.108	20	188	154	341	TGATTGTGGTGAGAGCCGTC	60.037	20	TTCGGGGTATCGAGACGAGT	60.108	20	186	156	341	TGGTATGCTTGTGATCGCGT	60.108	20	CGGCTCTCACCACAATCACT	60.037	20	129	45	173
TRINITY_DN9238_c0_g2_i1	p2	(AT)6	12	462	473	CCTGACATTACCCGACGAGG	59.898	20	TCACCTCTATCGACCTGCCA	60.034	20	171	11	181	CCTGACATTACCCGACGAGG	59.898	20	CTCCACATCTTGTGCGAGGT	60.037	20	256	11	266	TACCCGACGAGGAGAAGAGG	60.107	20	TCACCTCTATCGACCTGCCA	60.034	20	163	19	181
TRINITY_DN9294_c0_g1_i3	p2	(AG)5	10	1230	1239	ACCGAAGAAGCGAAACGAGT	59.968	20	TCCTCATCACCGCACGAAAA	59.966	20	130	695	824	ACCGAAGAAGCGAAACGAGT	59.968	20	TTCCTCATCACCGCACGAAA	59.966	20	131	695	825	TTTCGTGCGGTGATGAGGAA	59.966	20	ACAATGGCTTGGAGGGTAGC	60.034	20	226	806	1031
TRINITY_DN9275_c0_g1_i1	p2	(AG)5	10	460	469	AGCTCCACAACGACCGATTT	59.965	20	GGGGAGAGAGAAGCTGAGGA	60.033	20	251	141	391	ACAACGACCGATTTCCTCCC	60.037	20	GGGGAGAGAGAAGCTGAGGA	60.033	20	245	147	391	TCAACATCAGATCCGCCACC	60.108	20	GGGGAGAGAGAAGCTGAGGA	60.033	20	273	119	391
TRINITY_DN9224_c0_g1_i3	p2	(AT)7	14	3069	3082	TCATCCCAGGCATTTGGACC	60.033	20	TCAGAACACGACATTGGCGA	59.967	20	203	2151	2353	AGCAACCCGAGTAGGCTCTA	60.033	20	GGTCCAAATGCCTGGGATGA	60.033	20	124	2047	2170	TCATCCCAGGCATTTGGACC	60.033	20	TCCGGCAACAGACTCAGAAC	59.966	20	216	2151	2366
TRINITY_DN9224_c0_g2_i2	p2	(AG)8	16	1957	1972	TTCTGAGGTGTCGTGACTGC	59.968	20	CCCAGCTGGTGTGTGAGAAT	59.963	20	103	440	542	GTTCTGCCGTGTACCGTACA	60.039	20	CTTTGTTGGCAAGGAGGTGC	59.967	20	163	792	954	TGTTCTGCCGTGTACCGTAC	60.039	20	CTTTGTTGGCAAGGAGGTGC	59.967	20	164	791	954
TRINITY_DN9224_c0_g4_i1	p2	(CT)7	14	28	41	TCTCTCTCTTCGGCGGAGAA	60.035	20	CTTCTGTGTTAATCGCGGCG	59.975	20	195	32	226	TCTCTCTCTTCGGCGGAGAA	60.035	20	CTGTGTTAATCGCGGCGTTT	59.835	20	192	32	223	CGCCGCGATTAACACAGAAG	59.975	20	TTTCCAGAGGTGCAGTCAGC	60.25	20	251	207	457
TRINITY_DN9299_c0_g1_i5	p2	(AT)5	10	136	145	TTGGGATGCTTTTTGCCGTG	59.967	20	GTCCCCAAACCATCTGCAGA	59.962	20	233	450	682	AGCAAATTTCCTCGCCGAGA	60.036	20	AATAGTAGGGCCCCGACCAT	60.105	20	225	226	450	ATGGTCGGGGCCCTACTATT	60.105	20	GTCCCCAAACCATCTGCAGA	59.962	20	252	431	682
TRINITY_DN9203_c0_g2_i1	p2	(TC)12	24	282	305	AGGCGGAAACTTATGGGGTG	60.034	20	CTTGACCGGCCCACTATGTT	60.035	20	214	827	1040	GGCGGAAACTTATGGGGTGA	60.035	20	CTTGACCGGCCCACTATGTT	60.035	20	213	828	1040	AGGCGGAAACTTATGGGGTG	60.034	20	ATCAGCACGGGTTTCCTCAG	60.036	20	134	827	960
TRINITY_DN9250_c0_g1_i17	p2	(TA)5	10	1417	1426	AGGTCTCCTTCCAGCTTCCA	60.179	20	GACCCAGTTACAGCTTCCCC	60.035	20	208	7	214	AGGTCTCCTTCCAGCTTCCA	60.179	20	GGACCCAGTTACAGCTTCCC	60.035	20	209	7	215	TGTTCCAGGTCCCACAACAG	59.817	20	GAGGATTCTGCTGCAGGGTT	60.035	20	119	1469	1587
TRINITY_DN9250_c0_g1_i15	p2	(TA)9	18	1301	1318	AGGTCTCCTTCCAGCTTCCA	60.179	20	GACCCAGTTACAGCTTCCCC	60.035	20	208	7	214	AGGTCTCCTTCCAGCTTCCA	60.179	20	GGACCCAGTTACAGCTTCCC	60.035	20	209	7	215	AGCAAACCCTTGTTAGCCCA	59.813	20	GACCCAGTTACAGCTTCCCC	60.035	20	162	53	214
TRINITY_DN9266_c0_g2_i4	p2	(AT)6	12	97	108	GCATAGCATCAGTGTGCTGC	59.971	20	GTTTCACTTTCCACCGCACC	59.97	20	129	1068	1196	GCATAGCATCAGTGTGCTGC	59.971	20	GGTTTCACTTTCCACCGCAC	59.97	20	130	1068	1197	TCTAGCAAATGCCACCGGTT	59.962	20	GTTTCACTTTCCACCGCACC	59.97	20	176	1021	1196
TRINITY_DN9266_c0_g2_i1	p2	(TA)5	10	378	387	GCATAGCATCAGTGTGCTGC	59.971	20	GTTTCACTTTCCACCGCACC	59.97	20	129	1322	1450	GCATAGCATCAGTGTGCTGC	59.971	20	GGTTTCACTTTCCACCGCAC	59.97	20	130	1322	1451	TCTAGCAAATGCCACCGGTT	59.962	20	GTTTCACTTTCCACCGCACC	59.97	20	176	1275	1450
TRINITY_DN9266_c0_g2_i2	p2	(AT)6	12	97	108	GCCTGAGTATGTGGCAACCT	60.035	20	ATCCCATCATCAGCATCGCC	60.322	20	197	32	228	AGTATGTGGCAACCTTCCCG	60.035	20	ATCCCATCATCAGCATCGCC	60.322	20	192	37	228	GTATGTGGCAACCTTCCCGA	60.036	20	ATCCCATCATCAGCATCGCC	60.322	20	191	38	228
TRINITY_DN9266_c0_g2_i2	p2	(TA)9	18	574	591	GCCTGAGTATGTGGCAACCT	60.035	20	ATCCCATCATCAGCATCGCC	60.322	20	197	32	228	AGTATGTGGCAACCTTCCCG	60.035	20	ATCCCATCATCAGCATCGCC	60.322	20	192	37	228	GTATGTGGCAACCTTCCCGA	60.036	20	ATCCCATCATCAGCATCGCC	60.322	20	191	38	228
TRINITY_DN9266_c0_g1_i5	p2	(AG)5	10	663	672	ACCACCGTCGATGCTCAAAT	60.036	20	TCCGATTCTCTCTCCCTGCA	60.033	20	138	593	730	TGCAGGGAGAGAGAATCGGA	60.033	20	CCCCCTCACCTCTCTCTCTC	60.106	20	273	711	983	CCACCACCACCAACGTTAGA	59.893	20	TCCGATTCTCTCTCCCTGCA	60.033	20	222	509	730
TRINITY_DN9266_c0_g3_i2	p2	(AG)6	12	363	374	CCGCCAAATCGAAACACCAG	60.11	20	TCTCTCTCCCAGCGACTCTC	60.107	20	152	270	421	CATCAACCATGCACCACTGC	60.109	20	CTGGTGTTTCGATTTGGCGG	60.11	20	158	132	289	CCGCCAAATCGAAACACCAG	60.11	20	CCAGCGACTCTCGATCGTTT	60.179	20	144	270	413
TRINITY_DN9236_c0_g1_i3	p2	(AT)5	10	780	789	GAACAACCAACCGAACGTGG	59.972	20	CTGCCTCCCTTCTTTCTGGG	60.035	20	237	1122	1358	CTGGAGTCTGGACCCGTTTC	60.037	20	CCACGTTCGGTTGGTTGTTC	59.972	20	279	863	1141	TGGCAATGGCAATGGGTTTG	59.964	20	ACACACCAACGGACACACTT	60.036	20	127	594	720
TRINITY_DN9236_c0_g1_i1	p2	(TC)7	14	767	780	GAACAACCAACCGAACGTGG	59.972	20	CTGCCTCCCTTCTTTCTGGG	60.035	20	237	1116	1352	GGCAAGTTTGGTCCTAGGCT	59.962	20	ACACACCAACGGACACACTT	60.036	20	236	437	672	GGCAAGTTTGGTCCTAGGCT	59.962	20	AACACACCAACGGACACACT	60.036	20	237	437	673
TRINITY_DN9233_c0_g1_i4	p2	(GA)5	10	1655	1664	CTAGAGCAGGGGCAGGTTTC	60.107	20	GAAGAGTGGCCTGAGGGTTC	60.036	20	205	1328	1532	CTAGAGCAGGGGCAGGTTTC	60.107	20	TCTTCTCTCCCTCAGCAGCT	59.959	20	236	1328	1563	GCACATTCTTGGAAGCAGCC	60.109	20	TCTTCTCTCCCTCAGCAGCT	59.959	20	106	1458	1563
TRINITY_DN9233_c0_g2_i1	p2	(AG)6	12	269	280	TGGGCACATACTTGGAAGCA	59.596	20	CCAAATTACCTTCCCGGCCA	60.324	20	104	51	154	TGGGCACATACTTGGAAGCA	59.596	20	ACCAAATTACCTTCCCGGCC	60.324	20	105	51	155	GCACATACTTGGAAGCAGCC	59.547	20	CCAAATTACCTTCCCGGCCA	60.324	20	101	54	154
TRINITY_DN9244_c0_g1_i1	p2	(TC)6	12	67	78	AGCTGCAGTGGAGAATGGTC	60.036	20	AGCCTTGAAGCAGCAGCATA	60.035	20	106	671	776	AGTGAACTTGAGGAGCAGCC	59.964	20	AGCCTTGAAGCAGCAGCATA	60.035	20	258	519	776	TTGAGGAGCAGCCATTCGTT	59.963	20	AGCCTTGAAGCAGCAGCATA	60.035	20	251	526	776
TRINITY_DN9221_c0_g2_i2	p2	(AG)5	10	332	341	TGGGAGGATGTGTCGAAAGC	60.036	20	AACTGCCACTCCATCTGGTG	59.963	20	173	96	268	TGGGAGGATGTGTCGAAAGC	60.036	20	CAACTGCCACTCCATCTGGT	59.963	20	174	96	269	CATGTACAGCACCCTGAGCA	60.036	20	TTGGGTTCATCAGCAGCCAT	59.96	20	265	1411	1675
TRINITY_DN9208_c0_g1_i1	p2	(GT)6	12	873	884	CACCGTTGGAAAGGTCGAGA	59.967	20	AGAGATGGCTGCAAGTGGAC	60.036	20	256	289	544	CACCGTTGGAAAGGTCGAGA	59.967	20	TGAGAGATGGCTGCAAGTGG	60.036	20	258	289	546	GGTGGAGGTGGAAAGGAGTG	59.963	20	TCTCGACCTTTCCAACGGTG	59.967	20	149	160	308
TRINITY_DN9216_c0_g1_i1	p2	(GA)7	14	295	308	TGCCTCTATGCATGAGAGAGAG	59.108	22	TTCATTGCCTCCAAGACCCC	59.96	20	109	281	389	TGCCTCTATGCATGAGAGAGA	58.045	21	TTCATTGCCTCCAAGACCCC	59.96	20	109	281	389	TCTGGACAAGTTAAAGTGGCACT	60.118	23	CCCATGACCTTGCTTGGGAT	60.033	20	251	117	367
TRINITY_DN9204_c1_g1_i1	p2	(AT)11	22	2	23	CTGTTATGTGGCGCTGCATC	59.971	20	TTAAGGGAGAGGGGGACTGG	59.956	20	202	334	535	GCATCCACATGTGAAGGGGA	60.034	20	TCATAGCCCGCGGGACTATA	59.961	20	273	349	621	GCATCCACATGTGAAGGGGA	60.034	20	TTAAGGGAGAGGGGGACTGG	59.956	20	187	349	535
TRINITY_DN9286_c0_g1_i3	p2	(GA)5	10	664	673	TTGGAGGAGAGGTCTAGGGC	60.032	20	CAATGGCCGCATCTACAAGC	59.97	20	108	598	705	GCTTGTAGATGCGGCCATTG	59.97	20	CCCCTGTTTACGCCCTTGAT	60.034	20	238	686	923	GCTTGTAGATGCGGCCATTG	59.97	20	TACAGGCAATCCGTTTCCCC	60.035	20	254	686	939
TRINITY_DN9217_c0_g1_i1	p2	(TA)9	18	43	60	TCGGCTCTTCCTCTCTCCAA	59.96	20	CAATGCTGACTTTGCTGGGC	60.389	20	101	113	213	TTCGGCTCTTCCTCTCTCCA	59.96	20	CAATGCTGACTTTGCTGGGC	60.389	20	102	112	213	TCACCCTTGAATGGCTGTGG	60.251	20	GGCCTGTGGGTTGCCTAAAT	60.615	20	267	174	440
TRINITY_DN9217_c0_g2_i2	p2	(TA)9	18	34	51	GCAAGAGAGGAACAGTGGCT	59.964	20	TCGCCATCCTGACAATCTGG	59.821	20	123	135	257	AGCAAGAGAGGAACAGTGGC	59.964	20	TCGCCATCCTGACAATCTGG	59.821	20	124	134	257	GTTTGGCGCAGAAGAAGGTG	60.04	20	TCGCCATCCTGACAATCTGG	59.821	20	165	93	257
TRINITY_DN9217_c0_g2_i4	p2	(TG)5	10	15	24	GCAAGAGAGGAACAGTGGCT	59.964	20	TCGCCATCCTGACAATCTGG	59.821	20	123	230	352	AGCAAGAGAGGAACAGTGGC	59.964	20	TCGCCATCCTGACAATCTGG	59.821	20	124	229	352	GTTTGGCGCAGAAGAAGGTG	60.04	20	TCGCCATCCTGACAATCTGG	59.821	20	165	188	352
TRINITY_DN38551_c0_g1_i1	p2	(AT)5	10	193	202	GAATTGCAGTCCATCACGGC	59.901	20	CGTGCGGAGTGGCTAGTATA	59.051	20	216	3	218	GTCCATCACGGCGGCTATAT	59.753	20	CGTGCGGAGTGGCTAGTATA	59.051	20	208	11	218	CGAATTGCAGTCCATCACGG	59.625	20	CGTGCGGAGTGGCTAGTATA	59.051	20	217	2	218
TRINITY_DN38562_c0_g1_i1	p2	(GA)7	14	992	1005	CGTATCGAGGGAGGCACTTC	59.969	20	GTTTGCACGCACCGGATATC	59.972	20	173	1329	1501	CTTCGTATCGAGGGAGGCAC	59.969	20	GTTTGCACGCACCGGATATC	59.972	20	176	1326	1501	GATATCCGGTGCGTGCAAAC	59.972	20	AGCCGGAGAGTGTCTGTACT	59.962	20	166	1482	1647
TRINITY_DN38537_c0_g1_i1	p2	(AC)5	10	109	118	TTCAACCCTTGCAACCCCTT	60.032	20	ACAAGGAGTTTGAGGCGGAG	59.965	20	167	172	338	CTCCGCCTCAAACTCCTTGT	59.965	20	GAAGACTCACGACGCTGACA	60.04	20	172	319	490	CTCCGCCTCAAACTCCTTGT	59.965	20	TGAAGACTCACGACGCTGAC	60.04	20	173	319	491
TRINITY_DN38540_c0_g1_i1	p2	(TG)7	14	62	75	TCAGTATCTGGTTGAGCGAGC	59.865	21	GATCCCCACAGACGAGCAAA	60.036	20	245	326	570	CAGTATCTGGTTGAGCGAGCT	59.864	21	GATCCCCACAGACGAGCAAA	60.036	20	244	327	570	TCAGTATCTGGTTGAGCGAGC	59.865	21	TCCCCACAGACGAGCAAATG	60.322	20	243	326	568
TRINITY_DN38504_c0_g1_i1	p2	(AT)8	16	56	71	TGCTTGATTTCCTGAATAGGGGA	59.473	23	TGCCTATGGTGCCTGCAAAT	60.325	20	165	393	557	GCTTGTTGCTTGATTTCCTGA	57.352	21	TGCCTATGGTGCCTGCAAAT	60.325	20	171	387	557	TGCTTGATTTCCTGAATAGGGGA	59.473	23	CTAGTGCCTATGGTGCCTGC	60.534	20	169	393	561
TRINITY_DN38541_c0_g1_i1	p2	(GT)5	10	150	159	ACGACAGACAACGTGATGCA	60.249	20	TCGAACTACACACACACGCT	59.617	20	112	54	165	ACGACAGACAACGTGATGCA	60.249	20	GCTCGCTGTGTCGAACTACA	60.387	20	122	54	175	ACGACAGACAACGTGATGCA	60.249	20	ATTGTACCACAGAGCAGCCG	60.392	20	150	54	203
TRINITY_DN38584_c0_g1_i1	p2	(TC)5	10	126	135	AGAATGGTCCACTTGCAGGT	59.226	20	ACCCGAGATCGAAGTAAAGAGAC	59.622	23	185	16	200	AGAATGGTCCACTTGCAGGT	59.226	20	ACCCGAGATCGAAGTAAAGAGA	58.382	22	185	16	200	AGAATGGTCCACTTGCAGGT	59.226	20	CCCGAGATCGAAGTAAAGAGACT	59.372	23	184	16	199
TRINITY_DN36132_c0_g1_i1	p2	(AG)7	14	1339	1352	GTTGGGACTTGGGACACACA	60.107	20	TGTTGCACGTGTTAGAGGCT	59.894	20	223	333	555	GTTGGGACTTGGGACACACA	60.107	20	AGGCTGTTGCACGTGTTAGA	59.894	20	227	333	559	TGTTGGGACTTGGGACACAC	60.107	20	TGTTGCACGTGTTAGAGGCT	59.894	20	224	332	555
TRINITY_DN36103_c0_g1_i1	p2	(TC)6	12	182	193	TGGGCAAAAGAGGGAGCAAA	60.106	20	CCTTCCCCACGAGAGAGAGA	60.034	20	108	95	202	TGGGCAAAAGAGGGAGCAAA	60.106	20	TCCTTCCCCACGAGAGAGAG	60.034	20	109	95	203	TGGGCAAAAGAGGGAGCAAA	60.106	20	CTCCTTCCCCACGAGAGAGA	60.034	20	110	95	204
TRINITY_DN36144_c0_g1_i1	p2	(AC)8	16	235	250	CGAACAACAGGGATCGGGAA	60.037	20	TGCCCATTTCAGTAGCAGCA	59.962	20	156	11	166	CGAACAACAGGGATCGGGAA	60.037	20	CCACGGAAGCATATCGGTCA	59.896	20	176	11	186	CGAACAACAGGGATCGGGAA	60.037	20	TGACCACGGAAGCATATCGG	59.896	20	179	11	189
TRINITY_DN36189_c0_g1_i1	p2	(AG)9	18	674	691	TCAACTCCGACAGCTCCAAC	59.966	20	GTGCTCCAATGGCAGAGAGT	60.036	20	276	325	600	TCAACTCCGACAGCTCCAAC	59.966	20	TGTGCTCCAATGGCAGAGAG	60.036	20	277	325	601	GGCTTCAACTCCCATTCCCA	59.96	20	GTTGGAGCTGTCGGAGTTGA	59.966	20	108	237	344
TRINITY_DN36138_c0_g1_i1	p2	(CT)8	16	396	411	ACCTAGCTACCCGACCTTGT	59.959	20	GAGAGCTCGTGACTTTGGGT	59.681	20	147	253	399	ACACCTAGCTACCCGACCTT	59.959	20	GAGAGCTCGTGACTTTGGGT	59.681	20	149	251	399	GCTACCCGACCTTGTGAGTC	60.109	20	GAGAGCTCGTGACTTTGGGT	59.681	20	142	258	399
TRINITY_DN36133_c0_g1_i1	p2	(TG)6	12	60	71	TCCTCAAATTCTTCCCCGCC	60.034	20	ACTCACCAGATCTCTGCCCT	59.958	20	244	17	260	CCCGTAAAGTCCCCTTGCTT	59.962	20	ACTCACCAGATCTCTGCCCT	59.958	20	141	120	260	TCCTCAAATTCTTCCCCGCC	60.034	20	TGCTCAGGCACAAACTTTGC	59.897	20	100	17	116
TRINITY_DN36172_c0_g1_i1	p2	(AC)6	12	186	197	TTGGTAGCCGGAGTTCTCCA	60.543	20	AGAGTTGGTGTGTGTGTGTT	57.51	20	124	80	203	CGGAGTTCTCCACATGGCAG	60.742	20	AGAGTTGGTGTGTGTGTGTT	57.51	20	116	88	203	TAGCCGGAGTTCTCCACATG	59.176	20	AGAGTTGGTGTGTGTGTGTT	57.51	20	120	84	203
TRINITY_DN36117_c0_g1_i1	p2	(AG)5	10	2136	2145	CAATCCAAAGCCCCATCCCT	60.032	20	TTGCTTTCAAGTCATGCGGC	60.039	20	127	334	460	GCAGTTCGTTCCCTACAGCT	60.037	20	GGAGGCGTTTAACCCCTTCA	59.963	20	110	1007	1116	AGCAGTTCGTTCCCTACAGC	60.037	20	GGAGGCGTTTAACCCCTTCA	59.963	20	111	1006	1116
TRINITY_DN8185_c0_g1_i1	p2	(AT)5	10	311	320	CCTCCATTTCGAGCTGCTTG	59.269	20	AAGTGTTAGCCTGGAAGAAGAA	57.293	22	100	0	99	CCTCCATTTCGAGCTGCTTG	59.269	20	AAGTGTTAGCCTGGAAGAAGAAA	57.951	23	100	0	99	AGGAAGAGGACATTACAATTCTGTCA	60.013	26	CGGACCTTGATGCTCAGGTT	60.036	20	280	180	459
TRINITY_DN8178_c0_g1_i2	p2	(AT)6	12	75	86	ACAATTGGCCTAGCTGGTCC	60.034	20	TCCCCGCTGGTACATACAGA	60.033	20	132	1094	1225	ACAATTGGCCTAGCTGGTCC	60.034	20	TCTCCCCGCTGGTACATACA	60.033	20	134	1094	1227	ACAATTGGCCTAGCTGGTCC	60.034	20	TGTCTCCCCGCTGGTACATA	60.033	20	136	1094	1229
TRINITY_DN8135_c0_g1_i1	p2	(GA)5	10	3087	3096	AAGTCTCTGAGTGCCAACGG	59.966	20	GCTTCGGTCTCATCCACCAA	60.036	20	102	1238	1339	ACTTGAGAAGGCGTTCCCAG	59.965	20	ACTCCATCAAGGGTTGCCAG	59.961	20	273	1736	2008	CTGGCAACCCTTGATGGAGT	59.961	20	AGGCACAAGGCGGTCATTTA	59.962	20	199	1989	2187
TRINITY_DN8141_c0_g1_i3	p2	(TC)5	10	204	213	GCACCAAACCACCAGCAAAA	60.108	20	GGGCGCAAATCCAGAACTTG	60.109	20	155	468	622	ACAGGGCAGAACAGAGGTTG	59.891	20	TTTTGCTGGTGGTTTGGTGC	60.108	20	164	324	487	ACAGAGCAAGCAGAGCAACT	59.892	20	CAACCTCTGTTCTGCCCTGT	59.891	20	172	172	343
TRINITY_DN8145_c0_g2_i1	p2	(AG)6	12	189	200	TGACAGGGAATCTTTTGTGGT	57.407	21	CTTCTCCGACCACATGCCAA	60.322	20	116	74	189	TGACAGGGAATCTTTTGTGGT	57.407	21	CTCTTCTCCGACCACATGCC	60.461	20	118	74	191	TGACAGGGAATCTTTTGTGGT	57.407	21	TCTCTTCTCCGACCACATGC	59.467	20	119	74	192
TRINITY_DN8145_c0_g4_i3	p2	(TC)12	24	108	131	AACTGAAATCGAGCAGGCCA	59.963	20	CCACTGACCACACACACAGT	60.108	20	115	1163	1277	AACTGAAATCGAGCAGGCCA	59.963	20	ACCACTGACCACACACACAG	60.108	20	116	1163	1278	AACTGAAATCGAGCAGGCCA	59.963	20	GCCTCCCAACTTCTTCTGCA	60.251	20	149	1163	1311
TRINITY_DN8145_c0_g4_i3	p2	(TG)5	10	1261	1270	AACTGAAATCGAGCAGGCCA	59.963	20	CCACTGACCACACACACAGT	60.108	20	115	1163	1277	AACTGAAATCGAGCAGGCCA	59.963	20	ACCACTGACCACACACACAG	60.108	20	116	1163	1278	AACTGAAATCGAGCAGGCCA	59.963	20	GCCTCCCAACTTCTTCTGCA	60.251	20	149	1163	1311
TRINITY_DN8131_c0_g1_i2	p2	(CT)5	10	665	674	TACTACGGGACTGGACTGGG	60.034	20	CGTAGGTGACCATGATCCGG	59.968	20	212	1751	1962	TCGACAGGTTCTCCCTTTGC	59.965	20	GGCACCATCCGAGGAAGAAA	60.035	20	279	1045	1323	TGCCGCATCAACACCAAATG	60.038	20	CGTAGGTGACCATGATCCGG	59.968	20	277	1686	1962
TRINITY_DN8190_c0_g1_i5	p2	(TC)5	10	204	213	AATGGGTGCAAACTTCACGC	59.968	20	ACAACGTGTACCGCCAGAAT	59.966	20	161	333	493	CATTGCTTGAGGCCAGGAGA	60.035	20	GCGTGAAGTTTGCACCCATT	59.968	20	103	250	352	ACGCACCTAGGCGTTTTGTA	59.966	20	ACAACGTGTACCGCCAGAAT	59.966	20	145	349	493
TRINITY_DN8146_c0_g1_i1	p2	(TC)7	14	133	146	GGCTGTCACACCAAAAGCAG	59.969	20	GCGAGTCTGTTCAACCCAGA	59.966	20	201	330	530	AGCAGCACCTACAACTTCCC	59.963	20	GCGAGTCTGTTCAACCCAGA	59.966	20	186	345	530	AACTTCCCCTGCTTCAGCTC	59.963	20	GCGAGTCTGTTCAACCCAGA	59.966	20	174	357	530
TRINITY_DN8112_c0_g2_i2	p2	(GA)5	10	153	162	AACTGAACGAAGGCGGTGAT	59.965	20	GACAAAAGCAGCTCCATGCC	60.109	20	180	55	234	AACTGAACGAAGGCGGTGAT	59.965	20	CGGCTTTCAACACACGATGG	60.11	20	209	55	263	CTCCGGAATCCATGGCTGTT	60.107	20	GACAAAAGCAGCTCCATGCC	60.109	20	153	82	234
TRINITY_DN8112_c1_g1_i1	p2	(TC)5	10	62	71	CCGGTGACACCATCTTCCTC	60.108	20	CTCCGGAATCCATGGCTACC	59.965	20	134	7	140	GGTAGCCATGGATTCCGGAG	59.965	20	GCTTGTAGGGCTGAGATGGG	60.179	20	103	121	223	CATCCCGACACCACCATCAT	59.819	20	CTCCGGAATCCATGGCTACC	59.965	20	106	35	140
TRINITY_DN8195_c0_g1_i1	p2	(CT)6	12	153	164	CCTTCCGAGAGCTTTCCTCC	59.823	20	TGTTGCTGGTCCTTCCCTTC	59.89	20	107	91	197	CTTCCGAGAGCTTTCCTCCG	60.179	20	TGTTGCTGGTCCTTCCCTTC	59.89	20	106	92	197	ACACCAACAGCCATGGAAGT	59.814	20	TGTTGCTGGTCCTTCCCTTC	59.89	20	184	14	197
TRINITY_DN8170_c0_g1_i19	p2	(AT)8	16	6	21	TGACTAGCTCGTCAGGGGAA	59.961	20	TTGCCTACTGTTTCACGCCT	59.892	20	257	3732	3988	TAGGGGGTTGGGAGGTTGAA	60.104	20	TTGCCTACTGTTTCACGCCT	59.892	20	203	3786	3988	GGGCAGCTCCTCCAAAATCT	60.034	20	CAACGCAAATCTCACGAGCC	60.179	20	236	2434	2669
TRINITY_DN8148_c0_g1_i1	p2	(AG)9	18	53	70	GGTGGTGGAACGGAGTGAAA	60.179	20	ACACCTTCTTGTCCAGCTCG	59.966	20	210	227	436	TATCTCCAACCCACGCACAC	60.037	20	TTTCACTCCGTTCCACCACC	60.179	20	225	22	246	ACAACGCGTGACAGAGAGAG	60.04	20	TTTCACTCCGTTCCACCACC	60.179	20	207	40	246
TRINITY_DN8125_c0_g1_i4	p2	(TC)7	14	1389	1402	GTCTGCACGGAAACAACACC	59.971	20	ATAGAGGCTCAGTCCTGGCA	60.032	20	238	176	413	GTTTCTCTTTGCACGCCCTG	60.04	20	ATAGAGGCTCAGTCCTGGCA	60.032	20	208	206	413	CACCCGTTTCTCTTTGCACG	60.041	20	ATAGAGGCTCAGTCCTGGCA	60.032	20	213	201	413
TRINITY_DN8117_c0_g1_i6	p2	(TC)5	10	169	178	TTCCCTCCCTCCCTCTCATG	60.031	20	GTGGGGCGATCAGAGATCAG	59.967	20	214	1077	1290	AACCTGGAATCTGGAGCAGC	60.035	20	CATGAGAGGGAGGGAGGGAA	60.031	20	152	945	1096	GGTGGTCAGTTGGCTGCTAT	60.035	20	CATGAGAGGGAGGGAGGGAA	60.031	20	173	924	1096
TRINITY_DN8117_c0_g1_i6	p2	(GA)5	10	466	475	TTCCCTCCCTCCCTCTCATG	60.031	20	GTGGGGCGATCAGAGATCAG	59.967	20	214	1077	1290	AACCTGGAATCTGGAGCAGC	60.035	20	CATGAGAGGGAGGGAGGGAA	60.031	20	152	945	1096	GGTGGTCAGTTGGCTGCTAT	60.035	20	CATGAGAGGGAGGGAGGGAA	60.031	20	173	924	1096
TRINITY_DN8137_c0_g1_i1	p2	(TC)14	28	5534	5561	TTTGCAGTGCGTTCTTGAGC	59.971	20	CATTCTCGTCGCAGGCTAGT	59.899	20	112	3887	3998	ATCAGCCACGTTGCTAAGCT	60.036	20	CGAGGATGAAAAGCAGCAGC	59.902	20	133	2415	2547	TTTGCAGTGCGTTCTTGAGC	59.971	20	TCGTCGCAGGCTAGTTGAAG	60.109	20	107	3887	3993
TRINITY_DN8192_c0_g1_i2	p2	(CT)6	12	47	58	GGAGGATGGCGATATGTGCA	59.965	20	CGCTGCCGGCAAATATTCTC	60.041	20	242	348	589	GGAGGATGGCGATATGTGCA	59.965	20	CTCGCTGCCGGCAAATATTC	60.041	20	244	348	591	GGAGGATGGCGATATGTGCA	59.965	20	AGGTGGCCTATGTACCCTGT	59.956	20	108	348	455
TRINITY_DN8161_c0_g2_i1	p2	(AT)5	10	842	851	TCGTGTTGAACTTCCCGGAG	59.967	20	GTATCCGCATCATCCACGGT	59.966	20	178	464	641	CCCGGAGCATCTTGGTTCTT	60.035	20	GTATCCGCATCATCCACGGT	59.966	20	165	477	641	CTTCCCGGAGCATCTTGGTT	60.035	20	GTATCCGCATCATCCACGGT	59.966	20	168	474	641
TRINITY_DN8173_c0_g1_i2	p2	(TC)6	12	1	12	TACGCTCGTGTTCACGTGAA	59.971	20	GAGATGGATGGGTCGAGCAG	59.967	20	185	500	684	CTTTGTGGGCCCGTTCTTTG	59.968	20	GAGATGGATGGGTCGAGCAG	59.967	20	209	476	684	TACGCTCGTGTTCACGTGAA	59.971	20	CCTCGCGACCCTTCTTCTTT	60.037	20	164	500	663
TRINITY_DN8162_c0_g1_i1	p2	(CA)6	12	1705	1716	GCCAACCCTCTTTGTGCAAG	59.967	20	TAGCTGCTGGATCATGTGCC	60.179	20	246	411	656	GCCAACCCTCTTTGTGCAAG	59.967	20	GCTGGATCATGTGCCAAAGC	60.179	20	241	411	651	TCGACTCGAGCTCCGTATCT	59.896	20	TAGCTGCTGGATCATGTGCC	60.179	20	184	473	656
TRINITY_DN8197_c0_g1_i6	p2	(TC)12	24	1684	1707	CTAGGGGATGTCATCACGGC	59.966	20	TCAACTCCAAACGCGACGTA	59.969	20	256	690	945	GACGCCTCATTTGAATGGCC	59.899	20	TCAACTCCAAACGCGACGTA	59.969	20	133	813	945	CTAGGGGATGTCATCACGGC	59.966	20	GGCCATTCAAATGAGGCGTC	59.899	20	143	690	832
TRINITY_DN8149_c0_g2_i1	p2	(GA)6	12	2197	2208	TCCACTGGAATCACACTCGC	60.037	20	TGGCCAAAACCGATATGGCT	60.034	20	250	1130	1379	TCCACTGGAATCACACTCGC	60.037	20	AGACGAGCAGATGGCCAAAA	59.963	20	261	1130	1390	TCCACTGGAATCACACTCGC	60.037	20	AAGACGAGCAGATGGCCAAA	59.963	20	262	1130	1391
TRINITY_DN8186_c0_g1_i1	p2	(AG)9	18	880	897	CTCGCCACGATCCACTCTAC	59.97	20	GCAGCAGCGAAGTGAAATCC	60.179	20	231	50	280	CTCGCCACGATCCACTCTAC	59.97	20	TTTGAATTCGCGCACACTCC	59.763	20	168	50	217	ATTTCCCCTAAAGCCTCGCC	60.107	20	GCAGCAGCGAAGTGAAATCC	60.179	20	245	36	280
TRINITY_DN8109_c0_g1_i1	p2	(AT)6	12	104	115	GCTCTGAAGATGCACCACCT	60.036	20	GGCGAGTTGGTGATTGAGGA	60.036	20	125	294	418	TGGGACCTCGGGATATGGTT	60.031	20	ATCTTCCGGAGTTCTTGGCG	60.108	20	248	1276	1523	TTGGGACCTCGGGATATGGT	60.031	20	ATCTTCCGGAGTTCTTGGCG	60.108	20	249	1275	1523
TRINITY_DN44504_c0_g1_i1	p2	(AT)5	10	138	147	CACCCCATGGATTGGTAGCA	59.742	20	AAGTGTTGGCTCCGGTCAAA	60.107	20	156	42	197	ACACCCCATGGATTGGTAGC	59.741	20	AAGTGTTGGCTCCGGTCAAA	60.107	20	157	41	197	ACGACCTACACCCCATGGAT	60.326	20	AAGTGTTGGCTCCGGTCAAA	60.107	20	164	34	197
TRINITY_DN38283_c0_g1_i1	p2	(TC)5	10	14	23	CCCCTTCCACCGCTTATCTC	59.893	20	GCGGCGAGAATAAAGGCTTG	59.972	20	166	22	187	CTCCCCTTCCACCGCTTATC	59.893	20	GCGGCGAGAATAAAGGCTTG	59.972	20	168	20	187	ATCCTCCAGATCCCTAGGGC	59.882	20	GCGGCGAGAATAAAGGCTTG	59.972	20	102	86	187
TRINITY_DN38292_c0_g1_i1	p2	(AG)6	12	44	55	TCCAACTGCTGCTGCTTCTT	60.179	20	GGTCAAAAGTTGCGACCGAC	60.042	20	199	113	311	TTCCAACTGCTGCTGCTTCT	60.179	20	GGTCAAAAGTTGCGACCGAC	60.042	20	200	112	311	CTCCCCTGCTCCAAATCGAG	60.179	20	GGTCAAAAGTTGCGACCGAC	60.042	20	172	140	311
TRINITY_DN38295_c0_g1_i1	p2	(AC)5	10	282	291	ACCTCAAGAGTTTCTCGACAGT	59.04	22	AGGACAATGGCAGCCATGAA	59.96	20	155	207	361	ACCTCAAGAGTTTCTCGACAGT	59.04	22	GAGGACAATGGCAGCCATGA	60.395	20	156	207	362	ACCTCAAGAGTTTCTCGACAGT	59.04	22	GGACAATGGCAGCCATGAAG	59.541	20	154	207	360
TRINITY_DN38258_c0_g1_i1	p2	(CT)7	14	400	413	TCCGAGTACATGAATGCGGG	59.896	20	CGATGGTGTAGACGAGAGGC	59.97	20	250	514	763	TCCGAGTACATGAATGCGGG	59.896	20	CAGCAAACTCCACGAGTCCT	59.966	20	229	514	742	ATCGTACGGGCCAAGACTTG	60.108	20	CAGCAAACTCCACGAGTCCT	59.966	20	260	483	742
TRINITY_DN38261_c0_g1_i1	p2	(AG)5	10	6	15	AGAGAGAGGGAGGGAGAGAGA	59.989	21	CCGATAAGGGGAATGTGTTGAGA	60.118	23	142	7	148	AGAGAGAGAGGGAGGGAGAGA	59.989	21	CCGATAAGGGGAATGTGTTGAGA	60.118	23	144	5	148	AGAGAGAGGGAGGGAGAGAGA	59.989	21	CCGATAAGGGGAATGTGTTGAG	58.794	22	142	7	148
TRINITY_DN38278_c0_g1_i1	p2	(CT)6	12	50	61	ACTGCTCGCCTTCTTGTTGA	59.893	20	ATCCCCAGCCTGAAACACAG	59.961	20	199	82	280	CTTGTTGATTGAACGGCCGG	60.11	20	ATCCCCAGCCTGAAACACAG	59.961	20	187	94	280	ACTGCTCGCCTTCTTGTTGA	59.893	20	TGAGCTGGTGCCATAGCTTC	60.108	20	149	82	230
TRINITY_DN38230_c0_g1_i1	p2	(GA)5	10	275	284	AGAAAGTGGGGTTGTTCCGG	60.179	20	TGTTTTCTCACTGAGCCCCC	59.89	20	130	117	246	TTTTAGGGAAGAGGACGCGG	59.752	20	TGTTTTCTCACTGAGCCCCC	59.89	20	187	60	246	TTTGAAGGTAGGTGCGTGGG	60.251	20	TGTTTTCTCACTGAGCCCCC	59.89	20	217	30	246
TRINITY_DN38269_c0_g1_i1	p2	(AT)5	10	180	189	TTGATCCAGTGGATTCCGGC	60.107	20	GCTCGTACGAGACCTCATGG	59.97	20	178	232	409	TTGATCCAGTGGATTCCGGC	60.107	20	CGAGACCTCATGGGCAGATC	59.967	20	171	232	402	TTGATCCAGTGGATTCCGGC	60.107	20	TACGAGACCTCATGGGCAGA	60.034	20	173	232	404
TRINITY_DN33712_c0_g1_i1	p2	(AT)5	10	242	251	TGAGTTTGGTTCGCTTTTCGG	59.668	21	ACATTGAGCGACTTGAGAGGG	60.067	21	155	12	166	GAGTTTGGTTCGCTTTTCGGT	59.667	21	ACATTGAGCGACTTGAGAGGG	60.067	21	154	13	166	AGTTTGGTTCGCTTTTCGGT	58.614	20	ACATTGAGCGACTTGAGAGGG	60.067	21	153	14	166
TRINITY_DN33726_c0_g1_i1	p2	(TG)5	10	205	214	ACCAACAGCCCTTTCTTGGT	59.738	20	GTCGTAATCGCCTTCATCGC	59.497	20	189	106	294	ACCAACAGCCCTTTCTTGGT	59.738	20	GCCCGATGTTGCTGCTCTAT	60.534	20	171	106	276	ACCAACAGCCCTTTCTTGGT	59.738	20	TCGTAATCGCCTTCATCGCC	60.597	20	188	106	293
TRINITY_DN33764_c0_g1_i1	p2	(AT)7	14	593	606	TGTCGGCCACTTCAATCCTC	60.036	20	GGGGAGAAAGGGGTAGTTGC	60.034	20	214	85	298	GCAACTACCCCTTTCTCCCC	60.034	20	GCACACACAGGGATTGGAGA	59.963	20	110	279	388	CAACTGTCCAACTCCCTCCC	59.963	20	GGGGAGAAAGGGGTAGTTGC	60.034	20	177	122	298
TRINITY_DN23597_c0_g1_i1	p2	(CA)5	10	46	55	ATCCATCACCAGCAACTGCA	59.961	20	ACCATCCTTTCTGGGCCATG	60.033	20	139	116	254	CATGGCCCAGAAAGGATGGT	60.033	20	TAAGCCCCAATTCTGCAGCA	59.961	20	174	235	408	CCTCCCTCTCTCCTCACACA	59.96	20	ACCATCCTTTCTGGGCCATG	60.033	20	224	31	254
TRINITY_DN23554_c0_g1_i6	p2	(GT)5	10	484	493	GCACTCTCCGATCTTGCACT	60.108	20	ATTGGGGCTTCGTATGGCAA	60.034	20	132	230	361	GCACTCTCCGATCTTGCACT	60.108	20	AATTGGGGCTTCGTATGGCA	60.034	20	133	230	362	TGCCATACGAAGCCCCAATT	60.034	20	GTCTACGCAGAGCCACACAT	60.109	20	185	343	527
TRINITY_DN23585_c0_g4_i1	p2	(CT)8	16	56	71	TGAACCCAACTCTCTGTCGC	59.966	20	AAAGGGGGTGGAAAAAGGGG	60.105	20	136	183	318	TGAACCCAACTCTCTGTCGC	59.966	20	GGGGGTGGAAAAAGGGGAAA	60.105	20	133	183	315	CAATTGGTTATGCAGCGCCA	59.827	20	TGATAGCAAAGCAGGGGCAA	59.961	20	212	1897	2108
TRINITY_DN23536_c0_g1_i1	p2	(CT)6	12	42	53	CCTGTCGACGATTGTGCAGA	60.389	20	TGTGACGCTGAATATGACTCGT	59.836	22	148	86	233	CCTGTCGACGATTGTGCAGA	60.389	20	ACGCTGAATATGACTCGTTTGC	59.651	22	144	86	229	TGAACCCTGTCGACGATTGT	59.323	20	TGTGACGCTGAATATGACTCGT	59.836	22	153	81	233
TRINITY_DN28619_c0_g1_i1	p2	(TG)5	10	130	139	AGCCAGGTTTGGGATTTGCT	60.179	20	CCTGCCTCTATCTTCCATAGCT	58.828	22	211	38	248	AGCAAGCCAGGTTTGGGATT	60.179	20	CCTGCCTCTATCTTCCATAGCT	58.828	22	215	34	248	AGCCAGGTTTGGGATTTGCT	60.179	20	CCTGCCTCTATCTTCCATAGCTC	59.805	23	211	38	248
TRINITY_DN28654_c0_g2_i2	p2	(CT)5	10	42	51	ATCATCGGGCTTTCGGGTTT	60.034	20	GAGGCCCTCATGATCCGAAG	59.965	20	270	394	663	CAAGCGATCGACGATCCTGA	59.971	20	CACTTTGTGACGCTTCTGCC	60.041	20	208	363	570	ACCCTAACCTGCAAAGGAGC	59.962	20	AAACCCGAAAGCCCGATGAT	60.034	20	124	290	413
TRINITY_DN28691_c0_g1_i1	p2	(TC)5	10	191	200	CCCTTCCACCAGCAGCTTAA	59.962	20	GACGCGAATACCTTTTCCGC	59.974	20	229	838	1066	CCGCTTTGAGGAGCAAAACC	60.039	20	GACGCGAATACCTTTTCCGC	59.974	20	195	872	1066	CAGCCCCACTACTTTCCCTG	60.035	20	ATGGAGATAGATGCAGCGGC	60.037	20	192	430	621
TRINITY_DN28662_c0_g1_i2	p2	(TA)5	10	2465	2474	TTCGAGGCTTCGGCTTGATT	60.036	20	CCGTTGCTTTGCACTTCTCC	60.04	20	169	2138	2306	TGTGCGTCTCTCTGCTGTTT	59.895	20	GCAAAGGCTCTTGAGGGTCT	59.963	20	182	341	522	TTGTGCGTCTCTCTGCTGTT	59.895	20	GCAAAGGCTCTTGAGGGTCT	59.963	20	183	340	522
TRINITY_DN28638_c0_g1_i4	p2	(TC)10	20	19	38	ACATGAGGGAAGCCTTGTGG	59.961	20	GTGTGCAACACCATTCCACC	59.968	20	151	456	606	CACAAGGAAAGGCTCGGAGT	59.965	20	GAGCCCATTCACGGTACACA	60.037	20	279	269	547	CTCTGAAGGCGGGATTGGTT	60.035	20	TACGCAATGCACTTCTCGGT	60.038	20	156	1560	1715
TRINITY_DN10716_c0_g1_i6	p2	(AT)5	10	2668	2677	AAGAATCTTGCTGGGACGCA	59.963	20	TCATTGTTGTTGGGCGCTTG	59.968	20	147	357	503	TGGGCGAATGACATCACGAA	60.037	20	TCATTGTTGTTGGGCGCTTG	59.968	20	250	254	503	TTGGGCGAATGACATCACGA	60.037	20	TCATTGTTGTTGGGCGCTTG	59.968	20	251	253	503
TRINITY_DN10716_c0_g1_i6	p2	(CT)5	10	3183	3192	AAGAATCTTGCTGGGACGCA	59.963	20	TCATTGTTGTTGGGCGCTTG	59.968	20	147	357	503	TGGGCGAATGACATCACGAA	60.037	20	TCATTGTTGTTGGGCGCTTG	59.968	20	250	254	503	TTGGGCGAATGACATCACGA	60.037	20	TCATTGTTGTTGGGCGCTTG	59.968	20	251	253	503
TRINITY_DN10716_c0_g1_i5	p2	(CT)5	10	3780	3789	AAGAATCTTGCTGGGACGCA	59.963	20	TCATTGTTGTTGGGCGCTTG	59.968	20	147	357	503	TGGGCGAATGACATCACGAA	60.037	20	TCATTGTTGTTGGGCGCTTG	59.968	20	250	254	503	TTGGGCGAATGACATCACGA	60.037	20	TCATTGTTGTTGGGCGCTTG	59.968	20	251	253	503
TRINITY_DN10704_c0_g1_i1	p2	(TG)5	10	713	722	ATTCCAACCCCAGAAGCCAG	59.96	20	AATCACCGGCCACTATTGCA	60.035	20	197	974	1170	TGCAATAGTGGCCGGTGATT	60.035	20	CGCGCCAACTATGTTTGAGG	59.903	20	180	1151	1330	AATAGCGACCACCAGGCTTC	60.108	20	CCATTTTCATGCTACGGCGG	59.971	20	104	2067	2170
TRINITY_DN10718_c0_g1_i10	p2	(TC)6	12	371	382	GGCTGAAGCTGCCACTAGAA	60.036	20	CGAAAGAGCCGACTCCAACT	60.038	20	168	2044	2211	GGCTGAAGCTGCCACTAGAA	60.036	20	TCGTCCGGGATCCAGTATGT	60.106	20	115	2044	2158	TCGGTCAATTTCGGTTCGGT	59.966	20	CACGAAGACAAGGCATGCAG	59.833	20	243	94	336
TRINITY_DN10723_c0_g1_i1	p2	(CT)9	18	42	59	AAAGATGACCCTGCTCCTGC	60.035	20	AGTCCAAGTGAGCTTCAGCC	59.964	20	122	175	296	TACATGTGCTCGAAGCCTCC	59.824	20	AGTCCAAGTGAGCTTCAGCC	59.964	20	167	130	296	AAAGATGACCCTGCTCCTGC	60.035	20	TAAGGGTGGTGGTGGTGTTG	59.816	20	153	175	327
TRINITY_DN10748_c0_g3_i1	p2	(AT)5	10	723	732	AGGAACAAGGCCACACGATT	59.89	20	GGCGTCATCAGAAGGCCATA	59.893	20	207	426	632	AGGAACAAGGCCACACGATT	59.89	20	TAGTGGCGTCATCAGAAGGC	59.824	20	211	426	636	CCAACCAAGGGGAGGAACAA	59.813	20	GGCGTCATCAGAAGGCCATA	59.893	20	219	414	632
TRINITY_DN10785_c0_g1_i1	p2	(AT)6	12	40	51	CATATGCTCGGCGAGTACGA	59.763	20	AGCACTCCCCTCGACTGTAT	60.033	20	145	206	350	CATATGCTCGGCGAGTACGA	59.763	20	GCACTCCCCTCGACTGTATG	59.897	20	144	206	349	ACCATATGCTCGGCGAGTAC	59.686	20	AGCACTCCCCTCGACTGTAT	60.033	20	147	204	350
TRINITY_DN10785_c0_g2_i1	p2	(AT)5	10	67	76	GTGGATTCATGAACCGGGGA	59.745	20	GCTCGTACTCGCTGAGCATA	59.692	20	157	101	257	AGGGTGGATTCATGAACCGG	59.744	20	GCTCGTACTCGCTGAGCATA	59.692	20	160	98	257	CAACTGACTGAGTGAGGGGG	59.677	20	GCTCGTACTCGCTGAGCATA	59.692	20	229	29	257
TRINITY_DN10790_c0_g1_i1	p2	(AG)9	18	2220	2237	TCCAGCACTGACGACTTTCC	59.966	20	ACCATGGGGAGCTTGATTGG	60.033	20	161	1864	2024	TCCAGCACTGACGACTTTCC	59.966	20	GAGAGAGATGGCGACCATGG	59.967	20	174	1864	2037	TCCCACAGAGACGAAAAGGC	59.965	20	ACCATGGGGAGCTTGATTGG	60.033	20	101	1924	2024
TRINITY_DN10707_c0_g1_i1	p2	(CT)5	10	141	150	GTTGTGGAAGTGCTCTCGGA	59.966	20	CAACTGGGACGCCTTCTCTT	59.965	20	208	2431	2638	AGTTGTGGAAGTGCTCTCGG	59.966	20	CAACTGGGACGCCTTCTCTT	59.965	20	209	2430	2638	GATTTCCAGGTGCAGAGGCT	60.035	20	CTGTGGTGAGGTGGCTGATT	59.963	20	142	806	947
TRINITY_DN10717_c0_g2_i1	p2	(TG)5	10	3341	3350	TCGTGCAGCTTTTTCACAGC	59.971	20	TCGCGTTTTCTCATGGGTGA	59.966	20	279	1037	1315	CCAAGTTGGTCAAGTTGCCG	59.969	20	GGCACCATTCCTGCTTCTCT	60.035	20	115	2544	2658	CCAAGTTGGTCAAGTTGCCG	59.969	20	AATTCCGGCAAGTTTTGGGC	59.965	20	182	2544	2725
TRINITY_DN10746_c0_g1_i1	p2	(GA)5	10	1355	1364	CCGGGAATGGTTCTTGTCCA	59.962	20	TTCTCCAGTTTCGCGTTCGA	59.969	20	273	421	693	TCACCACCCATCCGTATCCT	60.032	20	TGGACAAGAACCATTCCCGG	59.962	20	141	300	440	ATACTTCGCCGTTGGTGTGT	59.966	20	AGGAAACAACTTCGCCCGAT	59.964	20	137	3340	3476
TRINITY_DN10769_c0_g1_i3	p2	(AT)5	10	619	628	GCCCAAGGCTAAGAGCTTGA	60.035	20	TGCTCTTAGGCTTGTCGCAA	59.965	20	119	437	555	GCCCAAGGCTAAGAGCTTGA	60.035	20	TTGCTCTTAGGCTTGTCGCA	59.965	20	120	437	556	TCATGGCCATGGACACGAAA	59.963	20	TGCTCTTAGGCTTGTCGCAA	59.965	20	245	311	555
TRINITY_DN10769_c0_g2_i1	p2	(TA)5	10	363	372	CAATTAAGGAGGCCTTGCGC	59.899	20	TGCCACGAGATCCATTGAGG	59.821	20	156	108	263	GCAATTAAGGAGGCCTTGCG	59.899	20	TGCCACGAGATCCATTGAGG	59.821	20	157	107	263	CAATTAAGGAGGCCTTGCGC	59.899	20	AGGAGTTGGTTGGCAAGGTC	60.179	20	139	108	246
TRINITY_DN10788_c0_g1_i1	p2	(AG)7	14	51	64	CTGGCCCCGTCCTAAGTATC	59.32	20	AATTAGGCTGCGGTCTCCAC	60.108	20	161	0	160	CTGGCCCCGTCCTAAGTATC	59.32	20	GCTGCGGTCTCCACATAGAA	59.824	20	155	0	154	CTGGCCCCGTCCTAAGTATC	59.32	20	GAATTAGGCTGCGGTCTCCA	59.822	20	162	0	161
TRINITY_DN10788_c0_g1_i2	p2	(CA)7	14	87	100	GAGGAGAGAGAGGTGGCTGA	60.034	20	AATTAGGCTGCGGTCTCCAC	60.108	20	109	116	224	AGAGGTGGCTGATCCCTTCT	59.956	20	AATTAGGCTGCGGTCTCCAC	60.108	20	101	124	224	AGAGAGGTGGCTGATCCCTT	59.956	20	AATTAGGCTGCGGTCTCCAC	60.108	20	103	122	224
TRINITY_DN10725_c0_g1_i1	p2	(AC)5	10	103	112	CGTTCTTCCTTGGCCTTTGC	60.039	20	ATGTGCTGCTAAAGGTCCCC	60.034	20	280	784	1063	TGGCCTTTGCTTAGCATCCA	59.961	20	ATGTGCTGCTAAAGGTCCCC	60.034	20	270	794	1063	ACATTCCACCAAACACCGGT	60.106	20	AAGGCGAGTGAGCTTCGAAA	59.966	20	189	1060	1248
TRINITY_DN10763_c1_g1_i16	p2	(AC)9	18	973	990	CTCCCAAAAATACGGCCCCT	60.034	20	TGTCGGCTTCGCGTATCTTT	60.109	20	188	94	281	TCTCCCAAAAATACGGCCCC	60.034	20	TGTCGGCTTCGCGTATCTTT	60.109	20	189	93	281	AACAACAATGGCGGATGCAC	60.038	20	TGTCGGCTTCGCGTATCTTT	60.109	20	249	33	281
TRINITY_DN10711_c0_g2_i1	p2	(CA)5	10	276	285	TCAACCAAACACACGCATGC	60.249	20	GGCATTCGTGGGTTCTGACT	60.322	20	176	157	332	ATGCCCACCTTTCACAGTCC	60.251	20	GGCATTCGTGGGTTCTGACT	60.322	20	160	173	332	TCAACCAAACACACGCATGC	60.249	20	TAAACTGGGCATTCGTGGGT	59.597	20	183	157	339
TRINITY_DN10774_c0_g1_i1	p2	(CT)5	10	61	70	CCCATCGTCGTCGTGATCAT	59.969	20	CCACCAGCTCGATGCCATAT	59.964	20	259	176	434	CCCATCGTCGTCGTGATCAT	59.969	20	AATCCGATGGCGCCGATAAT	60.036	20	183	176	358	ATATGGCATCGAGCTGGTGG	59.964	20	ACCTCCGCACTAGTCTGGAT	60.033	20	228	415	642
TRINITY_DN10726_c0_g1_i2	p2	(GT)5	10	1449	1458	TGGTTCGAGGTCTTCTGCAC	59.966	20	TTGTCTGAATCGTGGCCTCC	60.036	20	204	1404	1607	GAGGTCTTCTGCACCCGAAA	59.965	20	TTGTCTGAATCGTGGCCTCC	60.036	20	198	1410	1607	GGAGGCCACGATTCAGACAA	60.036	20	CCTCAGCTTCACCTTCCGTT	59.965	20	223	1588	1810
TRINITY_DN10779_c0_g2_i5	p2	(TA)5	10	898	907	AAGGTCAAGCATGGAAGCGA	59.963	20	CCATCGTAGCAGCGTCTGAT	59.969	20	269	392	660	AAGGTCAAGCATGGAAGCGA	59.963	20	GCCTTCGGTCATTCTCCACA	60.036	20	144	392	535	AAGGTCAAGCATGGAAGCGA	59.963	20	TGCCTTCGGTCATTCTCCAC	60.036	20	145	392	536
TRINITY_DN10739_c0_g4_i1	p2	(AT)5	10	897	906	GGATTCGGACATGGGAGCAT	59.891	20	CTTGCCATATCCCCCTTCCC	59.887	20	181	1084	1264	GGATTCGGACATGGGAGCAT	59.891	20	ATCCCCCTTCCCTACTGGAG	59.731	20	173	1084	1256	GGATTCGGACATGGGAGCAT	59.891	20	TTGCCATATCCCCCTTCCCT	60.329	20	180	1084	1263
TRINITY_DN21824_c0_g1_i1	p2	(AT)5	10	852	861	CCATGGAATTGACCCCTGCT	60.033	20	AGAGCCTTCTGAGCAAGCAG	60.036	20	205	642	846	CCATGGAATTGACCCCTGCT	60.033	20	CCGAAGAGCCTTCTGAGCAA	60.037	20	209	642	850	CTGCTTGCTCAGAAGGCTCT	60.036	20	AGTGACCATGAAGGCAGCTC	60.036	20	104	827	930
TRINITY_DN21825_c0_g1_i1	p2	(TG)7	14	1	14	CCACTACTTGGTAGAAGGGCA	59.093	21	CCTCCCTTCCTCACAAAGGC	60.323	20	134	52	185	ACTTGGTAGAAGGGCAACAGA	58.945	21	CCTCCCTTCCTCACAAAGGC	60.323	20	129	57	185	CCACTACTTGGTAGAAGGGCA	59.093	21	TCTTCCCTCCCTTCCTCACA	59.508	20	139	52	190
TRINITY_DN21831_c0_g1_i1	p2	(TC)9	18	204	221	ATCTTGGGTGGCAATGGAGG	60.033	20	GACCCAGCATTGTAGTGCCT	60.035	20	211	578	788	GGCTGTCACATTGCCTCTCT	60.036	20	CCTCCATTGCCACCCAAGAT	60.033	20	163	435	597	ATCTTGGGTGGCAATGGAGG	60.033	20	ACGGACCCAGCATTGTAGTG	60.036	20	214	578	791
TRINITY_DN21805_c0_g1_i1	p2	(TC)5	10	19	28	TGAGCTCTCAGTGCTGTGTG	59.967	20	TCTTCTTCGCCATGAACGCT	60.037	20	203	489	691	TGAGCTCTCAGTGCTGTGTG	59.967	20	CTTCTTCGCCATGAACGCTG	59.904	20	202	489	690	TGGTGAGAGGGAAGGTCCAA	60.105	20	CACACAGCACTGAGAGCTCA	59.967	20	117	392	508
TRINITY_DN21805_c0_g1_i1	p2	(AG)6	12	1083	1094	TGAGCTCTCAGTGCTGTGTG	59.967	20	TCTTCTTCGCCATGAACGCT	60.037	20	203	489	691	TGAGCTCTCAGTGCTGTGTG	59.967	20	CTTCTTCGCCATGAACGCTG	59.904	20	202	489	690	TGGTGAGAGGGAAGGTCCAA	60.105	20	CACACAGCACTGAGAGCTCA	59.967	20	117	392	508
TRINITY_DN21809_c0_g1_i2	p2	(AT)6	12	75	86	ATTGGTCGAAGGAACAGCGT	59.965	20	CAATCAGCTCAGCATGCGAC	59.972	20	240	508	747	GGTCGAAGGAACAGCGTGTA	60.039	20	CAATCAGCTCAGCATGCGAC	59.972	20	237	511	747	ATCTCAGGCAGGCCCTTTTC	60.034	20	ACGCTGTTCCTTCGACCAAT	59.965	20	252	276	527
TRINITY_DN21893_c0_g1_i2	p2	(TG)6	12	1222	1233	ATGTGTGTGTGTGGGTGTGT	60.035	20	AACTGCTGCAACGCTAGACT	59.966	20	243	1220	1462	ATGTGTGTGTGTGGGTGTGT	60.035	20	CTCCAGCTGAGTTGGAAGCA	59.964	20	115	1220	1334	TCTCCCTTCCTGAGACCGAG	60.034	20	CTTCGACGACAAGAGTGGCT	60.039	20	267	2310	2576
TRINITY_DN21811_c0_g1_i1	p2	(GA)5	10	433	442	TGCATCCAGAAGAAGCACAGT	59.927	21	TTCCTTCATCTCTCACTTCGGG	59.502	22	100	139	238	TGCATCCAGAAGAAGCACAGT	59.927	21	TCGGGGTTTAATTTGCCAAGT	58.4	21	120	139	258	TGCATCCAGAAGAAGCACAGT	59.927	21	TGCCAAGTTCCTTCATCTCTCA	59.361	22	107	139	245
TRINITY_DN38410_c0_g1_i1	p2	(TA)10	20	39	58	TGACGTGTGCGAGAGTGAAA	59.898	20	GTGTTTCCATGTCCTTGGCG	59.759	20	100	74	173	TGACGTGTGCGAGAGTGAAA	59.898	20	CGAAAATCCTCCCTGTCCGT	59.751	20	154	74	227	TGACGTGTGCGAGAGTGAAA	59.898	20	ACGAAAATCCTCCCTGTCCG	59.751	20	155	74	228
TRINITY_DN25728_c0_g1_i1	p2	(AC)5	10	408	417	TCGGAACAAGGCGTTTCTCA	59.895	20	CCCAATTCACTGCCTCCACA	60.251	20	204	39	242	TCGGAACAAGGCGTTTCTCA	59.895	20	CACCCAATTCACTGCCTCCA	60.251	20	206	39	244	TCGGAACAAGGCGTTTCTCA	59.895	20	ACCCAATTCACTGCCTCCAC	60.251	20	205	39	243
TRINITY_DN25779_c0_g1_i1	p2	(TA)5	10	126	135	GGAAGCATCACTTAGTGCAATGA	59.309	23	TGGCTTTAGGTGCATGCACT	60.251	20	122	0	121	GGAAGCATCACTTAGTGCAATG	57.975	22	TGGCTTTAGGTGCATGCACT	60.251	20	122	0	121	GGAAGCATCACTTAGTGCAATGA	59.309	23	TTGGCTTTAGGTGCATGCAC	59.397	20	123	0	122
TRINITY_DN25753_c0_g1_i1	p2	(GA)6	12	1856	1867	TCTTCGTGCCTCAGCCAATT	59.963	20	TTCCATCCACGGTGAGCTTC	60.036	20	192	1771	1962	TTCTTCGTGCCTCAGCCAAT	59.963	20	TTCCATCCACGGTGAGCTTC	60.036	20	193	1770	1962	CTCGGTTCTTCTTCGTGCCT	60.038	20	TTCCATCCACGGTGAGCTTC	60.036	20	201	1762	1962
TRINITY_DN42178_c0_g1_i1	p2	(TC)5	10	125	134	GACTGACTGGATTGCACCGA	60.037	20	CCGGCCTACCCTTGCTATTC	60.25	20	131	36	166	GACTGGATTGCACCGATCCA	60.108	20	CCGGCCTACCCTTGCTATTC	60.25	20	127	40	166	TGACTGGATTGCACCGATCC	60.108	20	CCGGCCTACCCTTGCTATTC	60.25	20	128	39	166
TRINITY_DN42115_c0_g1_i1	p2	(AT)8	16	27	42	TCGGACTGACAGACGATGAA	58.47	20	GTGTGGTCCTTCCCCAATCA	59.596	20	116	68	183	TTCGGACTGACAGACGATGA	58.47	20	GTGTGGTCCTTCCCCAATCA	59.596	20	117	67	183	TCGGACTGACAGACGATGAA	58.47	20	TGTGGTCCTTCCCCAATCAG	59.302	20	115	68	182
TRINITY_DN42118_c0_g1_i1	p2	(CT)6	12	5	16	TGTATGTGCCACGTGGTGAA	59.893	20	CTTCCTCCAGTCCCCCAAAC	59.962	20	184	190	373	TGTATGTGCCACGTGGTGAA	59.893	20	TATGGGCGGCCATTACTTCC	59.89	20	199	190	388	AATGAGGCGGATGTGATCGG	60.25	20	CTTCCTCCAGTCCCCCAAAC	59.962	20	109	265	373
TRINITY_DN42133_c0_g1_i1	p2	(TG)5	10	23	32	CGCGGGTGTTTGGGAAATTT	59.967	20	CGGAGCTGGTCATGCTACAT	59.894	20	132	148	279	CGCGGGTGTTTGGGAAATTT	59.967	20	TTCGGAGCTGGTCATGCTAC	59.824	20	134	148	281	CGCGGGTGTTTGGGAAATTT	59.967	20	GTTCGGAGCTGGTCATGCTA	59.824	20	135	148	282
TRINITY_DN42130_c0_g1_i1	p2	(AT)6	12	58	69	ACAGCTCAGACAACAGCGAA	59.895	20	ATCCTCAGACTTGCTTCGCC	60.108	20	148	453	600	ACAGCTCAGACAACAGCGAA	59.895	20	CCGACGTTTGTTCCATGCAG	60.11	20	130	453	582	ACAGCTCAGACAACAGCGAA	59.895	20	CCATGCAGAGACCAATCCGA	59.821	20	118	453	570
TRINITY_DN39794_c0_g1_i1	p2	(AG)6	12	1183	1194	TGGCAGCGATACAGCTTGAA	60.036	20	CTGGGAAGGAGGTTCTGCAG	60.036	20	235	422	656	CTCGGGGTTCCACCAGTAAC	60.037	20	CTGGGAAGGAGGTTCTGCAG	60.036	20	116	541	656	TGGCAGCGATACAGCTTGAA	60.036	20	GGGAAGGAGGTTCTGCAGAC	60.036	20	233	422	654
TRINITY_DN39740_c0_g1_i1	p2	(AT)7	14	1024	1037	GTCCAATCACTGGCGACTGA	60.037	20	AGGCCAATCGAAGTGCTTCA	59.963	20	138	263	400	GTCCAATCACTGGCGACTGA	60.037	20	TCAGGCCAATCGAAGTGCTT	59.963	20	140	263	402	GTCCAATCACTGGCGACTGA	60.037	20	TTCAGGCCAATCGAAGTGCT	59.963	20	141	263	403
TRINITY_DN39781_c0_g1_i1	p2	(TA)6	12	271	282	AAGTGAGGGAGATCTGGCAA	58.339	20	TCACATGCCCGTATTGAGCT	59.459	20	169	13	181	AGTGAGGGAGATCTGGCAAT	58.109	20	TCACATGCCCGTATTGAGCT	59.459	20	168	14	181	AAGTGAGGGAGATCTGGCAA	58.339	20	TGCCCGTATTGAGCTTCAGA	59.098	20	164	13	176
TRINITY_DN39722_c0_g1_i1	p2	(CT)5	10	27	36	GTCAACCGGAGCTCGAAGAA	60.039	20	GGCTGAGTCTAGCGAATCCC	59.967	20	132	172	303	GTCAACCGGAGCTCGAAGAA	60.039	20	GGGCTGAGTCTAGCGAATCC	59.967	20	133	172	304	CCCTCGAGGAAGACAACGAC	60.109	20	GGCTGAGTCTAGCGAATCCC	59.967	20	204	100	303
TRINITY_DN39714_c0_g1_i1	p2	(CT)5	10	40	49	TTATCCGGCGGCTCAATCTC	59.966	20	TGACGTTGAGCAGATCCACC	60.037	20	256	163	418	CTTGGTTGGGAATTGCACCG	60.038	20	CTCGGGCTTTCTGCAGAGAA	60.037	20	134	986	1119	ACGCGTTTGAAAATGGGTCG	60.041	20	CTCGGGCTTTCTGCAGAGAA	60.037	20	195	925	1119
TRINITY_DN36946_c0_g1_i1	p2	(CT)5	10	224	233	ACTTTCTTCTCGAGCGCCAA	59.966	20	GAGGAAGAGAGAGAGCACGC	59.899	20	152	86	237	GTTCTCAGGGGGTTCCTTGG	59.962	20	AACAGTGCTTGAACGGGCTA	59.892	20	100	413	512	GCGTGCTCTCTCTCTTCCTC	59.899	20	AGGAACCCCCTGAGAACTGT	60.104	20	212	218	429
TRINITY_DN25528_c0_g1_i1	p2	(TA)5	10	141	150	AAGTGTGGTGTGTGCGTACT	59.823	20	GCAACAACACACACCCACTC	59.899	20	121	88	208	AAGTGTGGTGTGTGCGTACT	59.823	20	AACGCATGCAACAACACACA	59.828	20	128	88	215	GGTGTGTGCGTACTGTGTCT	60.249	20	GCAACAACACACACCCACTC	59.899	20	115	94	208
TRINITY_DN25548_c0_g1_i1	p2	(TG)5	10	195	204	GAACCCCACTTAGACAGGGC	60.035	20	AGGTCTGTACGGAGCCATCT	60.033	20	177	637	813	AAGCTCGTGGATTGCTGGAA	59.963	20	AATCGATCGTGGGTATCCGC	60.039	20	136	1223	1358	AAAGCTCGTGGATTGCTGGA	59.963	20	AATCGATCGTGGGTATCCGC	60.039	20	137	1222	1358
TRINITY_DN25531_c0_g1_i3	p2	(TA)5	10	1814	1823	TTCCTCCTCTGTGCCTTCCT	60.179	20	CATAGTGCGACGATCGACCA	59.971	20	279	715	993	TTCCTCCTCTGTGCCTTCCT	60.179	20	AGTGCGACGATCGACCAATT	60.109	20	276	715	990	TCGTCGATGAGCTTCTTGCA	59.756	20	CCGGCTCATCCATTTGCAAG	59.898	20	132	203	334
TRINITY_DN25544_c0_g1_i1	p2	(CT)6	12	292	303	GGCAAGAAACAGCCCGAATG	60.109	20	TGCGTGTGTTTTTCATCTTCCT	59.051	22	202	2	203	GGCAAGAAACAGCCCGAATG	60.109	20	TGTGGAATGATATGCGTGTGT	58.015	21	214	2	215	GGCAAGAAACAGCCCGAATG	60.109	20	TGCGTGTGTTTTTCATCTTCCTC	59.997	23	202	2	203
TRINITY_DN15170_c0_g1_i3	p2	(TA)5	10	459	468	CTTCAACAACGTTCGCAGCA	59.973	20	GCGCATCGGGTTTTATCACC	59.971	20	153	3241	3393	ACTTCAACAACGTTCGCAGC	59.972	20	GCGCATCGGGTTTTATCACC	59.971	20	154	3240	3393	AGCAACCGTGACCAGGTTAG	59.965	20	GCGCATCGGGTTTTATCACC	59.971	20	137	3257	3393
TRINITY_DN15198_c0_g1_i1	p2	(GA)9	18	825	842	TTAAGCCCATCCACCGCAAT	60.034	20	TTCACCCACTACGACAGCAC	59.967	20	197	318	514	ATTAAGCCCATCCACCGCAA	60.034	20	TTCACCCACTACGACAGCAC	59.967	20	198	317	514	TTAAGCCCATCCACCGCAAT	60.034	20	CCAGGTCGGGTTCATGTTCA	59.964	20	153	318	470
TRINITY_DN15133_c0_g1_i1	p2	(AT)6	12	175	186	GCTCATGTGTCCATTAATTTTTGCA	59.361	25	TCTGTTTCGTGGGAGTTGTT	57.297	20	122	87	208	GCTCATGTGTCCATTAATTTTTGCA	59.361	25	TTCTGTTTCGTGGGAGTTGT	57.297	20	123	87	209	TGTGTCCATTAATTTTTGCAGGA	57.202	23	TCTGTTTCGTGGGAGTTGTT	57.297	20	117	92	208
TRINITY_DN15174_c0_g1_i1	p2	(TC)5	10	257	266	CCGCCCGACTGTTCTTTTTC	59.763	20	GTGAGGGAGAGAGAGGAACCT	59.993	21	136	5	140	AGGTTCCTCTCTCTCCCTCAC	59.993	21	TCCCAGAATTTCACGCAGCA	60.251	20	207	120	326	CCGCCCGACTGTTCTTTTTC	59.763	20	TGTGAGGGAGAGAGAGGAACC	60.273	21	137	5	141
TRINITY_DN15174_c0_g1_i1	p2	(TC)5	10	410	419	CCGCCCGACTGTTCTTTTTC	59.763	20	GTGAGGGAGAGAGAGGAACCT	59.993	21	136	5	140	AGGTTCCTCTCTCTCCCTCAC	59.993	21	TCCCAGAATTTCACGCAGCA	60.251	20	207	120	326	CCGCCCGACTGTTCTTTTTC	59.763	20	TGTGAGGGAGAGAGAGGAACC	60.273	21	137	5	141
TRINITY_DN15136_c0_g1_i1	p2	(AG)5	10	1758	1767	GATTCCTCCTCGCCATAGCC	60.037	20	CGAATCGCGGGTTTGATGAC	59.974	20	172	1328	1499	CAGCAATGCCTATGCTGCAG	59.969	20	GGCTATGGCGAGGAGGAATC	60.037	20	146	1202	1347	GCACTGCAACGTTTACAGCA	59.971	20	CAGAGGAGAGGAGGTCACCA	59.96	20	114	886	999
TRINITY_DN15167_c0_g1_i4	p2	(TA)5	10	2309	2318	ATTGGTGCCGCATTGCATTT	60.036	20	ACAAAACCCCATCGCGTTTG	59.969	20	255	1287	1541	AATTGGTGCCGCATTGCATT	60.036	20	ACAAAACCCCATCGCGTTTG	59.969	20	256	1286	1541	TGACAATTGGTGCCGCATTG	60.038	20	ACAAAACCCCATCGCGTTTG	59.969	20	260	1282	1541
TRINITY_DN15100_c0_g1_i4	p2	(TA)6	12	1706	1717	GTTAGTTTGCCGCAAAGCCA	59.969	20	GTCCTGTCCCCATACTTGCC	60.107	20	134	296	429	GTTAGTTTGCCGCAAAGCCA	59.969	20	TCCCGAGTTTCGTCAATCCG	60.109	20	229	296	524	GGAACAATGTTGTCCGTGGC	60.04	20	ACATGAGTCTCCGACGATGC	59.899	20	104	233	336
TRINITY_DN15100_c0_g2_i4	p2	(TC)6	12	872	883	TACTCGGTCGAGAGAGGGAC	59.822	20	CCCTGCACAGCATACCTGAA	60.035	20	246	324	569	GTACTCGGTCGAGAGAGGGA	59.822	20	CCCTGCACAGCATACCTGAA	60.035	20	247	323	569	AGTACTCGGTCGAGAGAGGG	59.821	20	CCCTGCACAGCATACCTGAA	60.035	20	248	322	569
TRINITY_DN15178_c0_g1_i1	p2	(AT)5	10	1241	1250	CGTCTACAAATGCCCCCACT	60.035	20	ATATGTTTGGGCCCGTGGTT	59.96	20	194	23	216	TCGTCTACAAATGCCCCCAC	60.036	20	ATATGTTTGGGCCCGTGGTT	59.96	20	195	22	216	AACAAAGGGGTAGTGGAGCG	59.964	20	GCCGCAAAGACGAATGTTGT	60.04	20	148	1015	1162
TRINITY_DN15166_c0_g1_i1	p2	(TG)5	10	192	201	TCTGTGTGTGTGGTGCTGAA	59.748	20	CTCTGATTCGCCGTTCCAGA	59.827	20	245	189	433	TCTGTGTGTGTGGTGCTGAA	59.748	20	TCTCTGATTCGCCGTTCCAG	59.827	20	246	189	434	CTGGAACGGCGAATCAGAGA	59.827	20	TCGTGCTTCCTAGGGACCTT	60.252	20	179	415	593
TRINITY_DN15166_c0_g3_i1	p2	(TG)5	10	84	93	TCTTGGAAGGGCGAATCAGG	59.747	20	ACAAGACCACGATTGCTGGA	59.604	20	217	304	520	GGAAGGGCGAATCAGGGATG	60.536	20	ACAAGACCACGATTGCTGGA	59.604	20	213	308	520	TCTTGGAAGGGCGAATCAGG	59.747	20	ACCACGATTGCTGGAGTTCT	59.313	20	212	304	515
TRINITY_DN15189_c0_g1_i2	p2	(TC)9	18	240	257	AAGCAAGGCGAAGACATGGA	59.963	20	TGTTCTCGTGGAATCTGGCC	60.036	20	256	1784	2039	TGTGCCGCTTCCATCTTTCT	59.963	20	GGCGATGAGAAGGCCTATCC	60.037	20	149	222	370	GAGCGTGAGTTCTCGGTTGA	60.039	20	GGAACTCGGGCTGACTTGAA	59.965	20	237	1207	1443
TRINITY_DN15195_c0_g1_i3	p2	(AG)5	10	1379	1388	CTGAGTTGGAAACGGGCTCT	59.965	20	GCCCCTTTAACACCTCCTCC	60.034	20	253	931	1183	CTGAGTTGGAAACGGGCTCT	59.965	20	GGCCCCTTTAACACCTCCTC	60.034	20	254	931	1184	AGAAGTGCGTGAGATGGGTG	60.037	20	GCCCCTTTAACACCTCCTCC	60.034	20	189	995	1183
TRINITY_DN15190_c0_g1_i1	p2	(AC)7	14	120	133	TCCAAGTGCCTGTTTCTCCG	60.25	20	ACACTCGATCTCTGCCCTCT	60.034	20	154	21	174	AAGTGCCTGTTTCTCCGCAT	60.251	20	ACACTCGATCTCTGCCCTCT	60.034	20	151	24	174	AGTGCCTGTTTCTCCGCATA	59.387	20	ACACTCGATCTCTGCCCTCT	60.034	20	150	25	174
TRINITY_DN15137_c1_g2_i1	p2	(AT)5	10	687	696	TAAAAATGGCGGGTGCATGC	60.108	20	AGGCGAAGTACACCCGATTG	60.108	20	200	103	302	TAAAAATGGCGGGTGCATGC	60.108	20	CAGTAGGCGAAGTACACCCG	60.179	20	204	103	306	TAAAAATGGCGGGTGCATGC	60.108	20	ATGCGGTAAAGGGCAGTAGG	59.82	20	217	103	319
TRINITY_DN15123_c0_g1_i1	p2	(CA)8	16	1	16	TGATATACCCGTTGCCGTCG	59.969	20	GCACCATTGAATTCGCCGAA	59.83	20	126	403	528	TGATATACCCGTTGCCGTCG	59.969	20	GGCAGCCTTAATCAGACGGA	59.822	20	235	403	637	TGATATACCCGTTGCCGTCG	59.969	20	CGACGGCAGCCTTAATCAGA	60.179	20	239	403	641
TRINITY_DN15173_c0_g1_i3	p2	(TG)5	10	13	22	TCGAGCCATCCGTAATCGTG	59.97	20	TAGATCGAGGCGGCAAACTG	60.179	20	260	136	395	AATCGTGCAGCTGAAGACCA	59.965	20	TAGATCGAGGCGGCAAACTG	60.179	20	247	149	395	TCCGTAATCGTGCAGCTGAA	59.755	20	TAGATCGAGGCGGCAAACTG	60.179	20	252	144	395
TRINITY_DN15165_c0_g1_i1	p2	(TA)5	10	53	62	CAAACACATTCGAACCCGCA	59.691	20	GCATAGAGCACCCAACTCAA	57.886	20	273	14	286	TCAAACACATTCGAACCCGC	59.411	20	GCATAGAGCACCCAACTCAA	57.886	20	274	13	286	AACACATTCGAACCCGCAAG	59.409	20	GCATAGAGCACCCAACTCAA	57.886	20	271	16	286
TRINITY_DN15151_c0_g1_i2	p2	(GA)5	10	2461	2470	TGGTGTTCGTCCGAGTCTTG	59.968	20	TGCGCACAACAAGATCTCCT	59.965	20	147	256	402	TTCCTTGGTGTTCGTCCGAG	59.967	20	TGCGCACAACAAGATCTCCT	59.965	20	152	251	402	TGGTGTTCGTCCGAGTCTTG	59.968	20	GCTGGTTTGCTGGGGATTTG	60.037	20	111	256	366
TRINITY_DN15194_c0_g1_i1	p2	(AT)5	10	21	30	TCCCCACGACGAAGGACTAT	60.034	20	GAGGCAGAGTAGACGATGCC	59.969	20	265	672	936	TCCCCACGACGAAGGACTAT	60.034	20	CATCCGCAGAGGCAGAGTAG	59.968	20	273	672	944	TCCCCACGACGAAGGACTAT	60.034	20	GTAGACGATGCCATCCCTCG	60.039	20	257	672	928
TRINITY_DN15181_c0_g2_i1	p2	(TC)5	10	1237	1246	GAGACCCTGCCCCTTTCTTC	60.035	20	GGAGTGCCCTTGCCCTAATT	60.033	20	250	583	832	GAGACCCTGCCCCTTTCTTC	60.035	20	AAGTTTGACTCCCTCTGCCG	59.965	20	221	583	803	TAGATGGGTTCAACGGGCAG	59.748	20	GGAGTGCCCTTGCCCTAATT	60.033	20	154	679	832
TRINITY_DN15181_c0_g2_i1	p2	(AT)8	16	1564	1579	GAGACCCTGCCCCTTTCTTC	60.035	20	GGAGTGCCCTTGCCCTAATT	60.033	20	250	583	832	GAGACCCTGCCCCTTTCTTC	60.035	20	AAGTTTGACTCCCTCTGCCG	59.965	20	221	583	803	TAGATGGGTTCAACGGGCAG	59.748	20	GGAGTGCCCTTGCCCTAATT	60.033	20	154	679	832
TRINITY_DN15181_c0_g3_i1	p2	(TC)5	10	55	64	TCCGTATCCGTTCAAACCTGG	60.067	21	GCAGCTCTCAACCTCTTCTCT	59.45	21	138	190	327	TCCGTATCCGTTCAAACCTGG	60.067	21	AGCAGCTCTCAACCTCTTCTC	59.45	21	139	190	328	TCCGTATCCGTTCAAACCTGG	60.067	21	AGCAGCTCTCAACCTCTTCT	58.357	20	139	190	328
TRINITY_DN15192_c0_g1_i1	p2	(AG)8	16	306	321	CGCTCAAATCGCCACAACAA	60.041	20	CAGATCATCCTCGAGCCCAC	59.967	20	180	82	261	CGCTCAAATCGCCACAACAA	60.041	20	TACAGGTAGGGTGGACCGAG	60.034	20	114	82	195	GCTCCCGAACCAACGTATCT	59.825	20	CAGATCATCCTCGAGCCCAC	59.967	20	152	110	261
TRINITY_DN34389_c0_g1_i1	p2	(AC)7	14	86	99	AGTCCAGAGATTCAGCTTCACA	59.098	22	AGGACTGAGATTAAGCTTGTGT	57.101	22	101	32	132	AGTCCAGAGATTCAGCTTCACA	59.098	22	GGACTGAGATTAAGCTTGTGTTGA	59.003	24	100	32	131	AGTCCAGAGATTCAGCTTCACA	59.098	22	AGGACTGAGATTAAGCTTGTGTTG	59	24	101	32	132
TRINITY_DN34332_c0_g1_i1	p2	(TG)5	10	164	173	TGTTTAGGAAAGATGTGAAAAGTGA	57.126	25	ACCAGCCAAAGACACACACA	60.035	20	104	81	184	TGTTTAGGAAAGATGTGAAAAGTGA	57.126	25	ACACCAGCCAAAGACACACA	60.035	20	106	81	186	TGTTTAGGAAAGATGTGAAAAGTGA	57.126	25	CCAGCCAAAGACACACACAC	59.618	20	103	81	183
TRINITY_DN4036_c0_g1_i3	p2	(GA)6	12	1585	1596	AATCAAGATCCACAGGCGCA	60.035	20	AAGAGCCCGGATCCTCTCTT	60.032	20	193	230	422	AATCAAGATCCACAGGCGCA	60.035	20	CCCGGATCCTCTCTTGATGC	59.965	20	188	230	417	AATCAAGATCCACAGGCGCA	60.035	20	GCCCGGATCCTCTCTTGATG	59.965	20	189	230	418
TRINITY_DN4008_c0_g1_i1	p2	(AT)5	10	1637	1646	CAAGCCCTCAGACACGCTAA	60.037	20	CCTGATGCAGACGCGGATAT	60.038	20	138	265	402	CTCACATGGAGCTTCACCGT	60.037	20	CTCGGTCATGATCATGGGCA	59.893	20	198	823	1020	CTCACATGGAGCTTCACCGT	60.037	20	TGCTCGGTCATGATCATGGG	59.893	20	200	823	1022
TRINITY_DN4003_c0_g1_i5	p2	(TG)6	12	3246	3257	ACAGTCCTGGAATTGGCGAG	60.036	20	CATGCGCACGGTAGTATCCT	59.968	20	180	2611	2790	AGACAGTCCTGGAATTGGCG	60.036	20	CATGCGCACGGTAGTATCCT	59.968	20	182	2609	2790	GACAGTCCTGGAATTGGCGA	60.036	20	CATGCGCACGGTAGTATCCT	59.968	20	181	2610	2790
TRINITY_DN4046_c0_g1_i2	p2	(CT)5	10	883	892	GCTGCAAGCATGAAACACCA	59.968	20	GCCATCAGCAGCAACAACAA	59.968	20	197	229	425	GCTGCAAGCATGAAACACCA	59.968	20	ATCACAACGTGCATGCACAC	60.04	20	155	229	383	TAGTTCTGATTCTCCGCCGC	59.898	20	GCCATCAGCAGCAACAACAA	59.968	20	130	296	425
TRINITY_DN4030_c0_g1_i4	p2	(AT)5	10	258	267	TGGACGATGATTTGTCGCCA	60.037	20	AAACATGCTGCACGCGAAAT	60.039	20	137	970	1106	GACGACGACCGGAATATCCC	60.04	20	TGGCGACAAATCATCGTCCA	60.037	20	135	855	989	ACCGTCAAGCTCCTAACAGC	60.037	20	GGGATATTCCGGTCGTCGTC	60.04	20	248	627	874
TRINITY_DN4059_c0_g1_i1	p2	(AC)5	10	233	242	AGGCATAGCGCATGGTATCC	60.036	20	TTCGCCTCATGGTTGAAGCT	59.963	20	162	2981	3142	TTGGTTCGTCATGATCGGCA	60.037	20	AACGTCGAAGGCCATGCTAA	60.037	20	161	4832	4992	ACAGCCTTCTCGAGAACAGC	60.038	20	TGCCGATCATGACGAACCAA	60.037	20	144	4708	4851
TRINITY_DN4097_c0_g1_i11	p2	(GA)12	24	600	623	CGCAACCATCGCTAGAGGAT	59.967	20	AAGCGATGGCAATGGAGGAA	60.034	20	121	1525	1645	AGAGCAGCCTCTTTCGGAAC	60.037	20	AAGCGATGGCAATGGAGGAA	60.034	20	144	1502	1645	CGCAACCATCGCTAGAGGAT	59.967	20	GCTCCAAATTCGCGTGTGTT	60.04	20	101	1525	1625
TRINITY_DN4055_c0_g1_i1	p2	(TA)5	10	1265	1274	TAGCTCCCTCTCCACCTCAC	60.033	20	CATTCGGATGGGGAGACGAG	59.967	20	225	477	701	GTAGCTCCCTCTCCACCTCA	60.033	20	CATTCGGATGGGGAGACGAG	59.967	20	226	476	701	TGTAGCTCCCTCTCCACCTC	60.033	20	CATTCGGATGGGGAGACGAG	59.967	20	227	475	701
TRINITY_DN4058_c1_g1_i3	p2	(AG)8	16	137	152	AACGTGGGGACGTCAACATT	60.179	20	GCAAAAAGGGCCGTGTTAGG	60.039	20	252	220	471	CCTAACACGGCCCTTTTTGC	60.039	20	ACCACCACCACCAACAACAA	60.252	20	134	452	585	GCCTAACACGGCCCTTTTTG	60.039	20	ACCACCACCACCAACAACAA	60.252	20	135	451	585
TRINITY_DN4058_c1_g1_i1	p2	(AG)8	16	137	152	TCTACAGGAAAACGCCGCTT	59.966	20	GCAGGAGTGAGGTTGCTCAT	60.036	20	157	338	494	TCTACAGGAAAACGCCGCTT	59.966	20	AAGCAGGAGTGAGGTTGCTC	59.964	20	159	338	496	TCTACAGGAAAACGCCGCTT	59.966	20	ACCCATCGTTGGATTGCTGT	59.962	20	131	338	468
TRINITY_DN4058_c3_g2_i1	p2	(TC)8	16	65	80	GTGTTGGAAGATGGAGCCGA	60.036	20	GGATCGACTTAGGCAGAGGC	59.967	20	180	1562	1741	GTGTTGGAAGATGGAGCCGA	60.036	20	TCTTCTCTCCCTCCCGACTG	60.034	20	141	1562	1702	GTGTTGGAAGATGGAGCCGA	60.036	20	ACATGGAGGCCAGTTCACAG	59.963	20	210	1562	1771
TRINITY_DN4047_c0_g1_i4	p2	(GA)5	10	463	472	GTGCTGGAGTCTCCTCAACC	60.037	20	TTACGCTAGGAGCCAGACCT	60.033	20	162	1140	1301	TGATGGTAGGGAGCAGTGGA	59.957	20	TCAATGGCTTTGCTTGGTGC	59.966	20	130	909	1038	ACGGCAGAGGAGGAAAAAGG	59.963	20	TCCACTGCTCCCTACCATCA	59.957	20	189	740	928
TRINITY_DN4056_c0_g2_i1	p2	(CT)7	14	86	99	CCGTCGAGGAATTCTGGTGT	59.753	20	TGACGGACACTAGCAACCAC	59.967	20	259	299	557	ACCGTCGAGGAATTCTGGTG	59.753	20	TGACGGACACTAGCAACCAC	59.967	20	260	298	557	CACCGTCGAGGAATTCTGGT	59.753	20	TGACGGACACTAGCAACCAC	59.967	20	261	297	557
TRINITY_DN4056_c1_g1_i1	p2	(AT)12	24	1	24	TGCCTCAGGTGGAGTATCGA	60.034	20	GCAACCGTAGCCTCCAAGAT	60.108	20	187	116	302	TGCCTCAGGTGGAGTATCGA	60.034	20	TTTGCAACCGTAGCCTCCAA	60.179	20	190	116	305	ACCTTGCCTCAGGTGGAGTA	60.179	20	GCAACCGTAGCCTCCAAGAT	60.108	20	191	112	302
TRINITY_DN4041_c0_g1_i2	p2	(TC)5	10	2675	2684	GATGCACTCTCCAAGCCACT	60.036	20	GCAGTATGCCTTGGACCTGT	60.035	20	207	2790	2996	TGAGGTTGGCTCAGCAGAAG	59.964	20	GCAGTATGCCTTGGACCTGT	60.035	20	253	2744	2996	ACAGGTCCAAGGCATACTGC	60.035	20	GCCTTGTCTCAAGCTGGTCT	59.964	20	241	2977	3217
TRINITY_DN4089_c0_g1_i1	p2	(GA)12	24	250	273	CTGAGGACTTGAGGCAACGT	59.966	20	TGGGAGAAAAATGGGACCCG	59.961	20	166	1556	1721	CTGAGGACTTGAGGCAACGT	59.966	20	GGGAGAAAAATGGGACCCGT	59.961	20	165	1556	1720	CGGGTCCCATTTTTCTCCCA	59.961	20	GCGCTGATTTTGGGAGCAAA	60.038	20	262	1702	1963
TRINITY_DN4089_c1_g1_i1	p2	(TC)11	22	113	134	TGTGATGAGATGCAGGGTGG	59.746	20	ATGTGCGTGTCTATGGAGGG	59.534	20	149	32	180	TGTGATGAGATGCAGGGTGG	59.746	20	GCGCGAGAGAGAGAGAGAGA	60.53	20	106	32	137	TGTGATGAGATGCAGGGTGG	59.746	20	GAGCGCGAGAGAGAGAGAGA	60.53	20	108	32	139
TRINITY_DN4079_c0_g1_i35	p2	(TC)8	16	2020	2035	GGTTTTCGGGGGCACTTTTC	59.967	20	GGGCAAAGAGGCTCTCGATT	60.107	20	145	481	625	AGACGTACAGCTGCATGCAT	60.108	20	GAAAAGTGCCCCCGAAAACC	59.967	20	239	262	500	TATTCCAAGCCAGCGCATCA	60.107	20	TGCTGTGGCATTCCAGCATA	60.034	20	110	2534	2643
TRINITY_DN4080_c0_g1_i2	p2	(CT)5	10	2109	2118	TGAGTGTGTGAACGAGTCGG	59.97	20	GCGTTAATAGCCGTGCACAG	59.974	20	255	1473	1727	TGAGTGTGTGAACGAGTCGG	59.97	20	CAGCGTTAATAGCCGTGCAC	59.974	20	257	1473	1729	AGTGTGTGAACGAGTCGGAC	59.97	20	GCGTTAATAGCCGTGCACAG	59.974	20	253	1475	1727
TRINITY_DN4065_c0_g1_i3	p2	(CT)5	10	1928	1937	GGATGAGTGCCCTTTCACGA	60.036	20	CCAGCAGTTAGACCAGCACA	59.965	20	268	1794	2061	TGGGATGAGTGCCCTTTCAC	59.962	20	CCAGCAGTTAGACCAGCACA	59.965	20	270	1792	2061	TATGGGTGGATCACGGGGAT	60.105	20	TCGTGAAAGGGCACTCATCC	60.036	20	131	1683	1813
TRINITY_DN4098_c0_g1_i7	p2	(CT)7	14	32	45	CAATGGATCATGCACGCAGG	59.97	20	TATCAAGCCATTGCCCCGTT	60.034	20	251	884	1134	CCAATGGATCATGCACGCAG	59.97	20	TATCAAGCCATTGCCCCGTT	60.034	20	252	883	1134	CAATGGATCATGCACGCAGG	59.97	20	TCATGAACCTTGAGCACGCT	59.965	20	209	884	1092
TRINITY_DN4045_c1_g1_i1	p2	(GA)7	14	126	139	CAAGAGACAGTGGTGCAGGT	59.893	20	CTGCTCACCTATTGCAGTAGC	58.792	21	239	2	240	CAAGAGACAGTGGTGCAGGT	59.893	20	TGCTCACCTATTGCAGTAGC	57.684	20	238	2	239	TCCAAGAGACAGTGGTGCAG	59.606	20	CTGCTCACCTATTGCAGTAGC	58.792	21	241	0	240
TRINITY_DN4070_c0_g1_i1	p2	(TC)9	18	1490	1507	GAAGGGCTGAGCATGTGTCT	60.036	20	GCAGTACCGTCACAGGTCAA	59.967	20	135	1437	1571	GAAGGGCTGAGCATGTGTCT	60.036	20	AAGTGCAGTACCGTCACAGG	59.966	20	139	1437	1575	GGTGGCATTTTGAAGGGCTG	60.037	20	GCAGTACCGTCACAGGTCAA	59.967	20	146	1426	1571
TRINITY_DN4070_c0_g2_i3	p2	(GA)5	10	1691	1700	GAAAGTGGTCGAGTGCCAGA	59.966	20	ACGTTTGGTAGGTGAGGCTG	59.965	20	257	244	500	GAAAGTGGTCGAGTGCCAGA	59.966	20	CACGTTTGGTAGGTGAGGCT	59.965	20	258	244	501	GAAAGTGGTCGAGTGCCAGA	59.966	20	AGCACGTTTGGTAGGTGAGG	59.965	20	260	244	503
TRINITY_DN4096_c0_g1_i1	p2	(GT)5	10	102	111	CCTTCCACCAAGATGCAGGT	59.961	20	GGGGGTGAGGAGGTGATAGT	60.031	20	137	195	331	CCTTCCACCAAGATGCAGGT	59.961	20	CAGGGGGTGAGGAGGTGATA	60.031	20	139	195	333	TTTCATCGGCGAGAACGGAA	60.038	20	GCTTTTTGGGGCTTCTGCTC	60.038	20	120	1329	1448
TRINITY_DN4060_c0_g2_i1	p2	(TC)5	10	184	193	CAGAAACACAACCCAGCAGC	59.969	20	TTCTTGGCTACCGGCTCAAG	60.036	20	135	596	730	GAGCCAGCATCCTAGTCGAC	59.969	20	TTCTTGGCTACCGGCTCAAG	60.036	20	211	520	730	TAGCAGCGACTCAACAGCAA	59.967	20	AAAGGTGGAAGAAGGAGGCG	59.963	20	175	65	239
TRINITY_DN4060_c0_g3_i3	p2	(TC)5	10	177	186	TCCCTCCTTTCAGCAACGAC	59.965	20	GCGTCAGAATCGGTGAATGC	59.973	20	197	184	380	CGCTGACCCCCTTTTCTCTT	59.963	20	GCGTCAGAATCGGTGAATGC	59.973	20	120	261	380	GCATTCACCGATTCTGACGC	59.973	20	GGAGTGGTCTCAGTCGGTTG	60.038	20	270	361	630
TRINITY_DN4052_c0_g1_i2	p2	(TA)5	10	101	110	TTTCAGCGCACTTGTTCTGC	59.971	20	GCGCATAGTTGAGCATGGTG	59.971	20	170	1363	1532	CACCATGCTCAACTATGCGC	59.971	20	TCCTCCGTGCCAAAACTACC	59.964	20	244	1513	1756	CACCATGCTCAACTATGCGC	59.971	20	CCTCCGTGCCAAAACTACCT	59.964	20	243	1513	1755
TRINITY_DN4040_c0_g1_i4	p2	(AG)6	12	14	25	GCGGATCCTGGCTCTTAGTC	59.967	20	TGCCTCTCCATAGGTTCCGA	60.033	20	106	251	356	TTGAGCAGCTGCCATCAAGA	59.963	20	GGTGATCAACCCAGCCATCA	60.034	20	225	2441	2665	ATGGAAGCTCCTGCAATGCT	60.033	20	AGGTTGGCATCCATGACGTT	59.962	20	184	1278	1461
TRINITY_DN4001_c0_g1_i2	p2	(AG)5	10	1278	1287	TCCGCGCAGTTCTTCTCTTT	59.966	20	TGTGGACGAGCTGCTTGATT	59.965	20	102	968	1069	TCCGCGCAGTTCTTCTCTTT	59.966	20	TTGTGGACGAGCTGCTTGAT	59.965	20	103	968	1070	TTCCGCGCAGTTCTTCTCTT	59.966	20	TGTGGACGAGCTGCTTGATT	59.965	20	103	967	1069
TRINITY_DN4001_c0_g1_i3	p2	(AG)7	14	913	926	TCCGCGCAGTTCTTCTCTTT	59.966	20	TGTGGACGAGCTGCTTGATT	59.965	20	102	1059	1160	TCCGCGCAGTTCTTCTCTTT	59.966	20	TTGTGGACGAGCTGCTTGAT	59.965	20	103	1059	1161	TTCCGCGCAGTTCTTCTCTT	59.966	20	TGTGGACGAGCTGCTTGATT	59.965	20	103	1058	1160
TRINITY_DN4068_c0_g1_i2	p2	(GA)6	12	1098	1109	CACCGCTCTGGACAAGATGT	60.037	20	CAGGCCAGATTCACAGCTGA	60.036	20	121	508	628	ACACCGCTCTGGACAAGATG	60.037	20	CAGGCCAGATTCACAGCTGA	60.036	20	122	507	628	CACACCGCTCTGGACAAGAT	60.037	20	CAGGCCAGATTCACAGCTGA	60.036	20	123	506	628
TRINITY_DN4068_c0_g1_i11	p2	(GA)5	10	1131	1140	CACCGCTCTGGACAAGATGT	60.037	20	CAGGCCAGATTCACAGCTGA	60.036	20	121	508	628	ACACCGCTCTGGACAAGATG	60.037	20	CAGGCCAGATTCACAGCTGA	60.036	20	122	507	628	CACACCGCTCTGGACAAGAT	60.037	20	CAGGCCAGATTCACAGCTGA	60.036	20	123	506	628
TRINITY_DN4050_c0_g2_i1	p2	(CT)6	12	19	30	CGCCACCTTGCAGTCAGATA	60.108	20	TTCAAAAGGGGAGGGTCTGC	59.888	20	152	121	272	GAAGGGAAGGACCAGCAACA	59.89	20	TTCAAAAGGGGAGGGTCTGC	59.888	20	229	44	272	GAAGGGAAGGACCAGCAACA	59.89	20	AATGAGAGCAAAAGGGGGCA	59.885	20	135	44	178
TRINITY_DN4043_c0_g2_i1	p2	(GA)6	12	234	245	ATGCCTACTCGACCTGGTCT	60.033	20	AAAGGAGAGCAGCTCACACC	59.964	20	128	86	213	GCCCAGGAGATTGTCAACGA	60.036	20	AAAGGAGAGCAGCTCACACC	59.964	20	103	111	213	CGCCCTGGAGAAGAACTGAG	60.108	20	AAAGGAGAGCAGCTCACACC	59.964	20	177	37	213
TRINITY_DN4043_c0_g3_i2	p2	(GA)5	10	1193	1202	ATGCCCGGTCTCAAGAACTG	60.036	20	GTGGGGGCATCGTATACCAG	59.965	20	259	1396	1654	CATGCCCGGTCTCAAGAACT	60.036	20	GTGGGGGCATCGTATACCAG	59.965	20	260	1395	1654	TCATGCCCGGTCTCAAGAAC	60.036	20	GTGGGGGCATCGTATACCAG	59.965	20	261	1394	1654
TRINITY_DN4061_c0_g1_i3	p2	(TG)5	10	115	124	CTGCTGGGCTTTTGGTTGAC	59.967	20	CAAGGTGCTGTCGGGTTTTG	59.969	20	206	341	546	GCTGTGCGTCCAAAACCAAT	59.968	20	GTCAACCAAAAGCCCAGCAG	59.967	20	116	245	360	ATGCAACTGCTGGGCTTTTG	59.966	20	CAAGGTGCTGTCGGGTTTTG	59.969	20	212	335	546
TRINITY_DN4061_c0_g1_i5	p2	(TC)5	10	19	28	CTGCTGGGCTTTTGGTTGAC	59.967	20	CAAGGTGCTGTCGGGTTTTG	59.969	20	206	274	479	GCTGTGCGTCCAAAACCAAT	59.968	20	GTCAACCAAAAGCCCAGCAG	59.967	20	116	178	293	ATGCAACTGCTGGGCTTTTG	59.966	20	CAAGGTGCTGTCGGGTTTTG	59.969	20	212	268	479
TRINITY_DN4061_c0_g2_i3	p2	(AC)5	10	52	61	CGCCGCGATTGTTTCATCAT	59.972	20	AAGGTATAGGTGCGGGAGGT	60.031	20	147	167	313	CATCGCCGCGATTGTTTCAT	59.972	20	AAGGTATAGGTGCGGGAGGT	60.031	20	150	164	313	AACTTGCTCCATCCTCCTGC	60.035	20	ATGAAACAATCGCGGCGATG	59.972	20	173	11	183
TRINITY_DN30767_c0_g1_i1	p2	(AG)5	10	268	277	CACCACCCCACTCGTTCTAC	60.038	20	GGGACGGACACGATGAACTT	60.038	20	277	123	399	TGGCTAGTGCTGTTCCAGTG	59.965	20	CTCCAAGCGTCAACAATGGC	60.11	20	270	633	902	CACTGGCTAGTGCTGTTCCA	59.965	20	CTCCAAGCGTCAACAATGGC	60.11	20	273	630	902
TRINITY_DN17877_c0_g1_i3	p2	(TA)6	12	722	733	GCCAGAATCCCCGGTGTTTA	60.035	20	AACCGCACCTGAAGCCATTA	59.962	20	187	261	447	AGCTGGAATTGTGCCGGTTA	59.962	20	GACAGAAATCGACCTGCCCA	60.036	20	215	635	849	TAATGGCTTCAGGTGCGGTT	59.962	20	TAACCGGCACAATTCCAGCT	59.962	20	227	428	654
TRINITY_DN17877_c0_g3_i2	p2	(TC)5	10	20	29	CCACCAAGGACCCATTTCGA	59.962	20	CGTTGGACTGCCAGTTTTGG	59.969	20	268	469	736	GGAGCTTGTGGGTACGGAAA	59.964	20	TCACCAGAATGGACGGGTTG	59.964	20	172	235	406	GGAGCTTGTGGGTACGGAAA	59.964	20	GTCACCAGAATGGACGGGTT	59.964	20	173	235	407
TRINITY_DN17859_c1_g1_i1	p2	(GA)10	20	119	138	TCCCCCAAATTGAGTTCCCG	59.961	20	AAGGCACTCCGATTACTGCC	60.108	20	242	16	257	TCCCCCAAATTGAGTTCCCG	59.961	20	CCTACTTCGCAAGCTCGGAA	60.109	20	276	16	291	TTCCGAGCTTGCGAAGTAGG	60.109	20	GGAACAAGAGGGCCACAGAA	59.89	20	126	272	397
TRINITY_DN17818_c0_g1_i1	p2	(GA)5	10	79	88	AGTCAAGGAAGGAGCTGCAG	59.676	20	GGGGTTGCTGGAATAAGCCT	60.033	20	229	200	428	CCTTTTCGTCCTCTGCCTGT	59.965	20	CTGCAGCTCCTTCCTTGACT	59.676	20	219	1	219	CGAGGTCTTCGTGGGACTAC	59.549	20	GGGGTTGCTGGAATAAGCCT	60.033	20	203	226	428
TRINITY_DN17826_c1_g3_i1	p2	(TC)5	10	33	42	TGCCGTCTCTCTCTCACTCT	59.673	20	CATGGTAGCCACAGAACCGT	60.036	20	201	27	227	TCTGCCGTCTCTCTCTCACT	59.673	20	CATGGTAGCCACAGAACCGT	60.036	20	203	25	227	TGCCGTCTCTCTCTCACTCT	59.673	20	AGCTTGCGCTGAGATTCACT	60.037	20	221	27	247
TRINITY_DN17892_c0_g1_i3	p2	(TC)5	10	156	165	CATCCATACACACAAGCGCG	59.973	20	CCACTCTCCTGCCTTCACAG	60.037	20	148	731	878	CATCCATACACACAAGCGCG	59.973	20	GACCACTCTCCTGCCTTCAC	60.037	20	150	731	880	GTGCTCGACCTTGACATGGA	60.037	20	CTGTCCACTCCTCCTCTGGA	59.96	20	226	196	421
TRINITY_DN17847_c0_g1_i1	p2	(TA)5	10	70	79	CCCCGTCTCTTCGTAGGGTA	60.107	20	GCTGATCTGGGGCCTGTATC	59.964	20	246	524	769	TGTGCCAGCAGCTAGAACAA	59.892	20	GCTGATCTGGGGCCTGTATC	59.964	20	141	629	769	CTGTCACGAGCCAGGATCTC	59.898	20	TGGAGGACTCTGGTTGGTCA	60.105	20	264	471	734
TRINITY_DN17844_c0_g2_i4	p2	(TA)5	10	244	253	CCAGCCCCAGAATTGTTCCT	59.96	20	GTGGGTATAGACTGCCGAGC	59.968	20	213	97	309	CCAGCCCCAGAATTGTTCCT	59.96	20	TGGTGGGTATAGACTGCCGA	60.033	20	215	97	311	GACTTTCACCAGCCCCAGAA	59.89	20	GTGGGTATAGACTGCCGAGC	59.968	20	221	89	309
TRINITY_DN17844_c0_g3_i1	p2	(TA)6	12	288	299	TCTAATTCCTTGCGGCTGGG	60.107	20	GAGAGCTGGGAAGGGATTGT	59.085	20	112	226	337	ATTTCCGCGAGTCAAGCTCT	59.752	20	GAGAGCTGGGAAGGGATTGT	59.085	20	129	209	337	TCTAATTCCTTGCGGCTGGG	60.107	20	AGAGAGCTGGGAAGGGATTG	58.789	20	113	226	338
TRINITY_DN17834_c0_g1_i2	p2	(GA)5	10	169	178	GCAAATCTCTTCCTCCGGCT	60.107	20	TTGCCCGATCTTTTTCCCGA	59.963	20	203	6	208	GCAAATCTCTTCCTCCGGCT	60.107	20	GTTGCCCGATCTTTTTCCCG	59.83	20	204	6	209	TCGTCTTCGTCTTCACCACC	59.687	20	TTGCCCGATCTTTTTCCCGA	59.963	20	178	31	208
TRINITY_DN17829_c0_g1_i1	p2	(TA)5	10	145	154	AATTGTCCAAAAGCATCAGGC	57.676	21	GGTGCTCACAGCTCACTTCT	59.965	20	101	20	120	AATTGTCCAAAAGCATCAGGC	57.676	21	GATGGTGCTCACAGCTCACT	60.037	20	104	20	123	AATTGTCCAAAAGCATCAGGC	57.676	21	ATGGATGGTGCTCACAGCTC	60.107	20	107	20	126
TRINITY_DN17868_c0_g1_i1	p2	(GA)5	10	462	471	ACAAATGACCTGTCAGGCCT	59.226	20	TGCCTTCAATCGTGACACCA	59.892	20	217	154	370	ACAAATGACCTGTCAGGCCT	59.226	20	GTGCCTTCAATCGTGACACC	59.483	20	218	154	371	ACAAATGACCTGTCAGGCCT	59.226	20	TGTGCCTTCAATCGTGACAC	58.774	20	219	154	372
TRINITY_DN17810_c0_g1_i7	p2	(TC)5	10	242	251	CCCTCACCTGGTACAAGACG	59.753	20	TCCCTTCCCTCCTTCACCAA	60.104	20	110	79	188	CCCTCACCTGGTACAAGACG	59.753	20	ATCCCTTCCCTCCTTCACCA	59.879	20	111	79	189	CCCTCACCTGGTACAAGACG	59.753	20	CCCTTCCCTCCTTCACCAAA	59.223	20	109	79	187
TRINITY_DN17850_c1_g1_i1	p2	(GT)12	24	186	209	AAGAGTCGTCACTGGCGAAG	60.039	20	CACACACACACACACACACA	59.129	20	143	63	205	AAGAGTCGTCACTGGCGAAG	60.039	20	CACACACACACACACACACA	59.129	20	145	63	207	AAGAGTCGTCACTGGCGAAG	60.039	20	ACACACACACACACACACAC	59.128	20	142	63	204
TRINITY_DN17869_c0_g1_i1	p2	(AG)6	12	3800	3811	GCAAGGCAGTGACAAGGTTG	59.969	20	GTGTTAGATGCAGCCAGGGT	60.035	20	233	1101	1333	GCAAGGCAGTGACAAGGTTG	59.969	20	GTTGCAGGAAGGCTCTGAGT	59.964	20	100	1101	1200	AACAAACGGCCTTGGCATTC	59.967	20	CAATCAGGTCCCACCACTCC	60.035	20	138	2970	3107
TRINITY_DN17880_c0_g1_i1	p2	(TC)5	10	40	49	GACACTAGACACACTCCGCG	60.455	20	GCGGTCAGCAGAGACTGAAA	60.32	20	147	151	297	GACACTAGACACACTCCGCG	60.455	20	GTTAGACGGCTGCATCAACG	59.63	20	103	151	253	GACACTAGACACACTCCGCG	60.455	20	CGTTAGACGGCTGCATCAAC	59.63	20	104	151	254
TRINITY_DN29253_c0_g1_i1	p2	(AT)5	10	395	404	GCCGGTCTTCATCCCTTCAA	60.035	20	TTGTTGCGAACGAGACTCGA	59.97	20	107	222	328	ACGCCGAGTTGTTGATCCAT	60.036	20	TTGTTGCGAACGAGACTCGA	59.97	20	152	177	328	TCCATGTCCTTCTCCTCCGT	59.959	20	TTGTTGCGAACGAGACTCGA	59.97	20	137	192	328
TRINITY_DN29267_c0_g1_i1	p2	(AT)5	10	122	131	TCTCCGTTGAAAGCTCCACC	59.965	20	TGCACTTGGACTTTTGGGGT	60.033	20	170	1821	1990	TCTCCGTTGAAAGCTCCACC	59.965	20	TGCTGCTCTCTGTGCATCAA	59.964	20	140	1821	1960	TCTCCGTTGAAAGCTCCACC	59.965	20	TTGCTGCTCTCTGTGCATCA	59.964	20	141	1821	1961
TRINITY_DN29225_c0_g1_i1	p2	(GA)5	10	998	1007	ATGGGGCGTGTGATTGTGAT	60.034	20	CACCAGCAATAGCACCTCCA	60.035	20	222	354	575	AAATCGCCCCTCAAGGACTG	60.035	20	AGCCAAATGGAGGTGCTCTC	60.035	20	260	59	318	GAGAGCACCTCCATTTGGCT	60.035	20	CACCAGCAATAGCACCTCCA	60.035	20	277	299	575
TRINITY_DN1741_c0_g1_i10	p2	(CT)7	14	22	35	CTCGCTTTGGGGAGTGATGT	60.036	20	AGAAACAGTGAGCCACCTCG	59.966	20	202	522	723	CTCGCTTTGGGGAGTGATGT	60.036	20	AGGATGCGCTCAATGTGTCA	60.036	20	139	522	660	CTCGCTTTGGGGAGTGATGT	60.036	20	GATGCGCTCAATGTGTCACC	59.902	20	137	522	658
TRINITY_DN1741_c0_g1_i2	p2	(AT)6	12	711	722	ACCATACCGTCAGCCCATTG	60.107	20	GGATAGCCGCATTTGCCTTG	59.969	20	165	4415	4579	TCCAGTCAACTGCCACCTTC	59.891	20	ACACAGCTGCAAAGCATTGG	59.967	20	202	1699	1900	CCAGTCAACTGCCACCTTCT	59.891	20	ACACAGCTGCAAAGCATTGG	59.967	20	201	1700	1900
TRINITY_DN1723_c0_g1_i5	p2	(AT)7	14	883	896	AGACACGGAGGCTGAAAGTG	59.966	20	CAACCGACAAGGGCCTACAT	60.035	20	121	361	481	AGACACGGAGGCTGAAAGTG	59.966	20	TTAGACAACCGACAAGGGCC	59.964	20	126	361	486	TTTCTCGGATGCTTGTGCCT	59.963	20	GTTGGTGGGGGTCCTAATGG	60.034	20	241	1936	2176
TRINITY_DN1754_c0_g1_i2	p2	(TA)5	10	136	145	TCCCCCGAGGTCTGAGAAAT	59.957	20	ACAAACACTTCCCCTGCCAA	60.033	20	185	821	1005	GGACCCACACACACAGAACA	60.107	20	AGTGTTTCTGCTTCGGGAGG	59.965	20	200	1480	1679	AGTGTCGGCCTTGGAATGAG	60.036	20	CTAGCAGCAGAGTCGTGCTT	60.109	20	195	271	465
TRINITY_DN1754_c0_g1_i2	p2	(CA)5	10	1486	1495	TCCCCCGAGGTCTGAGAAAT	59.957	20	ACAAACACTTCCCCTGCCAA	60.033	20	185	821	1005	GGACCCACACACACAGAACA	60.107	20	AGTGTTTCTGCTTCGGGAGG	59.965	20	200	1480	1679	AGTGTCGGCCTTGGAATGAG	60.036	20	CTAGCAGCAGAGTCGTGCTT	60.109	20	195	271	465
TRINITY_DN1754_c1_g1_i1	p2	(TA)6	12	299	310	TCGGAGACCCCTCTTTGCTA	59.959	20	GCTCCTCAGCTGCAACTACA	60.037	20	276	1124	1399	TCGGAGACCCCTCTTTGCTA	59.959	20	GCAACTACAGCAGCAACCAC	60.04	20	265	1124	1388	ATGCTCTTGCTCGTACGGAG	59.899	20	GCTCCTCAGCTGCAACTACA	60.037	20	164	1236	1399
TRINITY_DN1754_c1_g1_i1	p2	(TA)5	10	1548	1557	TCGGAGACCCCTCTTTGCTA	59.959	20	GCTCCTCAGCTGCAACTACA	60.037	20	276	1124	1399	TCGGAGACCCCTCTTTGCTA	59.959	20	GCAACTACAGCAGCAACCAC	60.04	20	265	1124	1388	ATGCTCTTGCTCGTACGGAG	59.899	20	GCTCCTCAGCTGCAACTACA	60.037	20	164	1236	1399
TRINITY_DN1754_c1_g1_i4	p2	(TA)5	10	1661	1670	TCGGAGACCCCTCTTTGCTA	59.959	20	GCTCCTCAGCTGCAACTACA	60.037	20	276	1237	1512	TCGGAGACCCCTCTTTGCTA	59.959	20	GCAACTACAGCAGCAACCAC	60.04	20	265	1237	1501	ATGCTCTTGCTCGTACGGAG	59.899	20	GCTCCTCAGCTGCAACTACA	60.037	20	164	1349	1512
TRINITY_DN1784_c0_g1_i1	p2	(AG)12	24	1918	1941	AGCCATTGCAAACACGTGAC	59.969	20	TTGAAGCAAGCTCTCGGAGG	60.037	20	139	474	612	AGCCATTGCAAACACGTGAC	59.969	20	GGTTGCAACAGGAAGCATGG	60.038	20	108	474	581	AGCCATTGCAAACACGTGAC	59.969	20	GGGTTGCAACAGGAAGCATG	60.038	20	109	474	582
TRINITY_DN1784_c1_g1_i3	p2	(AG)9	18	1077	1094	CCTCCCTTTGTGGCTCACTT	59.889	20	TGCAGTAAGAGCAGCTGCAT	60.036	20	245	182	426	TACCGGAAACAGTGCCAACA	59.819	20	TGCAGTAAGAGCAGCTGCAT	60.036	20	155	272	426	TACCGGAAACAGTGCCAACA	59.819	20	GAGTTGACGATCCCCAAGCA	60.036	20	232	272	503
TRINITY_DN1797_c0_g2_i7	p2	(AC)5	10	3936	3945	TCACTGAAGAACGAACCCCG	59.967	20	TCTCGCAAACAGGAAGGACC	59.965	20	276	3713	3988	CTGAAGAACGAACCCCGGAA	59.966	20	TCTCGCAAACAGGAAGGACC	59.965	20	273	3716	3988	TCACTGAAGAACGAACCCCG	59.967	20	GCAAAGGGAAACGAGGGAGA	59.964	20	188	3713	3900
TRINITY_DN1706_c1_g2_i2	p2	(TC)18	36	146	181	TCGAGTTCTTCAAGGGCCAC	59.965	20	GTCAGAACTTGAGGCCCGAA	59.965	20	221	245	465	TCGAGTTCTTCAAGGGCCAC	59.965	20	TTCGTCAGAACTTGAGGCCC	59.965	20	224	245	468	TCCATTTCGGGCCTCTTGTC	60.035	20	GTCAGAACTTGAGGCCCGAA	59.965	20	103	363	465
TRINITY_DN1706_c1_g2_i2	p2	(AC)5	10	1486	1495	TCGAGTTCTTCAAGGGCCAC	59.965	20	GTCAGAACTTGAGGCCCGAA	59.965	20	221	245	465	TCGAGTTCTTCAAGGGCCAC	59.965	20	TTCGTCAGAACTTGAGGCCC	59.965	20	224	245	468	TCCATTTCGGGCCTCTTGTC	60.035	20	GTCAGAACTTGAGGCCCGAA	59.965	20	103	363	465
TRINITY_DN1706_c2_g1_i1	p2	(AG)11	22	2	23	AGATCGCAACCTCAACCCAG	60.036	20	TTGACGACAGTGGAAGAGGC	59.966	20	123	130	252	AGATCGCAACCTCAACCCAG	60.036	20	GCCTTGACGACAGTGGAAGA	59.966	20	126	130	255	GATCGCAACCTCAACCCAGA	60.036	20	TTGACGACAGTGGAAGAGGC	59.966	20	122	131	252
TRINITY_DN1706_c3_g1_i4	p2	(GA)10	20	2813	2832	GACCGGCTGTTTACTGAGCT	60.037	20	CCCTGATTGATCCTCCTCGC	59.965	20	157	721	877	AGACCGGCTGTTTACTGAGC	60.037	20	CCCTGATTGATCCTCCTCGC	59.965	20	158	720	877	CTGACTCCTCGTTGCCCATT	60.036	20	GCTCAGTAAACAGCCGGTCT	60.037	20	234	506	739
TRINITY_DN1765_c0_g1_i8	p2	(TC)5	10	252	261	CTCGCCTCTACCATCTGCTG	59.968	20	TGCGGCGGAAAACAAAGAAG	59.97	20	115	105	219	GGTCCGTCCTTGACAAGAGG	60.037	20	AACACTCCCTGCTTCATGGG	59.961	20	130	541	670	GGTCCGTCCTTGACAAGAGG	60.037	20	TCCCTGCTTCATGGGGAAAC	59.96	20	125	541	665
TRINITY_DN1763_c0_g1_i1	p2	(TC)5	10	45	54	CATTGCGAAGGCGAATCCTG	59.971	20	ACGATGTCATCAAGCCAGCA	60.036	20	229	594	822	CATTGCGAAGGCGAATCCTG	59.971	20	CACCCCTCGTGTATGCTGTT	60.036	20	126	594	719	AGCAGCAATAGCAACGAGGT	60.036	20	AATCCTCTTGCGACAGGTGG	60.036	20	177	310	486
TRINITY_DN1775_c0_g1_i5	p2	(TA)7	14	215	228	GCGGAGATTCGGACTAGTGG	59.969	20	AAAGAGGAGACGCAGAAGCC	60.037	20	258	643	900	GGCGGAGATTCGGACTAGTG	59.969	20	AAAGAGGAGACGCAGAAGCC	60.037	20	259	642	900	GCGGAGATTCGGACTAGTGG	59.969	20	AGGAGGCTTTCAAATCGGCA	59.962	20	110	643	752
TRINITY_DN1775_c0_g1_i5	p2	(TG)5	10	1855	1864	GCGGAGATTCGGACTAGTGG	59.969	20	AAAGAGGAGACGCAGAAGCC	60.037	20	258	643	900	GGCGGAGATTCGGACTAGTG	59.969	20	AAAGAGGAGACGCAGAAGCC	60.037	20	259	642	900	GCGGAGATTCGGACTAGTGG	59.969	20	AGGAGGCTTTCAAATCGGCA	59.962	20	110	643	752
TRINITY_DN1767_c0_g1_i1	p2	(AC)7	14	17	30	CGAATGCCTCAATCTGCACG	59.973	20	AGAAAGCCAACGTCTCTCCG	60.038	20	201	429	629	AGAGGGCTGGAGAGGAAGAG	60.032	20	AAGCTCAAGTCGTGGCTCTC	60.038	20	148	1526	1673	AGAGAGGGCTGGAGAGGAAG	60.032	20	AAGCTCAAGTCGTGGCTCTC	60.038	20	150	1524	1673
TRINITY_DN1791_c0_g1_i1	p2	(AG)5	10	120	129	GCGGGTTCTTGCTTTCCTTG	60.039	20	GCAGGGTTGCTTCACCAAAG	59.967	20	207	1050	1256	CCGGATATGCTTCTGCCCAT	59.963	20	CCTGCACCTGAGCTGAAGAA	59.964	20	181	352	532	CCGGATATGCTTCTGCCCAT	59.963	20	TAACATCTTGTGGCAGCGGT	59.964	20	120	352	471
TRINITY_DN1707_c0_g2_i5	p2	(TG)9	18	43	60	TGCTTCCATGGCTGCAACTA	59.962	20	GTACGAGTGGAGGAGGAGGT	60.034	20	201	241	441	TGCTTCCATGGCTGCAACTA	59.962	20	TACGAGTGGAGGAGGAGGTG	60.034	20	200	241	440	TGTGTGTGTGTGTGTGTGGA	59.965	20	TAGTTGCAGCCATGGAAGCA	59.962	20	219	42	260
TRINITY_DN1796_c0_g3_i3	p2	(CT)5	10	993	1002	CGCATGGCTAAAGCGAAGAC	59.973	20	CTCTTCCGGCCGGTAATACC	59.967	20	210	73	282	TCAATCCAGACCGAGTTGCC	60.036	20	TCACCTCACTGAGTGAACGC	59.968	20	141	473	613	GGTATTACCGGCCGGAAGAG	59.967	20	GGCAACTCGGTCTGGATTGA	60.036	20	230	263	492
TRINITY_DN1740_c0_g1_i2	p2	(GA)10	20	1662	1681	ATGGAGATACTCTTGCGGCG	59.967	20	AATTAACAGCAATCGGCCGC	59.899	20	194	284	477	TCAGCGAGCACCTCATTGTT	59.965	20	TTGATGCCGACGGAGGTATG	59.896	20	118	1208	1325	TTCAGCGAGCACCTCATTGT	59.965	20	TTGATGCCGACGGAGGTATG	59.896	20	119	1207	1325
TRINITY_DN1740_c0_g1_i4	p2	(CA)13	26	529	554	GACGGCTGTTGGTTGCAATT	59.968	20	GTGTGTGTGTGCGTGTGTAC	59.974	20	115	424	538	CCCCTTCGTCACGTTCAGAA	59.967	20	TGTTGACGTCGAAGGAGGTG	59.968	20	149	1150	1298	TTTGAGAGCCCCTTCGTCAC	59.965	20	TGTTGACGTCGAAGGAGGTG	59.968	20	157	1142	1298
TRINITY_DN1769_c0_g1_i6	p2	(TC)5	10	1967	1976	TGCCTCCTGTGATACATCGC	59.895	20	ATGGCGGTGATGAGCTCAAA	60.035	20	235	1529	1763	TGCCTCCTGTGATACATCGC	59.895	20	AATGGCGGTGATGAGCTCAA	60.035	20	236	1529	1764	AGCCTCGACATCATTGGTGG	60.108	20	ACCAGCAGGCATTGTAGCTT	59.961	20	167	1079	1245
TRINITY_DN1739_c0_g1_i4	p2	(TA)5	10	30	39	ATCAACGAACAGCGAGGGTT	59.965	20	AAGGATACGGCCAAAGGTGG	60.034	20	266	301	566	CCACCTTTGGCCGTATCCTT	60.034	20	TCAATTCCCTTCCGCCTCAC	60.035	20	183	547	729	CGTCAACACCGGGGTCAATA	60.037	20	AAGGATACGGCCAAAGGTGG	60.034	20	166	401	566
TRINITY_DN1794_c0_g1_i7	p2	(AT)5	10	2770	2779	ATTGGCTTGAGGTGGAGCTC	60.035	20	CAGCACGGCATACAACGATG	59.973	20	259	872	1130	GGGGATGCAAGTTCAGGGAA	59.96	20	CAGCACGGCATACAACGATG	59.973	20	152	979	1130	TGCAGCCTGGTAGGAGAGAT	60.032	20	TTGGGTGATGTCGTCCACTG	59.965	20	140	1995	2134
TRINITY_DN1794_c0_g1_i7	p2	(TC)5	10	3211	3220	ATTGGCTTGAGGTGGAGCTC	60.035	20	CAGCACGGCATACAACGATG	59.973	20	259	872	1130	GGGGATGCAAGTTCAGGGAA	59.96	20	CAGCACGGCATACAACGATG	59.973	20	152	979	1130	TGCAGCCTGGTAGGAGAGAT	60.032	20	TTGGGTGATGTCGTCCACTG	59.965	20	140	1995	2134
TRINITY_DN1794_c0_g1_i3	p2	(TC)5	10	3175	3184	ATTGGCTTGAGGTGGAGCTC	60.035	20	CAGCACGGCATACAACGATG	59.973	20	259	872	1130	TGCAGCCTGGTAGGAGAGAT	60.032	20	GGGCCATGCACAGCAATATG	59.967	20	229	2693	2921	GGGGATGCAAGTTCAGGGAA	59.96	20	CAGCACGGCATACAACGATG	59.973	20	152	979	1130
TRINITY_DN1794_c0_g1_i3	p2	(CT)8	16	3978	3993	ATTGGCTTGAGGTGGAGCTC	60.035	20	CAGCACGGCATACAACGATG	59.973	20	259	872	1130	TGCAGCCTGGTAGGAGAGAT	60.032	20	GGGCCATGCACAGCAATATG	59.967	20	229	2693	2921	GGGGATGCAAGTTCAGGGAA	59.96	20	CAGCACGGCATACAACGATG	59.973	20	152	979	1130
TRINITY_DN1726_c0_g1_i1	p2	(AT)5	10	36	45	GAGGATCGGTAGCAGGTTCG	59.969	20	GCCGTTTGTCCGATATGTGC	59.972	20	223	441	663	GAGGATCGGTAGCAGGTTCG	59.969	20	GAAAAACGCCGTTTGTCCGA	59.972	20	230	441	670	ACTGCCCGTTCCAGTAAGTG	59.965	20	GCCGTTTGTCCGATATGTGC	59.972	20	198	466	663
TRINITY_DN1726_c0_g1_i5	p2	(AT)5	10	36	45	AGGGTGAAAGCAAGGGATCG	60.035	20	GCCGTTTGTCCGATATGTGC	59.972	20	235	429	663	AGGGTGAAAGCAAGGGATCG	60.035	20	GAAAAACGCCGTTTGTCCGA	59.972	20	242	429	670	CGGAGGAGACACTTGCCTTT	59.965	20	CGATCCCTTGCTTTCACCCT	60.035	20	121	328	448
TRINITY_DN1726_c0_g1_i5	p2	(TA)5	10	856	865	AGGGTGAAAGCAAGGGATCG	60.035	20	GCCGTTTGTCCGATATGTGC	59.972	20	235	429	663	AGGGTGAAAGCAAGGGATCG	60.035	20	GAAAAACGCCGTTTGTCCGA	59.972	20	242	429	670	CGGAGGAGACACTTGCCTTT	59.965	20	CGATCCCTTGCTTTCACCCT	60.035	20	121	328	448
TRINITY_DN1726_c0_g1_i4	p2	(AT)5	10	36	45	TGAAGGAATGTTGCTCGCCT	59.963	20	GGGTTGGCCTGAAAACACAC	59.896	20	124	272	395	ATGTTGCTCGCCTCTTCCTC	60.108	20	GGGTTGGCCTGAAAACACAC	59.896	20	117	279	395	TGAAGGAATGTTGCTCGCCT	59.963	20	AGAGAGAGAGAGGGATGCGG	60.179	20	165	272	436
TRINITY_DN1726_c0_g1_i4	p2	(CT)10	20	426	445	TGAAGGAATGTTGCTCGCCT	59.963	20	GGGTTGGCCTGAAAACACAC	59.896	20	124	272	395	ATGTTGCTCGCCTCTTCCTC	60.108	20	GGGTTGGCCTGAAAACACAC	59.896	20	117	279	395	TGAAGGAATGTTGCTCGCCT	59.963	20	AGAGAGAGAGAGGGATGCGG	60.179	20	165	272	436
TRINITY_DN1764_c0_g1_i5	p2	(AT)7	14	360	373	GGCATTCACCATTTGCAGCA	60.037	20	TGATGACGTAGCATCGACGG	59.971	20	210	1424	1633	GGCATTCACCATTTGCAGCA	60.037	20	TGACGTAGCATCGACGGAAG	59.902	20	207	1424	1630	CTCTAGCAGCCCATCCAAGG	59.892	20	TGATGACGTAGCATCGACGG	59.971	20	228	1406	1633
TRINITY_DN1752_c0_g1_i2	p2	(TC)6	12	277	288	GTCCTCTGCTTGGCTGGATT	60.035	20	AACCGCAGTGTAAAAACGCC	59.97	20	191	144	334	CCTCTGCTTGGCTGGATTGA	60.035	20	AACCGCAGTGTAAAAACGCC	59.97	20	189	146	334	TCCTCTGCTTGGCTGGATTG	60.035	20	AACCGCAGTGTAAAAACGCC	59.97	20	190	145	334
TRINITY_DN1732_c0_g1_i2	p2	(CT)8	16	99	114	TTTAGCGGTGGAAGCTCGTT	59.966	20	CACCCAACCCAGATGCATCT	60.034	20	151	1478	1628	TTTTAGCGGTGGAAGCTCGT	59.966	20	CACCCAACCCAGATGCATCT	60.034	20	152	1477	1628	TTTAGCGGTGGAAGCTCGTT	59.966	20	TCACCCAACCCAGATGCATC	60.034	20	152	1478	1629
TRINITY_DN1747_c0_g1_i1	p2	(GA)11	22	2028	2049	CCAAGTGTTTGTCCAAGGCG	59.969	20	TACAGCACATACACTGCGCA	60.038	20	224	1755	1978	GCACTTGTTCTTGCTGGTCG	60.041	20	CGCCTTGGACAAACACTTGG	59.969	20	163	1612	1774	GTTTCTGGAGGTGGATGGGG	60.034	20	TACAGCACATACACTGCGCA	60.038	20	253	1726	1978
TRINITY_DN1747_c0_g2_i1	p2	(CT)6	12	1021	1032	GGTCCGAAAACAGCCAAACC	59.968	20	GCCATCCCCTCTCTAGTCCA	60.105	20	135	813	947	GGCATCTGCACTCTGAAGGT	60.036	20	GGACAATGGCAAGCAGAAGC	60.109	20	199	301	499	GGTCCGAAAACAGCCAAACC	59.968	20	TTAGAACCCTAAGCGTCGCC	59.826	20	171	813	983
TRINITY_DN1747_c0_g4_i1	p2	(GA)11	22	1689	1710	CCAAGTGTTTGTCCAAGGCG	59.969	20	TACAGCACATACACTGCGCA	60.038	20	224	1416	1639	AAAAGAACTCGTTTCCGCGC	60.042	20	CGCCTTGGACAAACACTTGG	59.969	20	269	1167	1435	ACATCAACAGCTGCTCTGCT	59.964	20	ACACCTCAAGCCTCAGAAGC	59.964	20	201	518	718
TRINITY_DN1747_c0_g5_i1	p2	(CT)5	10	1007	1016	TCCGACAGGGCTTGTTTCTC	59.965	20	AAGCTCGAGAAGTTGGCGAA	59.966	20	233	1456	1688	TCCGACAGGGCTTGTTTCTC	59.965	20	TTGCCGAAGCTCGAGAAGTT	59.966	20	239	1456	1694	CTCCGACAGGGCTTGTTTCT	59.965	20	AAGCTCGAGAAGTTGGCGAA	59.966	20	234	1455	1688
TRINITY_DN1747_c0_g5_i1	p2	(GA)5	10	1856	1865	TCCGACAGGGCTTGTTTCTC	59.965	20	AAGCTCGAGAAGTTGGCGAA	59.966	20	233	1456	1688	TCCGACAGGGCTTGTTTCTC	59.965	20	TTGCCGAAGCTCGAGAAGTT	59.966	20	239	1456	1694	CTCCGACAGGGCTTGTTTCT	59.965	20	AAGCTCGAGAAGTTGGCGAA	59.966	20	234	1455	1688
TRINITY_DN1747_c1_g2_i2	p2	(AG)11	22	38	59	GGGGGATGTGTTGGTCGATT	60.034	20	GTGAATCGGGCGACGTAGAT	59.97	20	135	115	249	ATCTACGTCGCCCGATTCAC	59.97	20	CTCCCAGCAACCCAACTCTT	59.889	20	174	230	403	GGGGGATGTGTTGGTCGATT	60.034	20	GTCGTCTCTCCGCTGTGAAT	59.829	20	149	115	263
TRINITY_DN1722_c0_g1_i4	p2	(TA)5	10	212	221	CGGAGGTTTGGTCGACTTGA	59.967	20	AACCATCACCCTGAGCACTG	59.963	20	259	623	881	TCGGAGGTTTGGTCGACTTG	59.967	20	AACCATCACCCTGAGCACTG	59.963	20	260	622	881	CAGTGCTCAGGGTGATGGTT	59.963	20	TGCAATTAGGGGGCCAAGAG	60.033	20	274	862	1135
TRINITY_DN1722_c0_g1_i4	p2	(AG)5	10	1389	1398	CGGAGGTTTGGTCGACTTGA	59.967	20	AACCATCACCCTGAGCACTG	59.963	20	259	623	881	TCGGAGGTTTGGTCGACTTG	59.967	20	AACCATCACCCTGAGCACTG	59.963	20	260	622	881	CAGTGCTCAGGGTGATGGTT	59.963	20	TGCAATTAGGGGGCCAAGAG	60.033	20	274	862	1135
TRINITY_DN1720_c0_g1_i2	p2	(AG)7	14	2127	2140	CACCCAAAGACGACCCATGA	59.964	20	ATAGGCCAACCTCCAAAGCC	60.033	20	253	1605	1857	AGTACGGCTTTGGAGGTTGG	59.964	20	TCAATCCCTTCCCGAGCAAC	60.035	20	237	1833	2069	CACCCAAAGACGACCCATGA	59.964	20	CCAACCTCCAAAGCCGTACT	59.964	20	248	1605	1852
TRINITY_DN1720_c0_g1_i5	p2	(TG)5	10	1271	1280	CACCCAAAGACGACCCATGA	59.964	20	ATAGGCCAACCTCCAAAGCC	60.033	20	253	1589	1841	AGTACGGCTTTGGAGGTTGG	59.964	20	TCAATCCCTTCCCGAGCAAC	60.035	20	237	1817	2053	CACCCAAAGACGACCCATGA	59.964	20	CCAACCTCCAAAGCCGTACT	59.964	20	248	1589	1836
TRINITY_DN1720_c0_g1_i5	p2	(AG)7	14	2111	2124	CACCCAAAGACGACCCATGA	59.964	20	ATAGGCCAACCTCCAAAGCC	60.033	20	253	1589	1841	AGTACGGCTTTGGAGGTTGG	59.964	20	TCAATCCCTTCCCGAGCAAC	60.035	20	237	1817	2053	CACCCAAAGACGACCCATGA	59.964	20	CCAACCTCCAAAGCCGTACT	59.964	20	248	1589	1836
TRINITY_DN1711_c0_g1_i8	p2	(AG)5	10	1439	1448	TTACACGTGGCGACAATCCA	59.966	20	ACAGGCACGTATCTGTTGCA	59.965	20	178	362	539	ATTTGCAAGGCCGTGTCAAC	59.968	20	CTCGCTGGAGTTGTAACGGT	60.039	20	228	1002	1229	ATTTGCAAGGCCGTGTCAAC	59.968	20	TAATCGAGCGCGGAGGATTC	60.039	20	209	1002	1210
TRINITY_DN1711_c0_g2_i3	p2	(GA)5	10	316	325	CGGACCCGAAATGAACCTGA	60.037	20	GTGGGTCGGGTTATCAGGTG	60.108	20	109	576	684	TGCCATACCCTTTTTGGCCT	59.884	20	TCAGGTTCATTTCGGGTCCG	60.037	20	267	329	595	CGGACCCGAAATGAACCTGA	60.037	20	GGTCGGGTTATCAGGTGACC	59.823	20	106	576	681
TRINITY_DN1737_c0_g3_i2	p2	(GA)5	10	332	341	GAAAGGTCGAACTCGGGGTT	59.966	20	TCCTCCTTGTCCCGGATTCT	59.957	20	261	201	461	GAAAGGTCGAACTCGGGGTT	59.966	20	ACTACCCTCCTCCTTGTCCC	59.957	20	268	201	468	AGAATCCGGGACAAGGAGGA	59.957	20	CTGTCACCTTTCTCCCGGTC	60.037	20	277	442	718
TRINITY_DN1737_c0_g3_i2	p2	(AG)5	10	497	506	GAAAGGTCGAACTCGGGGTT	59.966	20	TCCTCCTTGTCCCGGATTCT	59.957	20	261	201	461	GAAAGGTCGAACTCGGGGTT	59.966	20	ACTACCCTCCTCCTTGTCCC	59.957	20	268	201	468	AGAATCCGGGACAAGGAGGA	59.957	20	CTGTCACCTTTCTCCCGGTC	60.037	20	277	442	718
TRINITY_DN1787_c0_g1_i4	p2	(CT)5	10	424	433	CCGGTCCCTGTGCTTGTTAT	60.035	20	TAACCGGCATGAGAGGGAGA	60.033	20	163	338	500	GGTCCCTGTGCTTGTCATCA	59.963	20	TAACCGGCATGAGAGGGAGA	60.033	20	104	397	500	CCGGTCCCTGTGCTTGTTAT	60.035	20	GGGATCGTGATAACCGGCAT	59.965	20	173	338	510
TRINITY_DN1783_c0_g1_i7	p2	(CA)6	12	1814	1825	AGGCTGCTACTGGAGAGGAA	59.958	20	GCCCACCCATATTTCCACCA	60.033	20	168	1398	1565	AGGCTGCTACTGGAGAGGAA	59.958	20	TGCCCACCCATATTTCCACC	60.033	20	169	1398	1566	TCCTTCCAAAGCAGGCTGAG	59.963	20	TTCCTCTCCAGTAGCAGCCT	59.958	20	236	1182	1417
TRINITY_DN1751_c0_g1_i1	p2	(CT)7	14	6	19	TTCCATGGCTCCATCACCAC	60.034	20	GCTCTCGATGCTGTCCTCTC	59.969	20	189	3345	3533	GAGGGCTGTGCAAAACATGG	60.038	20	GCTCTCGATGCTGTCCTCTC	59.969	20	129	3405	3533	GAAGAAGCCACAACTCCGGA	59.965	20	GTGGTGATGGAGCCATGGAA	60.034	20	153	3212	3364
TRINITY_DN1793_c0_g1_i1	p2	(TC)6	12	1	12	GGGCGTTCTTGTCGAGAGAA	60.039	20	GAGGACTCCCTGTGCATTCC	60.107	20	217	330	546	ATGATTGGGGGCGTTCTTGT	59.96	20	GAGGACTCCCTGTGCATTCC	60.107	20	225	322	546	CGTATGATTGGGGGCGTTCT	60.179	20	GAGGACTCCCTGTGCATTCC	60.107	20	228	319	546
TRINITY_DN1731_c0_g1_i2	p2	(AG)5	10	2567	2576	ACTAAACCTCAGGGCATGCC	60.034	20	AGGCCCTTTCTTGATTCCCG	60.034	20	266	864	1129	TAAACCTCAGGGCATGCCAG	60.034	20	AGGCCCTTTCTTGATTCCCG	60.034	20	264	866	1129	CTAAACCTCAGGGCATGCCA	60.034	20	AGGCCCTTTCTTGATTCCCG	60.034	20	265	865	1129
TRINITY_DN1731_c0_g1_i2	p2	(AT)5	10	2712	2721	ACTAAACCTCAGGGCATGCC	60.034	20	AGGCCCTTTCTTGATTCCCG	60.034	20	266	864	1129	TAAACCTCAGGGCATGCCAG	60.034	20	AGGCCCTTTCTTGATTCCCG	60.034	20	264	866	1129	CTAAACCTCAGGGCATGCCA	60.034	20	AGGCCCTTTCTTGATTCCCG	60.034	20	265	865	1129
TRINITY_DN1731_c0_g1_i25	p2	(GT)5	10	1144	1153	ATTTCGCAGAGCACATGGGA	60.035	20	GGGTTGAGGGAGTGAAGGTG	59.963	20	122	1708	1829	GAAGCTCCACCGTCGAAGAA	60.039	20	ATCCAGACTCGGCAAAAGGG	60.035	20	132	2123	2254	TCGAAAACCTCCGCCTTCAA	59.893	20	ATCCAGACTCGGCAAAAGGG	60.035	20	219	2036	2254
TRINITY_DN1736_c0_g1_i10	p2	(CT)5	10	2428	2437	GGGGGTCTCTGAGTCATCCT	60.032	20	TGGCCTGCGAGAAGAAGAAG	60.037	20	198	2288	2485	GGGGGTCTCTGAGTCATCCT	60.032	20	CTTGGCCTGCGAGAAGAAGA	60.037	20	200	2288	2487	GGGGGTCTCTGAGTCATCCT	60.032	20	CGAGATCCGACGATGGACAG	60.041	20	261	2288	2548
TRINITY_DN1736_c3_g1_i1	p2	(GA)5	10	264	273	AGCGCAGAAGGAGAGAGAGA	60.035	20	GACCGACAGAATGCACTTGC	59.833	20	252	253	504	AGCGCAGAAGGAGAGAGAGA	60.035	20	GGGGCTCAAAGTCGTATCCC	60.179	20	104	253	356	AGCGCAGAAGGAGAGAGAGA	60.035	20	GGGGGCTCAAAGTCGTATCC	60.179	20	105	253	357
TRINITY_DN1746_c0_g1_i4	p2	(GA)5	10	766	775	ACCCTAATCGGCAACTGGTG	60.035	20	TCTTGGCTTCCTTCACCGAC	59.965	20	204	1710	1913	GAGAGAACCGGCCCATCAAA	60.035	20	CACCAGTTGCCGATTAGGGT	60.035	20	233	1497	1729	GGGATGTCGAAGTTGGACGT	60.038	20	TCTTGGCTTCCTTCACCGAC	59.965	20	147	1767	1913
TRINITY_DN1748_c0_g1_i3	p2	(CT)5	10	117	126	CTGACGTCAGAGATCGCCTC	59.971	20	GTTGGAGAAGGGGCGTGTTA	59.964	20	134	604	737	CCGAGCTGACGTCAGAGATC	59.971	20	GTTGGAGAAGGGGCGTGTTA	59.964	20	139	599	737	ACTTTCCGAGCTGACGTCAG	60.039	20	GTTGGAGAAGGGGCGTGTTA	59.964	20	144	594	737
TRINITY_DN1748_c0_g1_i5	p2	(TC)6	12	296	307	ACTTTCCGAGCAGACGTCAG	60.039	20	GGAGAAGGGCGTAATCGAGG	59.968	20	148	818	965	TATCCTGGGCTTGCACACAG	60.035	20	TGCCCAGTACGAGCTGAAAG	60.037	20	119	1464	1582	ACTTTCCGAGCAGACGTCAG	60.039	20	TTGAGATGCCCAGGCGAAAT	60.034	20	114	818	931
TRINITY_DN1743_c0_g3_i1	p2	(TG)5	10	1512	1521	CGAAGAAGGAGAGCTGGTGG	60.108	20	ACCACCCACAAACACACCAT	60.033	20	186	1359	1544	AGGCAAAGTGGAGCTGGTTT	60.106	20	ATAAGGTCAGGGCGTTGGTG	60.035	20	214	926	1139	AAGGCAAAGTGGAGCTGGTT	60.106	20	ATAAGGTCAGGGCGTTGGTG	60.035	20	215	925	1139
TRINITY_DN1795_c1_g1_i9	p2	(GA)14	28	78	105	GGGGCATAAGGGCAAGAGTT	60.033	20	AACTCTCCTTCTCCGGCTCT	59.96	20	228	217	444	AGAGCCGGAGAAGGAGAGTT	59.96	20	TCCGTCACGACTCCTTCTCT	59.964	20	190	425	614	GGGGCATAAGGGCAAGAGTT	60.033	20	GACAACTCTCCTTCTCCGGC	60.109	20	231	217	447
TRINITY_DN1795_c1_g5_i1	p2	(GA)15	30	1506	1535	CAAGCGTGGAATCGAGCATG	59.973	20	ACGAAAATGCAGAGAGGGCA	59.963	20	205	1286	1490	CCAACCGACTCAACACCGTA	59.968	20	GTGGATCCCCGCAAGAAGAA	60.035	20	190	311	500	TAAATGGTGGGGTGGCCATC	60.033	20	GTGGATCCCCGCAAGAAGAA	60.035	20	260	241	500
TRINITY_DN22081_c0_g1_i1	p2	(AC)5	10	66	75	CTCCTCCAGGATCTCCACCA	60.032	20	GGCGAAGATGGCGGATTTTC	59.971	20	280	272	551	TGCTCCTGGAGATCCATCCA	60.031	20	TCGCCTTCTCCACTTCCAAC	59.965	20	189	804	992	TGCTCCTGGAGATCCATCCA	60.031	20	GTCGCCTTCTCCACTTCCAA	59.965	20	190	804	993
TRINITY_DN22033_c0_g1_i1	p2	(CT)5	10	46	55	GCGGTAGTGGTGGATATGGG	59.965	20	CACCACCGGTAGCTTTCAGT	59.965	20	159	79	237	ACTGAAAGCTACCGGTGGTG	59.965	20	TAAAGGCGTACACCACCACC	59.965	20	157	218	374	ACTGAAAGCTACCGGTGGTG	59.965	20	CCACCTCCACCAAATCTGCT	59.961	20	142	218	359
TRINITY_DN22017_c0_g1_i1	p2	(CA)10	20	79	98	GGTCTAGGAATATGGGCCGC	60.036	20	TTCCTTTCCCGTCCATGTGG	59.962	20	168	355	522	TGCCTCATTCTGCAAGCTGA	59.963	20	TTCCTTTCCCGTCCATGTGG	59.962	20	145	378	522	GCGTAATGAAGTCGTGTGCC	59.905	20	GCGGCCCATATTCCTAGACC	60.036	20	135	240	374
TRINITY_DN22004_c0_g1_i3	p2	(TG)5	10	7	16	TGTGTGTGTTATACCCCAGCC	59.996	21	TGATGGACGCTGGACATCAG	59.824	20	127	8	134	TGTGTGTGTTATACCCCAGCC	59.996	21	GGACGCTGGACATCAGGATT	59.821	20	123	8	130	GTGTGTGTTATACCCCAGCCT	59.719	21	TGATGGACGCTGGACATCAG	59.824	20	126	9	134
TRINITY_DN22004_c1_g1_i1	p2	(TG)6	12	110	121	GCGTCACTCAAATGACTAGCC	59.339	21	GCAACATCGCACACATCCAA	59.759	20	163	18	180	GCGTCACTCAAATGACTAGCC	59.339	21	AACAACACTCACGCACACAC	59.554	20	183	18	200	TCCCTATGTCTAGCGTCACTCA	60.093	22	GCAACATCGCACACATCCAA	59.759	20	175	6	180
TRINITY_DN22015_c0_g1_i1	p2	(TA)5	10	821	830	GGCTGTGTGAGGCTGTAGTT	59.965	20	TCAAGCTTGTGTTGCATGGC	59.968	20	224	550	773	GGCTGTGTGAGGCTGTAGTT	59.965	20	CAAGCTTGTGTTGCATGGCT	59.967	20	223	550	772	TGACGACGACAACGAAGAGG	60.041	20	AACTACAGCCTCACACAGCC	59.965	20	138	432	569
TRINITY_DN22056_c0_g1_i1	p2	(AG)5	10	271	280	ACAATCGACGAGCCCTGTTT	59.965	20	GTGTTTTGGTCGCCATTGCT	59.968	20	146	152	297	ACAATCGACGAGCCCTGTTT	59.965	20	AGTGTTTTGGTCGCCATTGC	59.968	20	147	152	298	AGAGCCTCCACACTTCTTGC	59.964	20	GTGTTTTGGTCGCCATTGCT	59.968	20	197	101	297
TRINITY_DN22026_c0_g1_i5	p2	(AT)5	10	79	88	ATATGTCTGTGCGCCATCCC	60.25	20	GCGGTTGATGCTGAAGCTTC	60.179	20	152	279	430	GCCATCCCTCTCCACATCTC	59.604	20	GCGGTTGATGCTGAAGCTTC	60.179	20	140	291	430	TCCACATATGTCTGTGCGCC	60.462	20	GCGGTTGATGCTGAAGCTTC	60.179	20	157	274	430
TRINITY_DN364_c0_g1_i12	p2	(TC)12	24	335	358	CGCGGCAGATGAAGAATTGG	59.971	20	GCGAAAAGGAGACGAATCGC	59.975	20	265	31	295	CCACCACCACCACTACCATC	60.035	20	GCGAAAAGGAGACGAATCGC	59.975	20	192	104	295	CCTTTTCACGCGCTTCAGTC	60.111	20	GCGAAAAGGAGACGAATCGC	59.975	20	120	176	295
TRINITY_DN364_c0_g1_i7	p2	(TC)9	18	335	352	CGCGGCAGATGAAGAATTGG	59.971	20	GCGAAAAGGAGACGAATCGC	59.975	20	265	31	295	CCACCACCACCACTACCATC	60.035	20	GCGAAAAGGAGACGAATCGC	59.975	20	192	104	295	GCCGCAGTCTGTTAAGGTCT	60.037	20	TATTGCGCTACCTGCACACA	60.037	20	173	975	1147
TRINITY_DN364_c1_g1_i1	p2	(AT)12	24	25	48	TTGAGTGTCCTGTTCGCCTC	59.966	20	AGCACGCTATGAGGCCTTAC	59.895	20	280	277	556	TTGAGTGTCCTGTTCGCCTC	59.966	20	GGGAGGATCTTGGTCCGTTG	60.108	20	166	277	442	CTTGAGTGTCCTGTTCGCCT	59.966	20	GGGAGGATCTTGGTCCGTTG	60.108	20	167	276	442
TRINITY_DN364_c1_g1_i1	p2	(TA)6	12	460	471	TTGAGTGTCCTGTTCGCCTC	59.966	20	AGCACGCTATGAGGCCTTAC	59.895	20	280	277	556	TTGAGTGTCCTGTTCGCCTC	59.966	20	GGGAGGATCTTGGTCCGTTG	60.108	20	166	277	442	CTTGAGTGTCCTGTTCGCCT	59.966	20	GGGAGGATCTTGGTCCGTTG	60.108	20	167	276	442
TRINITY_DN364_c1_g2_i1	p2	(AC)6	12	217	228	ATCAAGCTGCCTCTCAAGGG	59.745	20	AAAGCACGCTATGAAGCCCT	60.035	20	105	663	767	CCATCAGGGTGAGGTTGAGG	59.746	20	GCAAGGAGCTTGAGTCCCTT	59.963	20	244	454	697	ATCAAGCTGCCTCTCAAGGG	59.745	20	AGCACGCTATGAAGCCCTAC	59.895	20	103	663	765
TRINITY_DN364_c1_g2_i1	p2	(CT)12	24	1074	1097	ATCAAGCTGCCTCTCAAGGG	59.745	20	AAAGCACGCTATGAAGCCCT	60.035	20	105	663	767	CCATCAGGGTGAGGTTGAGG	59.746	20	GCAAGGAGCTTGAGTCCCTT	59.963	20	244	454	697	ATCAAGCTGCCTCTCAAGGG	59.745	20	AGCACGCTATGAAGCCCTAC	59.895	20	103	663	765
TRINITY_DN364_c1_g2_i2	p2	(AC)6	12	217	228	GGGAACGTTGTAGGGCTTCA	59.964	20	GCTGTGTCACTCTAGCAGCA	60.038	20	161	737	897	GGGAACGTTGTAGGGCTTCA	59.964	20	TGCTGTGTCACTCTAGCAGC	60.038	20	162	737	898	TGGGAACGTTGTAGGGCTTC	59.964	20	GCTGTGTCACTCTAGCAGCA	60.038	20	162	736	897
TRINITY_DN335_c0_g1_i15	p2	(TA)6	12	1002	1013	CCACTGCCCCAATCTGCTAA	60.034	20	CGGTTTGCTGTGTTTGGAGG	59.969	20	163	511	673	CCACTGCCCCAATCTGCTAA	60.034	20	AGAGGAGAAGGCGAGGGATT	60.032	20	112	511	622	CCACTGCCCCAATCTGCTAA	60.034	20	AAGAGGAGAAGGCGAGGGAT	60.032	20	113	511	623
TRINITY_DN312_c0_g1_i3	p2	(AG)6	12	622	633	CAAGCACACAACAGTCAGCC	59.97	20	TGCAGTTTGAGGACCGTCTC	59.966	20	111	788	898	CAAGCACACAACAGTCAGCC	59.97	20	TCTCGCAGAAGAGCTCTCCT	60.035	20	253	788	1040	GAGACGGTCCTCAAACTGCA	59.966	20	TCTCGCAGAAGAGCTCTCCT	60.035	20	162	879	1040
TRINITY_DN345_c0_g1_i6	p2	(CA)5	10	404	413	GACAGTGGAAGGAAGGGGTG	59.963	20	CCACATGTGCTCCCTCCATT	60.034	20	256	4408	4663	ACCTTCAGCGACCTTGGAAG	59.965	20	TTCCCGGACAATGCCTCTTC	60.035	20	117	2087	2203	CCCGTCATGTCTCAAGCAGT	60.037	20	TGGTCCATCCATTGAACCGG	60.035	20	192	3314	3505
TRINITY_DN345_c0_g1_i6	p2	(TC)5	10	4926	4935	GACAGTGGAAGGAAGGGGTG	59.963	20	CCACATGTGCTCCCTCCATT	60.034	20	256	4408	4663	ACCTTCAGCGACCTTGGAAG	59.965	20	TTCCCGGACAATGCCTCTTC	60.035	20	117	2087	2203	CCCGTCATGTCTCAAGCAGT	60.037	20	TGGTCCATCCATTGAACCGG	60.035	20	192	3314	3505
TRINITY_DN368_c0_g2_i4	p2	(TA)5	10	839	848	GCCTTGTCCTCTCACGAACA	59.966	20	CTTACCTCGCCTCGTTCCTC	59.899	20	216	1158	1373	GCCTTGTCCTCTCACGAACA	59.966	20	CTCCTTACCTCGCCTCGTTC	59.899	20	219	1158	1376	TGCCTTGTCCTCTCACGAAC	59.966	20	CTTACCTCGCCTCGTTCCTC	59.899	20	217	1157	1373
TRINITY_DN359_c0_g1_i3	p2	(TC)5	10	126	135	AGTGGCTCAGTCGACTGTTG	59.967	20	CAACGAACATCGAGCTGCTG	59.906	20	147	203	349	CAAGTGGCTCAGTCGACTGT	59.967	20	CAACGAACATCGAGCTGCTG	59.906	20	149	201	349	TGGGGTCCATAGTAGGGCTC	60.105	20	TTGGCCGCCATAAAAACAGC	60.038	20	149	2348	2496
TRINITY_DN359_c0_g1_i3	p2	(TG)6	12	411	422	AGTGGCTCAGTCGACTGTTG	59.967	20	CAACGAACATCGAGCTGCTG	59.906	20	147	203	349	CAAGTGGCTCAGTCGACTGT	59.967	20	CAACGAACATCGAGCTGCTG	59.906	20	149	201	349	TGGGGTCCATAGTAGGGCTC	60.105	20	TTGGCCGCCATAAAAACAGC	60.038	20	149	2348	2496
TRINITY_DN321_c0_g1_i4	p2	(TC)5	10	86	95	AATCCACGGCCCTACTCTCT	60.032	20	AGCCGCCCAATACATGTCAA	60.035	20	178	3443	3620	CTGCATCCAACGAGAACCCT	60.036	20	CACCCCGTCCGATGATAAGG	59.966	20	185	2109	2293	CTGCATCCAACGAGAACCCT	60.036	20	CCACCCCGTCCGATGATAAG	59.966	20	186	2109	2294
TRINITY_DN321_c0_g1_i4	p2	(AG)6	12	2678	2689	AATCCACGGCCCTACTCTCT	60.032	20	AGCCGCCCAATACATGTCAA	60.035	20	178	3443	3620	CTGCATCCAACGAGAACCCT	60.036	20	CACCCCGTCCGATGATAAGG	59.966	20	185	2109	2293	CTGCATCCAACGAGAACCCT	60.036	20	CCACCCCGTCCGATGATAAG	59.966	20	186	2109	2294
TRINITY_DN321_c0_g1_i4	p2	(GA)7	14	3167	3180	AATCCACGGCCCTACTCTCT	60.032	20	AGCCGCCCAATACATGTCAA	60.035	20	178	3443	3620	CTGCATCCAACGAGAACCCT	60.036	20	CACCCCGTCCGATGATAAGG	59.966	20	185	2109	2293	CTGCATCCAACGAGAACCCT	60.036	20	CCACCCCGTCCGATGATAAG	59.966	20	186	2109	2294
TRINITY_DN321_c0_g1_i4	p2	(CT)12	24	3458	3481	AATCCACGGCCCTACTCTCT	60.032	20	AGCCGCCCAATACATGTCAA	60.035	20	178	3443	3620	CTGCATCCAACGAGAACCCT	60.036	20	CACCCCGTCCGATGATAAGG	59.966	20	185	2109	2293	CTGCATCCAACGAGAACCCT	60.036	20	CCACCCCGTCCGATGATAAG	59.966	20	186	2109	2294
TRINITY_DN387_c0_g1_i4	p2	(GA)5	10	795	804	AAAGGGAACGGCATGGAGAG	60.035	20	CATCCTGTGGCACCCATTCT	60.034	20	112	106	217	GAAAGGGAACGGCATGGAGA	60.035	20	CATCCTGTGGCACCCATTCT	60.034	20	113	105	217	AAAGGGAACGGCATGGAGAG	60.035	20	ACACTAAGCACTTCCCACCG	59.965	20	142	106	247
TRINITY_DN339_c0_g1_i3	p2	(CT)7	14	76	89	AGCTGTGGATGTGGAGAAGC	60.036	20	TCAGAGCAAGCAGAGCCTTC	60.037	20	167	829	995	AAGGTGAAGAAAGGCGGAGG	59.963	20	GCTTCTCCACATCCACAGCT	60.036	20	171	678	848	AAACGAGAAGGAGCTGGACG	60.038	20	GCTTCTCCACATCCACAGCT	60.036	20	109	740	848
TRINITY_DN310_c0_g1_i3	p2	(GA)5	10	1586	1595	CCGATTCGCATAGGTCTGCT	59.967	20	GCCTGAGCCTGGTTCTGATT	60.035	20	246	710	955	GGATACTGCATCGCCATCCA	59.965	20	GTACGCCTAACTCTCGCGAA	59.902	20	201	1355	1555	GGATACTGCATCGCCATCCA	59.965	20	CGACCAGGTACGCCTAACTC	59.9	20	208	1355	1562
TRINITY_DN310_c1_g1_i2	p2	(AT)6	12	297	308	TCCAACTCACCCGTGTAACG	59.968	20	GGCACAGGCATAGCAATTCG	59.97	20	202	755	956	TCCAACTCACCCGTGTAACG	59.968	20	ATGGCTGCGGAGAGATTAGC	59.965	20	125	755	879	TCGAACGAGCAGCAGATTGT	60.038	20	GGCACAGGCATAGCAATTCG	59.97	20	168	789	956
TRINITY_DN310_c2_g1_i4	p2	(TG)5	10	1517	1526	CGAAATCCAATCGTGCGACC	59.974	20	GCAATCACCACCCCAACAAC	59.967	20	263	4943	5205	GCGGTGGTGGTGTTTTCTTC	59.97	20	GGAGAGCGGAGAGATTGACG	59.97	20	112	5289	5400	GTTGTTGGGGTGGTGATTGC	59.967	20	GGAGAGCGGAGAGATTGACG	59.97	20	215	5186	5400
TRINITY_DN310_c2_g1_i3	p2	(TG)5	10	1640	1649	CGAAATCCAATCGTGCGACC	59.974	20	GCAATCACCACCCCAACAAC	59.967	20	263	5066	5328	GCGGTGGTGGTGTTTTCTTC	59.97	20	GGAGAGCGGAGAGATTGACG	59.97	20	112	5412	5523	GTTGTTGGGGTGGTGATTGC	59.967	20	GGAGAGCGGAGAGATTGACG	59.97	20	215	5309	5523
TRINITY_DN310_c3_g1_i1	p2	(AT)5	10	763	772	ACCCCAAGAGGTGCAACAAA	60.033	20	CGCCCTAGCTATGACTGGTG	59.967	20	247	2606	2852	AGACAACAGCCTGCACTCTC	59.965	20	AACCGCATGCCAAGTGAAAC	59.968	20	203	1476	1678	TCCTGGGCTGAGTCTAGTCC	60.033	20	GTGCAGGTAAAGCAGGGGAT	60.034	20	152	2024	2175
TRINITY_DN393_c0_g2_i1	p2	(CT)7	14	21	34	GCAGCAGGTTGACACTCTCT	59.965	20	GCCCTAGGAGCATCATCACC	59.964	20	160	6	165	AGCAGCAGGTTGACACTCTC	59.965	20	GCCCTAGGAGCATCATCACC	59.964	20	161	5	165	GCAGCAGGTTGACACTCTCT	59.965	20	CAGCAAAACCGGCCTTAACC	60.039	20	141	6	146
TRINITY_DN393_c1_g1_i1	p2	(TA)5	10	124	133	CGTCGGGTAGCTCGTAGTTC	59.973	20	GAGCGGGAAATTGTGAGGGA	60.035	20	121	825	945	TCTGCCCCAATGGTGATGAC	60.034	20	GAGCGGGAAATTGTGAGGGA	60.035	20	146	800	945	TCCCTCACAATTTCCCGCTC	60.035	20	CCCTTTATGCCAGTGGTCGT	60.035	20	211	926	1136
TRINITY_DN374_c0_g2_i1	p2	(AT)8	16	655	670	CCAGTTCCCAGTTTCGACGA	59.967	20	CCACCTCTTCCGTCGGTTAC	60.109	20	114	353	466	TCCAGTTCCCAGTTTCGACG	59.967	20	CCACCTCTTCCGTCGGTTAC	60.109	20	115	352	466	TGTTCGATCCGGAAACCCTG	60.037	20	CCACCTCTTCCGTCGGTTAC	60.109	20	137	330	466
TRINITY_DN356_c0_g1_i1	p2	(GA)6	12	67	78	TGCCGTGAGAGAGTGAGAGA	59.963	20	CACGAACTTCCCTTGGGGTT	60.179	20	224	52	275	CGGGGTAATCTGTTCGCTGT	60.108	20	CACGAACTTCCCTTGGGGTT	60.179	20	260	16	275	ACGGGGTAATCTGTTCGCTG	60.108	20	CACGAACTTCCCTTGGGGTT	60.179	20	261	15	275
TRINITY_DN356_c0_g1_i9	p2	(AC)5	10	1321	1330	TTCACTACGGACAACAGGGC	59.966	20	CGCCTCGCAACTATTCTTGC	59.973	20	143	792	934	CGGTAATGCTGCAACCCAAG	59.829	20	GCCCTGTTGTCCGTAGTGAA	59.966	20	271	541	811	TTCACTACGGACAACAGGGC	59.966	20	AATCTCATCGCCTCGCAACT	59.823	20	151	792	942
TRINITY_DN356_c1_g1_i3	p2	(GA)5	10	386	395	ATGTGCCTCAGCCTCTTGTC	60.036	20	ACACGTGGAGAAGGAGCAAG	59.966	20	151	1133	1283	TCTAGTTTCAGCCGCATGCA	60.036	20	GACAAGAGGCTGAGGCACAT	60.036	20	209	944	1152	GCCTCCGCCAGAAAGTACTT	60.036	20	AGGCTTGTCGCAATGGTACA	59.964	20	238	610	847
TRINITY_DN356_c1_g1_i3	p2	(TA)5	10	785	794	ATGTGCCTCAGCCTCTTGTC	60.036	20	ACACGTGGAGAAGGAGCAAG	59.966	20	151	1133	1283	TCTAGTTTCAGCCGCATGCA	60.036	20	GACAAGAGGCTGAGGCACAT	60.036	20	209	944	1152	GCCTCCGCCAGAAAGTACTT	60.036	20	AGGCTTGTCGCAATGGTACA	59.964	20	238	610	847
TRINITY_DN351_c0_g1_i5	p2	(AG)5	10	3171	3180	TGGATCTTGTGCTGCTGGAG	60.036	20	GGGTCGTAGCCCTTCAAACA	59.964	20	118	368	485	TGGATCTTGTGCTGCTGGAG	60.036	20	AGCGTCAGACTTTCATGGGG	60.036	20	135	368	502	CTGTTGTGGTGCTGGAGGAT	59.963	20	GGGTCGTAGCCCTTCAAACA	59.964	20	175	311	485
TRINITY_DN351_c1_g1_i1	p2	(GT)10	20	62	81	AACTGCACCCGACCCATTAG	60.035	20	ACCACACGAATCGACACAGA	59.328	20	238	158	395	GTAGTAACTGCACCCGACCC	60.108	20	ACCACACGAATCGACACAGA	59.328	20	243	153	395	GGTAGTAACTGCACCCGACC	60.108	20	ACCACACGAATCGACACAGA	59.328	20	244	152	395
TRINITY_DN370_c0_g1_i1	p2	(TA)5	10	120	129	TATTCGGGCTCACCAAACCC	60.035	20	CCGGTCGAGAGGTGTTTGAA	59.967	20	106	601	706	TATTCGGGCTCACCAAACCC	60.035	20	AAGCCGTGTGGGAGTTATGG	60.035	20	133	601	733	TCGCCCAATAACCAGCCATT	60.034	20	TGTGACAATGCGATTGGGGA	59.963	20	133	1261	1393
TRINITY_DN370_c0_g1_i1	p2	(CT)7	14	381	394	TATTCGGGCTCACCAAACCC	60.035	20	CCGGTCGAGAGGTGTTTGAA	59.967	20	106	601	706	TATTCGGGCTCACCAAACCC	60.035	20	AAGCCGTGTGGGAGTTATGG	60.035	20	133	601	733	TCGCCCAATAACCAGCCATT	60.034	20	TGTGACAATGCGATTGGGGA	59.963	20	133	1261	1393
TRINITY_DN370_c0_g1_i1	p2	(AC)5	10	1979	1988	TATTCGGGCTCACCAAACCC	60.035	20	CCGGTCGAGAGGTGTTTGAA	59.967	20	106	601	706	TATTCGGGCTCACCAAACCC	60.035	20	AAGCCGTGTGGGAGTTATGG	60.035	20	133	601	733	TCGCCCAATAACCAGCCATT	60.034	20	TGTGACAATGCGATTGGGGA	59.963	20	133	1261	1393
TRINITY_DN370_c0_g1_i2	p2	(TA)5	10	120	129	TATTCGGGCTCACCAAACCC	60.035	20	CCGGTCGAGAGGTGTTTGAA	59.967	20	106	601	706	TATTCGGGCTCACCAAACCC	60.035	20	AAGCCGTGTGGGAGTTATGG	60.035	20	133	601	733	TCGCCCAATAACCAGCCATT	60.034	20	TGTGACAATGCGATTGGGGA	59.963	20	133	1261	1393
TRINITY_DN370_c0_g1_i2	p2	(CT)7	14	381	394	TATTCGGGCTCACCAAACCC	60.035	20	CCGGTCGAGAGGTGTTTGAA	59.967	20	106	601	706	TATTCGGGCTCACCAAACCC	60.035	20	AAGCCGTGTGGGAGTTATGG	60.035	20	133	601	733	TCGCCCAATAACCAGCCATT	60.034	20	TGTGACAATGCGATTGGGGA	59.963	20	133	1261	1393
TRINITY_DN370_c0_g1_i2	p2	(CA)5	10	1955	1964	TATTCGGGCTCACCAAACCC	60.035	20	CCGGTCGAGAGGTGTTTGAA	59.967	20	106	601	706	TATTCGGGCTCACCAAACCC	60.035	20	AAGCCGTGTGGGAGTTATGG	60.035	20	133	601	733	TCGCCCAATAACCAGCCATT	60.034	20	TGTGACAATGCGATTGGGGA	59.963	20	133	1261	1393
TRINITY_DN370_c0_g2_i1	p2	(AG)6	12	2528	2539	GCCTCTCTAGCATGGCGATT	59.965	20	AACTCTTCCACTCTGCACCG	59.966	20	263	2261	2523	AATTTCGCCCAAAACCCAGC	59.965	20	GTACAGTTTGGGGCCGAAGA	59.964	20	273	1645	1917	CAAGAAGCCGGCACTTTCAC	60.04	20	CCGGTCGAGAGGTGTTTGAA	59.967	20	206	889	1094
TRINITY_DN348_c0_g1_i6	p2	(GA)8	16	284	299	AAGACTGCCGCACATGAAGA	59.965	20	TGAAATTTGTCTGCGCCACG	60.041	20	153	185	337	GACCAAGGGGCAGACGTAAA	59.964	20	TGAAATTTGTCTGCGCCACG	60.041	20	210	128	337	GTGCTTGGTCCTAACAGGCT	59.963	20	TGGATCATGTTGTGGGTGGG	59.961	20	137	1825	1961
TRINITY_DN348_c0_g1_i6	p2	(AG)5	10	2404	2413	AAGACTGCCGCACATGAAGA	59.965	20	TGAAATTTGTCTGCGCCACG	60.041	20	153	185	337	GACCAAGGGGCAGACGTAAA	59.964	20	TGAAATTTGTCTGCGCCACG	60.041	20	210	128	337	GTGCTTGGTCCTAACAGGCT	59.963	20	TGGATCATGTTGTGGGTGGG	59.961	20	137	1825	1961
TRINITY_DN348_c0_g1_i7	p2	(GA)7	14	284	297	AAGACTGCCGCACATGAAGA	59.965	20	TGAAATTTGTCTGCGCCACG	60.041	20	151	185	335	GACCAAGGGGCAGACGTAAA	59.964	20	TGAAATTTGTCTGCGCCACG	60.041	20	208	128	335	GTGCTTGGTCCTAACAGGCT	59.963	20	TGGATCATGTTGTGGGTGGG	59.961	20	137	2259	2395
TRINITY_DN348_c0_g1_i7	p2	(AG)5	10	2838	2847	AAGACTGCCGCACATGAAGA	59.965	20	TGAAATTTGTCTGCGCCACG	60.041	20	151	185	335	GACCAAGGGGCAGACGTAAA	59.964	20	TGAAATTTGTCTGCGCCACG	60.041	20	208	128	335	GTGCTTGGTCCTAACAGGCT	59.963	20	TGGATCATGTTGTGGGTGGG	59.961	20	137	2259	2395
TRINITY_DN348_c0_g3_i1	p2	(GA)17	34	2260	2293	CGGGACCAATCTGCTGTGAT	60.108	20	CGGGATAGATTCTCCGGTGC	60.038	20	231	545	775	CGGGACCAATCTGCTGTGAT	60.108	20	GGAAGAACATCAGTGGGGCA	59.962	20	258	545	802	CGAGAAGTGCGGCCTTTTTC	60.11	20	TTGCTGGACCTTCTGCTGAG	59.964	20	205	624	828
TRINITY_DN361_c0_g1_i4	p2	(GA)7	14	74	87	TCGCATCTTCCTCTACCCCA	60.033	20	ATCCCAGGAAGTGAGCTTGC	60.035	20	202	116	317	CCGAATTTGGTGCCGTTGTT	59.969	20	GCTGCCATTCCCATGCAAAA	60.036	20	111	1227	1337	TCGCATCTTCCTCTACCCCA	60.033	20	TTCTCGCAGGCACTTCACAT	59.965	20	154	116	269
TRINITY_DN316_c0_g1_i3	p2	(TA)5	10	339	348	AGACAGGAACGTTGCCGAAT	59.965	20	ATTCCTGGCTCCTCTCGTCT	60.033	20	100	804	903	AATGCGGAGGTGACGACAAT	60.036	20	ATTCCTGGCTCCTCTCGTCT	60.033	20	255	649	903	GCGAAACCTCCTCTTCCTCC	60.108	20	ATTGTCGTCACCTCCGCATT	60.036	20	113	556	668
TRINITY_DN332_c0_g2_i1	p2	(GA)5	10	975	984	CCAACGGACGTCCTTGAGAA	59.967	20	GCTCTGGTTGGACTTAGCGT	60.037	20	117	321	437	GCCTGAGCCGCCTCTTATAG	60.038	20	CCTCCAACCTCCATGGGAAC	60.034	20	225	743	967	GTTCCCATGGAGGTTGGAGG	60.034	20	TCCTCCCCCTCCCAAATGAT	59.952	20	191	948	1138
TRINITY_DN332_c1_g1_i3	p2	(TC)5	10	382	391	CTCTCCTCCCACTCCCAAGA	59.958	20	AGAATCCCAACGCTAACGCA	60.037	20	154	64	217	TATGATCCGCTGCTTTCCCC	59.891	20	AGAATCCCAACGCTAACGCA	60.037	20	134	84	217	CTCTCCTCCCACTCCCAAGA	59.958	20	AACGCTAACGCAGGAGAGTC	60.109	20	146	64	209
TRINITY_DN372_c0_g2_i1	p2	(CT)9	18	2463	2480	AGCAGTTCCGGCTTCGTTTA	59.966	20	GGCTTCCTTCTGATGCTGGT	60.035	20	194	139	332	AGTCTCTGTGCGTGGTGATG	60.038	20	AGGGCTCCAGCATTTGTACC	60.034	20	246	1687	1932	CCGGCTTCGTTTACAGGTCT	60.038	20	GGCTTCCTTCTGATGCTGGT	60.035	20	187	146	332
TRINITY_DN388_c0_g2_i1	p2	(TC)5	10	380	389	CACCTTCACCAAGCAAGCAC	59.969	20	AAGAGGGTTCTGCTGCTCAC	59.964	20	204	1569	1772	AACCCACCTTCACCAAGCAA	60.033	20	AAGAGGGTTCTGCTGCTCAC	59.964	20	208	1565	1772	AAACCCACCTTCACCAAGCA	60.033	20	AAGAGGGTTCTGCTGCTCAC	59.964	20	209	1564	1772
TRINITY_DN398_c0_g1_i2	p2	(AT)6	12	40	51	CTGCGGTGTTTTTGGATGCA	59.968	20	AGCTTTTCCACTTCCTCCGG	59.963	20	197	465	661	GCTCCTTGCAGAACCTCCAT	60.035	20	CTGAAAAGTTGGCGAACGGG	60.04	20	166	1686	1851	GCTCCTTGCAGAACCTCCAT	60.035	20	CCTGAAAAGTTGGCGAACGG	60.04	20	167	1686	1852
TRINITY_DN398_c0_g1_i2	p2	(CT)7	14	1869	1882	CTGCGGTGTTTTTGGATGCA	59.968	20	AGCTTTTCCACTTCCTCCGG	59.963	20	197	465	661	GCTCCTTGCAGAACCTCCAT	60.035	20	CTGAAAAGTTGGCGAACGGG	60.04	20	166	1686	1851	GCTCCTTGCAGAACCTCCAT	60.035	20	CCTGAAAAGTTGGCGAACGG	60.04	20	167	1686	1852
TRINITY_DN398_c0_g1_i2	p2	(TG)5	10	2011	2020	CTGCGGTGTTTTTGGATGCA	59.968	20	AGCTTTTCCACTTCCTCCGG	59.963	20	197	465	661	GCTCCTTGCAGAACCTCCAT	60.035	20	CTGAAAAGTTGGCGAACGGG	60.04	20	166	1686	1851	GCTCCTTGCAGAACCTCCAT	60.035	20	CCTGAAAAGTTGGCGAACGG	60.04	20	167	1686	1852
TRINITY_DN398_c0_g1_i2	p2	(TA)5	10	2346	2355	CTGCGGTGTTTTTGGATGCA	59.968	20	AGCTTTTCCACTTCCTCCGG	59.963	20	197	465	661	GCTCCTTGCAGAACCTCCAT	60.035	20	CTGAAAAGTTGGCGAACGGG	60.04	20	166	1686	1851	GCTCCTTGCAGAACCTCCAT	60.035	20	CCTGAAAAGTTGGCGAACGG	60.04	20	167	1686	1852
TRINITY_DN391_c0_g1_i12	p2	(GA)5	10	2480	2489	CGCAGTCCCAACTAAAACGC	60.11	20	AGGAATGAGGACCTGGACGA	59.959	20	259	118	376	CGCAGTCCCAACTAAAACGC	60.11	20	GTCTGCAGGAATGAGGGACC	60.107	20	225	118	342	TAAAGCAACACGCAGTCCCA	60.179	20	AGGAATGAGGACCTGGACGA	59.959	20	269	108	376
TRINITY_DN389_c0_g1_i1	p2	(CT)7	14	2548	2561	AGTTGCTGCATGCCTCATCT	60.034	20	TGCTTACGTTAATGGGCCGT	60.036	20	167	677	843	CACTGCCAGCTGCTTTCAAG	60.039	20	GCTGTCTTGTTGCAGGGTTG	59.969	20	279	2259	2537	CACTGCCAGCTGCTTTCAAG	60.039	20	ACTAAATCCCGGTTGCCCAG	60.034	20	117	2259	2375
TRINITY_DN322_c0_g1_i3	p2	(AG)5	10	1470	1479	ATGGGTGGTCCTCCTACCTC	60.031	20	AAGATGCCCAACAAACACGC	59.968	20	117	949	1065	GCGTGTTTGTTGGGCATCTT	59.968	20	ACCGAGCTGGCGAAATACAA	60.037	20	201	1046	1246	ACCATGTCTAGCCTCGGAGT	60.033	20	GAACTCAACTTGCCAGCAGC	60.04	20	127	353	479
TRINITY_DN399_c0_g1_i1	p2	(CT)9	18	68	85	AGGTGCTCCAAGCTTAGCTG	60.036	20	CAGCCTGAGCCAACGTTCTA	60.037	20	197	1350	1546	ACTGTGTTGGAGATGGCTGG	59.963	20	CAGCCTGAGCCAACGTTCTA	60.037	20	235	1312	1546	AGAAGGCCATTTCTGCAGCT	59.961	20	TGTTGGGGTCGAGAGATTGC	60.036	20	156	118	273
TRINITY_DN399_c1_g1_i2	p2	(CT)9	18	1663	1680	AAAACGCCTTTCGCAACTCC	59.97	20	GACATTCCTCTCCGCTTCCC	60.179	20	257	1815	2071	AAAACGCCTTTCGCAACTCC	59.97	20	GGTAGTGGCCTCGACATTCC	60.179	20	269	1815	2083	AAAACGCCTTTCGCAACTCC	59.97	20	GTGGCCTCGACATTCCTCTC	60.179	20	265	1815	2079
TRINITY_DN328_c0_g1_i1	p2	(TC)5	10	1023	1032	ATCCAGTCCCGAGCCTTTTG	60.035	20	CTCGACATGAACTGAGCCGT	60.109	20	171	486	656	ATCCAGTCCCGAGCCTTTTG	60.035	20	TCTCGACATGAACTGAGCCG	59.829	20	172	486	657	TCGCCTTTCGACTTCACAGG	60.32	20	CAAAAGGCTCGGGACTGGAT	60.035	20	234	272	505
TRINITY_DN354_c0_g1_i2	p2	(AG)5	10	2646	2655	GGCGGAGTTCTCCATTTCCA	60.035	20	TCGATGCAAGCACCAGTGAT	60.036	20	189	2183	2371	GGCGGAGTTCTCCATTTCCA	60.035	20	ATCGATGCAAGCACCAGTGA	60.036	20	190	2183	2372	TGGCGGAGTTCTCCATTTCC	60.035	20	TCGATGCAAGCACCAGTGAT	60.036	20	190	2182	2371
TRINITY_DN354_c0_g1_i2	p2	(GA)6	12	3203	3214	GGCGGAGTTCTCCATTTCCA	60.035	20	TCGATGCAAGCACCAGTGAT	60.036	20	189	2183	2371	GGCGGAGTTCTCCATTTCCA	60.035	20	ATCGATGCAAGCACCAGTGA	60.036	20	190	2183	2372	TGGCGGAGTTCTCCATTTCC	60.035	20	TCGATGCAAGCACCAGTGAT	60.036	20	190	2182	2371
TRINITY_DN343_c0_g3_i2	p2	(TC)5	10	1401	1410	CAAGCCTGAGAGCTGGTTGA	59.964	20	AGGAGCAACCAGATTTCCGG	60.035	20	168	594	761	AGCCTGAGAGCTGGTTGAAC	59.964	20	AGGAGCAACCAGATTTCCGG	60.035	20	166	596	761	ACGATTTCGACCCGAACGAA	60.039	20	TCAACCAGCTCTCAGGCTTG	59.964	20	189	425	613
TRINITY_DN343_c0_g5_i1	p2	(AT)5	10	163	172	CAGCAAGCTCTGAGAGGCTT	60.036	20	CGGGCCGAGATCGTATTTCA	59.968	20	219	173	391	TTCAGCAAGCTCTGAGAGGC	60.037	20	CGGGCCGAGATCGTATTTCA	59.968	20	221	171	391	GGCGATGATCAAGCTCGAGA	59.969	20	CAGCTCTCCTCGCCTTCAAA	60.037	20	254	931	1184
TRINITY_DN375_c0_g2_i1	p2	(TG)6	12	1804	1815	CTGTCATTGTTGGTTGCGCA	59.969	20	TTTGGCAAGATCGTCGTGGA	59.966	20	256	769	1024	TCCACGACGATCTTGCCAAA	59.966	20	AAGCTTAGACTTGCCCGCAT	60.035	20	133	1005	1137	GAGACCGAGCGCGAAGATAA	59.971	20	CTGCGAGCGCCATTTATTCC	60.041	20	217	46	262
TRINITY_DN375_c0_g3_i1	p2	(AC)7	14	605	618	ACTGCACTCGTTCGCTACAA	59.968	20	TAGAGCAGGCTGGGGTACTT	59.957	20	100	1311	1410	ACTGCACTCGTTCGCTACAA	59.968	20	TTAGAGCAGGCTGGGGTACT	59.957	20	101	1311	1411	ACTGCACTCGTTCGCTACAA	59.968	20	ACTTAGAGCAGGCTGGGGTA	59.957	20	103	1311	1413
TRINITY_DN373_c0_g1_i5	p2	(CT)6	12	164	175	ATGCCTTGTACCCCTGAAGC	60.034	20	CACCAATGCCTCGGGATTCT	60.107	20	237	1457	1693	CGAACATGCCTTGTACCCCT	60.035	20	CACCAATGCCTCGGGATTCT	60.107	20	242	1452	1693	TCGAACATGCCTTGTACCCC	60.036	20	CACCAATGCCTCGGGATTCT	60.107	20	243	1451	1693
TRINITY_DN373_c0_g1_i3	p2	(CT)5	10	963	972	ACCCCGCAAAAATTTCAGGC	59.965	20	TCATCCCATCCCCACCAGAT	60.029	20	219	103	321	CCCGCAAAAATTTCAGGCGA	60.039	20	TCATCCCATCCCCACCAGAT	60.029	20	217	105	321	GCACCCAATCCCTTTCCTCA	59.96	20	TCATCCCATCCCCACCAGAT	60.029	20	239	83	321
TRINITY_DN373_c0_g1_i3	p2	(TC)7	14	1149	1162	ACCCCGCAAAAATTTCAGGC	59.965	20	TCATCCCATCCCCACCAGAT	60.029	20	219	103	321	CCCGCAAAAATTTCAGGCGA	60.039	20	TCATCCCATCCCCACCAGAT	60.029	20	217	105	321	GCACCCAATCCCTTTCCTCA	59.96	20	TCATCCCATCCCCACCAGAT	60.029	20	239	83	321
TRINITY_DN373_c0_g1_i3	p2	(CT)5	10	1273	1282	ACCCCGCAAAAATTTCAGGC	59.965	20	TCATCCCATCCCCACCAGAT	60.029	20	219	103	321	CCCGCAAAAATTTCAGGCGA	60.039	20	TCATCCCATCCCCACCAGAT	60.029	20	217	105	321	GCACCCAATCCCTTTCCTCA	59.96	20	TCATCCCATCCCCACCAGAT	60.029	20	239	83	321
TRINITY_DN303_c0_g1_i2	p2	(CT)5	10	30	39	GGCCCAAGGATGGTGATGAA	60.033	20	AGCATCCTTCCTTCCGGTTG	60.035	20	121	1675	1795	TATTCGTGGGCCCTACCAGA	60.032	20	TGCAGACAGTGGCAGCAATA	59.963	20	167	575	741	TCTATTCGTGGGCCCTACCA	60.032	20	TGCAGACAGTGGCAGCAATA	59.963	20	169	573	741
TRINITY_DN358_c0_g1_i14	p2	(TA)7	14	279	292	CCACTAGTTCGCCTCCGATC	59.969	20	CCATCTCGGTGATCTGGAGC	59.967	20	264	1892	2155	CCACTAGTTCGCCTCCGATC	59.969	20	GCCATCTCGGTGATCTGGAG	59.967	20	265	1892	2156	TCTGGTACCCCAAGACGCTA	59.96	20	GCATATCGTTGGGCCGACTA	59.967	20	277	1954	2230
TRINITY_DN358_c0_g1_i6	p2	(GA)5	10	158	167	GAAATTCCAGGAGCCCGGAA	60.034	20	TATCGTGGTGGATTCTGCCG	59.896	20	111	202	312	GAAATTCCAGGAGCCCGGAA	60.034	20	CTTCGCTTTTCAGTTCCCGC	60.11	20	275	202	476	GAAATTCCAGGAGCCCGGAA	60.034	20	GCTTCGCTTTTCAGTTCCCG	60.11	20	276	202	477
TRINITY_DN381_c0_g1_i2	p2	(TC)16	32	106	137	TGGAACTCTCTTGCTCGCTG	60.038	20	GCAAATGCTGCGCGATTTTC	59.976	20	181	370	550	CTATCTCCGCCCCGATGTTC	60.038	20	GCAAATGCTGCGCGATTTTC	59.976	20	113	438	550	GAACTATCTCCGCCCCGATG	60.038	20	GCAAATGCTGCGCGATTTTC	59.976	20	116	435	550
TRINITY_DN381_c0_g2_i1	p2	(TC)6	12	7	18	TGATGACCAGATGGATGCCG	59.893	20	CACACACAGCGGCAAAATGA	59.969	20	173	430	602	ACCTGCAATGCGACCTACAA	59.964	20	CGGCATCCATCTGGTCATCA	59.893	20	223	227	449	GCCTCAAGTACTCCACCACC	60.036	20	CGGCATCCATCTGGTCATCA	59.893	20	258	192	449
TRINITY_DN381_c1_g1_i4	p2	(AG)5	10	3721	3730	GAGGAGGAGCATTAGACCGC	59.967	20	TCGTGGCATCGTTCAGACAA	59.967	20	259	684	942	GAGGAGGAGCATTAGACCGC	59.967	20	TTCGTGGCATCGTTCAGACA	59.967	20	260	684	943	GGCATCGGAATCCTCCTCAG	59.965	20	GCGGTCTAATGCTCCTCCTC	59.967	20	101	603	703
TRINITY_DN342_c0_g1_i3	p2	(GA)5	10	1734	1743	GCTCCCTCAACAGGTTCCTC	60.036	20	CTGTTTGCTGCAGCTGGAAG	60.039	20	231	1500	1730	TTGACAACAGCCACGGAACT	60.107	20	CTGTTTGCTGCAGCTGGAAG	60.039	20	275	1456	1730	AAATCCAGAGTCGCAGGCTC	60.108	20	CTGTTTGCTGCAGCTGGAAG	60.039	20	247	1484	1730
TRINITY_DN384_c0_g1_i2	p2	(AT)5	10	2113	2122	TTTGATGGGCTCCAAGCGAT	60.034	20	TGATGAAACCGAAGCCCCTC	60.035	20	188	132	319	ACTTTGGTGGTCGCTATGGG	60.035	20	CCTCCATAACCACCACCACC	60.034	20	181	1231	1411	ACTTTGGTGGTCGCTATGGG	60.035	20	CCACCACCACCATAACCTCC	60.034	20	196	1231	1426
TRINITY_DN384_c0_g2_i1	p2	(AG)7	14	1442	1455	CTGCGATTGCCTCATGAACG	59.973	20	GCATTTTCTCCATCCGGGGA	60.107	20	181	538	718	ATCACATCATCGGTGCTCCC	59.893	20	CGTTCATGAGGCAATCGCAG	59.973	20	257	301	557	ATCATCGGTGCTCCCAAGTG	60.108	20	CGTTCATGAGGCAATCGCAG	59.973	20	252	306	557
TRINITY_DN384_c0_g2_i1	p2	(AG)11	22	1598	1619	CTGCGATTGCCTCATGAACG	59.973	20	GCATTTTCTCCATCCGGGGA	60.107	20	181	538	718	ATCACATCATCGGTGCTCCC	59.893	20	CGTTCATGAGGCAATCGCAG	59.973	20	257	301	557	ATCATCGGTGCTCCCAAGTG	60.108	20	CGTTCATGAGGCAATCGCAG	59.973	20	252	306	557
TRINITY_DN309_c0_g1_i9	p2	(AG)5	10	2	11	CCGTTTCAGGCCCAATCTCT	60.035	20	GGGATGCACGAAATGATGGC	59.969	20	202	2263	2464	CTCCGTTTCAGGCCCAATCT	60.035	20	GGGATGCACGAAATGATGGC	59.969	20	264	2201	2464	TCCGTTTCAGGCCCAATCTC	60.035	20	GGGATGCACGAAATGATGGC	59.969	20	263	2202	2464
TRINITY_DN309_c0_g1_i9	p2	(TG)6	12	311	322	CCGTTTCAGGCCCAATCTCT	60.035	20	GGGATGCACGAAATGATGGC	59.969	20	202	2263	2464	CTCCGTTTCAGGCCCAATCT	60.035	20	GGGATGCACGAAATGATGGC	59.969	20	264	2201	2464	TCCGTTTCAGGCCCAATCTC	60.035	20	GGGATGCACGAAATGATGGC	59.969	20	263	2202	2464
TRINITY_DN352_c0_g1_i1	p2	(TG)5	10	1297	1306	CATGGTGGAGGTTCCGTTGA	59.964	20	GCTGCAAAAAGGGGGTCAAG	59.966	20	248	831	1078	TCATGGTGGAGGTTCCGTTG	59.964	20	GCTGCAAAAAGGGGGTCAAG	59.966	20	249	830	1078	ATGGTGGAGGTTCCGTTGAC	59.964	20	GCTGCAAAAAGGGGGTCAAG	59.966	20	247	832	1078
TRINITY_DN320_c0_g1_i2	p2	(AC)6	12	208	219	GTTCGATCACGCGCTTTACC	59.975	20	TCGCCGAATACTTATCCGCC	60.039	20	119	829	947	GACGCTGAAGAAAGGTGGGA	59.965	20	ACCCTTCATTGCCCTCTTGG	59.96	20	278	877	1154	TCTCTCTCCCTCCCACACTG	59.96	20	GTGCATGCAGAGAAGAGGGT	60.036	20	209	31	239
TRINITY_DN320_c0_g2_i1	p2	(TC)7	14	254	267	CTCTCTCTCCCTCCCACACA	59.96	20	GGATAGGAAAGTGCCTCCGG	59.893	20	189	258	446	CTCTCTCTCCCTCCCACACA	59.96	20	GGGATAGGAAAGTGCCTCCG	59.893	20	190	258	447	CTCTCTCTCCCTCCCACACA	59.96	20	TGCTGAGACCCCACTTGAAC	59.891	20	140	258	397
TRINITY_DN344_c0_g1_i2	p2	(TC)5	10	3601	3610	CTCCAAACGTTCGAGACCCA	59.967	20	AGTGAAATCGGGCAGTCAGG	60.036	20	192	259	450	CTCCAAACGTTCGAGACCCA	59.967	20	GTGAAATCGGGCAGTCAGGA	60.036	20	191	259	449	CCGAACTGCTCCATTTCCCT	60.035	20	CCGGGCTGAGTCAAAGGATT	60.035	20	243	3062	3304
TRINITY_DN334_c1_g1_i3	p2	(TA)7	14	1147	1160	AGAAGGAGGACTCGTCGTGA	59.964	20	GCTCCTCGAATACTGGACCG	59.969	20	110	1390	1499	CGGAGGACATCGGAGTCATG	59.969	20	CCAGATGCAGAAGGGGGAAG	60.107	20	108	102	209	CGGAGGACATCGGAGTCATG	59.969	20	ATCCTTGCCAATCCCGTCAG	60.107	20	194	102	295
TRINITY_DN334_c1_g1_i3	p2	(TA)5	10	2198	2207	AGAAGGAGGACTCGTCGTGA	59.964	20	GCTCCTCGAATACTGGACCG	59.969	20	110	1390	1499	CGGAGGACATCGGAGTCATG	59.969	20	CCAGATGCAGAAGGGGGAAG	60.107	20	108	102	209	CGGAGGACATCGGAGTCATG	59.969	20	ATCCTTGCCAATCCCGTCAG	60.107	20	194	102	295
TRINITY_DN338_c0_g2_i1	p2	(GA)9	18	3	20	CGGCGATCTTGCTAAAGTGC	59.973	20	TTCACGGGCTTCGCTAAACT	59.966	20	175	1258	1432	GCGGCGATCTTGCTAAAGTG	59.973	20	TTCACGGGCTTCGCTAAACT	59.966	20	176	1257	1432	CGGCGATCTTGCTAAAGTGC	59.973	20	ATGAACGAAGGCCCTCTTGG	60.035	20	124	1258	1381
TRINITY_DN25258_c0_g1_i1	p2	(CA)5	10	23	32	CTCCGGGAAGAATGGTTGCT	60.035	20	CACCAACGCACTGTCCTTTG	59.971	20	110	352	461	GGGAAGAATGGTTGCTCGGA	60.035	20	CACCAACGCACTGTCCTTTG	59.971	20	106	356	461	TCCGGGAAGAATGGTTGCTC	60.035	20	CACCAACGCACTGTCCTTTG	59.971	20	109	353	461
TRINITY_DN25225_c0_g2_i1	p2	(AG)14	28	186	213	CCCGAGCATTGTCGTTTGTA	58.565	20	GTGTGAACCACTGAGAGTTTGC	59.968	22	152	0	151	CCCGAGCATTGTCGTTTGTA	58.565	20	AGTGTGTGAACCACTGAGAGT	58.889	21	155	0	154	CCCGAGCATTGTCGTTTGTA	58.565	20	GTGAACCACTGAGAGTTTGCA	58.711	21	150	0	149
TRINITY_DN25264_c0_g1_i1	p2	(TC)8	16	209	224	CTCCGGGATTGCAGCTCTAG	59.967	20	CGATCGAGAACCCTGGTGTT	59.753	20	127	61	187	ACCTGCCCATTCTTCTGCTT	59.593	20	GTTACGATCGGTGGCCCTAG	59.968	20	130	17	146	AACCTGCCCATTCTTCTGCT	59.593	20	GTTACGATCGGTGGCCCTAG	59.968	20	131	16	146
TRINITY_DN25267_c0_g1_i1	p2	(TG)7	14	218	231	GTAGCGATTTGACCGAGCCA	60.46	20	TGAACTAGATTCGGTTGGGATT	57.163	22	146	20	165	GTAGCGATTTGACCGAGCCA	60.46	20	TTGAACTAGATTCGGTTGGGAT	57.163	22	147	20	166	GTAGCGATTTGACCGAGCCA	60.46	20	ATTGAACTAGATTCGGTTGGGA	57.163	22	148	20	167
TRINITY_DN25246_c0_g1_i1	p2	(TA)5	10	1	10	GTAAATGCGGCGGTGTGTTT	60.04	20	ATGTACACCGCAGAGAGGGA	60.324	20	100	177	276	ATTGTAAATGCGGCGGTGTG	59.83	20	ATGTACACCGCAGAGAGGGA	60.324	20	103	174	276	ATTGTAAATGCGGCGGTGTG	59.83	20	TACACCGCAGAGAGGGAGTA	59.378	20	100	174	273
TRINITY_DN23601_c0_g2_i1	p2	(CT)5	10	32	41	CTTCCTCGCTCTCCTCCTCT	60.107	20	GTATCATCGTCGTCGTCCCC	60.041	20	231	47	277	CTCTTCCTCGCTCTCCTCCT	60.107	20	GTATCATCGTCGTCGTCCCC	60.041	20	233	45	277	TTCCTCGCTCTCCTCCTCTC	60.107	20	GTATCATCGTCGTCGTCCCC	60.041	20	230	48	277
TRINITY_DN23614_c0_g1_i1	p2	(AG)5	10	98	107	GGGTTTTGGTGCGCATTCTT	59.967	20	CCAGCAGCACCAAAGAAACC	59.967	20	120	63	182	ATCAAGGCCAATGGAAGGGG	60.032	20	GACACCAGCACCGGAAGTAA	59.966	20	170	1248	1417	ATCAAGGCCAATGGAAGGGG	60.032	20	ACCAGCACCGGAAGTAATGG	60.035	20	167	1248	1414
TRINITY_DN34785_c0_g1_i1	p2	(GT)6	12	78	89	TCCCTTTAACCACGGGCTTC	59.963	20	TGAACACCTTCCCTGTTCCT	58.482	20	155	4	158	TTGGTCCCTTTAACCACGGG	59.889	20	TGAACACCTTCCCTGTTCCT	58.482	20	159	0	158	GTCCCTTTAACCACGGGCTT	60.251	20	TGAACACCTTCCCTGTTCCT	58.482	20	156	3	158
TRINITY_DN34741_c0_g1_i1	p2	(TG)5	10	147	156	ACCTTCTCATTGGATGCGGG	60.107	20	CCCCAAAACACACACACAGT	58.818	20	146	18	163	ACCTTCTCATTGGATGCGGG	60.107	20	ACCCCAAAACACACACACAG	58.818	20	147	18	164	TCATTGGATGCGGGCTGTAG	60.179	20	CCCCAAAACACACACACAGT	58.818	20	140	24	163
TRINITY_DN34776_c0_g1_i1	p2	(CA)6	12	178	189	GCATCCACTAACACGCAACC	59.832	20	TGTGTGTGTGTGCTGACTGT	60.036	20	141	48	188	GCATCCACTAACACGCAACC	59.832	20	GGGTTTGTGTGTGTGTGCTG	60.179	20	146	48	193	GCATCCACTAACACGCAACC	59.832	20	TACCGGGTTTGTGTGTGTGT	59.748	20	150	48	197
TRINITY_DN34776_c0_g1_i1	p2	(AG)8	16	499	514	GCATCCACTAACACGCAACC	59.832	20	TGTGTGTGTGTGCTGACTGT	60.036	20	141	48	188	GCATCCACTAACACGCAACC	59.832	20	GGGTTTGTGTGTGTGTGCTG	60.179	20	146	48	193	GCATCCACTAACACGCAACC	59.832	20	TACCGGGTTTGTGTGTGTGT	59.748	20	150	48	197
TRINITY_DN25450_c0_g1_i1	p2	(AT)6	12	247	258	CGAACGTTTGCTTCGGTTCC	60.384	20	CCTCTTCAGGCACAGCATGG	61.03	20	130	103	232	CGAACGTTTGCTTCGGTTCC	60.384	20	TCGTCCACGAATCCTCACATC	59.866	21	102	103	204	CGAACGTTTGCTTCGGTTCC	60.384	20	CGTCCACGAATCCTCACATCT	59.865	21	101	103	203
TRINITY_DN25472_c0_g1_i2	p2	(TC)7	14	27	40	CGCTGCTGCCCTATTTTCTG	59.62	20	GTATTTCACCAACTCGCCGC	59.904	20	207	100	306	CGCTGCTGCCCTATTTTCTG	59.62	20	CGAAGAGCTTGCGCGAAATT	60.179	20	187	100	286	CGCTGCTGCCCTATTTTCTG	59.62	20	CGTATTTCACCAACTCGCCG	59.631	20	208	100	307
TRINITY_DN25479_c0_g1_i1	p2	(GA)6	12	348	359	TGTGAGCAAGTAGGTGGCAG	59.965	20	GGGCCCTTCTCTCTCTCTCA	60.033	20	182	184	365	TGTGAGCAAGTAGGTGGCAG	59.965	20	CTCTCTCAATCTCGGCGCAA	60.179	20	170	184	353	TGCGCTTGAGCAATTTCCTG	59.758	20	CTGCCACCTACTTGCTCACA	59.965	20	156	48	203
TRINITY_DN25447_c0_g1_i1	p2	(CT)5	10	204	213	CTTCGCGTATCTCAGGCCTT	59.897	20	TCGAGATTGGTGGAGAGGGA	59.665	20	278	51	328	TAGCTCGTGCAACAGCATCT	59.753	20	TGCTCCCCACATTACACCTG	59.672	20	128	0	127	CAGGTGTAATGTGGGGAGCA	59.672	20	TCGAGATTGGTGGAGAGGGA	59.665	20	221	108	328
TRINITY_DN25415_c0_g1_i1	p2	(AG)11	22	1224	1245	CCATGCAATTGTAGGTCGCG	59.972	20	CACAATTTCCTCACCGGGGA	59.962	20	229	66	294	CGCCATGCAATTGTAGGTCG	59.972	20	CACAATTTCCTCACCGGGGA	59.962	20	231	64	294	TCCCCGGTGAGGAAATTGTG	59.962	20	GCTGGAATCTCTCTCCGAGC	59.968	20	195	275	469
TRINITY_DN25434_c0_g1_i1	p2	(TG)6	12	85	96	TCTCAGCACATTCCAGCAGG	60.036	20	TTCCCACCAGCAAAACGAGA	59.818	20	126	30	155	TCTCGTTTTGCTGGTGGGAA	59.818	20	GCAACCCCAGTGATCACAGA	59.963	20	258	136	393	TCTCAGCACATTCCAGCAGG	60.036	20	TCCCACCAGCAAAACGAGAG	60.25	20	125	30	154
TRINITY_DN25434_c0_g2_i1	p2	(TG)5	10	98	107	TGTGTCGTCATGTGTGTGTG	58.714	20	CCGGACTCATCGTACTCTGC	59.97	20	231	87	317	TGTGTCGTCATGTGTGTGTG	58.714	20	GCCGGACTCATCGTACTCTG	59.97	20	232	87	318	GTGTCGTCATGTGTGTGTGT	58.713	20	CCGGACTCATCGTACTCTGC	59.97	20	230	88	317
TRINITY_DN25430_c0_g1_i1	p2	(AT)6	12	253	264	GCTTGTTCGGGTTTTCTCCG	59.763	20	GCCTCCGTCACCTATATGCC	60.037	20	269	89	357	CGCTTGTTCGGGTTTTCTCC	59.763	20	GCCTCCGTCACCTATATGCC	60.037	20	270	88	357	CCGCTTGTTCGGGTTTTCTC	59.763	20	GCCTCCGTCACCTATATGCC	60.037	20	271	87	357
TRINITY_DN35833_c0_g1_i1	p2	(CA)7	14	9	22	TCACACACACACACAATCGGA	60.135	21	ACTTGATGAACGTCGTCCAGA	59.388	21	100	7	106	TCACACACACACACAATCGG	58.705	20	ACTTGATGAACGTCGTCCAGA	59.388	21	100	7	106	TCACACACACACACAATCGGA	60.135	21	ACTTGATGAACGTCGTCCAGAA	59.965	22	100	7	106
TRINITY_DN35817_c0_g1_i1	p2	(TA)7	14	129	142	GGACTGAACCAAGGAAATTAGGC	59.556	23	AGCATGAAACAAGTCCAATTGCA	59.93	23	104	64	167	GGACTGAACCAAGGAAATTAGGC	59.556	23	GCATGAAACAAGTCCAATTGCA	58.608	22	103	64	166	GGACTGAACCAAGGAAATTAGGC	59.556	23	AGCATGAAACAAGTCCAATTGC	58.343	22	104	64	167
TRINITY_DN35883_c0_g1_i1	p2	(AG)5	10	232	241	CCACATTTCCGAATCTCGACC	59.066	21	CGGAGATGGTGGACCTGAAG	59.823	20	246	34	279	TCCTTCACCAACAAAACCCAAC	59.502	22	CGGAGATGGTGGACCTGAAG	59.823	20	134	146	279	CCTTCACCAACAAAACCCAACT	59.5	22	CGGAGATGGTGGACCTGAAG	59.823	20	133	147	279
TRINITY_DN1810_c1_g1_i2	p2	(GA)11	22	5006	5027	ATCCCAACTCCAGAAAGCCG	60.035	20	GATTCGGGAGGCCGTTAGAG	59.968	20	192	4067	4258	ATCCCAACTCCAGAAAGCCG	60.035	20	GAGATTCGGGAGGCCGTTAG	59.968	20	194	4067	4260	ATAGGCCTGTTCCTCTCGGT	60.032	20	TATCCCATCGCCAGTGATGC	59.965	20	266	1553	1818
TRINITY_DN1810_c2_g1_i1	p2	(CT)12	24	2278	2301	CTACAAGGCTCACCACCTGG	60.036	20	CTCGAGCATCCCTTCGACTC	59.97	20	117	1663	1779	CCTACAAGGCTCACCACCTG	60.036	20	CTCGAGCATCCCTTCGACTC	59.97	20	118	1662	1779	TCCAATGCCAGCCGATTTCT	60.034	20	GAAGTGGAGAGACGGGCAAA	59.965	20	127	273	399
TRINITY_DN1810_c3_g1_i1	p2	(AC)5	10	2572	2581	ATGACTTACACTGCTGCCCC	60.035	20	AATCGGGGTTCGCCAAAGAT	60.034	20	158	520	677	ATCTTTGGCGAACCCCGATT	60.034	20	TCCAATGGGTCTGCCGTTAC	60.036	20	250	658	907	ATCTTTGGCGAACCCCGATT	60.034	20	GTCCAATGGGTCTGCCGTTA	60.036	20	251	658	908
TRINITY_DN1810_c3_g1_i1	p2	(GA)9	18	2780	2797	ATGACTTACACTGCTGCCCC	60.035	20	AATCGGGGTTCGCCAAAGAT	60.034	20	158	520	677	ATCTTTGGCGAACCCCGATT	60.034	20	TCCAATGGGTCTGCCGTTAC	60.036	20	250	658	907	ATCTTTGGCGAACCCCGATT	60.034	20	GTCCAATGGGTCTGCCGTTA	60.036	20	251	658	908
TRINITY_DN1810_c3_g2_i2	p2	(AC)5	10	1497	1506	CATGTGACGCCAAACTTGCA	59.969	20	CTGGCCCAATCACCCTCAAT	60.033	20	103	999	1101	ACATGTGACGCCAAACTTGC	59.969	20	CTGGCCCAATCACCCTCAAT	60.033	20	104	998	1101	CATGTGACGCCAAACTTGCA	59.969	20	TGCGGACGGGAATGTGTAAA	59.965	20	172	999	1170
TRINITY_DN1810_c3_g2_i2	p2	(GA)9	18	1705	1722	CATGTGACGCCAAACTTGCA	59.969	20	CTGGCCCAATCACCCTCAAT	60.033	20	103	999	1101	ACATGTGACGCCAAACTTGC	59.969	20	CTGGCCCAATCACCCTCAAT	60.033	20	104	998	1101	CATGTGACGCCAAACTTGCA	59.969	20	TGCGGACGGGAATGTGTAAA	59.965	20	172	999	1170
TRINITY_DN1823_c0_g1_i2	p2	(TC)5	10	183	192	GGAGAGTGCCTTTGTCGACA	59.966	20	TGTACAAAGCCCCGTCTGAC	59.966	20	249	1878	2126	GGAGAGTGCCTTTGTCGACA	59.966	20	CCCTTTGGGCCGTATTCTGT	60.034	20	266	1878	2143	CAGGTGGAAGCTGACGTTCT	59.966	20	TCTCATCTCTCACCCTCGCA	60.034	20	179	1184	1362
TRINITY_DN1823_c0_g1_i2	p2	(TA)5	10	839	848	GGAGAGTGCCTTTGTCGACA	59.966	20	TGTACAAAGCCCCGTCTGAC	59.966	20	249	1878	2126	GGAGAGTGCCTTTGTCGACA	59.966	20	CCCTTTGGGCCGTATTCTGT	60.034	20	266	1878	2143	CAGGTGGAAGCTGACGTTCT	59.966	20	TCTCATCTCTCACCCTCGCA	60.034	20	179	1184	1362
TRINITY_DN1823_c1_g1_i2	p2	(GA)5	10	778	787	ACATTCCTCGTTTCCGGCTT	59.964	20	CGTGATACGAGTTCCCGGAG	59.971	20	187	184	370	TTCCTCGTTTCCGGCTTCTC	60.038	20	CGTGATACGAGTTCCCGGAG	59.971	20	184	187	370	ACGCGGTTACATTCCTCGTT	60.038	20	CGTGATACGAGTTCCCGGAG	59.971	20	195	176	370
TRINITY_DN1849_c0_g1_i2	p2	(AG)12	24	1932	1955	TTTTCGGGGAGGAAGACTGC	59.964	20	CATGGGAGCAGGGGATGATC	59.962	20	160	873	1032	GATCATCCCCTGCTCCCATG	59.962	20	GGCCTTTCCTTCAGCAAAGC	60.038	20	211	1013	1223	CGGCAAAGTGGTTTGAGCAA	59.898	20	AACGCGTTTGGTTTCAGCTC	59.971	20	129	1430	1558
TRINITY_DN1849_c0_g1_i5	p2	(AG)7	14	1756	1769	TTTTCGGGGAGGAAGACTGC	59.964	20	CATGGGAGCAGGGGATGATC	59.962	20	160	693	852	CTGCTGCAGCTGGTTTCTTG	60.039	20	GCAGTCTTCCTCCCCGAAAA	59.964	20	121	592	712	GATCATCCCCTGCTCCCATG	59.962	20	GGCCTTTCCTTCAGCAAAGC	60.038	20	211	833	1043
TRINITY_DN1875_c0_g1_i4	p2	(AG)6	12	2426	2437	CGACACACCTGATCAAGCCT	60.037	20	CGCACATCGATGGTGTTTCC	59.903	20	255	1592	1846	TCGACACACCTGATCAAGCC	60.037	20	CGCACATCGATGGTGTTTCC	59.903	20	256	1591	1846	CCAAAGTGCAGTCCGTTTGG	59.969	20	AAGGGGAATGGGTGCACAAA	60.105	20	114	894	1007
TRINITY_DN1832_c0_g1_i10	p2	(TA)5	10	1372	1381	TGGTTGCGAAGAGTGGAGAC	59.966	20	AGAATCGCCGCTACCATCAG	59.967	20	138	3081	3218	GAGCACCGACAATGGGAGAA	60.036	20	AGAATCGCCGCTACCATCAG	59.967	20	208	3011	3218	AACCGGACCTCTCAGCAAAG	59.965	20	TCTGCTTTCTTCCACCGTCC	59.965	20	235	4316	4550
TRINITY_DN1825_c0_g1_i1	p2	(AT)7	14	608	621	GCTCTCATCGGAGTCTCAGC	59.969	20	GATGAACGAAGCTACCGCGA	60.525	20	117	151	267	GCTCTCATCGGAGTCTCAGC	59.969	20	AGATGAACGAAGCTACCGCG	60.526	20	118	151	268	CGCCATTTTCGCTCTCATCG	60.043	20	GATGAACGAAGCTACCGCGA	60.525	20	127	141	267
TRINITY_DN1850_c0_g1_i2	p2	(AG)10	20	40	59	TGGTGACTTTGGTCTCTCGC	59.966	20	GCCCACAGCTCCAATTACCT	60.034	20	217	2600	2816	TTGATCCACAATGGGCTGCT	59.96	20	GCGAGGTTTGGTTGGTTGTC	59.97	20	248	2851	3098	ATCCCGTTTTGGATGGCCTT	59.959	20	CCTCATTATTCGCCGTCCGA	59.968	20	116	1928	2043
TRINITY_DN1850_c0_g1_i5	p2	(TC)5	10	543	552	GGAGCAAGGATCTAACGGCA	59.822	20	CCAGCTTGATTCAACCCGTG	59.477	20	227	214	440	TGGAGCAAGGATCTAACGGC	59.822	20	CCAGCTTGATTCAACCCGTG	59.477	20	228	213	440	GGAGCAAGGATCTAACGGCA	59.822	20	CGAGGATCGCCAGCTTGATT	60.532	20	236	214	449
TRINITY_DN1850_c1_g1_i7	p2	(CT)5	10	40	49	CTGGGAAGCAAAAGCCAACC	59.966	20	ATGTCTCCTCATCAGGGCCT	60.03	20	267	2896	3162	GCCTCGCTCATTCTCTCTCC	59.968	20	TCCCCAAAATTGATCGCCGA	60.035	20	200	19	218	GCCTCGCTCATTCTCTCTCC	59.968	20	CCGAAGGCAACCTCCTCAAT	60.035	20	160	19	178
TRINITY_DN1850_c2_g1_i4	p2	(AC)6	12	1582	1593	TTTGCACTCCTCGTCCCTTC	59.965	20	CAACCCGTTTTGGAATGCGT	59.969	20	216	721	936	CTTTGCACTCCTCGTCCCTT	59.965	20	CAACCCGTTTTGGAATGCGT	59.969	20	217	720	936	CCCTTCTTTCCCCGCTTCTT	59.962	20	CAACCCGTTTTGGAATGCGT	59.969	20	202	735	936
TRINITY_DN1890_c0_g1_i7	p2	(CT)5	10	375	384	AAGAACGTTACCTCAGCCCG	60.038	20	CCGCCATCCTCCCTTCTTTT	60.034	20	160	1408	1567	AAGAACGTTACCTCAGCCCG	60.038	20	CCGACATTATTAGCCGCCCT	59.965	20	114	1408	1521	CCGCTGTGTTTATCAAGGCG	59.903	20	CCGCCATCCTCCCTTCTTTT	60.034	20	143	1425	1567
TRINITY_DN1886_c0_g1_i4	p2	(AT)6	12	1361	1372	CCAAATGTCGTGCAAGCCAA	59.968	20	GCTGCACGGATGAATTCGAC	59.973	20	199	1089	1287	GGTATAGTCGGCCATGGTCG	60.039	20	GCTGCACGGATGAATTCGAC	59.973	20	271	1017	1287	CCAAATGTCGTGCAAGCCAA	59.968	20	TCTTGGCTGCACGGATGAAT	60.035	20	204	1089	1292
TRINITY_DN1886_c0_g1_i6	p2	(AT)5	10	1709	1718	ACAGGTCCACTCTCCTACCC	59.959	20	GCTGCACGGATGAATTCGAC	59.973	20	150	1486	1635	CCAAATGTCGTGCAAGCCAA	59.968	20	ACAAGATGGAAGCTTCGCCA	59.963	20	247	1089	1335	TTGATATCCCCCTCACCGGT	60.031	20	AAACTCCAGGAATGGCAGGG	59.96	20	240	39	278
TRINITY_DN1886_c1_g1_i3	p2	(AG)6	12	48	59	ACTGCTCCTACTCATCGGGT	60.033	20	TTGACACTGTCTCGGGAAGC	59.966	20	254	3384	3637	CTCCTCCTGCTCAAACTGCA	59.964	20	GCCTGTGCAAACGTGATTGT	59.969	20	179	1356	1534	AAGTCTCCAGGCTTCTGCAC	59.964	20	ATGGCATTCCTGGACATGCA	60.033	20	196	1900	2095
TRINITY_DN1886_c1_g1_i3	p2	(AG)10	20	3732	3751	ACTGCTCCTACTCATCGGGT	60.033	20	TTGACACTGTCTCGGGAAGC	59.966	20	254	3384	3637	CTCCTCCTGCTCAAACTGCA	59.964	20	GCCTGTGCAAACGTGATTGT	59.969	20	179	1356	1534	AAGTCTCCAGGCTTCTGCAC	59.964	20	ATGGCATTCCTGGACATGCA	60.033	20	196	1900	2095
TRINITY_DN1820_c1_g1_i3	p2	(TG)5	10	2124	2133	TTCCTTTTCGGTCGAGGTGG	59.966	20	GAAGCGCTGCAACTGTTTGA	59.971	20	158	1739	1896	TCAAACAGTTGCAGCGCTTC	59.971	20	ACACACATGCACGCATTCAC	60.04	20	253	1877	2129	TCAAACAGTTGCAGCGCTTC	59.971	20	ACACACACATGCACGCATTC	60.04	20	255	1877	2131
TRINITY_DN1808_c0_g1_i2	p2	(TA)5	10	1408	1417	ACCAGCATGGACAGCATCAA	59.961	20	GGCCTATTCCAGAGTCGTCG	59.969	20	259	501	759	TGATGAAAGCCGGAGTCGAC	60.109	20	GCTGGCCTTCTCCTTCCAAT	60.034	20	114	374	487	TGATGAAAGCCGGAGTCGAC	60.109	20	ATTGCTGGCCTTCTCCTTCC	60.034	20	117	374	490
TRINITY_DN1833_c0_g1_i4	p2	(TG)5	10	4783	4792	ACTTGAAGCTCGTGCATCCA	59.965	20	TGATAAGGCCAGGCAATGCA	60.033	20	161	1397	1557	AGGCTGTTAGTCGTGTTCGG	60.039	20	GGAAGCCCAACACGACCATA	60.036	20	265	3400	3664	TCCAAAAATGGAGGAGGCCC	59.959	20	TGATAAGGCCAGGCAATGCA	60.033	20	145	1413	1557
TRINITY_DN1858_c0_g1_i5	p2	(AT)5	10	251	260	CTGACCCTTGGCAGGAGAAG	60.036	20	TCCTGGCCAGATTGGTTTCC	59.96	20	159	980	1138	CTGACCCTTGGCAGGAGAAG	60.036	20	GGCCCCAGAAATCCACTGAA	59.96	20	228	980	1207	CCTTGGCAGGAGAAGCAGAA	59.963	20	TCCTGGCCAGATTGGTTTCC	59.96	20	154	985	1138
TRINITY_DN1858_c1_g1_i1	p2	(AT)5	10	156	165	AGCTTTCCATGCCTGATGCT	60.033	20	TCCTTTTCCCCCGACAATGG	59.961	20	191	322	512	TTGCTCGGTTTCTCTTCCCC	59.964	20	TCCTTTTCCCCCGACAATGG	59.961	20	237	276	512	AGCTTTCCATGCCTGATGCT	60.033	20	ATGGGTCGTGGGGAGTAACT	60.253	20	175	322	496
TRINITY_DN1858_c1_g1_i1	p2	(CA)5	10	372	381	AGCTTTCCATGCCTGATGCT	60.033	20	TCCTTTTCCCCCGACAATGG	59.961	20	191	322	512	TTGCTCGGTTTCTCTTCCCC	59.964	20	TCCTTTTCCCCCGACAATGG	59.961	20	237	276	512	AGCTTTCCATGCCTGATGCT	60.033	20	ATGGGTCGTGGGGAGTAACT	60.253	20	175	322	496
TRINITY_DN1867_c0_g1_i12	p2	(TC)5	10	1769	1778	CGTTCTGTGCCCCAAACAAG	59.969	20	TGTGCCGAGAATGTGAAGCT	59.965	20	155	849	1003	CGCGGCCCATAATAAGCCTA	60.037	20	ACAACGAGTAACAGCGCTCA	59.968	20	180	1494	1673	AGCTTCACATTCTCGGCACA	59.965	20	GAGACTGGCGGTTCAACTGA	59.966	20	209	984	1192
TRINITY_DN1804_c0_g1_i1	p2	(TC)5	10	197	206	ACGACACCACGAACCAGTAC	59.969	20	CGTTAATCAAAGCTCCGGCG	59.974	20	180	452	631	TTTCTGGTGGAGTGACGTCG	59.968	20	CGTTAATCAAAGCTCCGGCG	59.974	20	255	377	631	CCCGTCGGTTTATAGGAGGC	59.967	20	CGTTAATCAAAGCTCCGGCG	59.974	20	209	423	631
TRINITY_DN1880_c0_g2_i1	p2	(CA)5	10	1	10	GCCTTCAAATGCGGTTTGGT	59.967	20	CGGTGTTCTGCCTTCTCCAT	60.036	20	241	1100	1340	GTGAGGTGAGGGGGATTTGG	60.034	20	AGCAGCACCGAGGATGAAAA	59.963	20	167	427	593	CGTACTCACCCACTTTCGCT	60.039	20	CCAAATCCCCCTCACCTCAC	60.034	20	262	185	446
TRINITY_DN1880_c0_g2_i1	p2	(TG)5	10	360	369	GCCTTCAAATGCGGTTTGGT	59.967	20	CGGTGTTCTGCCTTCTCCAT	60.036	20	241	1100	1340	GTGAGGTGAGGGGGATTTGG	60.034	20	AGCAGCACCGAGGATGAAAA	59.963	20	167	427	593	CGTACTCACCCACTTTCGCT	60.039	20	CCAAATCCCCCTCACCTCAC	60.034	20	262	185	446
TRINITY_DN1885_c0_g1_i3	p2	(TC)9	18	19	36	AGTCGGTGCCATCTCTCTCT	60.034	20	CGCAGTACACACTCCACAGT	59.968	20	228	7	234	TGACGATCCAAATGCTGCCT	60.035	20	AACCCCAACATCAGAGCTCG	60.036	20	154	2250	2403	CTTGGAGCTGAACCGTTTGC	60.04	20	AGGCAGCATTTGGATCGTCA	60.035	20	272	1998	2269
TRINITY_DN1885_c0_g1_i3	p2	(TA)5	10	365	374	AGTCGGTGCCATCTCTCTCT	60.034	20	CGCAGTACACACTCCACAGT	59.968	20	228	7	234	TGACGATCCAAATGCTGCCT	60.035	20	AACCCCAACATCAGAGCTCG	60.036	20	154	2250	2403	CTTGGAGCTGAACCGTTTGC	60.04	20	AGGCAGCATTTGGATCGTCA	60.035	20	272	1998	2269
TRINITY_DN1869_c0_g1_i2	p2	(GA)5	10	2925	2934	ACAGATCTGGGCCTTTGTGG	59.961	20	CACCAGCACCACTCTTAGCA	59.965	20	193	182	374	GATCTGGGCCTTTGTGGGAA	59.96	20	CACCAGCACCACTCTTAGCA	59.965	20	190	185	374	ACAGATCTGGGCCTTTGTGG	59.961	20	AGCACCACTCTTAGCAGCTG	60.037	20	189	182	370
TRINITY_DN1830_c0_g1_i3	p2	(CT)5	10	731	740	ATCAACAGGAAGGCATGCGA	60.035	20	CCTGCTCGGATTCGTCATCA	59.897	20	185	64	248	ATCAACAGGAAGGCATGCGA	60.035	20	GTCCTGCTCGGATTCGTCAT	59.897	20	187	64	250	GGCTGAACTGTCGAACCGTA	60.039	20	CGCCACCGAGTATTCACAGT	60.109	20	255	771	1025
TRINITY_DN1863_c0_g3_i2	p2	(TA)8	16	1853	1868	GATCCCAGCAGCCTCAAACT	60.035	20	ACAGCCTACCAGAAACGGTG	59.965	20	138	929	1066	AGATCCCAGCAGCCTCAAAC	60.035	20	ACAGCCTACCAGAAACGGTG	59.965	20	139	928	1066	CAGATCCCAGCAGCCTCAAA	60.035	20	ACAGCCTACCAGAAACGGTG	59.965	20	140	927	1066
TRINITY_DN1863_c1_g1_i6	p2	(CA)5	10	158	167	TCGTATGCCGCCATCATTCA	59.894	20	TTCTTTGGACGGATGAGCCC	60.035	20	124	313	436	AATCAATCACCGACGGTCCC	60.108	20	TTCTTTGGACGGATGAGCCC	60.035	20	243	194	436	CACACACACATCCTCCACCA	59.892	20	TTCTTTGGACGGATGAGCCC	60.035	20	280	157	436
TRINITY_DN1868_c0_g1_i3	p2	(AG)5	10	1451	1460	GACCCTCCAAGTCCACCATG	60.035	20	GCACAACCCGTTACAACCAC	59.97	20	188	1096	1283	GTGGTTGTAACGGGTTGTGC	59.97	20	CCGCCAAAACCATGGGAAAG	60.037	20	125	1264	1388	GTGGTTGTAACGGGTTGTGC	59.97	20	AACCATGGGAAAGAGCTGGG	59.96	20	118	1264	1381
TRINITY_DN1856_c0_g1_i1	p2	(AG)5	10	1583	1592	TGCGGCTGTTTCGAGATCTT	60.037	20	CCGGTTCTTCCAGTTCGACA	59.967	20	204	1205	1408	TCCCATGGTGATCATAGCGC	59.965	20	ATCCAAAGCATTCCGACGGT	60.035	20	192	565	756	TCCCATGGTGATCATAGCGC	59.965	20	ACAACGTTTAGGATGGCCGT	59.964	20	267	565	831
TRINITY_DN1856_c0_g1_i1	p2	(TA)6	12	1858	1869	TGCGGCTGTTTCGAGATCTT	60.037	20	CCGGTTCTTCCAGTTCGACA	59.967	20	204	1205	1408	TCCCATGGTGATCATAGCGC	59.965	20	ATCCAAAGCATTCCGACGGT	60.035	20	192	565	756	TCCCATGGTGATCATAGCGC	59.965	20	ACAACGTTTAGGATGGCCGT	59.964	20	267	565	831
TRINITY_DN1871_c0_g1_i2	p2	(AT)5	10	261	270	CGATCACGTTCCCGAGTAGG	59.971	20	CAGGGTTCAAGACGTGACGA	59.968	20	182	879	1060	GTACTCGACGCGGACATGAT	59.971	20	CAGGGTTCAAGACGTGACGA	59.968	20	265	796	1060	CATTGCAGGGGTGGACATCT	60.034	20	ATCATGTCCGCGTCGAGTAC	59.971	20	117	699	815
TRINITY_DN1870_c0_g1_i1	p2	(GC)5	10	655	664	CTCCGTTTCATGCTCCACCT	60.036	20	CGACAGATGCTAGGGCTCTG	59.968	20	251	319	569	TTTCATGCTCCACCTCGTCC	60.036	20	CGACAGATGCTAGGGCTCTG	59.968	20	246	324	569	TCCGTTTCATGCTCCACCTC	60.036	20	CGACAGATGCTAGGGCTCTG	59.968	20	250	320	569
TRINITY_DN1883_c0_g1_i1	p2	(CT)14	28	95	122	CGAGGAATGGATGAGCTCCC	59.965	20	TCTTCACGGGTTGATCAGGC	60.036	20	223	679	901	GACCCCCGGAGAAAAGACAG	60.036	20	TCTTCACGGGTTGATCAGGC	60.036	20	183	719	901	CAGACCCCCGGAGAAAAGAC	60.036	20	TCTTCACGGGTTGATCAGGC	60.036	20	185	717	901
TRINITY_DN1883_c0_g1_i1	p2	(AT)7	14	240	253	CGAGGAATGGATGAGCTCCC	59.965	20	TCTTCACGGGTTGATCAGGC	60.036	20	223	679	901	GACCCCCGGAGAAAAGACAG	60.036	20	TCTTCACGGGTTGATCAGGC	60.036	20	183	719	901	CAGACCCCCGGAGAAAAGAC	60.036	20	TCTTCACGGGTTGATCAGGC	60.036	20	185	717	901
TRINITY_DN1883_c1_g1_i2	p2	(CT)11	22	1	22	CCAAGAAAAGCACCGGTTCG	60.04	20	CGAATTCCTTGCGTGCGTAG	59.975	20	216	1295	1510	GACCGCAGAAAACTCCTCCA	59.965	20	GGGGATTCTCCATGGCGTAG	59.965	20	157	712	868	GTCTCCCTCGCCCTCAAAAA	59.964	20	TGGAGGAGTTTTCTGCGGTC	59.965	20	104	628	731
TRINITY_DN1845_c0_g1_i13	p2	(AT)7	14	63	76	GGCTGTTGTGCAGTTTGAGG	59.969	20	AAGTCCTGCACTTCCAGCTC	59.964	20	214	1000	1213	GGCTGTTGTGCAGTTTGAGG	59.969	20	CTGCGTCTGGTCCAGTCATT	60.037	20	269	1000	1268	GGCTGTTGTGCAGTTTGAGG	59.969	20	TGCGTCTGGTCCAGTCATTC	60.037	20	268	1000	1267
TRINITY_DN1841_c0_g1_i4	p2	(CT)5	10	1175	1184	GAACTCCGTTGCCAGTCTGA	59.966	20	ATCGAGGCCGTTGTCAACTT	59.965	20	280	663	942	TCGCTCATCTGTTCGCCTTT	60.037	20	TGATGTGGAGAGCGGAGGTA	60.034	20	153	1958	2110	TTCGCTCATCTGTTCGCCTT	60.037	20	TGATGTGGAGAGCGGAGGTA	60.034	20	154	1957	2110
TRINITY_DN1841_c0_g1_i4	p2	(GA)8	16	3333	3348	GAACTCCGTTGCCAGTCTGA	59.966	20	ATCGAGGCCGTTGTCAACTT	59.965	20	280	663	942	TCGCTCATCTGTTCGCCTTT	60.037	20	TGATGTGGAGAGCGGAGGTA	60.034	20	153	1958	2110	TTCGCTCATCTGTTCGCCTT	60.037	20	TGATGTGGAGAGCGGAGGTA	60.034	20	154	1957	2110
TRINITY_DN1841_c0_g2_i1	p2	(AG)9	18	3508	3525	CTCCCGATCACTCCAAACCC	60.108	20	CCTGAAGCCTCCATGTGTGT	59.963	20	261	2986	3246	GCGTAGACCAGAATGACCGT	59.827	20	AACACCACTTCGTCGTCTCC	59.968	20	213	3331	3543	ACACACATGGAGGCTTCAGG	59.963	20	ACGGTCATTCTGGTCTACGC	59.827	20	124	3227	3350
TRINITY_DN1864_c0_g1_i1	p2	(CT)5	10	10	19	TCTCTCGACGTCTCTCTGCA	60.037	20	GCTCGTCACCTCACTTTCCA	59.966	20	249	14	262	TCTCTCGACGTCTCTCTGCA	60.037	20	TGCTCGTCACCTCACTTTCC	59.966	20	250	14	263	GGAAAGTGAGGTGACGAGCA	59.966	20	CCTTCGTCGCTTTTGAGCTG	59.835	20	114	244	357
TRINITY_DN1865_c0_g1_i2	p2	(GA)5	10	3445	3454	GGCCCCGGTCTTAAATCCAA	60.034	20	GCCGAGCTCGTTGACAATTC	59.905	20	234	981	1214	GAATTGTCAACGAGCTCGGC	59.905	20	GCTAAAGGTCACAGTGGGCT	59.963	20	152	1195	1346	GAATTGTCAACGAGCTCGGC	59.905	20	AGCTAAAGGTCACAGTGGGC	59.963	20	153	1195	1347
TRINITY_DN1894_c0_g1_i1	p2	(AT)6	12	13	24	CGCGATTCCCATCTTTGCTG	59.971	20	TCCAAGCACACGAATCACGA	59.967	20	206	679	884	TCACCAGCCCTTCCGTTAAC	59.964	20	CAGCAAAGATGGGAATCGCG	59.971	20	191	508	698	CGGTTCTCTTGACCTCCACC	60.037	20	CAGCAAAGATGGGAATCGCG	59.971	20	212	487	698
TRINITY_DN1888_c0_g1_i2	p2	(GA)7	14	2874	2887	CCCGAGCTCCCAAACATTCT	60.035	20	GACTGTACCCCAAAGGCCTC	60.035	20	222	425	646	CGACTCATCCACCTGCCTTT	60.036	20	AGAATGTTTGGGAGCTCGGG	60.035	20	120	325	444	AAACAAGTTTGTGCCCGAGC	59.898	20	GACTGTACCCCAAAGGCCTC	60.035	20	235	412	646
TRINITY_DN1838_c0_g1_i10	p2	(CA)5	10	1124	1133	GGAATCTGGGAGGCAACCAA	59.96	20	TCCCATGTTGCACACCTTCA	59.815	20	175	778	952	TTGGAATCTGGGAGGCAACC	59.96	20	TCCCATGTTGCACACCTTCA	59.815	20	177	776	952	AGGCCTCCACATTCTCCTCT	59.956	20	TCCCATGTTGCACACCTTCA	59.815	20	128	825	952
TRINITY_DN1822_c0_g1_i2	p2	(CA)5	10	445	454	GCCGCTTTCTCCTTCTCCTT	60.036	20	GGAGAAGGTGGCTCAAGAGG	59.748	20	222	987	1208	TTTCTCCCTCACAGCCTCCT	60.179	20	TAATGTCTCGCTGGAAGGCC	59.822	20	124	1319	1442	GCCGCTTTCTCCTTCTCCTT	60.036	20	ATAAGTTGCGGCGTCAGGTT	60.321	20	253	987	1239
TRINITY_DN1851_c0_g1_i3	p2	(TC)5	10	468	477	GGAGACACCGTCATGTTGGT	59.965	20	AGGGCAGGAGAGAGAGATGG	60.106	20	181	303	483	GGAGACACCGTCATGTTGGT	59.965	20	TTCTCACTGCCCGCATACTG	60.108	20	100	303	402	GGAGACACCGTCATGTTGGT	59.965	20	TGCTGGTGTGAGGATTGCTT	59.889	20	130	303	432
TRINITY_DN1854_c0_g1_i6	p2	(AG)8	16	174	189	GTGCACCAAATCCCCCACTA	59.961	20	AGCCTCTCGTTCTCTCGTCT	60.036	20	198	9	206	TGTAATCTTGCTTCGCCGGT	60.037	20	GCGCCGAGAAGAACATGAAC	59.905	20	182	625	806	AGACGAGAGAACGAGAGGCT	60.036	20	TCCATACTCTGGTCGAGGGG	60.106	20	212	187	398
TRINITY_DN1854_c0_g1_i6	p2	(AG)6	12	1129	1140	GTGCACCAAATCCCCCACTA	59.961	20	AGCCTCTCGTTCTCTCGTCT	60.036	20	198	9	206	TGTAATCTTGCTTCGCCGGT	60.037	20	GCGCCGAGAAGAACATGAAC	59.905	20	182	625	806	AGACGAGAGAACGAGAGGCT	60.036	20	TCCATACTCTGGTCGAGGGG	60.106	20	212	187	398
TRINITY_DN1854_c0_g1_i1	p2	(AG)6	12	1157	1168	TGTAATCTTGCTTCGCCGGT	60.037	20	GCGCCGAGAAGAACATGAAC	59.905	20	182	653	834	GTTCATGTTCTTCTCGGCGC	59.905	20	CAGCTATCGTATCGGGGTCG	59.832	20	230	815	1044	GTTCATGTTCTTCTCGGCGC	59.905	20	ATCGTATCGGGGTCGGGTAA	60.179	20	225	815	1039
TRINITY_DN1854_c0_g2_i1	p2	(AG)11	22	1307	1328	ACAGAGACGGGACAAACGAC	59.968	20	GTGACGGACGAGTTTCAGGT	59.968	20	190	67	256	ACAGAGACGGGACAAACGAC	59.968	20	GTGCTTCTTCCTCCGGTGAA	59.965	20	253	67	319	CTGTTGCCATTGCTGTTGCT	59.967	20	CGCCGGAATATGGATCCACA	59.965	20	245	897	1141
TRINITY_DN1842_c1_g1_i1	p2	(CT)6	12	148	159	TATCAGCGACTCAGCAGCAA	59.468	20	GTGTGGGATGCCGAAGAGAA	60.036	20	262	14	275	TTATCAGCGACTCAGCAGCA	59.468	20	GTGTGGGATGCCGAAGAGAA	60.036	20	263	13	275	TATCAGCGACTCAGCAGCAA	59.468	20	AAAGGTCGTGCCGGTATCTG	60.108	20	115	14	128
TRINITY_DN1866_c0_g1_i2	p2	(AG)6	12	1366	1377	CCAAGCGATAGAGCGGTGAT	59.967	20	CGCACGATAGAGAAGACCCC	59.969	20	160	2067	2226	ATCCAAGCGATAGAGCGGTG	59.967	20	CGCACGATAGAGAAGACCCC	59.969	20	162	2065	2226	CCTCACCCTCCTCATCCTCA	60.032	20	CACCGCTCTATCGCTTGGAT	59.967	20	186	1899	2084
TRINITY_DN1896_c0_g3_i1	p2	(CA)5	10	65	74	AGAATCTGACAAGCCCTGGC	60.035	20	CTGTCCCAACTGCTTTGCAC	59.969	20	176	1474	1649	AGAATCTGACAAGCCCTGGC	60.035	20	GGCACACATTTCGCCTGTTT	59.968	20	110	1474	1583	AAGGGGTGGCAGCTATGTTC	60.034	20	TTCTGGCATTTCCGAGTCCC	60.035	20	249	2113	2361
TRINITY_DN1803_c0_g1_i4	p2	(TA)6	12	1200	1211	GGCCCACAAACTGCTTCTTG	59.967	20	TTCTTTCTCCGCGTCGTCAA	59.969	20	100	734	833	AAACATGGTTTGCCGGAACG	59.969	20	AAATGCCAGGGAACGCCATA	60.034	20	119	1486	1604	GGCCCACAAACTGCTTCTTG	59.967	20	TTCTGCTTCTTTCTCCGCGT	59.966	20	106	734	839
TRINITY_DN1803_c0_g1_i1	p2	(AT)12	24	24	47	CAGTTATTTGGGGGCTCCGA	59.745	20	GCTCAATGGCACGAAACCAG	60.11	20	274	269	542	TGGGGGCTCCGATCAAATTT	59.665	20	GCTCAATGGCACGAAACCAG	60.11	20	266	277	542	TTGGGGGCTCCGATCAAATT	59.665	20	GCTCAATGGCACGAAACCAG	60.11	20	267	276	542
TRINITY_DN1899_c0_g1_i1	p2	(GA)12	24	192	215	ACTGATTCGAATCTCCGCCG	60.249	20	TTTTCCTGTCAGCCGACTCC	59.965	20	148	89	236	ACTGATTCGAATCTCCGCCG	60.249	20	CCTGTCAGCCGACTCCATTC	60.461	20	144	89	232	CGCCGTTCATGTTTCTCTCC	59.278	20	TTTTCCTGTCAGCCGACTCC	59.965	20	130	107	236
TRINITY_DN1821_c0_g1_i3	p2	(TC)6	12	170	181	TTGGATATTAGTCCGGCGCC	59.966	20	AGCAGTATGATCGCTCGAGC	60.04	20	211	256	466	GCTCGAGCGATCATACTGCT	60.04	20	CTGCTTGAGCCCTAGCCTTT	60.035	20	172	447	618	GCTCGAGCGATCATACTGCT	60.04	20	TGCTTGAGCCCTAGCCTTTC	60.035	20	171	447	617
TRINITY_DN21344_c0_g1_i1	p2	(TC)6	12	409	420	CGTCTGGATTTTGGGGCATG	59.543	20	TCGTTCAAAAGTGGCTGGGT	60.107	20	247	108	354	CGTCTGGATTTTGGGGCATG	59.543	20	GTCGTTCAAAAGTGGCTGGG	59.689	20	248	108	355	ATGGGCGTCTGGATTTTGGG	60.684	20	TCGTTCAAAAGTGGCTGGGT	60.107	20	252	103	354
TRINITY_DN21304_c0_g3_i1	p2	(CT)5	10	236	245	CCCAGTGGCTTTCATCGACA	60.322	20	CGATCTCTGGCCTGTGTCTT	59.466	20	252	33	284	ATATGCTGCAACCCCAGTGG	60.396	20	CGATCTCTGGCCTGTGTCTT	59.466	20	264	21	284	CCCAGTGGCTTTCATCGACA	60.322	20	AGCCTTCCACATCGTTGAGC	60.675	20	156	33	188
TRINITY_DN21360_c0_g1_i1	p2	(TG)6	12	152	163	GGCGTGTAATAGCAGCAACG	59.974	20	TCCGGCATAGCGTAACCTTC	59.896	20	216	117	332	TGTGGCGTGTAATAGCAGCA	60.037	20	TCCGGCATAGCGTAACCTTC	59.896	20	219	114	332	GGCGTGTAATAGCAGCAACG	59.974	20	AGAATTGTCCGGCATAGCGT	59.822	20	223	117	339
TRINITY_DN21365_c0_g1_i8	p2	(CA)5	10	317	326	TTACAACGCGATCCACCACA	59.966	20	TGGTTTTGGCATTGAAGGCG	59.967	20	193	83	275	GAGTGGTTTTGCTGCTTGGG	59.967	20	CCATCATCTTCTCCTCCGCC	59.965	20	123	582	704	GAGTGGTTTTGCTGCTTGGG	59.967	20	CCGCCATCATCTTCTCCTCC	59.965	20	126	582	707
TRINITY_DN21365_c0_g1_i8	p2	(TA)5	10	1139	1148	TTACAACGCGATCCACCACA	59.966	20	TGGTTTTGGCATTGAAGGCG	59.967	20	193	83	275	GAGTGGTTTTGCTGCTTGGG	59.967	20	CCATCATCTTCTCCTCCGCC	59.965	20	123	582	704	GAGTGGTTTTGCTGCTTGGG	59.967	20	CCGCCATCATCTTCTCCTCC	59.965	20	126	582	707
TRINITY_DN21365_c0_g1_i1	p2	(CA)5	10	317	326	TCCTCTTCCCCCGAATCCAT	60.03	20	TTAAATCCGCCGCCTCAAGT	60.036	20	186	525	710	TCCTCTTCCCCCGAATCCAT	60.03	20	GCGCACCCAATTTCCCAAAT	60.036	20	240	525	764	TTACAACGCGATCCACCACA	59.966	20	TGGTTTTGGCATTGAAGGCG	59.967	20	193	83	275
TRINITY_DN21365_c0_g1_i1	p2	(TA)5	10	1463	1472	TCCTCTTCCCCCGAATCCAT	60.03	20	TTAAATCCGCCGCCTCAAGT	60.036	20	186	525	710	TCCTCTTCCCCCGAATCCAT	60.03	20	GCGCACCCAATTTCCCAAAT	60.036	20	240	525	764	TTACAACGCGATCCACCACA	59.966	20	TGGTTTTGGCATTGAAGGCG	59.967	20	193	83	275
TRINITY_DN21300_c0_g1_i1	p2	(TG)5	10	946	955	GTGCCTTCTCCGTCCAATCA	60.036	20	CGTTTCGCTCCACTTTGGTC	59.765	20	241	233	473	CCGATCGAGTTGCCTTTTGC	60.179	20	GCCTGCTGCAGATACCTCAA	60.108	20	238	640	877	TCATGCGATCGGGATTCCAG	59.966	20	TCACCGAGTTTGAGCATCGT	59.683	20	247	160	406
TRINITY_DN34485_c0_g1_i1	p2	(AT)10	20	11	30	AGAGAGAATTACATCTGACTACCTGT	58.877	26	ACCACTTCCTCAACAACGGA	59.165	20	108	103	210	GAGAGAATTACATCTGACTACCTGT	57.659	25	ACCACTTCCTCAACAACGGA	59.165	20	107	104	210	AGAGAGAATTACATCTGACTACCTGT	58.877	26	ACCACTTCCTCAACAACGGAA	59.789	21	108	103	210
TRINITY_DN34419_c0_g1_i1	p2	(AT)12	24	6	29	CCCCAAGTACCACACGAACA	59.893	20	AGTTGAGTTCAAGCATGAAGTTGT	59.358	24	133	85	217	ACCCCAAGTACCACACGAAC	59.893	20	AGTTGAGTTCAAGCATGAAGTTGT	59.358	24	134	84	217	AACGACCCCAAGTACCACAC	59.893	20	AGTTGAGTTCAAGCATGAAGTTGT	59.358	24	138	80	217
TRINITY_DN31269_c0_g1_i1	p2	(GA)11	22	52	73	CTATTAGCGCCCGTCACCAT	59.966	20	TGCACCCATACTGCAACCAT	59.961	20	159	2035	2193	GAGGAAAAAGGGAGGCGTGA	59.964	20	GCCTCCAGAGCCATGGATTT	60.106	20	209	1716	1924	TTCCTATTAGCGCCCGTCAC	59.896	20	TGCACCCATACTGCAACCAT	59.961	20	162	2032	2193
TRINITY_DN31269_c1_g1_i5	p2	(TC)7	14	134	147	GAACCAGTCCAGATCCACCG	60.108	20	TTCGTCAGCGGAGAGAGAGA	60.036	20	249	153	401	TCTCTCCCGACAGAACCAGT	59.887	20	TTCGTCAGCGGAGAGAGAGA	60.036	20	261	141	401	TTTCTCTCCTCCACCCCCAT	59.879	20	TTCGTCAGCGGAGAGAGAGA	60.036	20	190	212	401
TRINITY_DN31269_c1_g1_i5	p2	(TC)9	18	375	392	GAACCAGTCCAGATCCACCG	60.108	20	TTCGTCAGCGGAGAGAGAGA	60.036	20	249	153	401	TCTCTCCCGACAGAACCAGT	59.887	20	TTCGTCAGCGGAGAGAGAGA	60.036	20	261	141	401	TTTCTCTCCTCCACCCCCAT	59.879	20	TTCGTCAGCGGAGAGAGAGA	60.036	20	190	212	401
TRINITY_DN31269_c1_g2_i2	p2	(CT)7	14	175	188	TCTCGCCCAACAAAACCAGT	60.107	20	GTGAGAGAAGGGTTCCACCG	60.037	20	129	128	256	GTTGTCCGGCATCTCTCTCC	60.179	20	TCGCTTCCACCACCATAACC	60.036	20	119	99	217	GTTGTCCGGCATCTCTCTCC	60.179	20	GTGAGAGAAGGGTTCCACCG	60.037	20	158	99	256
TRINITY_DN31235_c0_g1_i1	p2	(GA)6	12	130	141	GGCAGGGAGAGAGAGTGAGA	60.034	20	CGTGCGACGTGTTCCTTTTT	59.973	20	147	113	259	GAACACGTCGCACGATTTCC	60.179	20	ACCTTGCCCAAGTCCCAAAA	60.032	20	199	246	444	GGAACACGTCGCACGATTTC	60.179	20	ACCTTGCCCAAGTCCCAAAA	60.032	20	200	245	444
TRINITY_DN18036_c0_g1_i1	p2	(CA)8	16	115	130	TCTCGTTGCTCTCCTTGCAG	60.038	20	GGTCAGTTGTCAGAGCCGAA	59.966	20	151	430	580	CTCTCGTTGCTCTCCTTGCA	60.038	20	GGTCAGTTGTCAGAGCCGAA	59.966	20	152	429	580	TTCGGCTCTGACAACTGACC	59.966	20	TCAGATGGTTGAAGGGGTGC	59.962	20	279	561	839
TRINITY_DN18036_c0_g1_i1	p2	(TG)7	14	1393	1406	TCTCGTTGCTCTCCTTGCAG	60.038	20	GGTCAGTTGTCAGAGCCGAA	59.966	20	151	430	580	CTCTCGTTGCTCTCCTTGCA	60.038	20	GGTCAGTTGTCAGAGCCGAA	59.966	20	152	429	580	TTCGGCTCTGACAACTGACC	59.966	20	TCAGATGGTTGAAGGGGTGC	59.962	20	279	561	839
TRINITY_DN18010_c2_g1_i1	p2	(CT)5	10	37	46	TGTTTCTCCTCGCGGTGTAC	60.039	20	TACTCCTCGTCATCCGTCGT	60.108	20	178	406	583	GTGTTTCTCCTCGCGGTGTA	60.039	20	TACTCCTCGTCATCCGTCGT	60.108	20	179	405	583	TGTTTCTCCTCGCGGTGTAC	60.039	20	TTATCCCACTCAACGGCGTC	60.109	20	211	406	616
TRINITY_DN18030_c0_g2_i1	p2	(TG)5	10	104	113	GCATGTGTGTGTGGTTGCAA	60.179	20	TCGGAACTAACGGCTTTGGA	59.319	20	130	100	229	ACGGAGGTTCGTGTAAGTCG	59.761	20	TCGGAACTAACGGCTTTGGA	59.319	20	177	53	229	GCATGTGTGTGTGGTTGCAA	60.179	20	CGGAACTAACGGCTTTGGAC	59.206	20	129	100	228
TRINITY_DN18025_c1_g2_i1	p2	(TC)8	16	133	148	CTCGCCCAGCTGAAAGAGAA	60.037	20	ATTAACCGGCGGTTTTTGCC	60.038	20	113	145	257	TCTCTCTCTCTCTCGCCCAG	59.82	20	ATTAACCGGCGGTTTTTGCC	60.038	20	124	134	257	CTCTCTCTCTCTCTCGCCCA	59.82	20	ATTAACCGGCGGTTTTTGCC	60.038	20	125	133	257
TRINITY_DN18039_c0_g1_i1	p2	(AG)7	14	124	137	GTTTTGTGGGAGCAGCCAAG	59.967	20	CCCCAATGACATAGCGACCA	59.82	20	170	222	391	GTTTTGTGGGAGCAGCCAAG	59.967	20	ACCCCAATGACATAGCGACC	59.82	20	171	222	392	AGGGTGAAGTGAAGGCATCG	60.036	20	CCCCAATGACATAGCGACCA	59.82	20	210	182	391
TRINITY_DN18049_c0_g1_i1	p2	(AG)8	16	1296	1311	CTCCTTCTTCCACTGCTGCA	59.964	20	AGACGTCAGAGTAGGTCGCT	60.036	20	205	1182	1386	TGCTCCTTCTTCCACTGCTG	59.964	20	AGACGTCAGAGTAGGTCGCT	60.036	20	207	1180	1386	CTCCTTCTTCCACTGCTGCA	59.964	20	TGGTGGTGGCTCTTCATTCC	59.962	20	248	1182	1429
TRINITY_DN18004_c0_g3_i1	p2	(AT)5	10	534	543	TCCCATACTTCCTCGAGCCA	60.033	20	TCATCTCCATGGCTCGAAGC	59.894	20	101	91	191	GTCGTGGAGATGCATAGCCA	59.895	20	GAAAGAAAGCGTGCCACTGG	60.04	20	163	646	808	TGTCGTGGAGATGCATAGCC	59.895	20	GAAAGAAAGCGTGCCACTGG	60.04	20	164	645	808
TRINITY_DN18066_c0_g1_i1	p2	(CT)19	38	44	81	GAGCAGTGCTGGCAAACATT	59.684	20	ATTCGCTGTTGGAGGGTCTC	59.749	20	124	294	417	TCCCTTCGAAAGAGCAGTGC	60.321	20	ATTCGCTGTTGGAGGGTCTC	59.749	20	135	283	417	CCCTTCGAAAGAGCAGTGCT	60.321	20	ATTCGCTGTTGGAGGGTCTC	59.749	20	134	284	417
TRINITY_DN18067_c0_g1_i2	p2	(TG)5	10	2583	2592	CCGTCTCTTTCCGACCACAA	59.967	20	AGTGGAAGAGAATGCAGGCC	60.035	20	247	2055	2301	AGCACGGACGGAATCAAACT	59.965	20	ATCGTAGAGGAGGTGGTGCT	60.033	20	228	1432	1659	AAAGACAGCACGGACGGAAT	59.965	20	ATCGTAGAGGAGGTGGTGCT	60.033	20	234	1426	1659
TRINITY_DN18086_c0_g1_i1	p2	(AT)5	10	675	684	TTGGGGGTTGTCTACGAACG	59.966	20	CAAGACTTCCACCCCGTCTC	60.037	20	213	140	352	TTGGTGTGAAGCGTTCTCGA	59.897	20	CAAGACTTCCACCCCGTCTC	60.037	20	169	184	352	TTGGGGGTTGTCTACGAACG	59.966	20	ACGTTCCCTGCATGGATGAG	60.108	20	104	140	243
TRINITY_DN18069_c0_g1_i1	p2	(AG)5	10	3409	3418	CATTCTCCCTGGCTCGTTGT	60.036	20	TGGCTGCCATTAGAATGCCA	60.033	20	270	1392	1661	GCTTCGTGGAGAGGGAAACA	59.965	20	TCTCCAATGGCAGACGACAC	60.037	20	105	3348	3452	TCTCCCTGGCTCGTTGTAGA	59.961	20	TGGCTGCCATTAGAATGCCA	60.033	20	267	1395	1661
TRINITY_DN18009_c0_g1_i8	p2	(CT)6	12	12	23	GAGCAACAGTGGTGGATGGA	59.963	20	GTCTCTCCTTCCCCCATCCT	60.031	20	169	225	393	AGCAACAGTGGTGGATGGAG	59.963	20	GTCTCTCCTTCCCCCATCCT	60.031	20	168	226	393	GTCAGCATCGGGGACTATCG	60.039	20	GTCTCTCCTTCCCCCATCCT	60.031	20	198	196	393
TRINITY_DN18009_c0_g1_i8	p2	(TA)6	12	1049	1060	GAGCAACAGTGGTGGATGGA	59.963	20	GTCTCTCCTTCCCCCATCCT	60.031	20	169	225	393	AGCAACAGTGGTGGATGGAG	59.963	20	GTCTCTCCTTCCCCCATCCT	60.031	20	168	226	393	GTCAGCATCGGGGACTATCG	60.039	20	GTCTCTCCTTCCCCCATCCT	60.031	20	198	196	393
TRINITY_DN18014_c0_g1_i3	p2	(CA)6	12	1212	1223	ATTCCGCCAGGCAGATCAAA	60.034	20	CTCCCCTTCTTCCTCCTCCA	59.957	20	169	339	507	GGTCCGAGGAAAGCCATCAA	60.035	20	GGGTAGCTTGCGGAGATTGT	60.108	20	135	1361	1495	GGTCCGAGGAAAGCCATCAA	60.035	20	TGGGTAGCTTGCGGAGATTG	60.108	20	136	1361	1496
TRINITY_DN18007_c0_g1_i1	p2	(AC)7	14	1974	1987	TCCGATTTCTGTTCCGGCAA	59.964	20	AGGATGCTCGTTGCTGACAA	59.965	20	211	400	610	TCCGATTTCTGTTCCGGCAA	59.964	20	AAGGATGCTCGTTGCTGACA	59.965	20	212	400	611	ATCGACCGAACCAACTTCCC	60.037	20	GGACCCGAATGAAGCCTTGA	60.035	20	273	1499	1771
TRINITY_DN18007_c0_g1_i1	p2	(TC)5	10	2145	2154	TCCGATTTCTGTTCCGGCAA	59.964	20	AGGATGCTCGTTGCTGACAA	59.965	20	211	400	610	TCCGATTTCTGTTCCGGCAA	59.964	20	AAGGATGCTCGTTGCTGACA	59.965	20	212	400	611	ATCGACCGAACCAACTTCCC	60.037	20	GGACCCGAATGAAGCCTTGA	60.035	20	273	1499	1771
TRINITY_DN18075_c0_g2_i1	p2	(CA)5	10	216	225	AATCATGCATTACACGGCGC	59.971	20	TGAGCGTATGTGTGTGTGCT	59.967	20	230	3	232	AATCATGCATTACACGGCGC	59.971	20	TGCTCGTTTCGGTTTCTGGA	59.895	20	214	3	216	AATCATGCATTACACGGCGC	59.971	20	GTGCTCGTTTCGGTTTCTGG	59.765	20	215	3	217
TRINITY_DN18034_c0_g1_i1	p2	(AT)5	10	806	815	GGTGGAAGCTTCGTGGAAGA	59.965	20	ATACTGAACCGGGCACGTTT	59.964	20	184	289	472	GGTGGAAGCTTCGTGGAAGA	59.965	20	ACCGGGCACGTTTAGGTTAG	60.037	20	177	289	465	GGTGGAAGCTTCGTGGAAGA	59.965	20	GGTCAGATACTGAACCGGGC	60.179	20	190	289	478
TRINITY_DN18084_c0_g1_i1	p2	(GA)7	14	256	269	GGATCCACTCCAAAGGCCAA	59.96	20	TTGTTGTGCTTGTGCTGAGC	59.899	20	255	83	337	GGATCCACTCCAAAGGCCAA	59.96	20	TGTGCTTGTGCTGAGCTTCT	60.179	20	251	83	333	AACCGCTAATCGACGTTGGA	59.756	20	TTGTTGTGCTTGTGCTGAGC	59.899	20	272	66	337
TRINITY_DN18061_c0_g1_i1	p2	(GA)5	10	983	992	CTGGGCCTCCTTTGATTCGA	59.747	20	CGCACATCTAACGAGGGACA	59.827	20	102	381	482	TCTGGGCCTCCTTTGATTCG	59.747	20	CGCACATCTAACGAGGGACA	59.827	20	103	380	482	CTGGGCCTCCTTTGATTCGA	59.747	20	TTCCGCACATCTAACGAGGG	59.825	20	105	381	485
TRINITY_DN18029_c0_g2_i1	p2	(TG)6	12	182	193	AAGATTGGGGGAAGGGCATG	60.032	20	ACCATCATCGCACACACACT	59.965	20	212	31	242	AAGATTGGGGGAAGGGCATG	60.032	20	TCTCCCCGAAATTGCTCCAC	60.035	20	193	31	223	AGTGTGTGTGCGATGATGGT	59.965	20	AAACCCCAGTCGTCGTCTTC	59.967	20	118	223	340
TRINITY_DN18011_c0_g3_i1	p2	(GA)7	14	107	120	GGGAGTTCAGCTTCAAGGGA	59.307	20	GGCAAAACTGGGAGACTGGA	59.89	20	173	46	218	GGGAGTTCAGCTTCAAGGGA	59.307	20	AGGGCAAAACTGGGAGACTG	59.889	20	175	46	220	GGGAGTTCAGCTTCAAGGGA	59.307	20	CAGGGCAAAACTGGGAGACT	59.889	20	176	46	221
TRINITY_DN26636_c0_g1_i1	p2	(TC)11	22	41	62	CCCAAAGAAGCGACAAAGCC	60.039	20	CCCAGGTACCAGAATCCCGA	60.69	20	123	197	319	CCCCAAAGAAGCGACAAAGC	60.039	20	CCCAGGTACCAGAATCCCGA	60.69	20	124	196	319	TCCGCAGCTGAAAATCAGGA	59.675	20	CCCAGGTACCAGAATCCCGA	60.69	20	103	217	319
TRINITY_DN26614_c0_g1_i1	p2	(AC)5	10	7	16	TCCATACTCGGCCGAAAACA	59.391	20	TGGTGGCGACTATGCATGAG	60.179	20	128	293	420	TCCATACTCGGCCGAAAACA	59.391	20	AAGACGAGGAAGATGGTGGC	59.749	20	141	293	433	TCCTGCTCCAGTTTCACACA	59.163	20	GGGGAGGATGAGATTTGCCC	60.179	20	161	209	369
TRINITY_DN26686_c0_g2_i1	p2	(AC)6	12	323	334	TGGATACACACACACACGCA	59.895	20	ATCTCCAAAAGCCCTTCCGG	60.034	20	198	317	514	TGGATACACACACACACGCA	59.895	20	TCCGGTGGAAAAATCTGCGA	59.964	20	173	317	489	GCTAGGCCGATGATGTTGGA	59.893	20	TGGCACAGAGACGAGCATTT	59.965	20	123	1053	1175
TRINITY_DN26626_c0_g1_i1	p2	(GT)5	10	77	86	ACAGAAAAACGCGAAGGCAC	59.971	20	TTTGGAAGCGTTTGTGCTCG	59.971	20	166	151	316	CGAGCACAAACGCTTCCAAA	59.971	20	CCTGTTGTTCTGGCTCTCGT	59.966	20	103	297	399	ACAGAAAAACGCGAAGGCAC	59.971	20	CCTGTTGTTCTGGCTCTCGT	59.966	20	249	151	399
TRINITY_DN26658_c0_g1_i1	p2	(CT)6	12	54	65	CTCCACCCCTCTGTTTCACC	59.963	20	AAACTCCCCTGCTAGGCCTA	59.956	20	111	7	117	CCACCCCTCTGTTTCACCAA	59.815	20	AAACTCCCCTGCTAGGCCTA	59.956	20	109	9	117	CTCCACCCCTCTGTTTCACC	59.963	20	AACTCCCCTGCTAGGCCTAG	60.399	20	110	7	116
TRINITY_DN23386_c0_g1_i3	p2	(CT)18	36	76	111	TGCCAACCGAGGAATGTACC	60.036	20	GGTCCTAAGCCCTTGCCATT	60.033	20	141	1864	2004	CTCCAGGAACGGGCAGATTT	60.035	20	TGATGCCCCTTTGCTCGATT	60.034	20	185	762	946	AAGGGTTGTCGTCTTGCCAA	60.107	20	GGTCCTAAGCCCTTGCCATT	60.033	20	155	1850	2004
TRINITY_DN23386_c0_g1_i3	p2	(AT)5	10	2243	2252	TGCCAACCGAGGAATGTACC	60.036	20	GGTCCTAAGCCCTTGCCATT	60.033	20	141	1864	2004	CTCCAGGAACGGGCAGATTT	60.035	20	TGATGCCCCTTTGCTCGATT	60.034	20	185	762	946	AAGGGTTGTCGTCTTGCCAA	60.107	20	GGTCCTAAGCCCTTGCCATT	60.033	20	155	1850	2004
TRINITY_DN23386_c0_g1_i2	p2	(CT)5	10	22	31	TTGGCAGCAGAAACATGCAC	59.968	20	TCTGACCGTCTTCAGGCAAC	59.966	20	117	437	553	GTTGGCAGCAGAAACATGCA	59.968	20	TCTGACCGTCTTCAGGCAAC	59.966	20	118	436	553	TTGGCAGCAGAAACATGCAC	59.968	20	AAACCCCACATCTGACCGTC	59.964	20	127	437	563
TRINITY_DN23319_c0_g1_i1	p2	(CT)5	10	133	142	GCGGCCATCAGTCGTCTAAT	60.249	20	CGCAACGTTTCCGCTCTATG	59.975	20	174	72	245	TTCTCCTCACTCCACTCCCC	60.252	20	CGCAACGTTTCCGCTCTATG	59.975	20	206	40	245	GCGGCCATCAGTCGTCTAAT	60.249	20	CGTTTGCGCTTGTGAAGGAA	59.971	20	136	72	207
TRINITY_DN23393_c0_g1_i1	p2	(AG)5	10	1315	1324	GTGTCACAGCACGGTCACTA	59.968	20	ATGATCGGCTCAGGCAACAA	60.035	20	211	500	710	TAGTGTCACAGCACGGTCAC	59.968	20	ATGATCGGCTCAGGCAACAA	60.035	20	213	498	710	TTGTTGCCTGAGCCGATCAT	60.035	20	AAGCCAACAGATGAGCCTCC	60.035	20	143	691	833
TRINITY_DN23384_c0_g1_i1	p2	(TA)8	16	172	187	AGGCTCGTAACCGGTGTCTA	60.323	20	TTCTGTCAACGCCCATCGAT	59.751	20	233	131	363	AGGCTCGTAACCGGTGTCTA	60.323	20	ATTCTGTCAACGCCCATCGA	59.751	20	234	131	364	TCGATGGGCGTTGACAGAAT	59.751	20	GTGGCGCGTTAAGGGTCTTA	60.39	20	211	345	555
TRINITY_DN23306_c0_g1_i3	p2	(TG)7	14	466	479	ACGACGTCCATTGGCTCAAT	60.036	20	AAAGAGACGGCTTGGGGATG	60.035	20	168	19	186	GTGGGGAAGGAGAAGACACG	60.037	20	AAAGAGACGGCTTGGGGATG	60.035	20	185	2	186	ACGACGTCCATTGGCTCAAT	60.036	20	TGGGGATGGCCGAATAGAGA	60.105	20	156	19	174
TRINITY_DN23306_c0_g1_i3	p2	(CA)6	12	632	643	ACGACGTCCATTGGCTCAAT	60.036	20	AAAGAGACGGCTTGGGGATG	60.035	20	168	19	186	GTGGGGAAGGAGAAGACACG	60.037	20	AAAGAGACGGCTTGGGGATG	60.035	20	185	2	186	ACGACGTCCATTGGCTCAAT	60.036	20	TGGGGATGGCCGAATAGAGA	60.105	20	156	19	174
TRINITY_DN23362_c0_g1_i2	p2	(CA)7	14	958	971	TTGGTGGCAGCTAACGCATA	60.036	20	TTCCGGCACAGCATCTCAAT	60.035	20	150	641	790	TTGGTGGCAGCTAACGCATA	60.036	20	ATTCCGGCACAGCATCTCAA	60.035	20	151	641	791	TTGGTGGCAGCTAACGCATA	60.036	20	AATTCCGGCACAGCATCTCA	60.035	20	152	641	792
TRINITY_DN23323_c0_g1_i2	p2	(AG)9	18	88	105	GTCTGTGTTCTGCTCGCTCT	60.039	20	CTCTGGCTCTCTGCTCATCG	59.969	20	182	726	907	GTCTGTGTTCTGCTCGCTCT	60.039	20	GGCTCTCTGCTCATCGATCC	60.038	20	178	726	903	ACGGTCTGGGTCGTGAAATC	60.038	20	TTGCTGCTGTTTCTCCGACT	59.893	20	213	1261	1473
TRINITY_DN23323_c0_g1_i2	p2	(AT)5	10	1298	1307	GTCTGTGTTCTGCTCGCTCT	60.039	20	CTCTGGCTCTCTGCTCATCG	59.969	20	182	726	907	GTCTGTGTTCTGCTCGCTCT	60.039	20	GGCTCTCTGCTCATCGATCC	60.038	20	178	726	903	ACGGTCTGGGTCGTGAAATC	60.038	20	TTGCTGCTGTTTCTCCGACT	59.893	20	213	1261	1473
TRINITY_DN23323_c0_g1_i2	p2	(TC)8	16	1878	1893	GTCTGTGTTCTGCTCGCTCT	60.039	20	CTCTGGCTCTCTGCTCATCG	59.969	20	182	726	907	GTCTGTGTTCTGCTCGCTCT	60.039	20	GGCTCTCTGCTCATCGATCC	60.038	20	178	726	903	ACGGTCTGGGTCGTGAAATC	60.038	20	TTGCTGCTGTTTCTCCGACT	59.893	20	213	1261	1473
TRINITY_DN23323_c1_g1_i3	p2	(GA)14	28	2368	2395	GTTCTTCTGTGGGACAGGGG	59.963	20	ACAGGTCCTGCAGCAGATTC	60.036	20	105	466	570	AATCTTGACCTCTTGCGCGA	60.037	20	ACAGGTCCTGCAGCAGATTC	60.036	20	163	408	570	GTTCTTCTGTGGGACAGGGG	59.963	20	AAAGAAGCTCAAGGACCGGG	59.963	20	154	466	619
TRINITY_DN23395_c0_g1_i1	p2	(CA)5	10	18	27	ATGTCGCGCACACACACATA	60.669	20	GAAGCACATGGCCACATCAC	59.828	20	112	9	120	TATGTCGCGCACACACACAT	60.669	20	GAAGCACATGGCCACATCAC	59.828	20	113	8	120	ATATGTCGCGCACACACACA	60.669	20	GAAGCACATGGCCACATCAC	59.828	20	114	7	120
TRINITY_DN22687_c0_g1_i1	p2	(TC)8	16	357	372	AGCAGCTAGATTTGACCAGGAC	60.093	22	GTCCACCATTGGGCTAGGTG	60.394	20	202	84	285	GAGCAGCTAGATTTGACCAGGA	59.831	22	GTCCACCATTGGGCTAGGTG	60.394	20	203	83	285	AGAGCAGCTAGATTTGACCAGG	59.83	22	GTCCACCATTGGGCTAGGTG	60.394	20	204	82	285
TRINITY_DN22630_c0_g1_i1	p2	(TC)6	12	30	41	ACTCAATGCAAGGGAGTCGG	60.036	20	TTCTCAACATCCGGATGGCC	60.107	20	159	971	1129	ACTCAATGCAAGGGAGTCGG	60.036	20	TGTGTTGGAGATCATCGGCC	60.108	20	230	971	1200	GGCCATCCGGATGTTGAGAA	60.107	20	TCTCTGGCAACTAAGGGGGA	59.882	20	164	1110	1273
TRINITY_DN22674_c0_g2_i1	p2	(TG)5	10	131	140	ATACGTTTCCTCCGGTTCCG	59.826	20	TATCTGGCTCGCATTCCACG	60.249	20	104	97	200	ATACGTTTCCTCCGGTTCCG	59.826	20	GCATTATCTGGCTCGCATTCC	59.801	21	108	97	204	ATACGTTTCCTCCGGTTCCG	59.826	20	GGCATTATCTGGCTCGCATTC	59.801	21	109	97	205
TRINITY_DN22635_c0_g1_i1	p2	(TC)7	14	330	343	ACTCGGCTCATTCAAGTGCT	59.677	20	CTCGGGCAACTTCGTACAGA	59.757	20	271	129	399	ACTCGGCTCATTCAAGTGCT	59.677	20	TCTCGGGCAACTTCGTACAG	59.757	20	272	129	400	ACTCGGCTCATTCAAGTGCT	59.677	20	CTCTCGGGCAACTTCGTACA	59.757	20	273	129	401
TRINITY_DN22622_c0_g1_i1	p2	(TA)5	10	52	61	GGTTCAAGAAGCAGGCAAGC	60.039	20	GGAAGGAAGAATGTTGGCGC	59.829	20	127	213	339	TTCCTCAAGCCCCACCAAAG	60.179	20	GCTTGCCTGCTTCTTGAACC	60.039	20	146	87	232	TTCCTCAAGCCCCACCAAAG	60.179	20	GGAAGGAAGAATGTTGGCGC	59.829	20	253	87	339
TRINITY_DN6786_c0_g1_i1	p2	(TC)5	10	428	437	TGCACGCCAACTGTTTGATG	59.969	20	TTGCTGAGGCGACTTGAGAG	60.038	20	238	306	543	TGCACGCCAACTGTTTGATG	59.969	20	CTTGCTGAGGCGACTTGAGA	60.038	20	239	306	544	TGCACGCCAACTGTTTGATG	59.969	20	GTAGGAAGAACTCGCGGAGG	59.899	20	189	306	494
TRINITY_DN6703_c0_g1_i4	p2	(GA)5	10	218	227	GGTTTCCCAAGGTAGGCCTC	60.034	20	CTAACGGGGAAGCATGGGTT	60.034	20	112	425	536	GGTTTCCCAAGGTAGGCCTC	60.034	20	CTCTTTGGGACCAAGCGTCT	59.965	20	206	425	630	AACCCATGCTTCCCCGTTAG	60.034	20	GCCCTCATGGACGGAAAGAA	60.035	20	240	517	756
TRINITY_DN6707_c0_g1_i1	p2	(TC)5	10	283	292	GGTGACGTGAAACCCAGGAT	59.964	20	GTCCAGGTTCACCGTCATGT	59.965	20	237	398	634	CGTGAAACCCAGGATCCGAA	60.037	20	GTCCAGGTTCACCGTCATGT	59.965	20	232	403	634	GGTGACGTGAAACCCAGGAT	59.964	20	CGACAACAAGGTGGGGATCA	59.964	20	267	398	664
TRINITY_DN6707_c0_g1_i1	p2	(AG)6	12	1156	1167	GGTGACGTGAAACCCAGGAT	59.964	20	GTCCAGGTTCACCGTCATGT	59.965	20	237	398	634	CGTGAAACCCAGGATCCGAA	60.037	20	GTCCAGGTTCACCGTCATGT	59.965	20	232	403	634	GGTGACGTGAAACCCAGGAT	59.964	20	CGACAACAAGGTGGGGATCA	59.964	20	267	398	664
TRINITY_DN6784_c0_g1_i2	p2	(GT)7	14	696	709	GGGGCTTCTGAAATGAGCCT	60.034	20	AGTTCATCCACGCTTCGGTT	59.965	20	179	1998	2176	GGGGCTTCTGAAATGAGCCT	60.034	20	AAGTTCATCCACGCTTCGGT	59.965	20	180	1998	2177	GCAACTCGAAAGCATTGCCA	60.039	20	AAGGACGAGCGTTGCCTTAA	59.966	20	240	2972	3211
TRINITY_DN6784_c0_g1_i2	p2	(GA)5	10	1783	1792	GGGGCTTCTGAAATGAGCCT	60.034	20	AGTTCATCCACGCTTCGGTT	59.965	20	179	1998	2176	GGGGCTTCTGAAATGAGCCT	60.034	20	AAGTTCATCCACGCTTCGGT	59.965	20	180	1998	2177	GCAACTCGAAAGCATTGCCA	60.039	20	AAGGACGAGCGTTGCCTTAA	59.966	20	240	2972	3211
TRINITY_DN6756_c0_g1_i1	p2	(AT)5	10	1122	1131	GGAGCCCATGTTAGCAACCT	60.034	20	AGAATGCACGGATGAAGGCA	60.035	20	221	62	282	AACTCCGACGGGGAATTGAC	60.037	20	TTCTTGACCTGAAGCGCCAT	59.963	20	111	871	981	TGAGGGGAGTTTCAATGGGC	59.96	20	TTCTTGACCTGAAGCGCCAT	59.963	20	173	809	981
TRINITY_DN6766_c0_g1_i1	p2	(TA)9	18	310	327	ACCCTCCTCAGATGCAAACG	60.036	20	GGGAGCTGCTTGTTGTGTTG	59.969	20	241	1578	1818	ACCCTCCTCAGATGCAAACG	60.036	20	ACCTCTTACGCCTGTGTGTG	59.966	20	270	1578	1847	ACCCTCCTCAGATGCAAACG	60.036	20	CACCTCTTACGCCTGTGTGT	59.966	20	271	1578	1848
TRINITY_DN6766_c0_g1_i1	p2	(TC)5	10	1105	1114	ACCCTCCTCAGATGCAAACG	60.036	20	GGGAGCTGCTTGTTGTGTTG	59.969	20	241	1578	1818	ACCCTCCTCAGATGCAAACG	60.036	20	ACCTCTTACGCCTGTGTGTG	59.966	20	270	1578	1847	ACCCTCCTCAGATGCAAACG	60.036	20	CACCTCTTACGCCTGTGTGT	59.966	20	271	1578	1848
TRINITY_DN6766_c0_g1_i1	p2	(GA)5	10	1977	1986	ACCCTCCTCAGATGCAAACG	60.036	20	GGGAGCTGCTTGTTGTGTTG	59.969	20	241	1578	1818	ACCCTCCTCAGATGCAAACG	60.036	20	ACCTCTTACGCCTGTGTGTG	59.966	20	270	1578	1847	ACCCTCCTCAGATGCAAACG	60.036	20	CACCTCTTACGCCTGTGTGT	59.966	20	271	1578	1848
TRINITY_DN6766_c0_g1_i1	p2	(AG)5	10	2101	2110	ACCCTCCTCAGATGCAAACG	60.036	20	GGGAGCTGCTTGTTGTGTTG	59.969	20	241	1578	1818	ACCCTCCTCAGATGCAAACG	60.036	20	ACCTCTTACGCCTGTGTGTG	59.966	20	270	1578	1847	ACCCTCCTCAGATGCAAACG	60.036	20	CACCTCTTACGCCTGTGTGT	59.966	20	271	1578	1848
TRINITY_DN6713_c0_g1_i5	p2	(GT)5	10	437	446	GCCTCGCATGTGGATACGTA	59.968	20	TTTCAAAGCCACAACTCGCG	59.971	20	183	284	466	GTTCGTCGACAAGGTGAGGT	59.968	20	TTTCAAAGCCACAACTCGCG	59.971	20	247	220	466	CGCGAGTTGTGGCTTTGAAA	59.971	20	GGTTGGGCGAGACTCTCAAA	59.965	20	154	447	600
TRINITY_DN6713_c0_g1_i5	p2	(TG)5	10	795	804	GCCTCGCATGTGGATACGTA	59.968	20	TTTCAAAGCCACAACTCGCG	59.971	20	183	284	466	GTTCGTCGACAAGGTGAGGT	59.968	20	TTTCAAAGCCACAACTCGCG	59.971	20	247	220	466	CGCGAGTTGTGGCTTTGAAA	59.971	20	GGTTGGGCGAGACTCTCAAA	59.965	20	154	447	600
TRINITY_DN6718_c0_g3_i1	p2	(TC)15	30	2088	2117	CCATATGCCATCCATCCCCC	60.033	20	ATGTTCAGGGCCAATGGAGG	60.033	20	228	587	814	AGGATCTGCTGCACAATGCT	60.034	20	GTCAAGGAGGCCTTCACGAA	59.965	20	143	1866	2008	AGGATCTGCTGCACAATGCT	60.034	20	CAAGGAGGCCTTCACGAAGT	59.965	20	141	1866	2006
TRINITY_DN6785_c0_g1_i6	p2	(CT)5	10	1265	1274	TCACAACAGCAATGCAGTGC	59.969	20	CATCCGTTGGCAAGCAAACA	59.968	20	208	2856	3063	TCCGTTCTGAACCCACTTCG	59.967	20	TTCGCTTGTTGCTTTGCCTC	59.969	20	230	336	565	TCCGTTCTGAACCCACTTCG	59.967	20	CTTCGCTTGTTGCTTTGCCT	59.969	20	231	336	566
TRINITY_DN6774_c0_g1_i9	p2	(AG)6	12	1261	1272	TCCGCTGCAATAGGATGGTC	59.893	20	CATCACCGTGGGAGAAACGA	60.038	20	131	741	871	TGCAGGTCGCTTTTACTGGT	59.892	20	TACATGCAAGCAGTGGCAGA	59.963	20	146	1514	1659	CCGCTGCAATAGGATGGTCT	59.893	20	CATCACCGTGGGAGAAACGA	60.038	20	130	742	871
TRINITY_DN6774_c0_g1_i1	p2	(TC)10	20	34	53	TCCGCTGCAATAGGATGGTC	59.893	20	CATCACCGTGGGAGAAACGA	60.038	20	131	429	559	CCGCTGCAATAGGATGGTCT	59.893	20	CATCACCGTGGGAGAAACGA	60.038	20	130	430	559	GGTATGGGTCCGCTGCAATA	59.892	20	CATCACCGTGGGAGAAACGA	60.038	20	139	421	559
TRINITY_DN6746_c0_g1_i4	p2	(AG)8	16	49	64	AGCCGGTGGAGAATCTGTTG	60.036	20	CACACCAGTCTTGCGCTTTC	60.041	20	110	760	869	CTCGAGGAGGAAGAAGGGGA	60.033	20	ACACCCACAAATCCAGGCAA	60.106	20	265	251	515	CTCGAGGAGGAAGAAGGGGA	60.033	20	AACACCCACAAATCCAGGCA	60.106	20	266	251	516
TRINITY_DN6746_c1_g1_i1	p2	(AG)7	14	18	31	CGCTTTCCTGACCCTGCTAA	60.036	20	CCAGTCACACTCCATGCCAT	60.035	20	165	925	1089	ATGGAGGAAGCGAGCAACAA	59.963	20	TCCACCGCCTTTCTTTCCTC	59.964	20	157	86	242	AATGGAGGAAGCGAGCAACA	59.963	20	TCCACCGCCTTTCTTTCCTC	59.964	20	158	85	242
TRINITY_DN6792_c0_g3_i2	p2	(AT)5	10	2124	2133	GGCAACGCCCGATACATAGA	59.967	20	ACTCGTGTTGGGAGCAGAAG	59.966	20	219	455	673	AAGCCAAGACCCACAACACA	60.034	20	TGGGCCCGTCATTTGCTTAT	60.034	20	238	1283	1520	AAGCCAAGACCCACAACACA	60.034	20	ATGGGCCCGTCATTTGCTTA	60.034	20	239	1283	1521
TRINITY_DN6706_c0_g1_i7	p2	(TA)5	10	69	78	TTGGTGATGCAACAGCCTCA	60.179	20	TCCCTCAGGTCCCTCAACTT	59.806	20	120	200	319	AAGTTGAGGGACCTGAGGGA	59.806	20	ACCAGCCCAAGTTTTAGGCA	59.813	20	230	300	529	TTGGTGATGCAACAGCCTCA	60.179	20	CTCCCTCAGGTCCCTCAACT	60.252	20	121	200	320
TRINITY_DN6799_c0_g1_i8	p2	(AC)5	10	794	803	CGCTTTATCGGCAATGTCGG	60.042	20	AAAAACCCTAGGAGCCAGCC	59.96	20	272	99	370	CCGCTTTATCGGCAATGTCG	60.042	20	AAAAACCCTAGGAGCCAGCC	59.96	20	273	98	370	CCTCGCCAATTTAGTCCCGT	60.108	20	AAAAACCCTAGGAGCCAGCC	59.96	20	219	152	370
TRINITY_DN6779_c0_g1_i5	p2	(TG)6	12	1473	1484	CTGCTTGTTTGCACAGGTCC	59.969	20	AACGCTCACACCCTCTTCAG	59.966	20	274	552	825	AGCGTCGAACCCGGTTAATT	60.037	20	GGACCTGTGCAAACAAGCAG	59.969	20	185	387	571	GGGCCTTTTGCAATTCAGCA	59.965	20	CCCATGAGCCACTGCCTTTA	60.034	20	201	2004	2204
TRINITY_DN6789_c0_g1_i4	p2	(AG)5	10	1196	1205	ACGCCATTTTGACCATGTGC	60.038	20	GCAAAAAGTCCGAGGCCTTG	60.039	20	100	390	489	CTCCAGACGAGCGAACTCTC	59.902	20	CATTTCGATGCTGCGTCCTG	59.973	20	146	685	830	CAGGACGCAGCATCGAAATG	59.973	20	CCCAAATCCCAGCCCTAGTG	60.107	20	200	811	1010
TRINITY_DN6760_c0_g1_i4	p2	(GA)7	14	1261	1274	AGCCCGCGTCAAAGTAATGA	60.037	20	TGAAGAATGGGTCGCATGCT	60.035	20	108	826	933	AGCCCGCGTCAAAGTAATGA	60.037	20	AGCATGAAGAATGGGTCGCA	60.035	20	112	826	937	AGCCCGCGTCAAAGTAATGA	60.037	20	TGGGTCGCATGCTAACAACT	59.964	20	101	826	926
TRINITY_DN6711_c0_g1_i3	p2	(TA)5	10	277	286	GTAGATCTGAGGAGTGCGGC	59.969	20	CAAATCCACCATCACGCTGC	60.179	20	103	79	181	GCGGTGGAGAAGATGAGGAG	59.896	20	CAAATCCACCATCACGCTGC	60.179	20	122	60	181	GTAGATCTGAGGAGTGCGGC	59.969	20	ATCTTCCAGTTCCAGGCCAC	59.67	20	193	79	271
TRINITY_DN6749_c0_g2_i4	p2	(GA)7	14	384	397	TCGGTTGGTCGAGTTCTTGG	59.967	20	TTCTCTCTCTCTCTCCCCGC	60.107	20	166	232	397	ACCCCTCCAACTGAGTCTGA	59.809	20	TTGCTCGTTTCTCGACGGAA	59.969	20	142	184	325	ACCCCTCCAACTGAGTCTGA	59.809	20	TTCTCTCTCTCTCTCCCCGC	60.107	20	214	184	397
TRINITY_DN6749_c0_g2_i1	p2	(AG)5	10	384	393	TCGGTTGGTCGAGTTCTTGG	59.967	20	ACCCAAACTCGCTCGTTTCT	59.894	20	102	224	325	TCGGTTGGTCGAGTTCTTGG	59.967	20	TCTCTCTTCTCTCCCGCGAT	59.818	20	166	224	389	ACCCCTCCAACTGAGTCTGA	59.809	20	ACCCAAACTCGCTCGTTTCT	59.894	20	150	176	325
TRINITY_DN6704_c0_g1_i1	p2	(AG)5	10	1124	1133	TCTAGAGGGAATGGTGGCGA	60.033	20	CACCAGCCACCAGATTAGCA	60.035	20	244	1164	1407	AAATGGGAGATGGGGCAGTG	60.033	20	CACCAGCCACCAGATTAGCA	60.035	20	184	1224	1407	GCACGAACGTCCTTCCAGTA	60.039	20	TCGCCACCATTCCCTCTAGA	60.033	20	126	1058	1183
TRINITY_DN6783_c0_g2_i2	p2	(AC)6	12	17	28	GCGGCTATCACGAATGAGGA	59.968	20	TTGCTCGTCACCTCCTTCAC	59.966	20	116	473	588	AATCCACGTGAGCCTCACTG	60.037	20	TCCTCATTCGTGATAGCCGC	59.968	20	243	250	492	CAATCCACGTGAGCCTCACT	60.037	20	TCCTCATTCGTGATAGCCGC	59.968	20	244	249	492
TRINITY_DN6714_c0_g1_i10	p2	(GA)6	12	204	215	TTCCTGTCAGCAGTTAGGCG	60.037	20	CCGAAATACCCTCGAGGCTC	59.968	20	230	2487	2716	TTCCTGTCAGCAGTTAGGCG	60.037	20	CTCCGAAATACCCTCGAGGC	59.968	20	232	2487	2718	AAGATGGAAGGCACCTCTGC	60.035	20	GTGGAAGTTGGAGAGTCGGG	60.037	20	137	1124	1260
TRINITY_DN6714_c0_g1_i10	p2	(GA)6	12	761	772	TTCCTGTCAGCAGTTAGGCG	60.037	20	CCGAAATACCCTCGAGGCTC	59.968	20	230	2487	2716	TTCCTGTCAGCAGTTAGGCG	60.037	20	CTCCGAAATACCCTCGAGGC	59.968	20	232	2487	2718	AAGATGGAAGGCACCTCTGC	60.035	20	GTGGAAGTTGGAGAGTCGGG	60.037	20	137	1124	1260
TRINITY_DN6714_c0_g2_i1	p2	(TC)13	26	262	287	AAAGGCGGAAAACCCCATCT	59.886	20	ACTCCAGGGATCGGGATTGT	60.327	20	139	237	375	ATCCGGGCGATTTTGTAGGG	60.179	20	GGGGTTTTCCGCCTTTTTCG	60.319	20	105	148	252	ATCCGGGCGATTTTGTAGGG	60.179	20	ACTCCAGGGATCGGGATTGT	60.327	20	228	148	375
TRINITY_DN6714_c0_g3_i1	p2	(CT)13	26	2	27	GCTTTTGCAAACACCCCGAT	59.967	20	ATGACATGTGGAAGGCGGTT	59.962	20	104	68	171	GCTTTTGCAAACACCCCGAT	59.967	20	AATGACATGTGGAAGGCGGT	59.962	20	105	68	172	ACTTCGCCTCTCCAAAAGCA	59.891	20	ATGACATGTGGAAGGCGGTT	59.962	20	127	45	171
TRINITY_DN6725_c0_g1_i5	p2	(TG)7	14	248	261	AGGATCAGGGGAGGTACCAC	60.031	20	ATGCATGGGCTGTACCGAAT	59.817	20	218	1623	1840	CGCAATTACCGCCAATTCGT	59.902	20	TTGGGCTCTACATGCTCGAC	59.824	20	141	2742	2882	AGATGCAGAGCGAAATCCGT	59.823	20	ACGAATTGGCGGTAATTGCG	59.902	20	199	2563	2761
TRINITY_DN6725_c1_g2_i1	p2	(TA)7	14	62	75	GCCGACGAGATTTCTCCGAT	59.969	20	AGCCCCAAAGTCCACATACG	60.035	20	101	238	338	GCCGACGAGATTTCTCCGAT	59.969	20	GCGGTAGCTGAAGAACTGGT	60.037	20	150	238	387	GCCGACGAGATTTCTCCGAT	59.969	20	TGCGGTAGCTGAAGAACTGG	60.037	20	151	238	388
TRINITY_DN6725_c1_g3_i1	p2	(AG)5	10	142	151	GCAGCAGAGAGAGAGGCAAA	60.037	20	CACCGGCGAGTTTTCCTCTA	59.754	20	129	136	264	CACAGCAGCAGAGAGAGAGG	59.826	20	CACCGGCGAGTTTTCCTCTA	59.754	20	133	132	264	GCAGCAGAGAGAGAGGCAAA	60.037	20	CCCCTAAAACCCACATCCGG	60.395	20	208	136	343
TRINITY_DN6787_c0_g2_i2	p2	(AG)5	10	779	788	AGGTGCAGGCATCCATGAAA	59.96	20	AGCTCCTGAACAATGGCTCC	60.035	20	250	968	1217	AAAACCCGCAGAGAGAGAGC	60.037	20	TTTCATGGATGCCTGCACCT	59.96	20	219	769	987	TCTGATGCTGGCACACATGT	59.963	20	CAGCACGCCCTTCTGAAAAC	60.04	20	143	1579	1721
TRINITY_DN6787_c0_g2_i2	p2	(TA)5	10	2027	2036	AGGTGCAGGCATCCATGAAA	59.96	20	AGCTCCTGAACAATGGCTCC	60.035	20	250	968	1217	AAAACCCGCAGAGAGAGAGC	60.037	20	TTTCATGGATGCCTGCACCT	59.96	20	219	769	987	TCTGATGCTGGCACACATGT	59.963	20	CAGCACGCCCTTCTGAAAAC	60.04	20	143	1579	1721
TRINITY_DN6719_c1_g2_i2	p2	(GT)7	14	1077	1090	TCTCCTTCCGGACAATGTGC	60.036	20	GGACAGTTCCTCCAAGAGCC	60.036	20	275	749	1023	GTTTCATCCGCCGATTCGTG	59.974	20	CGGGCCTGTGTTCGTATTCT	60.108	20	202	287	488	ATAACACGGACCTCGCACTG	60.109	20	GGACAGTTCCTCCAAGAGCC	60.036	20	103	921	1023
TRINITY_DN6772_c0_g1_i1	p2	(CT)7	14	51	64	TGCAGAAGATGAGCCACAGG	60.036	20	CAAGTATATCCCCGCGGCTT	59.965	20	236	591	826	CAGAAGATGAGCCACAGGGG	60.107	20	CAAGTATATCCCCGCGGCTT	59.965	20	234	593	826	CAACTCTCATCTCCGGCCTC	59.896	20	GCTTTTTGGAGGCCTTGTCG	60.039	20	159	90	248
TRINITY_DN41388_c0_g1_i1	p2	(TA)5	10	869	878	TCCACCATCTGAAGGGGCTA	59.956	20	CCGTCGATGTCAACAGAGCT	60.109	20	137	323	459	GTGTCGACCAAATTCGCCAG	59.834	20	GGTTATTCCTCTCCTCGCGG	59.968	20	222	513	734	GTGTCGACCAAATTCGCCAG	59.834	20	GGCGGTTATTCCTCTCCTCG	59.968	20	225	513	737
TRINITY_DN41336_c0_g1_i1	p2	(CT)6	12	280	291	CAAACCCCCTCTATCACCCG	59.82	20	GGCGATAGAAGGTGGCCTAC	59.966	20	108	60	167	CCTCTATCACCCGCCGATTG	60.32	20	GGCGATAGAAGGTGGCCTAC	59.966	20	101	67	167	CTCTATCACCCGCCGATTGT	59.611	20	GGCGATAGAAGGTGGCCTAC	59.966	20	100	68	167
TRINITY_DN41318_c0_g1_i1	p2	(CA)5	10	11	20	CACACGCACACACACATATGT	59.469	21	GGTACCGTACTTTTCAGTTGCA	58.867	22	107	4	110	CACACGCACACACACATATGT	59.469	21	TGGTACCGTACTTTTCAGTTGC	58.867	22	108	4	111	ACACACGCACACACACATATG	59.469	21	GGTACCGTACTTTTCAGTTGCA	58.867	22	108	3	110
TRINITY_DN41358_c0_g1_i1	p2	(AG)7	14	135	148	TAACTACCTAACCGGCCCGA	60.034	20	CTACCCAAAGCCGGCTGTAA	60.036	20	131	2264	2394	TAACTACCTAACCGGCCCGA	60.034	20	AGTCAACTACCCAAAGCCGG	59.964	20	137	2264	2400	TCATGACTGTAGGCCGAGGA	60.034	20	TGTTCTAAGGGCTGCACTGG	59.963	20	276	3923	4198
TRINITY_DN41358_c0_g1_i1	p2	(AG)5	10	331	340	TAACTACCTAACCGGCCCGA	60.034	20	CTACCCAAAGCCGGCTGTAA	60.036	20	131	2264	2394	TAACTACCTAACCGGCCCGA	60.034	20	AGTCAACTACCCAAAGCCGG	59.964	20	137	2264	2400	TCATGACTGTAGGCCGAGGA	60.034	20	TGTTCTAAGGGCTGCACTGG	59.963	20	276	3923	4198
TRINITY_DN4895_c0_g1_i7	p2	(TG)5	10	115	124	GCCTTGGTTTCCAGATCCGA	60.035	20	CCAGCGCAACTCTGAAATCG	59.904	20	184	41	224	GCCTTGGTTTCCAGATCCGA	60.035	20	TCGGAATGAATCTGGGCGAG	59.895	20	134	41	174	GCCTTGGTTTCCAGATCCGA	60.035	20	ATCTGGGCGAGGAAAGTTCG	60.108	20	125	41	165
TRINITY_DN4861_c0_g2_i1	p2	(TC)5	10	480	489	CCACCACACAGACCTCCTTC	59.965	20	CGTCGACGGAGGTAGTTGAG	59.903	20	164	116	279	CCACCACACAGACCTCCTTC	59.965	20	CGTCGACGGAGGTAGTTGAG	59.903	20	246	116	361	CTTGCCTTCGCCCTTTTGTC	60.039	20	CGTCGACGGAGGTAGTTGAG	59.903	20	219	61	279
TRINITY_DN4822_c0_g1_i1	p2	(GA)5	10	1126	1135	CGGATGCCTTGCCGTATTTG	59.971	20	CCCTCCGGCAATCAAACTCT	60.035	20	254	770	1023	CGGATGCCTTGCCGTATTTG	59.971	20	CTCCCTCCGGCAATCAAACT	60.035	20	256	770	1025	CGGATGCCTTGCCGTATTTG	59.971	20	TCCCTCCGGCAATCAAACTC	60.035	20	255	770	1024
TRINITY_DN4843_c0_g1_i1	p2	(CT)5	10	229	238	ATGGTGAAATCGGGCCACAT	60.033	20	CATAAATCGCCGCCACACAG	59.972	20	181	1403	1583	ATCAAACTCGGCTGCATCCA	60.035	20	CATAAATCGCCGCCACACAG	59.972	20	214	1370	1583	CTGTGTGGCGGCGATTTATG	59.972	20	TTTCCTCCGCCTTCATCACC	60.035	20	101	1564	1664
TRINITY_DN4852_c0_g1_i1	p2	(AT)5	10	169	178	TTAACTTGGGACGTCGCTCC	60.038	20	GAGTGAGATTCTCGCCGAGG	59.97	20	172	277	448	TTAACTTGGGACGTCGCTCC	60.038	20	GGAGTGAGATTCTCGCCGAG	59.97	20	173	277	449	CCTCAGACCTGTCGGTGAAC	60.038	20	GAGTGAGATTCTCGCCGAGG	59.97	20	255	194	448
TRINITY_DN4874_c0_g1_i2	p2	(GA)5	10	221	230	ACGAGGAAGCACTTGGTCAG	59.966	20	TCAGGCAAAGGGACGACTTC	59.965	20	260	790	1049	ACGAGGAAGCACTTGGTCAG	59.966	20	ACTGATCAGGCAAAGGGACG	60.036	20	265	790	1054	ACGAGGAAGCACTTGGTCAG	59.966	20	TGATCAGGCAAAGGGACGAC	60.036	20	263	790	1052
TRINITY_DN4817_c0_g1_i5	p2	(TC)5	10	2269	2278	GGGGTGCTGGATTGATGGAA	60.033	20	GTCATTCTTCCCACTGGGCA	59.962	20	126	2547	2672	TCCACCAACATCACAGGCTC	59.963	20	CTGCCAACTCGGGTTCTCTT	59.965	20	181	623	803	AAGAGAACCCGAGTTGGCAG	59.965	20	GCAGAGTGGAGGACAAGGTC	60.037	20	175	784	958
TRINITY_DN4838_c0_g3_i1	p2	(TC)6	12	32	43	ATGCTGCCTTGCTTGTTTGG	59.966	20	TCGCGAGCCTGTAACTATCA	58.614	20	115	80	194	ATGCTGCCTTGCTTGTTTGG	59.966	20	TCGCGAGCCTGTAACTATCAA	59.253	21	115	80	194	ATGCTGCCTTGCTTGTTTGG	59.966	20	ATCGCGAGCCTGTAACTATCA	59.046	21	116	80	195
TRINITY_DN4862_c0_g1_i1	p2	(GA)5	10	1242	1251	GTGTTGTGTTCTGCAGCCTG	59.97	20	AACATCCCCGGAGATGGAGA	60.031	20	259	1120	1378	CTGGTGTTGTGTTCTGCAGC	59.97	20	AACATCCCCGGAGATGGAGA	60.031	20	262	1117	1378	TCTCCATCTCCGGGGATGTT	60.031	20	TCTTCTTCCTCCCTCCCTCG	60.033	20	126	1359	1484
TRINITY_DN4851_c0_g1_i2	p2	(GA)7	14	157	170	TGACACGCATCTTGTCACGA	59.969	20	TCTCTTGCGCCTTCAACGAT	60.037	20	171	60	230	TGACACGCATCTTGTCACGA	59.969	20	GTTTGCTGAGACAGGCAACG	60.041	20	269	60	328	TGACACGCATCTTGTCACGA	59.969	20	CGTTTGCTGAGACAGGCAAC	60.041	20	270	60	329
TRINITY_DN4816_c0_g1_i8	p2	(CA)5	10	661	670	GTGGCCTACCGACAACTTGA	59.966	20	AAGTGCTCAACCCAACCCAA	60.033	20	149	400	548	GTGGCCTACCGACAACTTGA	59.966	20	AAAGTGCTCAACCCAACCCA	60.033	20	150	400	549	AGTGGCCTACCGACAACTTG	59.965	20	AAGTGCTCAACCCAACCCAA	60.033	20	150	399	548
TRINITY_DN4864_c1_g1_i1	p2	(TA)10	20	157	176	CCCATGCGAAATGACCGTTC	59.901	20	TTGGGTTTCGCGTACAACCT	60.179	20	130	16	145	CCCATGCGAAATGACCGTTC	59.901	20	GTACAACCTCGGATCCACGG	60.179	20	119	16	134	CCCATGCGAAATGACCGTTC	59.901	20	TTCGCGTACAACCTCGGATC	60.179	20	124	16	139
TRINITY_DN4806_c0_g1_i1	p2	(AT)7	14	5	18	CTCCGCGAAACACTCCATCT	60.109	20	GGCCTGTCCCTTTCTTCCTC	60.035	20	195	167	361	CTCCGCGAAACACTCCATCT	60.109	20	CTCCTTGCGGTCCATCTCTC	59.896	20	260	167	426	TTTCGCCTGTTGGAGAGCAA	60.179	20	GGCCTGTCCCTTTCTTCCTC	60.035	20	255	107	361
TRINITY_DN4814_c0_g1_i1	p2	(TC)5	10	55	64	CCCTACTGCTAAGCTCTCGC	59.969	20	TGCTCTTCTCCTCCTCCTCC	60.033	20	273	249	521	GGAGGAGGAGGAGAAGAGCA	60.033	20	CTCCGCCACCCATTTGTACT	60.035	20	109	502	610	GGAGGAGGAGGAGAAGAGCA	60.033	20	AATCTCCGCCGTCCATTTGT	60.035	20	154	502	655
TRINITY_DN4807_c0_g1_i1	p2	(CT)5	10	24	33	TCTTCTCCCAAACCGAGCAC	59.965	20	CTGTCCCAGAAGCTCGGTTT	59.965	20	229	1299	1527	ACCTCTGCTGACGCTTCATC	60.108	20	GTGCTCGGTTTGGGAGAAGA	59.965	20	185	1134	1318	AGTACCAAATGCTGTGGCGA	59.964	20	CTTCCGCTGAAGCTTCTCGA	60.109	20	147	283	429
TRINITY_DN4887_c0_g4_i3	p2	(TC)7	14	27	40	ATGTGGTTGCCATAGCTGCT	60.034	20	CCCTTCTTGGCATCCCACAT	60.033	20	211	1682	1892	AGAAGCAGACTCCACAACCG	59.966	20	AGGCTGCTCCAACCAGATTC	60.035	20	265	497	761	AGAAGCAGACTCCACAACCG	59.966	20	GAAGGCTGCTCCAACCAGAT	60.035	20	267	497	763
TRINITY_DN4810_c0_g1_i2	p2	(AC)5	10	902	911	AACCTCCTCTGATCCCTCCC	60.031	20	CAAGCCTTTACGCATCGCTC	59.973	20	106	2148	2253	TTTCTCGATTTCACCGCCCA	59.964	20	CAAGCCTTTACGCATCGCTC	59.973	20	244	2010	2253	CCGAACCTAACCACCTCCAC	60.037	20	CAAGCCTTTACGCATCGCTC	59.973	20	184	2070	2253
TRINITY_DN4832_c0_g1_i2	p2	(AT)5	10	1745	1754	AGGGTTGCTCAGCTGATTCC	60.035	20	GGACCAAACCCGCCTCAATA	60.035	20	100	440	539	GCTTAGGGTTGCTCAGCTGA	60.036	20	GGACCAAACCCGCCTCAATA	60.035	20	104	436	539	ACCCTCCCCGTAAATCCTGA	59.956	20	TTCCTCCAATCGCCTTTCCC	60.034	20	178	1107	1284
TRINITY_DN4832_c1_g1_i4	p2	(TA)5	10	393	402	CGGGTCTGCTCTTCCCAAAT	60.035	20	TTGCAAGATGGCCGGATCTT	60.034	20	240	407	646	CGGGTCTGCTCTTCCCAAAT	60.035	20	TTTGCAAGATGGCCGGATCT	60.034	20	241	407	647	TGGATCGGAGCAAAGGAACC	60.035	20	GTTGCCCCCGGAAATTTCAC	60.038	20	198	3015	3212
TRINITY_DN4800_c0_g1_i3	p2	(GA)9	18	168	185	CATGACCCCATTTCGTCGGA	60.108	20	CAGGCAAAACTCGACGAACC	59.765	20	199	86	284	ATGACCCCATTTCGTCGGAG	59.822	20	CAGGCAAAACTCGACGAACC	59.765	20	198	87	284	TCGTCGGAGTACTCGAGGAG	60.179	20	CAGGCAAAACTCGACGAACC	59.765	20	187	98	284
TRINITY_DN4800_c0_g1_i2	p2	(GA)15	30	168	197	TTTTGGCTCGTTTGCTGAGC	59.969	20	AAGTCTCCGGTCAACGTGTC	59.968	20	186	3628	3813	TTTTGGCTCGTTTGCTGAGC	59.969	20	GAAGTCTCCGGTCAACGTGT	59.968	20	187	3628	3814	GGAGCGGATAGACCTTTCGG	59.968	20	AAGTCTCCGGTCAACGTGTC	59.968	20	147	3667	3813
TRINITY_DN4800_c1_g1_i1	p2	(CT)9	18	25	42	CTTCCGATAAGCAACAGCGC	59.973	20	ATGATGGTGGTGTCGGGATG	59.819	20	136	50	185	CTTCCGATAAGCAACAGCGC	59.973	20	AGTGATGATGGTGGTGTCGG	59.75	20	140	50	189	CTTCCGATAAGCAACAGCGC	59.973	20	ACAGGGTGGAGAGAGAGGAG	59.665	20	160	50	209
TRINITY_DN4881_c0_g1_i1	p2	(GA)5	10	1853	1862	CGGCTCGTGCAAAACTTGAA	59.971	20	TCTGACGGTCGAGCTTCCTA	60.036	20	124	1328	1451	TGACTAGCAAGAGCAGCACC	60.037	20	TTCAAGTTTTGCACGAGCCG	59.971	20	250	1098	1347	TTCTGAGAGGTGCTGCCATG	60.036	20	TGGAGTAGAGCAGGGGACTC	60.033	20	113	1882	1994
TRINITY_DN4815_c0_g1_i4	p2	(GA)11	22	2851	2872	AAAGGAGCCCGAGTTCTTGG	59.963	20	TGCAGCCTCAATTGCCAAAC	59.966	20	205	1227	1431	GCCCAAAAATGGTGTGGGAC	59.965	20	CCAAGAACTCGGGCTCCTTT	59.963	20	249	998	1246	CGTTAGTAACCGAGGGCTCC	59.898	20	TGCTATGAGGTCGCTGCAAA	60.036	20	143	1831	1973
TRINITY_DN4882_c0_g1_i6	p2	(AT)9	18	80	97	GGCGGATAATTCCCGCTGTA	59.966	20	GTCCTGTTCCACCTTCTGGG	59.963	20	166	136	301	GGCGGATAATTCCCGCTGTA	59.966	20	GGTCCTGTTCCACCTTCTGG	59.963	20	167	136	302	GGCGGATAATTCCCGCTGTA	59.966	20	AGCCGGAGTTCTCCCAAAAG	59.963	20	186	136	321
TRINITY_DN4872_c0_g1_i1	p2	(TA)5	10	64	73	GACTCGCCTGATCAACACCA	60.037	20	CTCCCCATTCTCCTCCTCCA	60.031	20	114	377	490	TGTTCATGCGGTGGTTCTGA	59.892	20	CTCCCCATTCTCCTCCTCCA	60.031	20	253	238	490	TGGAGGAGGAGAATGGGGAG	60.031	20	CGACAGCGAAATCCAGACCT	60.109	20	224	471	694
TRINITY_DN4841_c1_g1_i7	p2	(CT)9	18	35	52	GCATCAACACCGTTCCTCCA	60.605	20	GTTCAGTCGGAGGCAGAGAG	59.828	20	236	111	346	TGCATCAACACCGTTCCTCC	60.605	20	GTTCAGTCGGAGGCAGAGAG	59.828	20	237	110	346	ACCACCAAAACGCAACACTG	59.828	20	GGAGGAACGGTGTTGATGCA	60.605	20	124	6	129
TRINITY_DN4853_c0_g1_i3	p2	(GA)7	14	81	94	CAGTGCCCAAGGAGGAAGAG	60.036	20	TTGCTTCCTCCTTCACGGTC	59.965	20	237	188	424	GTGCCCAAGGAGGAAGAGAC	60.036	20	TTGCTTCCTCCTTCACGGTC	59.965	20	235	190	424	GACCGTGAAGGAGGAAGCAA	59.965	20	CGGAGCCTCCTTCTTTGGTT	59.963	20	130	405	534
TRINITY_DN4892_c0_g3_i1	p2	(TA)5	10	545	554	CGGGGGAATCATTTGTGGGA	60.034	20	TAACCCGCGTCAACATCTCC	60.109	20	274	52	325	CGACGAACCTCACCAACTCA	59.968	20	TAATCCACGGCTGAACGGAG	59.825	20	131	1376	1506	CGACGAACCTCACCAACTCA	59.968	20	CTAATCCACGGCTGAACGGA	59.825	20	132	1376	1507
TRINITY_DN20765_c0_g2_i1	p2	(TG)8	16	356	371	TGGCCCAACACTTTTCCCTT	60.032	20	CACACACACACAAGGGCAAG	59.899	20	255	112	366	ATGGCCCAACACTTTTCCCT	59.809	20	CACACACACACAAGGGCAAG	59.899	20	256	111	366	TTGCTGTCCCACCATCAGTG	60.251	20	CACACACACACAAGGGCAAG	59.899	20	171	196	366
TRINITY_DN20725_c1_g2_i1	p2	(TG)5	10	138	147	CAACCTCAGTGAGTCGGTGT	59.611	20	CGAGGATGTCTGGTTACTGAGT	59.244	22	129	89	217	CAACCTCAGTGAGTCGGTGT	59.611	20	GGAAAACAAGGACGAAGACACA	59.06	22	224	89	312	CAACCTCAGTGAGTCGGTGT	59.611	20	TGGAAAACAAGGACGAAGACAC	59.06	22	225	89	313
TRINITY_DN20778_c1_g1_i1	p2	(AT)5	10	1613	1622	CCGGAGCTCGTTAATAGCGT	59.97	20	TGCATTGACTGTTGCTTGCC	59.968	20	238	1827	2064	ACTGCTGCGTGCCTTCTTAT	60.036	20	GGGCCGAGAGCTTCATAGTC	59.967	20	211	199	409	GACTATGAAGCTCTCGGCCC	59.967	20	GTGGGGCCATGAAGAGTTGA	59.962	20	101	390	490
TRINITY_DN20758_c0_g2_i1	p2	(GA)16	32	147	178	TCCCTAGAGAAGTGAAGAGAGGA	59.147	23	TCTCTCTCTCTCCTGCGACG	60.461	20	100	58	157	TCCCTAGAGAAGTGAAGAGAGGAG	60.08	24	TCTCTCTCTCTCCTGCGACG	60.461	20	100	58	157	TCCCTAGAGAAGTGAAGAGAGG	57.756	22	TCTCTCTCTCTCCTGCGACG	60.461	20	100	58	157
TRINITY_DN20737_c0_g2_i4	p2	(TG)7	14	99	112	CGCCGAGCAACCTACAGTAA	60.109	20	GTCAAAGGACTGGTGAGGGG	59.963	20	182	421	602	AACCGATTGGCGAGATGTGT	60.036	20	GTACAACGGGCTAGCCATCA	59.823	20	104	83	186	CGCCGAGCAACCTACAGTAA	60.109	20	TGGAGGGGTCAGTCAAAGGA	60.105	20	193	421	613
TRINITY_DN20737_c0_g2_i4	p2	(TG)5	10	360	369	CGCCGAGCAACCTACAGTAA	60.109	20	GTCAAAGGACTGGTGAGGGG	59.963	20	182	421	602	AACCGATTGGCGAGATGTGT	60.036	20	GTACAACGGGCTAGCCATCA	59.823	20	104	83	186	CGCCGAGCAACCTACAGTAA	60.109	20	TGGAGGGGTCAGTCAAAGGA	60.105	20	193	421	613
TRINITY_DN20737_c0_g2_i18	p2	(TG)10	20	410	429	GCCAGTCACCGAAACCAAAC	59.97	20	ACACATCTCGCCAATCGGTT	60.036	20	272	142	413	CACCGAAACCAAACACCACC	59.898	20	ACACATCTCGCCAATCGGTT	60.036	20	266	148	413	GCCAGTCACCGAAACCAAAC	59.97	20	ACACACACACATCTCGCCAA	60.179	20	278	142	419
TRINITY_DN20797_c0_g1_i1	p2	(AT)12	24	124	147	TGCCCCAACCAAAATTACCA	57.897	20	CTAGCTGTTTGGGGGTGTGT	59.89	20	111	63	173	TGCCCCAACCAAAATTACCA	57.897	20	CTCGAAAGGGAAGGACTCGG	59.826	20	143	63	205	TGCCCCAACCAAAATTACCA	57.897	20	TAGCTGTTTGGGGGTGTGTG	60.179	20	110	63	172
TRINITY_DN20702_c0_g1_i1	p2	(AG)7	14	51	64	AGCAGCATCAGCCGATCATT	60.179	20	GTGCTTCAATGGCCTCCTCA	60.323	20	187	129	315	CATCAGCCGATCATTTCGCC	59.763	20	GTGCTTCAATGGCCTCCTCA	60.323	20	182	134	315	AGCAGCATCAGCCGATCATT	60.179	20	CGGCAAAGACAGGCTCATTC	59.551	20	118	129	246
TRINITY_DN20710_c0_g2_i1	p2	(TC)5	10	111	120	TGTTCCACTAAGTTGCGGGT	59.529	20	GTCCTCTTCCTTGGAGTGTGG	59.997	21	188	83	270	TGTTCCACTAAGTTGCGGGT	59.529	20	CCTCTTCCTTGGAGTGTGGT	58.94	20	186	83	268	TGTTCCACTAAGTTGCGGGT	59.529	20	CCTCTTCCTTGGAGTGTGGTG	60.271	21	186	83	268
TRINITY_DN20728_c0_g1_i1	p2	(TG)11	22	1	22	TGTGTGTGTGCCTCGAGAAA	59.823	20	AGATCAGGGAACTTTGGCAAGA	59.623	22	168	12	179	GTGTGTGTGTGTGTGTGTGC	60.454	20	AGATCAGGGAACTTTGGCAAGA	59.623	22	177	3	179	GTGTGTGTGTGCCTCGAGAA	60.53	20	AGATCAGGGAACTTTGGCAAGA	59.623	22	169	11	179
TRINITY_DN15642_c1_g1_i1	p2	(CT)8	16	192	207	ACATACTGGCCTGAACCTGC	60.035	20	TCCCCAAACTACCCCTGAGG	60.549	20	107	14	120	ACATACTGGCCTGAACCTGC	60.035	20	CCTTGAGGTTTGGCCCGATT	60.612	20	137	14	150	CATACTGGCCTGAACCTGCT	59.746	20	TCCCCAAACTACCCCTGAGG	60.549	20	106	15	120
TRINITY_DN15609_c0_g1_i1	p2	(TG)5	10	1076	1085	TGGAGATTGTGGTCCGGTTG	59.964	20	CCTATGCTGGAGCTGCTACC	59.965	20	268	304	571	TGGAGATTGTGGTCCGGTTG	59.964	20	GCTGGAGCTGCTACCTTTGA	60.036	20	263	304	566	CCGGTTGCAGAAACAGTTCG	60.041	20	CCTATGCTGGAGCTGCTACC	59.965	20	255	317	571
TRINITY_DN15636_c0_g2_i3	p2	(AT)5	10	127	136	TGGGTGGTTTGGAGACACTG	59.817	20	CCCACCAAGACCAATCACCA	59.888	20	100	255	354	TGGGTGGTTTGGAGACACTG	59.817	20	ACCCCACCAAGACCAATCAC	59.888	20	102	255	356	GGGTGGTTTGGAGACACTGA	59.528	20	ACCCCACCAAGACCAATCAC	59.888	20	101	256	356
TRINITY_DN15639_c0_g1_i1	p2	(CA)5	10	1	10	ATCACTGCATCGGCGATGAT	59.966	20	CCCGCAATGTGATGGTGTTG	60.109	20	186	273	458	CCAGCATCACCATGTCCAGT	60.035	20	CCCGCAATGTGATGGTGTTG	60.109	20	248	211	458	CTCTGTGTGAGCCAGCATCA	60.037	20	CCCGCAATGTGATGGTGTTG	60.109	20	259	200	458
TRINITY_DN15616_c0_g1_i1	p2	(GA)5	10	1628	1637	CACCTCGTTCCCCTTCCTTC	60.036	20	TGGCACTACTGCACTGACAG	59.966	20	260	614	873	CACCTCGTTCCCCTTCCTTC	60.036	20	CTGGCACTACTGCACTGACA	59.966	20	261	614	874	AGGCGGTGCATCAGAATGAA	60.035	20	GAAGGAAGGGGAACGAGGTG	60.036	20	280	354	633
TRINITY_DN15603_c0_g1_i2	p2	(CT)6	12	12	23	TGTGGACTCAAAGCTCTCCG	59.682	20	CCCGATCCCCGATCATCAAG	60.037	20	151	280	430	TGTGGACTCAAAGCTCTCCG	59.682	20	TCAAGACAGCGGTCAACACA	59.823	20	109	280	388	AGCTGCAAAGGTGAGCTCAA	60.179	20	CGGAGAGCTTTGAGTCCACA	59.682	20	260	40	299
TRINITY_DN15617_c0_g1_i1	p2	(AG)9	18	270	287	AGCACTTACAGCTGCCGAAT	60.036	20	CCGTTTCTGTTCAGGGGGAG	60.322	20	109	70	178	AGCACTTACAGCTGCCGAAT	60.036	20	ACCCTAGCAGTGTTCAGCAG	59.677	20	132	70	201	AGCTGCCGAATCAACCGTAT	59.822	20	CCGTTTCTGTTCAGGGGGAG	60.322	20	100	79	178
TRINITY_DN15617_c0_g2_i1	p2	(AG)15	30	1	30	TGTGGCGGTGAATGGATCAA	59.963	20	AGCAGTGTGGAACAAGACACA	60.065	21	126	103	228	TTGTGGCGGTGAATGGATCA	59.963	20	AGCAGTGTGGAACAAGACACA	60.065	21	127	102	228	ACCGTTGAGGAAACACGGAA	59.821	20	AGCAGTGTGGAACAAGACACA	60.065	21	157	72	228
TRINITY_DN15617_c0_g2_i1	p2	(TA)8	16	178	193	TGTGGCGGTGAATGGATCAA	59.963	20	AGCAGTGTGGAACAAGACACA	60.065	21	126	103	228	TTGTGGCGGTGAATGGATCA	59.963	20	AGCAGTGTGGAACAAGACACA	60.065	21	127	102	228	ACCGTTGAGGAAACACGGAA	59.821	20	AGCAGTGTGGAACAAGACACA	60.065	21	157	72	228
TRINITY_DN15632_c0_g1_i11	p2	(TA)7	14	1184	1197	GCAACATCAGCATCGCAGAG	59.972	20	AAAATCGACAACGCCACTGC	60.04	20	104	1033	1136	CTGCAACTCCTCGATGCTCA	60.108	20	CTCTGCGATGCTGATGTTGC	59.972	20	264	789	1052	CAGATGCTGCAACTCCTCGA	60.108	20	CTCTGCGATGCTGATGTTGC	59.972	20	270	783	1052
TRINITY_DN15632_c0_g1_i12	p2	(GA)5	10	1016	1025	GAAATTGCACCATACGGGCC	59.898	20	AAAGGGGAACTGTACGCGTT	59.893	20	203	87	289	GAAATTGCACCATACGGGCC	59.898	20	AAAAGGGGAACTGTACGCGT	59.893	20	204	87	290	AATGGTACCTGTCGTCGCAG	60.109	20	ATTGAGCCGCGTCATTGAGA	60.108	20	117	646	762
TRINITY_DN15610_c0_g1_i2	p2	(AG)5	10	447	456	GCTTCCACTCTCCGCTCTAC	59.898	20	GTTCTCCGCCCAATCTTCCA	60.035	20	147	197	343	GCTTCCACTCTCCGCTCTAC	59.898	20	TGTTCTCCGCCCAATCTTCC	60.035	20	148	197	344	TTCATGGGCCATTTGGACGA	59.961	20	CGGCGTTACCATGGAGATGA	59.896	20	229	586	814
TRINITY_DN547_c0_g1_i5	p2	(CA)5	10	2169	2178	GAATGCAGAAGAGGGCCACT	60.035	20	GGTTGTTAGGCATGGGAGCT	60.034	20	121	614	734	TCAGAAACTCACGCACTCCC	59.966	20	GAGGAGGTTTTGGCACGGTA	59.964	20	105	1479	1583	AGTCCCCACGCAAATGAGAG	60.036	20	GGGAGTGCGTGAGTTTCTGA	59.966	20	211	1288	1498
TRINITY_DN530_c0_g2_i3	p2	(AG)5	10	1687	1696	CTTAGCAAGCATCCCACCCA	60.034	20	CGCTTTCGGGCTTAATGCTC	59.972	20	223	474	696	AGCCATCCTGTGAAGTGAGC	60.036	20	TGGGTGGGATGCTTGCTAAG	60.034	20	279	215	493	AGCCATCCTGTGAAGTGAGC	60.036	20	GCCCCACAACTTCTACCTCC	60.035	20	206	215	420
TRINITY_DN587_c0_g2_i3	p2	(AT)7	14	224	237	CCTCAATTGCTCTCCACCCC	60.395	20	TGGATTGACACCCACTTCCG	59.964	20	144	323	466	CCTCAATTGCTCTCCACCCC	60.395	20	TGGATTGACACCCACTTCCG	59.964	20	204	323	526	CCTCAATTGCTCTCCACCCC	60.395	20	CGCTGCCTTTCCCACTAGAT	59.821	20	126	323	448
TRINITY_DN565_c0_g1_i2	p2	(TA)7	14	270	283	TCGGAAGACGGACAGCAATC	60.109	20	TCGAGAGATCGCGAAGCTTC	59.972	20	143	1600	1742	TCGTCGTCCATTGAAGGCAA	59.966	20	TCTCCAGAAACAACAGCGCT	59.893	20	121	362	482	ATTGAAGGCAACCTCCGAGG	60.035	20	TCTCCAGAAACAACAGCGCT	59.893	20	112	371	482
TRINITY_DN565_c1_g1_i1	p2	(TA)9	18	23	40	CGGGTGGACAATGATGGTGA	60.036	20	TGCCTCTGTTGTCCGTTACC	59.966	20	279	696	974	TCGGGTGGACAATGATGGTG	60.036	20	TGCCTCTGTTGTCCGTTACC	59.966	20	280	695	974	CACCCACCACCACTCAGATC	60.036	20	TGGTTCGATTTGAGGAGGGC	60.035	20	174	115	288
TRINITY_DN563_c0_g1_i7	p2	(GA)6	12	2675	2686	AACTCTGCAAGATGGGTCCG	60.036	20	CGAACCCACACTACTGCTGT	59.966	20	134	1497	1630	ACAGCAGTAGTGTGGGTTCG	59.966	20	CACCCAGTTCGTGATTCCCA	59.964	20	191	1611	1801	GGGAGCAGCATTTCAGGTCT	60.035	20	CGGACCCATCTTGCAGAGTT	60.036	20	245	1272	1516
TRINITY_DN517_c0_g1_i23	p2	(AT)5	10	2134	2143	CTTGAAATGCACAAGGGGCC	60.037	20	CATGCGGCAGGTAATCAAGC	59.97	20	105	1997	2101	CTTGAAATGCACAAGGGGCC	60.037	20	GCATGCGGCAGGTAATCAAG	59.97	20	106	1997	2102	CTTGATTACCTGCCGCATGC	59.97	20	CTTCGGCGCTATGGCAAATC	60.041	20	251	2083	2333
TRINITY_DN517_c0_g1_i23	p2	(TA)5	10	2672	2681	CTTGAAATGCACAAGGGGCC	60.037	20	CATGCGGCAGGTAATCAAGC	59.97	20	105	1997	2101	CTTGAAATGCACAAGGGGCC	60.037	20	GCATGCGGCAGGTAATCAAG	59.97	20	106	1997	2102	CTTGATTACCTGCCGCATGC	59.97	20	CTTCGGCGCTATGGCAAATC	60.041	20	251	2083	2333
TRINITY_DN558_c0_g1_i1	p2	(CT)7	14	73	86	TTCCAGGGTTGAAGAGTCGC	59.965	20	TGCTCCACCAGAAAGCTCAG	59.964	20	200	1224	1423	TTCCAGGGTTGAAGAGTCGC	59.965	20	ACAGCCTCCAAGCTCTTCAC	59.964	20	250	1224	1473	TTTTCGCAGTCGGCCAGTAT	60.037	20	GCGACTCTTCAACCCTGGAA	59.965	20	124	1120	1243
TRINITY_DN566_c1_g3_i1	p2	(CT)5	10	108	117	TTGCCTCTTCGCAAACTCCT	59.891	20	TGTTGCCGATCTCGCTTGAT	60.108	20	137	510	646	TTGCCTCTTCGCAAACTCCT	59.891	20	GGCTTTTGTTGCCGATCTCG	60.179	20	143	510	652	TTGCCTCTTCGCAAACTCCT	59.891	20	TTGTTGCCGATCTCGCTTGA	60.32	20	138	510	647
TRINITY_DN507_c0_g2_i2	p2	(AG)5	10	4764	4773	GTTGAGCAAGCCCAGTTTGG	59.967	20	CACGAACGCACCAAACACAT	59.971	20	174	198	371	GGTTGAGCAAGCCCAGTTTG	59.967	20	CACGAACGCACCAAACACAT	59.971	20	175	197	371	GAAGCATATGCAAGGCAGCC	59.968	20	ATCCTTAACACTGCCAGGGC	60.034	20	200	2269	2468
TRINITY_DN585_c0_g2_i1	p2	(CG)5	10	600	609	GTTACGCGGATCCTAAGGGG	59.967	20	TCCTCCCCAATGCATCCCTA	60.029	20	126	903	1028	AGCTCCGCAACAAGAACGTA	59.967	20	CAGAACTGCTCCAACGAGGT	59.966	20	244	1518	1761	AGCTCCGCAACAAGAACGTA	59.967	20	TGGTCATCACGGTGTCCTTG	59.965	20	264	1518	1781
TRINITY_DN585_c1_g1_i2	p2	(CT)11	22	2668	2689	CTCATCGCCACTCGTACTCC	59.97	20	GCATAGAGAAGTCGGACCGG	59.969	20	188	1473	1660	CCGATTTCGCAGCAATGGAG	59.971	20	TACTGGTCAACAACGCCCTC	59.966	20	264	962	1225	CTTCCCTCCTCCTTCCTCGA	60.033	20	GCATAGAGAAGTCGGACCGG	59.969	20	151	1510	1660
TRINITY_DN595_c0_g1_i7	p2	(GA)8	16	1227	1242	TCACCGAAATAGCCCACCAC	60.036	20	GTTATAGGGATGGTGGCGGG	59.964	20	148	493	640	TCACCGAAATAGCCCACCAC	60.036	20	GGTTATAGGGATGGTGGCGG	59.964	20	149	493	641	TCGAGCTCCGGGAAAAACTC	60.038	20	GTGGTGGGCTATTTCGGTGA	60.036	20	203	310	512
TRINITY_DN595_c2_g1_i1	p2	(TA)5	10	126	135	GGAGACGTTGCTTGAGCTCT	60.038	20	TGTCGCCGTTACCAACTTCA	59.896	20	115	181	295	TGAAGTTGGTAACGGCGACA	59.896	20	AACTGCAATTTGGAGCTGCG	60.039	20	213	276	488	TAGGGAGACGTTGCTTGAGC	59.753	20	TGTCGCCGTTACCAACTTCA	59.896	20	118	178	295
TRINITY_DN595_c2_g1_i1	p2	(GA)10	20	505	524	GGAGACGTTGCTTGAGCTCT	60.038	20	TGTCGCCGTTACCAACTTCA	59.896	20	115	181	295	TGAAGTTGGTAACGGCGACA	59.896	20	AACTGCAATTTGGAGCTGCG	60.039	20	213	276	488	TAGGGAGACGTTGCTTGAGC	59.753	20	TGTCGCCGTTACCAACTTCA	59.896	20	118	178	295
TRINITY_DN586_c0_g2_i1	p2	(AG)5	10	179	188	ATCCTTCACCGTCAAGGCAG	60.036	20	CCTGAGAGACCTCGAAGGGA	60.034	20	125	603	727	ATCCTTCACCGTCAAGGCAG	60.036	20	TCCTGAGAGACCTCGAAGGG	60.034	20	126	603	728	CCCACATCCTTCACCGTCAA	59.964	20	CCTGAGAGACCTCGAAGGGA	60.034	20	130	598	727
TRINITY_DN590_c0_g1_i1	p2	(TG)5	10	382	391	TGGCGCAGTGAGTTCTTTCA	60.179	20	TTTCCCTCCGAGCCAAAGAC	59.964	20	148	312	459	TGGCGCAGTGAGTTCTTTCA	60.179	20	GTCTTTCCCTCCGAGCCAAA	59.964	20	151	312	462	TGGCGCAGTGAGTTCTTTCA	60.179	20	AGGAGCAAGAAGAACGAGGC	60.037	20	213	312	524
TRINITY_DN578_c0_g2_i2	p2	(TC)5	10	22	31	AAAGCTCCAAGTTCCAGCGA	59.891	20	CAGCTGCGTCGGAAATTCTG	59.904	20	116	95	210	TTCCAAGCTCCATCGACCAC	60.036	20	AAGGCCATCTTGCGCTATGA	59.819	20	183	158	340	GTTCCAAGCTCCATCGACCA	60.036	20	AAGGCCATCTTGCGCTATGA	59.819	20	184	157	340
TRINITY_DN513_c0_g2_i3	p2	(AT)5	10	751	760	CGACGATGGAGTGACGCATA	59.971	20	GGGGCTCGAGAAAGGCTATC	59.966	20	236	809	1044	CGACGATGGAGTGACGCATA	59.971	20	AAGCCGGACCTGATCAAAGG	60.035	20	145	809	953	CGACGATGGAGTGACGCATA	59.971	20	AATGTGGGGCTCGAGAAAGG	60.035	20	241	809	1049
TRINITY_DN527_c0_g1_i4	p2	(TC)5	10	32	41	TGACTTGTTGTGGCCACCTT	60.034	20	AAGCCCAATTCGCTCTCACA	59.963	20	169	908	1076	TTGACTTGTTGTGGCCACCT	60.034	20	AAGCCCAATTCGCTCTCACA	59.963	20	170	907	1076	TGTGAGAGCGAATTGGGCTT	59.963	20	CAAAATTGCTGCCCCCACTC	60.037	20	196	1057	1252
TRINITY_DN542_c0_g1_i3	p2	(AG)5	10	1	10	AACCCTTGTCCGCCTAAGTG	59.964	20	TTCCACATCCACAGCCCATC	60.034	20	186	589	774	AACCCTTGTCCGCCTAAGTG	59.964	20	GATTCCACATCCACAGCCCA	60.034	20	188	589	776	CGCCTAAGTGGAAAGCCTGA	60.036	20	TTCCACATCCACAGCCCATC	60.034	20	176	599	774
TRINITY_DN542_c0_g2_i3	p2	(GA)7	14	2142	2155	AGAGGGCTTCGAGGACAGAT	60.033	20	GACGAGGGCCCATTACCAAA	60.035	20	167	898	1064	AACGACGTCCAAGGAATGCT	59.965	20	TCAGTTTCATTCGGCGTGGA	59.966	20	146	429	574	GGGGCCTCGGATTTGAAGAA	60.034	20	GACGAGGGCCCATTACCAAA	60.035	20	186	879	1064
TRINITY_DN538_c0_g1_i4	p2	(CT)5	10	1546	1555	CATTGATCTTGCCGCTGACG	59.973	20	AAGGACTCCACCAAGAAGCG	59.965	20	223	1181	1403	CATTGATCTTGCCGCTGACG	59.973	20	AACTTCAAGAGCTCCTCCGC	60.037	20	189	1181	1369	CCTGCCAATGTTGTCTTGCC	60.038	20	CGTCAGCGGCAAGATCAATG	59.973	20	237	964	1200
TRINITY_DN538_c0_g2_i4	p2	(CT)5	10	3120	3129	CGAGTGTTGTCTTGCCAAGC	60.041	20	CTCGATGTCGGAGATGGTGG	59.969	20	175	2548	2722	CGAGTGTTGTCTTGCCAAGC	60.041	20	CCTCGATGTCGGAGATGGTG	59.969	20	176	2548	2723	GCGAGTGTTGTCTTGCCAAG	60.041	20	CTCGATGTCGGAGATGGTGG	59.969	20	176	2547	2722
TRINITY_DN584_c0_g1_i3	p2	(TA)5	10	192	201	CATCTCCATGAGCTCCGCAT	59.965	20	GGTGTTCGTTATGATGCCGC	59.972	20	196	1437	1632	CATCTCCATGAGCTCCGCAT	59.965	20	GCCGGTGTTCGTTATGATGC	59.972	20	199	1437	1635	ATGAAACGACATCACGGCCT	60.036	20	GGTGTTCGTTATGATGCCGC	59.972	20	241	1392	1632
TRINITY_DN544_c0_g1_i12	p2	(GT)5	10	5032	5041	CGGCTGCCACTCATTATTGC	59.97	20	TCTATGCAGGGGTGGCTACT	60.031	20	129	3739	3867	CTCACCGCCTATGGTAGCTG	59.967	20	GAGCTCTAATCCGGCACCTC	59.967	20	203	2416	2618	TTGGCTTGGTTCCACCTTGT	60.033	20	GCCGTATCTTTTCCACCCCA	60.035	20	144	1718	1861
TRINITY_DN583_c0_g1_i3	p2	(TG)5	10	732	741	TGACGAGGATCATCTGGGGT	60.032	20	GACGAGCCACTGACAGTTCA	59.968	20	230	1045	1274	TGACGAGGATCATCTGGGGT	60.032	20	TGACGAGCCACTGACAGTTC	59.968	20	231	1045	1275	TGACGAGGATCATCTGGGGT	60.032	20	TGATGATGGCCGTGTTGTCA	59.964	20	276	1045	1320
TRINITY_DN533_c1_g2_i1	p2	(CT)6	12	28	39	ATAAGGGTGGCTGCATGCTT	60.033	20	GAACCGGAGAGAGTTGTGCA	59.966	20	162	1344	1505	TCGGCTGCGAAAAAGAGTCT	59.966	20	GAATGGTGTTTGTGTGGGGC	59.967	20	220	1991	2210	TGTGCTGATAAGGGTGGCTG	60.035	20	GAACCGGAGAGAGTTGTGCA	59.966	20	169	1337	1505
TRINITY_DN533_c1_g2_i1	p2	(TA)5	10	193	202	ATAAGGGTGGCTGCATGCTT	60.033	20	GAACCGGAGAGAGTTGTGCA	59.966	20	162	1344	1505	TCGGCTGCGAAAAAGAGTCT	59.966	20	GAATGGTGTTTGTGTGGGGC	59.967	20	220	1991	2210	TGTGCTGATAAGGGTGGCTG	60.035	20	GAACCGGAGAGAGTTGTGCA	59.966	20	169	1337	1505
TRINITY_DN533_c1_g4_i6	p2	(TA)5	10	48	57	GGAGGAGAAGGGGTTTTCCG	60.035	20	AGGTGAGATGGCTGAGGAGT	59.958	20	222	439	660	AACACGTTGAACGAGCATGC	60.041	20	TGGGTTCTTCCTTGGCCATC	59.96	20	261	1551	1811	AACACGTTGAACGAGCATGC	60.041	20	CTGGGTTCTTCCTTGGCCAT	59.96	20	262	1551	1812
TRINITY_DN541_c0_g1_i8	p2	(TC)5	10	263	272	ACAACACCACCCCGTTTCTT	60.034	20	TCCGAAGTTGGTGGATGGTG	59.964	20	260	90	349	ACAACACCACCCCGTTTCTT	60.034	20	TGATTGAAGGTGGTGGTGGG	59.888	20	172	90	261	CCCACCACCACCTTCAATCA	59.888	20	TCCGAAGTTGGTGGATGGTG	59.964	20	108	242	349
TRINITY_DN541_c0_g1_i9	p2	(TC)10	20	330	349	ACAACACCACCCCGTTTCTT	60.034	20	TTGCCGCTTGTTTCCTTTGG	59.896	20	233	93	325	CCTCCTCCGACAATCACCAC	60.108	20	TTGCCGCTTGTTTCCTTTGG	59.896	20	264	62	325	CACCTCCTCCGACAATCACC	60.108	20	TTGCCGCTTGTTTCCTTTGG	59.896	20	266	60	325
TRINITY_DN541_c3_g2_i1	p2	(AG)5	10	21	30	CAGAAGAGAGAGAGCAGCGG	59.899	20	GATTCGTGGAGGCAGAGAGG	59.896	20	240	16	255	CCAGAAGAGAGAGAGCAGCG	59.899	20	GATTCGTGGAGGCAGAGAGG	59.896	20	241	15	255	CAGAAGAGAGAGAGCAGCGG	59.899	20	TAGAATGGCGACGGAGGAGA	60.107	20	119	16	134
TRINITY_DN580_c0_g2_i1	p2	(TC)5	10	3	12	AGGTGGAGAGCTGCAATTCC	60.035	20	CTGTGTATCGGGTCGCTCTC	59.97	20	172	1503	1674	CTCAAGGTGGAGAGCTGCAA	59.964	20	CTGTGTATCGGGTCGCTCTC	59.97	20	176	1499	1674	GAGAGCGACCCGATACACAG	59.97	20	TAGGGTCACAATGGTCGTGC	60.037	20	105	1655	1759
TRINITY_DN562_c0_g1_i5	p2	(GA)5	10	1999	2008	CTCTTTCAGCCATGCCCAGA	60.035	20	TCTTCCCTCTGCTGATCGGA	60.033	20	204	664	867	GAGACCGGGTTGCAACACTA	59.966	20	AATGCGCCTCGGCCATATAA	59.964	20	165	305	469	GAGACCGGGTTGCAACACTA	59.966	20	AAATGCGCCTCGGCCATATA	59.964	20	166	305	470
TRINITY_DN510_c0_g2_i1	p2	(TC)5	10	36	45	GCGATGATGACGGAGGGAAT	59.966	20	GCAACCAACAACCTCTGCAG	59.969	20	148	582	729	CTAAGCCCGCCGATCAGAAT	59.966	20	GCAACCAACAACCTCTGCAG	59.969	20	265	465	729	GAGTGGTGCCGGAGAAGAAA	59.965	20	GCAACCAACAACCTCTGCAG	59.969	20	175	555	729
TRINITY_DN525_c0_g1_i14	p2	(TA)6	12	58	69	GGGCTCGATTTCTGGCGATA	59.966	20	CAGATCTTCGAGACTCCGGC	59.97	20	234	2291	2524	TGCTGATCAGTTCCGGCAAT	60.035	20	TATCGCCAGAAATCGAGCCC	59.966	20	202	2109	2310	TCAGCCCCTCGAAACTTGTC	59.965	20	TTGAAGGAAGCTGAGCAGGG	59.963	20	221	1455	1675
TRINITY_DN525_c0_g1_i12	p2	(TA)6	12	58	69	TCCAGGACTAACTCTCCGCA	59.961	20	CTGCACTTGTGCTGCGATTT	60.04	20	212	1456	1667	TCCAGGACTAACTCTCCGCA	59.961	20	TGCACTTGTGCTGCGATTTC	60.04	20	211	1456	1666	CAAGATTCGCTTCGCAGCTC	59.974	20	ACTTGTCTACCCGCGTCATC	59.827	20	202	2154	2355
TRINITY_DN525_c0_g1_i12	p2	(AT)5	10	1501	1510	TCCAGGACTAACTCTCCGCA	59.961	20	CTGCACTTGTGCTGCGATTT	60.04	20	212	1456	1667	TCCAGGACTAACTCTCCGCA	59.961	20	TGCACTTGTGCTGCGATTTC	60.04	20	211	1456	1666	CAAGATTCGCTTCGCAGCTC	59.974	20	ACTTGTCTACCCGCGTCATC	59.827	20	202	2154	2355
TRINITY_DN574_c0_g1_i3	p2	(TA)5	10	4364	4373	TAGCTTTCAAGTCCCTGCGG	60.036	20	ATCATGGCAAGGCACGAGAA	60.035	20	179	75	253	TTCTCGTGCCTTGCCATGAT	60.035	20	ACGAGTCACAATGCCGACAT	60.037	20	122	234	355	TAGCTTTCAAGTCCCTGCGG	60.036	20	TCCGACATGGGTCTTCTTGC	60.036	20	129	75	203
TRINITY_DN574_c0_g1_i14	p2	(AT)5	10	71	80	GTTGGGCATCGATTTGACGG	59.901	20	TCAAACATCAAGGGAGGGGC	59.96	20	183	658	840	GATGAGCCACCGGATGTTCA	60.108	20	TCAAACATCAAGGGAGGGGC	59.96	20	227	614	840	TGAGCCACCGGATGTTCAAA	59.89	20	TCAAACATCAAGGGAGGGGC	59.96	20	225	616	840
TRINITY_DN524_c0_g1_i2	p2	(TA)6	12	1	12	CATGTGTGTTGCGAAGGTGG	60.04	20	GTCCCCTCTTGCATGCAGAT	60.107	20	263	173	435	CATGTGTGTTGCGAAGGTGG	60.04	20	CCCCTCTTGCATGCAGATGA	60.107	20	261	173	433	CATGTGTGTTGCGAAGGTGG	60.04	20	TCCCCTCTTGCATGCAGATG	60.107	20	262	173	434
TRINITY_DN589_c0_g4_i1	p2	(TA)11	22	17	38	AGATCGGCAGCATTGGTACG	60.531	20	ACCGCTTAAAGGTTGCTCGA	59.966	20	102	296	397	ATCGGATGCACAACCTTCCG	60.744	20	ACCGCTTAAAGGTTGCTCGA	59.966	20	188	210	397	GATCGGCAGCATTGGTACGT	60.81	20	ACCGCTTAAAGGTTGCTCGA	59.966	20	101	297	397
TRINITY_DN559_c0_g1_i3	p2	(CT)9	18	221	238	ATCCACGAGCTCTTTTGGGG	60.035	20	GGTTCTGATGCTGTGCCTCT	60.036	20	219	728	946	CTTCTTCAAGAACCCCGGCT	59.963	20	AGTGGAGAGTGCGAAGGTTG	59.966	20	178	1181	1358	AGCTTCTTCAAGAACCCCGG	59.963	20	AGTGGAGAGTGCGAAGGTTG	59.966	20	180	1179	1358
TRINITY_DN521_c0_g2_i1	p2	(AT)8	16	8	23	AGATAGCGGAGGACTGGTGT	60.033	20	CCTGTTGGTCTCGCTTCCTT	59.965	20	184	46	229	TGTTGTTTCCGGTGGTGGAA	60.034	20	CCTGTTGGTCTCGCTTCCTT	59.965	20	167	63	229	AAGGAAGCGAGACCAACAGG	59.965	20	GGCAGAACAGAGAAGGTGCT	59.964	20	213	210	422
TRINITY_DN534_c1_g1_i2	p2	(TC)10	20	18	37	GGGCCCTCAGAGTTTCAGTC	60.036	20	TGCCTTGTTCAGTCGCTGAT	59.965	20	265	998	1262	GGGCCCTCAGAGTTTCAGTC	60.036	20	AGTTTCAAGGCGCTCCATCA	59.963	20	216	998	1213	GGGCCCTCAGAGTTTCAGTC	60.036	20	GTTGCCTTGTTCAGTCGCTG	60.041	20	267	998	1264
TRINITY_DN534_c2_g1_i1	p2	(GA)9	18	655	672	CCCCACAACCTCCGATCAAA	59.962	20	CTCACTCACTCTTGGGGCTG	60.037	20	226	431	656	ACCAGATCCGCACAACAACA	60.179	20	CTCACTCACTCTTGGGGCTG	60.037	20	183	474	656	CCCCACAACCTCCGATCAAA	59.962	20	TCTCACTCACTCTTGGGGCT	60.179	20	227	431	657
TRINITY_DN597_c0_g1_i1	p2	(CA)7	14	135	148	GGCATCCAGGGACCTCAAAT	59.74	20	CCAACCACCACTCCAGCTAG	60.036	20	205	442	646	CCAACCACCACTCCAGCTAG	60.036	20	GGCATCCAGGGACCTCAAAT	59.74	20	205	95	299	AACGGAACCCTAACGGCATC	60.392	20	CCAACCACCACTCCAGCTAG	60.036	20	219	428	646
TRINITY_DN597_c0_g1_i1	p2	(TG)7	14	595	608	GGCATCCAGGGACCTCAAAT	59.74	20	CCAACCACCACTCCAGCTAG	60.036	20	205	442	646	CCAACCACCACTCCAGCTAG	60.036	20	GGCATCCAGGGACCTCAAAT	59.74	20	205	95	299	AACGGAACCCTAACGGCATC	60.392	20	CCAACCACCACTCCAGCTAG	60.036	20	219	428	646
TRINITY_DN597_c0_g1_i2	p2	(CA)7	14	135	148	TCTTTCTTGCCCACGACCTC	59.965	20	CGCCAAATTAGCAATCCCCG	59.969	20	245	726	970	AGCCATTTCCCACAGTGAGG	59.961	20	CGCCAAATTAGCAATCCCCG	59.969	20	135	836	970	AGCCATTTCCCACAGTGAGG	59.961	20	CGTGCCCAAACAAGTCTTGG	59.969	20	174	836	1009
TRINITY_DN597_c2_g1_i1	p2	(AG)5	10	634	643	TTCGTCGGGGTACATGTTGG	60.037	20	TCGGCGCCATAATCATCTCC	60.037	20	173	650	822	TTCGTCGGGGTACATGTTGG	60.037	20	CACAAGCACAATTCCCAGCC	60.038	20	147	650	796	ACTCGTGCAGTTCCCGTAAG	60.039	20	CCAACATGTACCCCGACGAA	60.037	20	125	545	669
TRINITY_DN508_c0_g1_i4	p2	(AG)12	24	34	57	CTCGACCGATCTGAGGAAGC	59.97	20	GACCCAATGACCCAGCATCA	60.034	20	179	1951	2129	GCTCGACCGATCTGAGGAAG	59.97	20	GACCCAATGACCCAGCATCA	60.034	20	180	1950	2129	ACAGCAACGCAGATCTTCGA	60.038	20	AACAAATCAACCCGGCTTGC	59.967	20	278	3580	3857
TRINITY_DN588_c0_g1_i7	p2	(TG)7	14	447	460	TGCAAAGAAGGGCTGGTGAA	60.106	20	TTCATTCTTCCCGACCACCG	60.037	20	104	543	646	GCATGAGCTTGTTCCAGCAC	60.109	20	TGATCATTGTTGGTGGCGGA	59.963	20	235	19	253	TTGGTTGGAGTCTGTGGTGG	59.817	20	TTCATTCTTCCCGACCACCG	60.037	20	124	523	646
TRINITY_DN588_c0_g4_i1	p2	(TC)5	10	194	203	TCCTCTCACCTTCACCACCA	60.105	20	CAGCTGGTCCTGCTTGAGAT	59.748	20	184	41	224	ATCTCCTCATCCGGCCACTA	59.811	20	CAGCTGGTCCTGCTTGAGAT	59.748	20	208	17	224	CACTACCCCTCCTCTCACCT	59.663	20	CAGCTGGTCCTGCTTGAGAT	59.748	20	193	32	224
TRINITY_DN504_c0_g1_i12	p2	(AG)5	10	2215	2224	CCACAGCCCACAACATTTGG	59.966	20	TACGTGGCGAAACTCTGCTT	59.967	20	139	628	766	CATCATCCTCCGTGTACCCG	59.968	20	TCAATAGGGCTGGCGTTGTT	59.962	20	256	328	583	AACAACGCCAGCCCTATTGA	59.962	20	TACGTGGCGAAACTCTGCTT	59.967	20	203	564	766
TRINITY_DN540_c6_g1_i1	p2	(AT)6	12	198	209	CTTTGTTCACAAGGGCCTGC	59.967	20	TACCCCGTTAGCCGAAAACC	60.036	20	231	738	968	GCTTTGTTCACAAGGGCCTG	59.967	20	TACCCCGTTAGCCGAAAACC	60.036	20	232	737	968	CTGCTTGCTCCAACTCCGTA	60.037	20	TACCCCGTTAGCCGAAAACC	60.036	20	162	807	968
TRINITY_DN557_c0_g1_i3	p2	(TA)5	10	3534	3543	AGGGAGCACCGACTTTGATG	60.036	20	TCGAGAGCAACGTCAACGAA	59.97	20	204	534	737	AGGGAGCACCGACTTTGATG	60.036	20	TTCGAGAGCAACGTCAACGA	59.97	20	205	534	738	CAGGGAGCACCGACTTTGAT	60.036	20	TCGAGAGCAACGTCAACGAA	59.97	20	205	533	737
TRINITY_DN523_c0_g1_i11	p2	(AC)5	10	4989	4998	GCGGTAACCAGTCAACAGGA	59.966	20	ACTGGAGGCTGCTATGAGGA	60.032	20	242	2889	3130	TCCTCATAGCAGCCTCCAGT	60.032	20	TCGGCTTCCTGGTTCTGTTC	59.965	20	212	3111	3322	TCCTCATAGCAGCCTCCAGT	60.032	20	CGGCTTCCTGGTTCTGTTCT	59.965	20	211	3111	3321
TRINITY_DN564_c0_g2_i2	p2	(AT)7	14	1560	1573	GGGTCCCAGACTCCTCAGAT	60.032	20	AGGACTACGAGGGTGCATCT	60.033	20	168	291	458	GGGTCCCAGACTCCTCAGAT	60.032	20	TACGAGGGTGCATCTGAGGA	60.034	20	163	291	453	ACGGAACTCAGTAGGCCTCT	59.96	20	TTTGGTTGACTCCGAGGACG	59.967	20	202	1168	1369
TRINITY_DN564_c0_g2_i2	p2	(AG)5	10	2096	2105	GGGTCCCAGACTCCTCAGAT	60.032	20	AGGACTACGAGGGTGCATCT	60.033	20	168	291	458	GGGTCCCAGACTCCTCAGAT	60.032	20	TACGAGGGTGCATCTGAGGA	60.034	20	163	291	453	ACGGAACTCAGTAGGCCTCT	59.96	20	TTTGGTTGACTCCGAGGACG	59.967	20	202	1168	1369
TRINITY_DN564_c1_g1_i22	p2	(CT)5	10	1968	1977	TACCGGGCAAGCAACATCTT	59.962	20	CTCTTAAGAGGGTGCCCACG	60.108	20	118	1824	1941	CGGGCAAGCAACATCTTCAG	59.83	20	CTCTTAAGAGGGTGCCCACG	60.108	20	115	1827	1941	TCCTTCCACCCCATTGCATC	60.033	20	ACGCAGACACACATAGGCAT	59.75	20	277	523	799
TRINITY_DN38706_c0_g1_i1	p2	(TC)6	12	745	756	TCGTTTCCGCATCCAATGGA	60.036	20	CTTGACCGACGCTTTACCCT	60.038	20	233	344	576	TCGTTTCCGCATCCAATGGA	60.036	20	TTGACCGACGCTTTACCCTC	60.038	20	232	344	575	AGGGTAAAGCGTCGGTCAAG	60.038	20	GCAACCATCCTCGGTCTTCA	60.036	20	148	557	704
TRINITY_DN38735_c0_g1_i1	p2	(TA)5	10	73	82	ATGTAATCGCATGCGGGCTA	59.965	20	GGTGGTCGGCACACTCTTAT	59.751	20	120	84	203	TATGTAATCGCATGCGGGCT	59.965	20	GGTGGTCGGCACACTCTTAT	59.751	20	121	83	203	ATCGCATGCGGGCTAGAAAT	60.25	20	GGTGGTCGGCACACTCTTAT	59.751	20	115	89	203
TRINITY_DN38710_c0_g1_i1	p2	(TC)9	18	239	256	GGTTGCTTTGGATTGTGGTGT	59.588	21	TCTTGGAGACTGTTTGGGTGT	59.156	21	134	28	161	AGGTTGCTTTGGATTGTGGTG	59.312	21	TCTTGGAGACTGTTTGGGTGT	59.156	21	135	27	161	GGTTGCTTTGGATTGTGGTGT	59.588	21	TCTTGGAGACTGTTTGGGTGTT	59.759	22	134	28	161
TRINITY_DN38720_c0_g1_i1	p2	(AT)5	10	43	52	GCGCCTGTGCATATTGGTTC	60.249	20	TGCTGGTCTAGAGAAATCTTGCT	59.483	23	126	68	193	TATGCTGCGCCTGTGCATAT	60.25	20	TGCTGGTCTAGAGAAATCTTGCT	59.483	23	132	62	193	TCTTCTATGCTGCGCCTGTG	60.461	20	TGCTGGTCTAGAGAAATCTTGCT	59.483	23	137	57	193
TRINITY_DN19815_c0_g1_i1	p2	(CT)10	20	33	52	TTGAGGCCTCCGAATAGGGA	60.032	20	AAGAGCCAAGTGTCGATGCA	59.965	20	269	442	710	CGGTGTAGGTGAGGGGAGTA	60.034	20	CGGGGGTTAAGGGCAAAGAT	60.034	20	164	1017	1180	TTGAGGCCTCCGAATAGGGA	60.032	20	GCCTGAGCTTGTCTTCACCT	59.964	20	214	442	655
TRINITY_DN19894_c0_g1_i1	p2	(TA)5	10	179	188	TGCAGCATCACCGTAATCCT	59.459	20	GGGGTGCTACAGCTTGAGTT	59.963	20	102	71	172	TGCAGCATCACCGTAATCCT	59.459	20	AAGTGGGGTGCTACAGCTTG	60.251	20	106	71	176	TGCAGCATCACCGTAATCCT	59.459	20	CAAGTGGGGTGCTACAGCTT	60.251	20	107	71	177
TRINITY_DN19826_c0_g1_i1	p2	(CT)5	10	307	316	GATCTGCTGAGGAAGAGGGC	59.893	20	TTCACATCCAGCCCAGAACC	59.962	20	230	124	353	GATCTGCTGAGGAAGAGGGC	59.893	20	ACATCCAGCCCAGAACCCTA	60.253	20	227	124	350	ATCTGCTGAGGAAGAGGGCT	60.326	20	TTCACATCCAGCCCAGAACC	59.962	20	229	125	353
TRINITY_DN19891_c0_g2_i1	p2	(TC)6	12	94	105	CTCACTCAACACAGCAACGC	60.042	20	AGGCAAAGGTGAAGGGGATG	59.96	20	139	9	147	CTCACTCAACACAGCAACGC	60.042	20	GAAGGCAAAGGTGAAGGGGA	59.888	20	141	9	149	CTCACTCAACACAGCAACGC	60.042	20	AGAAGGCAAAGGTGAAGGGG	59.887	20	142	9	150
TRINITY_DN19824_c0_g2_i4	p2	(CT)6	12	231	242	CGTCAATCTCCTCGGGTACG	59.971	20	TTAAACGAGGCAACCGAGCT	59.966	20	203	794	996	AGATTGTGGCGGTGTACGTT	59.966	20	CGTACCCGAGGAGATTGACG	59.971	20	141	673	813	AAGCGAGTTGGAGATGGGTG	60.036	20	AACGTACACCGCCACAATCT	59.966	20	199	494	692
TRINITY_DN1103_c0_g2_i5	p2	(TC)6	12	3290	3301	ACATTGGTAGCCTCACAGCC	60.035	20	CGAAGTGTGCTGGACTCTGT	59.967	20	224	926	1149	ACATTGGTAGCCTCACAGCC	60.035	20	ACGAAGTGTGCTGGACTCTG	59.967	20	225	926	1150	TGGTAGCCTCACAGCCAATG	60.035	20	CGAAGTGTGCTGGACTCTGT	59.967	20	220	930	1149
TRINITY_DN1143_c0_g1_i4	p2	(AG)6	12	2679	2690	CGTCAAGGAAAGTTTGCGCA	59.971	20	TCGAAGTGTCTGATGGTGCC	60.037	20	248	1876	2123	ACGTCAAGGAAAGTTTGCGC	59.971	20	TCGAAGTGTCTGATGGTGCC	60.037	20	249	1875	2123	AAATGACCGCACCCAAAAGC	59.967	20	TCTCCCTCCTCCTCGTGAAG	60.034	20	150	394	543
TRINITY_DN1158_c2_g5_i1	p2	(AT)5	10	1747	1756	TAATTCGCCGGAGAGCATCC	59.966	20	TTTCGCTTGCCGGACTTTTG	59.97	20	147	1003	1149	GTCTAATCTCTGGTCCGCCG	59.969	20	GGATGCTCTCCGGCGAATTA	59.966	20	210	813	1022	CGGTCTAATCTCTGGTCCGC	59.969	20	GGATGCTCTCCGGCGAATTA	59.966	20	212	811	1022
TRINITY_DN1148_c0_g2_i1	p2	(AC)5	10	201	210	CCCTTTTCCAAATTCCTCGCC	59.795	21	CCTTCACGCACTCCTTCTGT	59.966	20	257	118	374	CCCTTTTCCAAATTCCTCGCC	59.795	21	TCACGCACTCCTTCTGTAGC	59.756	20	254	118	371	CCCTTTTCCAAATTCCTCGCC	59.795	21	CACGCACTCCTTCTGTAGCT	59.755	20	253	118	370
TRINITY_DN1169_c0_g2_i1	p2	(TC)9	18	26	43	CGTCGACATCGTAGCCATGA	59.971	20	ATCTGGAAAGCCACCGTCAG	60.036	20	171	2697	2867	CGTCGACATCGTAGCCATGA	59.971	20	AACCAAGAGAGAGCTTCGCC	60.037	20	212	2697	2908	GCTCTACAGATTCGACGGGG	59.969	20	ATCTGGAAAGCCACCGTCAG	60.036	20	211	2657	2867
TRINITY_DN1194_c1_g2_i1	p2	(TC)5	10	31	40	CAGCGAATGGTTCTTACGCG	59.975	20	CATCGTCCTCTTCGTCCTCG	59.972	20	104	352	455	CAGCGAATGGTTCTTACGCG	59.975	20	CATCGTCCTCTTCGTCCTCG	59.972	20	168	352	519	AGTAGCGCCGTTTGTGATGA	60.038	20	CGCGTAAGAACCATTCGCTG	59.975	20	245	127	371
TRINITY_DN1156_c0_g1_i2	p2	(TG)5	10	1202	1211	TGGAGAATGACAACGTGGCA	59.892	20	GCTGAGGAAATGCAGGTTGC	60.109	20	105	544	648	AATGACCGTGGTTTTGGGGT	60.106	20	ACTCCATGCTTTGCACCTGA	59.889	20	164	1008	1171	TCAGGTGCAAAGCATGGAGT	59.889	20	GCCCCTGCTCATCACAATCT	60.107	20	273	1152	1424
TRINITY_DN1156_c0_g2_i3	p2	(TA)5	10	543	552	TCGGCATGGATTTCAGCTGT	60.035	20	CGATGCAGCAACCCAATAGC	59.97	20	105	113	217	CCCTCTCCAAGTCGAACACC	60.037	20	CGATGCAGCAACCCAATAGC	59.97	20	178	40	217	CCCCTCTCCAAGTCGAACAC	60.037	20	CGATGCAGCAACCCAATAGC	59.97	20	179	39	217
TRINITY_DN1178_c0_g1_i9	p2	(TC)22	44	163	206	TCGCCATCTCTATCTCGCCT	60.251	20	ATCTCCTTGGCTACGGGAGA	59.738	20	223	126	348	GCCTCCGTCAATCCAGATCC	60.25	20	AGGAGTGCGTGAGAGAGAGA	59.673	20	162	54	215	TCTCTCTCTCACGCACTCCT	59.673	20	ATCTCCTTGGCTACGGGAGA	59.738	20	153	196	348
TRINITY_DN1178_c1_g3_i1	p2	(AT)6	12	1488	1499	TCTCCCTACACCCATGACGT	59.959	20	AGCTCTGGGTTTGGTCTTCG	59.965	20	151	272	422	TCTCCCTACACCCATGACGT	59.959	20	CGAGCTCTGGGTTTGGTCTT	59.965	20	153	272	424	AAGACCAAACCCAGAGCTCG	59.965	20	GAAGAATTGGGCGTTGCTGG	60.109	20	100	405	504
TRINITY_DN1178_c1_g4_i2	p2	(GA)5	10	1739	1748	CTACATCAGACGGGAGCGAC	59.97	20	TGGCAATGTCAGAAGGCCAT	59.96	20	141	1056	1196	CACAACCACGATCCACCTCA	59.965	20	ACACCTATTGCAGCACCCTC	60.035	20	161	2881	3041	CACAACCACGATCCACCTCA	59.965	20	CTATTGCAGCACCCTCCACA	60.035	20	157	2881	3037
TRINITY_DN1178_c1_g5_i1	p2	(AT)7	14	2028	2041	GAATGGGGCCTCGAGATACG	60.038	20	GGGGTTCAATCGACCCACTT	59.962	20	220	67	286	GAATGGGGCCTCGAGATACG	60.038	20	AAGGGGTTCAATCGACCCAC	59.962	20	222	67	288	CACGGTGCACAAAACCATGT	59.898	20	AATGGAGCTGTGTGAGGGTG	59.963	20	146	1151	1296
TRINITY_DN1178_c1_g5_i1	p2	(AG)5	10	2147	2156	GAATGGGGCCTCGAGATACG	60.038	20	GGGGTTCAATCGACCCACTT	59.962	20	220	67	286	GAATGGGGCCTCGAGATACG	60.038	20	AAGGGGTTCAATCGACCCAC	59.962	20	222	67	288	CACGGTGCACAAAACCATGT	59.898	20	AATGGAGCTGTGTGAGGGTG	59.963	20	146	1151	1296
TRINITY_DN1163_c0_g1_i3	p2	(GA)8	16	1859	1874	GCGCAGTACAGCTATTGTGC	59.973	20	TAATCTGCGCACCACCTGTT	59.964	20	250	952	1201	TCTCGAGCCTTGCACCAAAT	59.963	20	GCACAATAGCTGTACTGCGC	59.973	20	261	711	971	ATCTCGAGCCTTGCACCAAA	59.963	20	GCACAATAGCTGTACTGCGC	59.973	20	262	710	971
TRINITY_DN1170_c0_g1_i2	p2	(AG)9	18	1373	1390	TTTTCACCGGCTTTTCTGCG	59.97	20	ATGAGCGTCTACATGAGCCG	59.969	20	247	3844	4090	TCCGACCTTGTTGGAGAAGC	59.965	20	GCGGGCTGAATCAACGATTC	59.972	20	275	3881	4155	ACCCGAGCATGCAGATGAAA	60.035	20	CTTCATCGGCATGCTTGAGC	59.971	20	113	838	950
TRINITY_DN1162_c0_g1_i1	p2	(TA)5	10	1367	1376	CGGAGTGAGCATCCTGATCC	59.967	20	GGCCACTCTCACTTCGTTCA	59.966	20	268	818	1085	TGAACGAAGTGAGAGTGGCC	59.966	20	CCCAATCGACAACTCCGACA	60.038	20	132	1066	1197	AGGGACCAGACGATGATGGA	60.032	20	TTCAACAATGGCGCAAGAGC	60.039	20	144	1132	1275
TRINITY_DN1117_c0_g2_i4	p2	(AG)6	12	790	801	CTTGAGCTCGTGGTGTCTGT	59.967	20	GGTCCGGTTTTCTGGCTGTA	59.964	20	196	531	726	ACTTGAGCTCGTGGTGTCTG	59.967	20	GGTCCGGTTTTCTGGCTGTA	59.964	20	197	530	726	CATAGGCCCATTGTGGTGGT	60.033	20	AGTTCTGGCCTGCATCACTC	60.036	20	192	67	258
TRINITY_DN1117_c4_g1_i1	p2	(TC)5	10	212	221	GCTTCTTGGTGGTACCCCTC	60.035	20	GAGAGAGAATGGCGGATGCA	59.894	20	162	57	218	GCTTCTTGGTGGTACCCCTC	60.035	20	AGAGAGAATGGCGGATGCAG	59.894	20	161	57	217	AGTACCGTCCTTCCTCAGCT	59.96	20	GAGAGAGAATGGCGGATGCA	59.894	20	179	40	218
TRINITY_DN1135_c0_g1_i4	p2	(TC)5	10	450	459	TCTCTCCTCTCCCCTTTCGG	60.033	20	CCGCTGCTCTATCTCTGACG	60.041	20	227	19	245	TCTCTCCTCTCCCCTTTCGG	60.033	20	AGAGGGAATGATAGCGGGGT	60.105	20	280	19	298	TCTCTCCTCTCCCCTTTCGG	60.033	20	CATGAGGAAGGCAGAGGTGG	60.107	20	249	19	267
TRINITY_DN1152_c0_g1_i1	p2	(TC)8	16	7	22	AAGCCTCAGCCCAGGAAATC	60.034	20	ACGTGTCGAGAAGCTTCTGG	60.039	20	129	648	776	GAAGCCTCAGCCCAGGAAAT	60.034	20	ACGTGTCGAGAAGCTTCTGG	60.039	20	130	647	776	AAGCCTCAGCCCAGGAAATC	60.034	20	AGCGCTCTTGTTGTTGAGGA	59.893	20	182	648	829
TRINITY_DN1126_c0_g1_i9	p2	(TA)7	14	1961	1974	TCTTCTCCGTTGATGCCACC	60.036	20	CGCCTTCGGATCTTCTCTCC	59.969	20	153	1484	1636	AAACCCTGCGATCAGAACGT	59.965	20	GGTGGCATCAACGGAGAAGA	60.036	20	200	1304	1503	TCCTCCAATTTCCCGACAGC	60.035	20	TCCATGCTGGAGAGGACAGA	59.958	20	144	537	680
TRINITY_DN1121_c0_g2_i2	p2	(TA)6	12	1359	1370	TCAAAGGCTCGTGCTCAGAG	60.038	20	GGCCATAGCGATCTTCGTCA	59.968	20	250	761	1010	TCAAAGGCTCGTGCTCAGAG	60.038	20	CCTTTGCTTGCTGCCCAAAT	59.964	20	181	761	941	AAGGGGAATCGATGCACCTG	60.107	20	GGCCATAGCGATCTTCGTCA	59.968	20	122	889	1010
TRINITY_DN1180_c0_g1_i1	p2	(TG)5	10	1808	1817	CTGTATCGGTCCAGTCGAGC	59.97	20	TCATTCTTCCACCCATGCCC	60.033	20	174	1213	1386	TGCACCTGTCTCTGAGCAAG	59.966	20	GCTCGACTGGACCGATACAG	59.97	20	181	1052	1232	CTGCACCTGTCTCTGAGCAA	59.966	20	GCTCGACTGGACCGATACAG	59.97	20	182	1051	1232
TRINITY_DN1180_c0_g2_i1	p2	(AG)5	10	1943	1952	AAGGGGCAGGGATAGGGATT	60.028	20	GCCTTCCCTTCTGTCACTCC	60.036	20	163	1887	2049	AAAGGGGCAGGGATAGGGAT	60.028	20	GCCTTCCCTTCTGTCACTCC	60.036	20	164	1886	2049	TGGACAACGTGCTCCTCATC	60.037	20	ATCCCTATCCCTGCCCCTTT	60.028	20	196	1710	1905
TRINITY_DN1137_c0_g1_i5	p2	(TA)5	10	492	501	AAGAATCGCGTACCCGAACC	60.459	20	GGGCTGTCAATGGATCGGAT	59.891	20	108	6	113	TCAAGAATCGCGTACCCGAA	59.473	20	GGGCTGTCAATGGATCGGAT	59.891	20	110	4	113	TTCAAGAATCGCGTACCCGA	59.473	20	GGGCTGTCAATGGATCGGAT	59.891	20	111	3	113
TRINITY_DN1108_c0_g2_i1	p2	(AC)5	10	113	122	CATCGATCTCGCATGACCCA	59.967	20	TAGGCTTGTGTTGCGGCTTA	59.964	20	125	268	392	ATCGATCTCGCATGACCCAC	59.967	20	TAGGCTTGTGTTGCGGCTTA	59.964	20	124	269	392	ACATCGATCTCGCATGACCC	59.967	20	TAGGCTTGTGTTGCGGCTTA	59.964	20	126	267	392
TRINITY_DN1113_c0_g1_i2	p2	(TA)8	16	116	131	AAATGTGGTGTTTCGTGGCG	59.97	20	CTGTTGGCGAACACCCAAAG	59.969	20	125	287	411	TTCCGTATTCAGGGCCACAC	60.036	20	GATTTGGGACGTGAATCGCG	59.974	20	177	949	1125	AGGAACTCACACGATGCAGG	60.037	20	GATTTGGGACGTGAATCGCG	59.974	20	136	990	1125
TRINITY_DN1184_c0_g1_i1	p2	(AT)5	10	227	236	CACCGCAACCACCTTCTACT	59.965	20	ACCGATAAGGCCGTGTTTGT	59.964	20	193	442	634	AGTACTGACGCTGCCTCAAC	60.038	20	ACCGATAAGGCCGTGTTTGT	59.964	20	240	395	634	CCGCTTCCTCGCCGTATAAT	60.039	20	ACCGATAAGGCCGTGTTTGT	59.964	20	158	477	634
TRINITY_DN1140_c0_g1_i3	p2	(AG)5	10	157	166	ACGAGTCTGCCCCTAGCTTA	60.033	20	GCATCACCACCACCTAAGCT	60.035	20	256	293	548	ACGAGTCTGCCCCTAGCTTA	60.033	20	AGCATCACCACCACCTAAGC	60.035	20	257	293	549	GGCACAACAATCCACGCTTT	59.968	20	TCTCTCTCTTCGTCGGTCGT	60.038	20	162	3	164
TRINITY_DN1193_c0_g2_i1	p2	(TA)5	10	305	314	AAACGTCATGGCTACTGGCT	59.675	20	TTCGCGTACTAGATCAGGCG	59.693	20	238	2	239	AAACGTCATGGCTACTGGCT	59.675	20	ACGGGACTGGACTTGACTTG	59.607	20	165	2	166	GCTACTGGCTAGCATGGTCA	59.534	20	TTCGCGTACTAGATCAGGCG	59.693	20	228	12	239
TRINITY_DN1192_c0_g1_i3	p2	(GA)5	10	109	118	GAGAGAGATGATGGTGGCCG	59.967	20	GCAGCCTCTGACGAGATACC	59.969	20	147	110	256	GAGAGAGATGATGGTGGCCG	59.967	20	GGCAGCCTCTGACGAGATAC	59.969	20	148	110	257	GAGAGAGATGATGGTGGCCG	59.967	20	TTCGACTCTCTCTCGCTCCA	60.036	20	101	110	210
TRINITY_DN1198_c0_g1_i1	p2	(AG)7	14	1696	1709	GGATCTGGGGAGGGGTAGTT	60.03	20	TCTCCTCCTCCTTCTCTGCC	60.033	20	201	1080	1280	GGATCTGGGGAGGGGTAGTT	60.03	20	GGATACAGTGCCACCGGAAA	60.036	20	264	1080	1343	TAATCTTGTCGCGGCCTTGT	60.037	20	AACTACCCCTCCCCAGATCC	60.03	20	155	945	1099
TRINITY_DN1187_c0_g1_i1	p2	(CT)10	20	1214	1233	TCGTCGTGAGAATTTGGCCA	59.966	20	TTAAAGCTCAGGCAGGGGTG	59.962	20	146	248	393	ACCTCGTCATCGAAATCCGG	59.898	20	TCTTCGATGGCTGACCCCTA	60.033	20	116	1011	1126	TCGTCGTGAGAATTTGGCCA	59.966	20	ACATCGTGCAGGTAGCTTCC	60.108	20	227	248	474
TRINITY_DN1110_c0_g3_i1	p2	(AT)5	10	8	17	GAAACGTCGTGCTTATCGCC	59.975	20	GGGCTGTAACTCGTCGTTGA	60.039	20	257	401	657	GCTATAGCAGCCCATCGGTT	59.965	20	CCGGGAAATTGGAGAGCTGT	60.035	20	179	886	1064	GGTTCTTTGGGGGAGGTACG	60.036	20	CCGGGAAATTGGAGAGCTGT	60.035	20	201	864	1064
TRINITY_DN1105_c0_g1_i1	p2	(GA)8	16	2112	2127	GTCCCGAGAATCAAACCGGT	60.037	20	AAGGCGTGAAAGCGTTTTCC	59.97	20	168	609	776	GTCCCGAGAATCAAACCGGT	60.037	20	GGAAGGCGTGAAAGCGTTTT	59.97	20	170	609	778	TGTCCCGAGAATCAAACCGG	60.037	20	AAGGCGTGAAAGCGTTTTCC	59.97	20	169	608	776
TRINITY_DN1168_c0_g2_i3	p2	(GA)7	14	2536	2549	CAAACAGGGCAAGTGTGACG	59.971	20	CGGCAGCAACTTCAACGAAA	59.971	20	243	1227	1469	TTTCGTTGAAGTTGCTGCCG	59.971	20	GTCCAAGACGAACAGCAGGA	59.966	20	100	1450	1549	TTTCGTTGAAGTTGCTGCCG	59.971	20	AGTCCAAGACGAACAGCAGG	59.966	20	101	1450	1550
TRINITY_DN1190_c0_g1_i6	p2	(CT)8	16	1715	1730	CTATGAAGCTCGAGCCAGGG	59.967	20	TCCGAGCAGATATGGAACGC	59.968	20	189	154	342	CTATGAAGCTCGAGCCAGGG	59.967	20	CGAGCAGATATGGAACGCCT	59.967	20	187	154	340	ACTGATCTCTGGGTTGCTGC	60.036	20	TCCGAGCAGATATGGAACGC	59.968	20	280	63	342
TRINITY_DN1112_c0_g1_i1	p2	(CT)6	12	3	14	TCCGTACGGGTCCTTATGGT	60.033	20	TCAACAATGTCCCCATCCCG	60.035	20	228	319	546	AATGTTCAGGAGGGTGAGCG	60.036	20	TACTCGCCTTCATCATCGGC	59.968	20	180	1220	1399	TCCGTACGGGTCCTTATGGT	60.033	20	GTCAATCAGCTCAGCACCCT	60.036	20	116	319	434
TRINITY_DN1112_c2_g1_i2	p2	(TC)7	14	1	14	TCTTTCCACCGTACCAAGGC	59.964	20	GATCTCTTGGGTGCAGCCTT	60.035	20	128	1639	1766	CTTTCCACCGTACCAAGGCT	59.964	20	GATCTCTTGGGTGCAGCCTT	60.035	20	127	1640	1766	TCTTTCCACCGTACCAAGGC	59.964	20	AGTGATCTCTTGGGTGCAGC	60.036	20	131	1639	1769
TRINITY_DN1129_c0_g1_i1	p2	(CT)5	10	1612	1621	CATCCACAACCGACCTCACA	59.965	20	GTGAGGCTCCTGCTGGAATT	60.035	20	126	2120	2245	CATCCACAACCGACCTCACA	59.965	20	TGAGGCTCCTGCTGGAATTG	60.035	20	125	2120	2244	AATTCCAGCAGGAGCCTCAC	60.035	20	AGTGGAGTGATTTGCCCGAG	60.036	20	104	2226	2329
TRINITY_DN1115_c0_g1_i2	p2	(AG)7	14	836	849	TTAGCAGTGGCAGAAGCTCC	60.036	20	TCATCACATGACCACCACCG	60.036	20	122	80	201	CGGTGGTGGTCATGTGATGA	60.036	20	TGCCATTTCCTGCACTACGT	59.964	20	263	182	444	CCACCTTTGCCAATGACAGC	60.038	20	TCATCACATGACCACCACCG	60.036	20	170	32	201
TRINITY_DN1115_c0_g2_i1	p2	(TG)7	14	1415	1428	AAACGTGCATGACCCTTTGC	59.968	20	GCGCAAAGCTGTCGATTAGG	59.973	20	266	311	576	CTAATCGACAGCTTTGCGCC	59.973	20	CCCAATCCAAAGACGACCCA	59.962	20	217	558	774	CCTAATCGACAGCTTTGCGC	59.973	20	CCCAATCCAAAGACGACCCA	59.962	20	218	557	774
TRINITY_DN1196_c0_g1_i3	p2	(AT)6	12	1990	2001	CTCACCATCCTCATCTCCGC	59.967	20	ACGCCGCTGAAGAATTCTGA	60.037	20	179	1594	1772	CTCACCATCCTCATCTCCGC	59.967	20	TGACGCCGCTGAAGAATTCT	60.037	20	181	1594	1774	CTCACCATCCTCATCTCCGC	59.967	20	GCCACGATAAAGTCACCCGA	60.109	20	264	1594	1857
TRINITY_DN1130_c0_g1_i9	p2	(AT)6	12	616	627	TGCTCGGAAAAGTTGTTGCG	59.971	20	TCCGGACGTACCATGAGACT	60.035	20	262	2427	2688	CCGAAACCAAGCACAAGAGC	60.04	20	TCCAATGATTGTTCGGGCCA	59.961	20	187	1016	1202	CCGAAACCAAGCACAAGAGC	60.04	20	GAGAGAGACTGAGGGGTGGT	59.96	20	208	1016	1223
TRINITY_DN1130_c0_g1_i9	p2	(AT)5	10	888	897	TGCTCGGAAAAGTTGTTGCG	59.971	20	TCCGGACGTACCATGAGACT	60.035	20	262	2427	2688	CCGAAACCAAGCACAAGAGC	60.04	20	TCCAATGATTGTTCGGGCCA	59.961	20	187	1016	1202	CCGAAACCAAGCACAAGAGC	60.04	20	GAGAGAGACTGAGGGGTGGT	59.96	20	208	1016	1223
TRINITY_DN1130_c0_g1_i9	p2	(AT)5	10	3374	3383	TGCTCGGAAAAGTTGTTGCG	59.971	20	TCCGGACGTACCATGAGACT	60.035	20	262	2427	2688	CCGAAACCAAGCACAAGAGC	60.04	20	TCCAATGATTGTTCGGGCCA	59.961	20	187	1016	1202	CCGAAACCAAGCACAAGAGC	60.04	20	GAGAGAGACTGAGGGGTGGT	59.96	20	208	1016	1223
TRINITY_DN1146_c0_g1_i3	p2	(GA)8	16	385	400	TACCACCGCATGCTGCTTTA	60.036	20	GTGGTGCTGCACTCTTTTGG	59.969	20	119	2274	2392	CTTTCTCGTTCACACCGGGA	59.967	20	TGCCTCTTCTGCATTGGAGG	60.035	20	149	726	874	TCTTTCTCGTTCACACCGGG	59.967	20	TGCCTCTTCTGCATTGGAGG	60.035	20	150	725	874
TRINITY_DN1136_c0_g2_i1	p2	(GA)13	26	961	986	GCCAAAGCATCAGCCATAGC	59.968	20	CTCCCTCAAACAGTCCGACC	60.037	20	196	413	608	AAGGTCGTCTTCCCTGCAAG	59.965	20	AATGATGCTTTCCGGCCTCA	60.034	20	269	68	336	CGCCCGTCTCCTTCAAGAAT	60.108	20	AATGATGCTTTCCGGCCTCA	60.034	20	212	125	336
TRINITY_DN1173_c0_g2_i1	p2	(CT)5	10	66	75	GATGAACTACCTCCGCCTCG	59.969	20	CCCTCCGGTGTAGACAGAGA	60.034	20	255	281	535	GATGAACTACCTCCGCCTCG	59.969	20	TCCCTCCGGTGTAGACAGAG	60.034	20	256	281	536	GATGAACTACCTCCGCCTCG	59.969	20	CTCCCTCCGGTGTAGACAGA	60.034	20	257	281	537
TRINITY_DN1173_c0_g2_i1	p2	(TG)7	14	1239	1252	GATGAACTACCTCCGCCTCG	59.969	20	CCCTCCGGTGTAGACAGAGA	60.034	20	255	281	535	GATGAACTACCTCCGCCTCG	59.969	20	TCCCTCCGGTGTAGACAGAG	60.034	20	256	281	536	GATGAACTACCTCCGCCTCG	59.969	20	CTCCCTCCGGTGTAGACAGA	60.034	20	257	281	537
TRINITY_DN1161_c0_g1_i6	p2	(AC)5	10	222	231	ATTGTGTTTGTGCGGTGCTC	59.969	20	ACTAACCCCGGACATCTCGA	60.034	20	237	4779	5015	GGCTCGCGTTGATGAGGATA	59.968	20	TCCGTCTTCTTGCCCTCAAC	59.965	20	267	1967	2233	GAGGCCTGAGGTTTGCATCT	60.035	20	CTTCTGGTGCCAGTTTTGCC	59.967	20	129	5404	5532
TRINITY_DN1101_c0_g1_i2	p2	(TC)7	14	574	587	TTGATTGAGAAGCGGGGCAT	60.034	20	CCACAGCAGAACAGGCCATA	60.035	20	188	304	491	ATTGATTGAGAAGCGGGGCA	60.034	20	CCACAGCAGAACAGGCCATA	60.035	20	189	303	491	TTGATTGAGAAGCGGGGCAT	60.034	20	ATCTCCACAGCAGAACAGGC	60.036	20	192	304	495
TRINITY_DN1111_c0_g1_i1	p2	(GA)9	18	1148	1165	CAGTGCCACATCCTCCACAT	60.035	20	TGGCTACTCAAGTCAGCACG	60.038	20	111	540	650	GAACAGTGCCACATCCTCCA	59.963	20	TGGCTACTCAAGTCAGCACG	60.038	20	114	537	650	CAGTGCCACATCCTCCACAT	60.035	20	GGCTACTCAAGTCAGCACGA	59.756	20	110	540	649
TRINITY_DN1107_c0_g1_i7	p2	(GT)5	10	5913	5922	AAAAGCACGGACATTTGCCC	59.967	20	AACCGTATATCGTCCACGCC	59.969	20	186	5281	5466	AATCCCAGCACGCCATTACA	60.035	20	TGCACGAAGACAAGTAGCGT	59.968	20	102	15	116	ACGCTACTTGTCTTCGTGCA	59.968	20	AATTGCAAACCCCCGAAAGC	59.965	20	131	97	227
TRINITY_DN28031_c0_g1_i1	p2	(CA)7	14	132	145	TGCACACAAAAACGCACACA	60.039	20	AGCTCCATACGGTAGCTCCT	59.814	20	128	117	244	GCCCACAAAGTTGCACACAA	60.108	20	AGCTCCATACGGTAGCTCCT	59.814	20	139	106	244	TGCACACAAAAACGCACACA	60.039	20	AGCTCCTTCGGATGGGTAGA	59.738	20	115	117	231
TRINITY_DN28075_c0_g2_i2	p2	(AT)5	10	430	439	GCTGAAGGTCCGCTATCCAA	59.822	20	CAGTCCACGGAGCTCAACAT	60.037	20	180	173	352	GCTGAAGGTCCGCTATCCAA	59.822	20	TACTCAGTCCACGGAGCTCA	59.962	20	184	173	356	GCTGAAGGTCCGCTATCCAA	59.822	20	AGTACTCAGTCCACGGAGCT	59.962	20	186	173	358
TRINITY_DN28032_c0_g1_i1	p2	(AG)5	10	92	101	TCGAGCAATTTCGACTGGAAGA	60.029	22	GGGGTTTTAGGGAGCTCCTC	59.453	20	107	136	242	CGAGCAATTTCGACTGGAAGA	58.662	21	GGGGTTTTAGGGAGCTCCTC	59.453	20	106	137	242	TCGAGCAATTTCGACTGGAAG	58.662	21	GGGGTTTTAGGGAGCTCCTC	59.453	20	107	136	242
TRINITY_DN28058_c0_g1_i1	p2	(TC)7	14	131	144	TCTCTCCCCTGAAGTGAGCA	59.885	20	TGCAAATATCACGCCAATACCC	59.379	22	174	138	311	TCTCTCCCCTGAAGTGAGCA	59.885	20	ACAGATGCAAATATCACGCCA	58.358	21	179	138	316	TCGGTCAAGCTATGAAAATGGC	59.317	22	TGCTCACTTCAGGGGAGAGA	59.885	20	120	38	157
TRINITY_DN28093_c0_g1_i1	p2	(TG)5	10	433	442	ACGAAGGACTCAATGTGCCA	59.604	20	GCGGGGATAGATCGCTCTTC	60.109	20	241	276	516	CATGTGCGCCTTTTGTCCTC	60.11	20	TGGCACATTGAGTCCTTCGT	59.604	20	249	47	295	ACGAAGGACTCAATGTGCCA	59.604	20	CTATGCGCGGGGATAGATCG	60.249	20	247	276	522
TRINITY_DN3068_c0_g1_i5	p2	(TA)7	14	97	110	ATGTCGGCAGCAGATTGGAA	60.035	20	GGTGGGTTCGACCATGAACT	59.964	20	220	1311	1530	AAGCCCCAATTTCCGATCGT	60.034	20	AACACGCCGTCGGAGTATAC	59.901	20	124	185	308	AAGCCCCAATTTCCGATCGT	60.034	20	GCGCCATTGTCCCAAATACC	59.898	20	200	185	384
TRINITY_DN3068_c0_g1_i12	p2	(CT)5	10	139	148	TTGCTATCCCGCCTCTCTCT	60.106	20	CGAGAGTCAGTGGCTAGCAG	59.9	20	112	89	200	CTGCTAGCCACTGACTCTCG	59.9	20	GGGAACAGAAGGATTCGCGA	60.108	20	101	181	281	CTGCTAGCCACTGACTCTCG	59.9	20	TGCCTGCTCACAATTCCACT	59.889	20	273	181	453
TRINITY_DN3058_c1_g1_i1	p2	(AG)11	22	41	62	GAGAGAGAGAGAGAGTCGGTCT	59.569	22	TCCGATTTGAATGCTTTGCCTC	59.836	22	101	47	147	AGAGAGAGAGAGAGAGTCGGTC	59.569	22	TCCGATTTGAATGCTTTGCCTC	59.836	22	102	46	147	GAGAGAGAGAGAGAGAGTCGGT	59.569	22	TCCGATTTGAATGCTTTGCCTC	59.836	22	103	45	147
TRINITY_DN3014_c0_g1_i3	p2	(GA)12	24	972	995	ATCTGCTGCCGCTAAACCTT	60.035	20	CCCACGGTACACTGCAATCT	60.036	20	115	486	600	GTCCGAACGGGTTTTGCTTC	60.041	20	CCCACGGTACACTGCAATCT	60.036	20	152	449	600	TCCCTCTCAACACCCTCGAT	59.959	20	CCAAGAAGGAGCTGAGCCAA	59.963	20	234	1463	1696
TRINITY_DN3095_c0_g1_i1	p2	(CT)7	14	220	233	TCTACACTCCACCACCGCTA	59.961	20	GAAGGGTGGAAGAAGGAGGC	60.035	20	106	41	146	TCTACACTCCACCACCGCTA	59.961	20	CGCTGCTCTATCTCTGACGG	60.041	20	136	41	176	TCTACACTCCACCACCGCTA	59.961	20	CCGCTGCTCTATCTCTGACG	60.041	20	137	41	177
TRINITY_DN3076_c0_g1_i2	p2	(TA)8	16	228	243	TGCATCGCTCGGACCTAATC	59.968	20	TTCGCGGTGGAACTGATCAA	59.966	20	150	608	757	GAAGGGTCACTGGCAATCCA	59.962	20	ATGGGTATGGTCCTCTGGCT	60.03	20	142	999	1140	TTCCCATCCAGAAGCTGCTG	60.035	20	TCTCTCCTCGACGGTTCCAT	60.034	20	228	1457	1684
TRINITY_DN3076_c0_g1_i2	p2	(TA)6	12	1797	1808	TGCATCGCTCGGACCTAATC	59.968	20	TTCGCGGTGGAACTGATCAA	59.966	20	150	608	757	GAAGGGTCACTGGCAATCCA	59.962	20	ATGGGTATGGTCCTCTGGCT	60.03	20	142	999	1140	TTCCCATCCAGAAGCTGCTG	60.035	20	TCTCTCCTCGACGGTTCCAT	60.034	20	228	1457	1684
TRINITY_DN3062_c0_g1_i5	p2	(AT)6	12	5289	5300	CGTGTTGACTGCAGTTGGTG	59.972	20	ACTCAGCACGTGGAAGGATG	60.037	20	131	773	903	TTAGCGGAGGCGAACAGTTT	59.966	20	GTCCCCTTACTGGTGGAAGC	60.035	20	244	2502	2745	TTTAGCGGAGGCGAACAGTT	59.966	20	GTCCCCTTACTGGTGGAAGC	60.035	20	245	2501	2745
TRINITY_DN3092_c0_g1_i1	p2	(TA)12	24	1	24	ATTGCATCCAGGAGCTGCTT	60.033	20	ATTGGCGACGGTGATGAACT	60.036	20	200	176	375	AATTGCATCCAGGAGCTGCT	60.033	20	ATTGGCGACGGTGATGAACT	60.036	20	201	175	375	CTTCGGACTCCAACAGGGAC	60.037	20	ATTGGCGACGGTGATGAACT	60.036	20	176	200	375
TRINITY_DN3038_c0_g1_i2	p2	(AT)7	14	2141	2154	AGAAGGGTCGTCGGAGTACA	59.963	20	GAGAGGCCAAAACTGTCCGA	59.965	20	240	1626	1865	GACAGTTTTGGCCTCTCGGA	59.965	20	GCTGCTCTTGGGGAAGTTCT	59.963	20	110	1849	1958	AGAAGGGTCGTCGGAGTACA	59.963	20	AGAGGCCAAAACTGTCCGAG	59.965	20	239	1626	1864
TRINITY_DN3038_c0_g1_i2	p2	(AC)6	12	2451	2462	AGAAGGGTCGTCGGAGTACA	59.963	20	GAGAGGCCAAAACTGTCCGA	59.965	20	240	1626	1865	GACAGTTTTGGCCTCTCGGA	59.965	20	GCTGCTCTTGGGGAAGTTCT	59.963	20	110	1849	1958	AGAAGGGTCGTCGGAGTACA	59.963	20	AGAGGCCAAAACTGTCCGAG	59.965	20	239	1626	1864
TRINITY_DN3038_c1_g1_i14	p2	(GT)6	12	213	224	CCTTCGTGAAAACTGGCGTG	60.041	20	CGCCAACGTGAAGCTTATCG	59.975	20	214	2539	2752	AGTAAACATGGTGGGCCCTG	59.96	20	GTGCTGCCATTACTGCATCG	59.971	20	147	1160	1306	CCTGGCCAAATACTGCTCCA	60.034	20	ACGTCGGTTACCAGAGGAGA	59.963	20	193	2148	2340
TRINITY_DN3043_c1_g1_i1	p2	(GA)5	10	15	24	CCCGCTTCTTGGATCCCTTT	60.034	20	CGATTCTGAACCACCTGGCT	60.036	20	156	162	317	CCCGCTTCTTGGATCCCTTT	60.034	20	TCGATTCTGAACCACCTGGC	60.036	20	157	162	318	CCTCCAAATCCAGGCCCAAT	60.032	20	CGAAGGTTCCAAGCCAAAGC	60.039	20	269	921	1189
TRINITY_DN3024_c0_g1_i2	p2	(AG)5	10	215	224	GCACCGGGCAAAGTTCATTT	59.967	20	GTCTTCTCCTACGACGCGAG	59.973	20	219	1112	1330	ATCCAGCACTCTGAGGGGAT	60.03	20	TCTCAAGGCAAGTGGAGCAG	59.964	20	113	1715	1827	ATCCAGCACTCTGAGGGGAT	60.03	20	CTCTCAAGGCAAGTGGAGCA	59.964	20	114	1715	1828
TRINITY_DN3084_c0_g1_i3	p2	(GA)15	30	614	643	GTGGGCATCCGACTCTACAG	59.897	20	CTGTGAAAGATGGAGGCGGT	60.036	20	279	1474	1752	GGAACTCCGTGGGCACTAAA	59.964	20	AGAGATGGGATCACGAGGCT	60.106	20	257	866	1122	GTGTGTGCCTGTGTACGAGA	59.968	20	GTGGGACCTGTGGAATGGTT	59.888	20	142	597	738
TRINITY_DN3059_c0_g1_i1	p2	(GA)5	10	2852	2861	CCTACGGAGCTCATCTGCTG	59.968	20	TTCACTCCGCCTCCAAAGTC	59.965	20	134	2755	2888	CAGACCAGCAGAGAAGGCAA	59.964	20	GAGAGGAGGCCTACCAGACA	60.033	20	134	2143	2276	AGACCAGCAGAGAAGGCAAC	59.964	20	GAGAGGAGGCCTACCAGACA	60.033	20	133	2144	2276
TRINITY_DN3003_c0_g1_i1	p2	(GT)5	10	127	136	GGGAAGGATGGGCATTTCCA	60.032	20	CATGCATCGAAGTGAGCTGC	59.972	20	109	1639	1747	ACATGCTTCTTCAGTCGGGG	60.036	20	CATGCATCGAAGTGAGCTGC	59.972	20	190	1558	1747	ACATGCTTCTTCAGTCGGGG	60.036	20	TGGAAATGCCCATCCTTCCC	60.032	20	101	1558	1658
TRINITY_DN3020_c0_g2_i2	p2	(CA)5	10	5111	5120	CAGCAAATTCCACGTTGGCA	59.968	20	CAACTGATAATTGCGGGGCG	59.971	20	261	390	650	ATGTTGCTCTGCCAGATGCT	60.034	20	ACTTCCAAGTGCTCAGGACG	59.966	20	199	2200	2398	TCAGCCCATTCGTTCTCCAC	60.036	20	GTCGGTGAGTGAAGTGCTGA	59.968	20	201	4118	4318
TRINITY_DN3041_c0_g1_i5	p2	(TA)5	10	110	119	ACCTACCATTCCCTCCCCTC	60.03	20	CGGGGCCTACATTACTCGAC	59.968	20	242	293	534	ACCTACCATTCCCTCCCCTC	60.03	20	ATCGAAGGTGCATAGGAGCG	59.967	20	260	293	552	ACCTACCATTCCCTCCCCTC	60.03	20	GAGCGGGGCCTACATTACTC	59.966	20	245	293	537
TRINITY_DN3013_c0_g1_i1	p2	(TC)5	10	115	124	CAAGCAGCTGCAGCAAAGAA	59.968	20	ATCCTCCTCAGAGCTGGTGT	59.958	20	204	508	711	CAAGCAGCTGCAGCAAAGAA	59.968	20	ACATCCTCCTCAGAGCTGGT	59.958	20	206	508	713	CACCCAAGACTCCTTCCACC	59.963	20	ATGGCAAAACGCACATCCAC	60.038	20	145	1316	1460
TRINITY_DN3063_c0_g4_i1	p2	(CT)5	10	906	915	TGCCGAATTCCCTCAACTCC	60.035	20	AGGGTGGGGGATAAGCTCAT	60.029	20	181	545	725	GGACTGCCGAATTCCCTCAA	60.035	20	AGGGTGGGGGATAAGCTCAT	60.029	20	185	541	725	GAGTTGGGCCAGACTCTGTC	60.037	20	AGGGTGGGGGATAAGCTCAT	60.029	20	276	450	725
TRINITY_DN3048_c0_g1_i1	p2	(TC)6	12	4154	4165	GCAGCAACCTGTTCACTGTG	59.97	20	TCCGGCGAGATGAGAATTCG	59.969	20	280	3464	3743	CGAATTCTCATCTCGCCGGA	59.969	20	CGAAGGGTGCTGGTTGTTTG	59.969	20	114	3724	3837	CAAACAACCAGCACCCTTCG	59.969	20	CGTCTGAAACAGCAGTCCCT	59.966	20	151	3818	3968
TRINITY_DN3048_c0_g1_i1	p2	(CT)6	12	4292	4303	GCAGCAACCTGTTCACTGTG	59.97	20	TCCGGCGAGATGAGAATTCG	59.969	20	280	3464	3743	CGAATTCTCATCTCGCCGGA	59.969	20	CGAAGGGTGCTGGTTGTTTG	59.969	20	114	3724	3837	CAAACAACCAGCACCCTTCG	59.969	20	CGTCTGAAACAGCAGTCCCT	59.966	20	151	3818	3968
TRINITY_DN3039_c0_g2_i3	p2	(TC)15	30	2111	2140	GACGGAGGAAGCTTATCCGG	59.968	20	TCAGCTTAGGGATCACGGGA	60.033	20	192	686	877	TCCCGTGATCCCTAAGCTGA	60.033	20	AAGGTCCATTAGGCCTGCAC	60.034	20	219	858	1076	TGAGAACAATGCCGGTCGAA	59.966	20	TCAGCTTAGGGATCACGGGA	60.033	20	131	747	877
TRINITY_DN3019_c0_g2_i1	p2	(AG)6	12	1653	1664	CTTCGCCGGTTTCTTCTCCT	60.037	20	CGTGAATCAAATCGGGTCGC	59.974	20	253	400	652	TTCGCCGGTTTCTTCTCCTC	60.038	20	CGTGAATCAAATCGGGTCGC	59.974	20	252	401	652	AAGCGAACTCAAGGCTTCGA	59.966	20	AGGAGAAGAAACCGGCGAAG	60.037	20	197	223	419
TRINITY_DN3019_c1_g1_i3	p2	(CT)5	10	159	168	CAGACCAGTTAGCTAGGGCG	59.897	20	AATAGGCAGTGGTCTTGGCC	60.034	20	209	100	308	CAGACCAGTTAGCTAGGGCG	59.897	20	ACAACATTCCGGGCGATCTT	60.035	20	234	100	333	CAGACCAGTTAGCTAGGGCG	59.897	20	AACAACATTCCGGGCGATCT	60.035	20	235	100	334
TRINITY_DN3091_c0_g1_i1	p2	(CT)6	12	68	79	CCCCATTCACCTGTTCTGCT	59.961	20	ATGACCGTTACCGATCTCGC	59.97	20	188	665	852	ACGGAGATGCAATGCAAGGA	60.035	20	GCACTGGTAAGAGCAACCCT	59.963	20	149	437	585	AGCACAGAAATCGCTTCCCA	59.963	20	GCACTGGTAAGAGCAACCCT	59.963	20	168	418	585
TRINITY_DN3091_c1_g1_i1	p2	(TC)9	18	16	33	TAAAGTGCGCCCCTTGTGAT	59.962	20	ACCACAACTCAGGACCTTGA	58.493	20	182	90	271	TAAAGTGCGCCCCTTGTGAT	59.962	20	TGAACCACAACTCAGGACCT	58.493	20	185	90	274	CGCCCCTTGTGATCTAACCA	59.748	20	ACCACAACTCAGGACCTTGA	58.493	20	175	97	271
TRINITY_DN3046_c0_g1_i1	p2	(TC)5	10	479	488	CGTCCTTCCCACAACATCGA	60.038	20	AGGTGGAATGACCCCCGATA	60.031	20	164	1979	2142	CCCCTGGTCTTGCATGTCAT	60.034	20	TCGATGTTGTGGGAAGGACG	60.038	20	256	1743	1998	CAACTCCTCCATTGCCGTCT	60.036	20	TTCCATGGCGGACTCGAAAA	59.964	20	214	2547	2760
TRINITY_DN3030_c0_g1_i1	p2	(TC)5	10	106	115	GGTTTCCAGACGAGTGAGCA	59.966	20	GACGGAGGAGATGACACGAC	59.901	20	265	4	268	GGTTTCCAGACGAGTGAGCA	59.966	20	TAGAATGGCGACGGAGGAGA	60.107	20	274	4	277	GGTTTCCAGACGAGTGAGCA	59.966	20	GGTGCAGAGGAGTGGTGATC	60.108	20	150	4	153
TRINITY_DN3030_c0_g3_i1	p2	(TC)5	10	379	388	GTCACACCACCTCGACAGAG	60.039	20	TGAGGAAGGACAGGGGAGAG	59.958	20	135	587	721	CCACCACCAACTCTACCACC	59.964	20	GTGGTGGAGCAAGGTCAGAA	59.891	20	197	175	371	TTCTGACCTTGCTCCACCAC	59.891	20	CTCTGTCGAGGTGGTGTGAC	60.039	20	255	352	606
TRINITY_DN3017_c0_g2_i1	p2	(TA)12	24	13	36	GGTTTGTCTCCGAGCTCTCC	60.109	20	CTCAAGCTAGGTTCTGGGCC	60.107	20	151	274	424	GGTTTGTCTCCGAGCTCTCC	60.109	20	ATTGTTGCCTTCGGACCCTT	59.888	20	180	274	453	GCCTGACGCCATTTTTCTGG	60.109	20	TCCACAGTCCCCATCCTTCT	59.881	20	105	693	797
TRINITY_DN3017_c1_g1_i1	p2	(AT)7	14	478	491	GCACACACCTGAACCGTAGA	59.967	20	CACGTCAAATCGCCGGAATC	59.974	20	158	2466	2623	ACTGCATCGAAGTTGACGGT	59.966	20	CGGGATATGGCGTATGGCTT	60.036	20	140	5768	5907	CCGTGTCCTAAACGAACCGA	60.039	20	GACTTCTGTGGCCGTTGAGA	59.966	20	266	3964	4229
TRINITY_DN3017_c1_g1_i1	p2	(AG)10	20	2668	2687	GCACACACCTGAACCGTAGA	59.967	20	CACGTCAAATCGCCGGAATC	59.974	20	158	2466	2623	ACTGCATCGAAGTTGACGGT	59.966	20	CGGGATATGGCGTATGGCTT	60.036	20	140	5768	5907	CCGTGTCCTAAACGAACCGA	60.039	20	GACTTCTGTGGCCGTTGAGA	59.966	20	266	3964	4229
TRINITY_DN3017_c1_g1_i1	p2	(TA)9	18	4102	4119	GCACACACCTGAACCGTAGA	59.967	20	CACGTCAAATCGCCGGAATC	59.974	20	158	2466	2623	ACTGCATCGAAGTTGACGGT	59.966	20	CGGGATATGGCGTATGGCTT	60.036	20	140	5768	5907	CCGTGTCCTAAACGAACCGA	60.039	20	GACTTCTGTGGCCGTTGAGA	59.966	20	266	3964	4229
TRINITY_DN3017_c1_g2_i1	p2	(GA)5	10	619	628	CAGGTCCTTTGCCTTGTTGC	59.967	20	ACGCCTTCCCATCTTTCGTT	59.964	20	227	1198	1424	GCAGGTCCTTTGCCTTGTTG	59.967	20	ACGCCTTCCCATCTTTCGTT	59.964	20	228	1197	1424	GTTGCAGGTCCTTTGCCTTG	59.967	20	ACGCCTTCCCATCTTTCGTT	59.964	20	231	1194	1424
TRINITY_DN3017_c2_g1_i1	p2	(AT)8	16	4904	4919	TGCTGCTCACAAACACATGC	59.969	20	TTGTCGTCTTCCTGCTGCAT	59.965	20	123	1170	1292	TGCTGCTCACAAACACATGC	59.969	20	ATTGTCGTCTTCCTGCTGCA	59.965	20	124	1170	1293	GAGGGCGAGAATTGGGTTGA	60.035	20	GCATGTGTTTGTGAGCAGCA	59.969	20	199	991	1189
TRINITY_DN3017_c2_g1_i1	p2	(TG)5	10	5459	5468	TGCTGCTCACAAACACATGC	59.969	20	TTGTCGTCTTCCTGCTGCAT	59.965	20	123	1170	1292	TGCTGCTCACAAACACATGC	59.969	20	ATTGTCGTCTTCCTGCTGCA	59.965	20	124	1170	1293	GAGGGCGAGAATTGGGTTGA	60.035	20	GCATGTGTTTGTGAGCAGCA	59.969	20	199	991	1189
TRINITY_DN3053_c0_g1_i8	p2	(AG)5	10	2465	2474	TTACGGATCCTCTGCGCATC	59.968	20	GTCGATCTAGTCTGGCTGGC	59.969	20	160	1544	1703	GCCAGCCAGACTAGATCGAC	59.969	20	TGGTTGGGCAGGAACAAGTT	60.033	20	259	1684	1942	GCCAGCCAGACTAGATCGAC	59.969	20	AACTGGTTGGGCAGGAACAA	60.033	20	262	1684	1945
TRINITY_DN3018_c0_g1_i1	p2	(TC)5	10	3610	3619	GACGGACTTTGGAGAGCACA	59.966	20	GGCCACCAACAATTTCCACC	59.965	20	179	1249	1427	TGACGGACTTTGGAGAGCAC	59.966	20	GGCCACCAACAATTTCCACC	59.965	20	180	1248	1427	GTGACGGACTTTGGAGAGCA	59.966	20	GGCCACCAACAATTTCCACC	59.965	20	181	1247	1427
TRINITY_DN3031_c0_g2_i1	p2	(AG)9	18	1545	1562	ACAGCTGTCACCACAACACA	60.036	20	AGCATCCGAATTGGCAAGGA	60.034	20	232	3417	3648	AGCCCTGCTTTTAGACCGAC	60.036	20	ATTGGGCTTGGATTCGGGTT	59.959	20	105	2960	3064	AGCCCTGCTTTTAGACCGAC	60.036	20	AATTGGGCTTGGATTCGGGT	59.959	20	106	2960	3065
TRINITY_DN3094_c0_g1_i4	p2	(AC)5	10	1894	1903	TTCGCAGTTTTGAGCCAAGC	59.969	20	GACGATCACCCCTGATCGTC	59.969	20	178	612	789	GCTTCGCAGTTTTGAGCCAA	59.969	20	GACGATCACCCCTGATCGTC	59.969	20	180	610	789	GTTTTGAGCCAAGCTGGTGG	59.967	20	GACGATCACCCCTGATCGTC	59.969	20	172	618	789
TRINITY_DN3086_c0_g2_i5	p2	(AG)5	10	2598	2607	GAACCAACTCCAGGAGCTCC	60.036	20	CACCACGGTTTGCACAAGAG	59.971	20	136	1697	1832	GAACCAACTCCAGGAGCTCC	60.036	20	TTTGGAAGCCCCGGTGTATC	60.035	20	209	1697	1905	GACAGCCTCAGGACTTTGCT	59.964	20	GAGGGAACGGTTGCCCATAA	60.035	20	223	2092	2314
TRINITY_DN3086_c0_g2_i5	p2	(AC)5	10	2791	2800	GAACCAACTCCAGGAGCTCC	60.036	20	CACCACGGTTTGCACAAGAG	59.971	20	136	1697	1832	GAACCAACTCCAGGAGCTCC	60.036	20	TTTGGAAGCCCCGGTGTATC	60.035	20	209	1697	1905	GACAGCCTCAGGACTTTGCT	59.964	20	GAGGGAACGGTTGCCCATAA	60.035	20	223	2092	2314
TRINITY_DN3083_c0_g1_i5	p2	(AT)5	10	243	252	TTCCCAGCAACGTTGAAGGT	60.107	20	CGGGTGTTGTTGCATGGATC	59.829	20	151	576	726	TGACACAGCCGACTTTCCTC	59.966	20	ATGGCAAAACTGCAACAGGC	60.25	20	225	2284	2508	ACAGCCGACTTTCCTCCATG	60.036	20	ATGGCAAAACTGCAACAGGC	60.25	20	221	2288	2508
TRINITY_DN3056_c0_g1_i3	p2	(GA)7	14	87	100	GATGGGTCGTCCGAATCTCC	59.968	20	GTCACGGTTTTTCCTGCCAC	59.97	20	198	1196	1393	GGATGGGTCGTCCGAATCTC	59.968	20	GTCACGGTTTTTCCTGCCAC	59.97	20	199	1195	1393	GATCAATTGCGCTCAGGCTG	59.971	20	TTTAGAAAGTCGGCCGCAGT	59.966	20	213	1660	1872
TRINITY_DN3002_c0_g1_i3	p2	(CA)5	10	1361	1370	CAGGTGTAAGATCCCGAGGC	59.895	20	GCTCAACTCCATTGCCCTCT	60.035	20	108	724	831	CAGGTGTAAGATCCCGAGGC	59.895	20	AGCTCAACTCCATTGCCCTC	60.035	20	109	724	832	CAGGTGTAAGATCCCGAGGC	59.895	20	GAGCTCAACTCCATTGCCCT	60.035	20	110	724	833
TRINITY_DN3002_c0_g2_i1	p2	(CT)7	14	200	213	CCTTGTGGAAGCAACAGCAC	59.969	20	CGCTACTGCACTCGGATCAT	59.969	20	261	1042	1302	CCGGTGTGGAAGCAAAAGTG	59.969	20	CAGGTCAGCCAAAGAGTCGT	59.966	20	120	478	597	CCTTGTGGAAGCAACAGCAC	59.969	20	GCAGCTTTTTGGTGGCATCA	59.966	20	232	1042	1273
TRINITY_DN3002_c0_g3_i2	p2	(AT)8	16	935	950	TGATCCGGCCCATCATAACG	59.965	20	TCATCCCCGCTGTACCTGTA	60.033	20	137	53	189	GCTCATATTGATCCGGCCCA	59.963	20	TCATCCCCGCTGTACCTGTA	60.033	20	145	45	189	TGGCATTCCTGTAAGCAGCA	59.962	20	AGGGGCTCAGGTAGTTCGAT	60.032	20	126	1893	2018
TRINITY_DN23449_c0_g1_i1	p2	(TG)5	10	11	20	TTGTTTTGCGTGTTGCCACA	60.038	20	ACCGAGAAAACCCTGCAACA	60.107	20	175	195	369	TTGTTTTGCGTGTTGCCACA	60.038	20	ACACCGAGAAAACCCTGCAA	60.107	20	177	195	371	TTGTTTTGCGTGTTGCCACA	60.038	20	CAACAGGGAGGGTGGGAAAA	59.813	20	160	195	354
TRINITY_DN23449_c0_g1_i1	p2	(GT)10	20	374	393	TTGTTTTGCGTGTTGCCACA	60.038	20	ACCGAGAAAACCCTGCAACA	60.107	20	175	195	369	TTGTTTTGCGTGTTGCCACA	60.038	20	ACACCGAGAAAACCCTGCAA	60.107	20	177	195	371	TTGTTTTGCGTGTTGCCACA	60.038	20	CAACAGGGAGGGTGGGAAAA	59.813	20	160	195	354
TRINITY_DN23481_c0_g1_i2	p2	(GA)9	18	273	290	CATGGCCTCGACAACCTCTT	60.036	20	TGGCAATCTCTTGGATGCAGT	59.995	21	100	311	410	CATGGCCTCGACAACCTCTT	60.036	20	ACCTGTTGGCAATCTCTTGGA	59.575	21	106	311	416	CATGGCCTCGACAACCTCTT	60.036	20	GCATGAACCTGTTGGCAATCT	59.453	21	112	311	422
TRINITY_DN23448_c0_g1_i2	p2	(CT)9	18	637	654	ATGACGGAGCTCTAATGGCG	59.967	20	TAACGCCGCCTCCATTACTC	59.896	20	146	398	543	AGGCCTTTGAGGAATGACGG	60.035	20	ATCGACGCTGTGGATTCCTC	59.897	20	105	385	489	AGGCCTTTGAGGAATGACGG	60.035	20	TAACGCCGCCTCCATTACTC	59.896	20	159	385	543
TRINITY_DN23445_c0_g1_i1	p2	(AG)5	10	282	291	CGGAGCCATGGGAAAGAAGA	59.747	20	GGCGGTCTTGGAGTTTCTGA	59.965	20	127	98	224	CGGAGCCATGGGAAAGAAGA	59.747	20	AATTGGAGGCGGTCTTGGAG	60.035	20	134	98	231	CGGAGCCATGGGAAAGAAGA	59.747	20	AGGCGGTCTTGGAGTTTCTG	59.965	20	128	98	225
TRINITY_DN23445_c0_g1_i1	p2	(AG)12	24	466	489	CGGAGCCATGGGAAAGAAGA	59.747	20	GGCGGTCTTGGAGTTTCTGA	59.965	20	127	98	224	CGGAGCCATGGGAAAGAAGA	59.747	20	AATTGGAGGCGGTCTTGGAG	60.035	20	134	98	231	CGGAGCCATGGGAAAGAAGA	59.747	20	AGGCGGTCTTGGAGTTTCTG	59.965	20	128	98	225
TRINITY_DN23495_c0_g1_i1	p2	(GA)5	10	1801	1810	ATCCCTTGCAGCAGAAGCAT	60.033	20	CCTGCTGAAAGGGGCATACA	60.034	20	213	439	651	TCCATCCCTTGCAGCAGAAG	60.035	20	CCTGCTGAAAGGGGCATACA	60.034	20	216	436	651	GGTGGCCCTTAACACGAAGA	59.964	20	CCTGCTGAAAGGGGCATACA	60.034	20	172	480	651
TRINITY_DN23498_c0_g1_i1	p2	(AC)5	10	725	734	TCGCGTTTACCACAGCTTCT	59.967	20	CACAATGTGGGTGTCCTCGA	59.965	20	248	1217	1464	TCGCGTTTACCACAGCTTCT	59.967	20	TCACAATGTGGGTGTCCTCG	59.965	20	249	1217	1465	TCTCGCGTTTACCACAGCTT	59.967	20	CACAATGTGGGTGTCCTCGA	59.965	20	250	1215	1464
TRINITY_DN23431_c0_g2_i1	p2	(AG)7	14	252	265	CTAGCAAAGCTACGCCCTCA	59.824	20	TTTGTTGGGTTGGGTGTGGA	59.959	20	143	56	198	AGCAAAGCTACGCCCTCATC	60.463	20	TTTGTTGGGTTGGGTGTGGA	59.959	20	141	58	198	CTAGCAAAGCTACGCCCTCA	59.824	20	CTTTGTTGGGTTGGGTGTGG	59.536	20	144	56	199
TRINITY_DN23405_c0_g2_i1	p2	(TC)7	14	528	541	GGTCCCACAACAAAATGGCC	59.965	20	TGTCATAAGCCATGGCAGCA	60.034	20	107	709	815	GGTCCCACAACAAAATGGCC	59.965	20	AGCCATGGCAGCATCAATCT	60.106	20	100	709	808	GAGGTTCAAAGGGGTGGTCC	60.251	20	TGTCATAAGCCATGGCAGCA	60.034	20	122	694	815
TRINITY_DN23429_c0_g1_i1	p2	(TC)6	12	3	14	CTCCAGCAGCTCCGTCTATG	59.968	20	GTAGACACGCAGGTTTGGGA	59.966	20	184	55	238	CTCCAGCAGCTCCGTCTATG	59.968	20	AGTAGACACGCAGGTTTGGG	59.965	20	185	55	239	ATGTGTTCTCCTCCAGCAGC	60.036	20	GTAGACACGCAGGTTTGGGA	59.966	20	194	45	238
TRINITY_DN41991_c0_g1_i1	p2	(TG)10	20	17	36	TGTGTGTGTGTGACTCGAGG	59.898	20	CTCCGTTCTACAAGGTGCGT	60.039	20	259	24	282	GTGTGTGTGTGACTCGAGGT	59.898	20	CTCCGTTCTACAAGGTGCGT	60.039	20	258	25	282	TGTGTGTGTGTGACTCGAGG	59.898	20	GCATGTCGTGACGTTTGACC	60.111	20	217	24	240
TRINITY_DN41986_c0_g1_i1	p2	(GA)5	10	57	66	AGGGACGAGAAAGGGAGAGA	59.295	20	TCGGAGTGTACCAAAGGAGA	57.702	20	116	42	157	AGGGACGAGAAAGGGAGAGA	59.295	20	TTCGGAGTGTACCAAAGGAGA	58.399	21	117	42	158	GGGACGAGAAAGGGAGAGAG	58.892	20	TCGGAGTGTACCAAAGGAGA	57.702	20	115	43	157
TRINITY_DN41971_c0_g1_i1	p2	(GA)7	14	770	783	GCCTTGCAGGAGGTGGTTAT	60.034	20	AAGAAAAGCCCGCCGTTTTC	59.968	20	167	589	755	GAAAACGGCGGGCTTTTCTT	59.968	20	AACACGCCTAAATACGCCCA	60.036	20	140	736	875	GGGATTGCAGAACTTCCCGA	60.035	20	ATAACCACCTCCTGCAAGGC	60.034	20	149	460	608
TRINITY_DN41981_c0_g1_i1	p2	(AC)5	10	64	73	CCCAACAGCCCAGATCTGAA	59.671	20	TGCCTGTTTAGGGAATCTCGT	59.093	21	167	44	210	CCCAACAGCCCAGATCTGAA	59.671	20	GGGAATCTCGTGAAGTCCTTGT	60.028	22	157	44	200	CCCAACAGCCCAGATCTGAA	59.671	20	GCCTGTTTAGGGAATCTCGTGA	60.094	22	166	44	209
TRINITY_DN31715_c0_g1_i1	p2	(AT)5	10	26	35	TGGCTGGCTAGGATTTCACA	59.009	20	AACTTTTACCCCTGTCGGCC	60.251	20	143	123	265	GGCTGGCTAGGATTTCACAGT	60.065	21	AACTTTTACCCCTGTCGGCC	60.251	20	142	124	265	TGGCTGGCTAGGATTTCACAG	60.065	21	AACTTTTACCCCTGTCGGCC	60.251	20	143	123	265
TRINITY_DN31753_c0_g1_i1	p2	(GA)8	16	90	105	GCTTGAACATGGGAGGTGGA	59.962	20	AGCACCCAAGATGGCATGAA	59.96	20	102	752	853	GCTTGAACATGGGAGGTGGA	59.962	20	AAGCACCCAAGATGGCATGA	59.96	20	103	752	854	AGCTTGAACATGGGAGGTGG	59.961	20	AGCACCCAAGATGGCATGAA	59.96	20	103	751	853
TRINITY_DN31774_c0_g1_i1	p2	(AG)6	12	212	223	CGGAGACAACAGCGATGGAT	60.179	20	TCAGCAAGTTTCTCCCTCCC	59.307	20	206	91	296	CGGAGACAACAGCGATGGAT	60.179	20	CAGCAAGTTTCTCCCTCCCT	59.305	20	205	91	295	AACAGCGATGGATCCAACCA	59.672	20	TCAGCAAGTTTCTCCCTCCC	59.307	20	199	98	296
TRINITY_DN31774_c0_g3_i1	p2	(GT)5	10	130	139	CGAGTCCAACCACATCTCCC	60.108	20	TCGGCAGTAGCTCTCTCTGT	60.035	20	167	7	173	CGAGTCCAACCACATCTCCC	60.108	20	TGTCGGCAGTAGCTCTCTCT	60.035	20	169	7	175	CGAGTCCAACCACATCTCCC	60.108	20	CCCTGCGACCTCTTCACAAT	60.036	20	123	7	129
TRINITY_DN31748_c0_g1_i1	p2	(AT)5	10	83	92	TGTTGTGTTGGTCAGGTTCTGA	60.027	22	TAGCTGGCCAAGAAGCAACA	59.89	20	133	42	174	TGTTGTGTTGGTCAGGTTCTGA	60.027	22	GCTGGCCAAGAAGCAACATT	59.681	20	131	42	172	TGTGTTGGTCAGGTTCTGAAGT	59.761	22	TAGCTGGCCAAGAAGCAACA	59.89	20	130	45	174
TRINITY_DN31795_c0_g1_i1	p2	(TA)5	10	126	135	ACCTCAGGATAAGTCGGTGT	57.767	20	CCGGTTTCGATCCATCTCGT	59.898	20	157	82	238	CCAAACCTCAGGATAAGTCGGT	59.764	22	CCGGTTTCGATCCATCTCGT	59.898	20	161	78	238	ACCTCAGGATAAGTCGGTGT	57.767	20	TCGTAGCCTGGGAGCACTAT	60.106	20	141	82	222
TRINITY_DN31707_c0_g1_i1	p2	(GT)6	12	241	252	ATGGCACCACAGACAGGAAG	59.963	20	ACTTCTCAAGCTTGGCCCTC	59.963	20	194	92	285	ATGGCACCACAGACAGGAAG	59.963	20	CCCCACTACCGCCTCTTTTT	59.962	20	149	92	240	GAGGCAAAATGGCACCACAG	60.038	20	ACTTCTCAAGCTTGGCCCTC	59.963	20	202	84	285
TRINITY_DN31758_c0_g1_i1	p2	(CA)5	10	155	164	ATAAGTGCCCTGCAGCCAAT	60.033	20	AATTTGCGCAAACGGGTGC	60.954	19	209	93	301	TAAGTGCCCTGCAGCCAATT	60.252	20	AATTTGCGCAAACGGGTGC	60.954	19	208	94	301	AAGCACACACACAGTCACCT	59.747	20	AATTTGCGCAAACGGGTGC	60.954	19	151	151	301
TRINITY_DN19376_c0_g2_i1	p2	(AG)5	10	202	211	TTCTTCTTCACACGCCTCCC	59.965	20	GCCACTGCCTGAGTTTGTTG	59.969	20	264	2918	3181	CAACAAACTCAGGCAGTGGC	59.969	20	ACCAAAGCACATACCAGCGA	59.964	20	165	3162	3326	CAACAAACTCAGGCAGTGGC	59.969	20	ACGCAATTGCCTCCTTACCA	59.962	20	241	3162	3402
TRINITY_DN19317_c0_g1_i9	p2	(AT)7	14	1779	1792	TTGTGTCCATGGTGGGATGG	59.961	20	TCGACCGAGCAAATCAACCA	59.966	20	118	1309	1426	TGCATGCTAAAGCCCCTTCA	59.961	20	AGCCTGGCATCAAACATGGA	59.96	20	107	2170	2276	ACTTGCATGCTAAAGCCCCT	59.96	20	AGCCTGGCATCAAACATGGA	59.96	20	110	2167	2276
TRINITY_DN19316_c0_g1_i1	p2	(GA)5	10	492	501	AGTCCGGCCAAGATTGTGAG	60.036	20	CGTTCACGTTGCTGTTCCTC	59.768	20	133	153	285	CGGAATCCCTTCGGTGTCAA	60.037	20	CGTTCACGTTGCTGTTCCTC	59.768	20	181	105	285	CGGAATCCCTTCGGTGTCAA	60.037	20	AGCTGCTTTCTGCTTGCATG	59.756	20	101	105	205
TRINITY_DN19316_c0_g4_i1	p2	(TC)5	10	244	253	AGTGCACCTTTGTCCAGGAG	59.891	20	TGTACGCATCCGTCACGAAT	59.828	20	236	93	328	AGTGCACCTTTGTCCAGGAG	59.891	20	ATGTACGCATCCGTCACGAA	59.828	20	237	93	329	AGTGCACCTTTGTCCAGGAG	59.891	20	AATGTACGCATCCGTCACGA	59.828	20	238	93	330
TRINITY_DN19328_c0_g1_i1	p2	(TA)5	10	15	24	CACGTAGTCCATCATCCGGAG	60.001	21	TCGGATTCGATTGTCGCTTT	57.995	20	118	85	202	CACGTAGTCCATCATCCGGAG	60.001	21	TTCGGATTCGATTGTCGCTT	57.995	20	119	85	203	CTCACGTAGTCCATCATCCGG	60.001	21	TCGGATTCGATTGTCGCTTT	57.995	20	120	83	202
TRINITY_DN19308_c0_g2_i1	p2	(CT)5	10	399	408	TGGCTTCCTTCATGCACACT	59.889	20	CAGGGAGCCAGGCATATACG	60.037	20	146	451	596	TGGCTTCCTTCATGCACACT	59.889	20	TTGGCTCCTCATACGCCATC	59.893	20	210	451	660	TGGCTTCCTTCATGCACACT	59.889	20	CTTGGCTCCTCATACGCCAT	59.893	20	211	451	661
TRINITY_DN19360_c0_g1_i2	p2	(TC)6	12	317	328	GAGTTCCTGGAAGCCGAGAC	60.109	20	GCTCGTCCTACTTCTACGGC	59.971	20	184	417	600	GAGGATGTGGATTGGCGGAT	59.891	20	GCTCGTCCTACTTCTACGGC	59.971	20	156	445	600	CCCACTTTATCGGCCCACTT	60.034	20	GTCTCGGCTTCCAGGAACTC	60.109	20	277	160	436
TRINITY_DN19327_c0_g1_i1	p2	(TA)5	10	315	324	CGTCGGAACTGGAAAAACCG	59.766	20	CGGCTAGTTGGCAATGTTCG	59.903	20	124	64	187	CGTCGGAACTGGAAAAACCG	59.766	20	GGTGGAGGACATGTCATCGG	60.179	20	141	64	204	CGTCGGAACTGGAAAAACCG	59.766	20	TGTCATCGGCTAGTTGGCAA	59.677	20	130	64	193
TRINITY_DN19303_c0_g2_i2	p2	(GA)5	10	659	668	CAAGGCCAAAATGGGAACGG	60.037	20	TTCTTCCCGAGAGCATGCTC	59.823	20	161	49	209	CCAAGGCCAAAATGGGAACG	60.037	20	TTCTTCCCGAGAGCATGCTC	59.823	20	162	48	209	AAAACGCGCCTTTTAGCTGG	60.04	20	TTCTTCCCGAGAGCATGCTC	59.823	20	199	11	209
TRINITY_DN19303_c1_g1_i1	p2	(GA)5	10	89	98	TGTGAAAGTTGCCAAATTGCCA	60.093	22	GCCGAGAGCATTTCAAATTACCA	59.871	23	172	180	351	TGTGAAAGTTGCCAAATTGCCA	60.093	22	AACTCCTAGGGACTTGATTGAGC	59.801	23	100	180	279	TGTGAAAGTTGCCAAATTGCCA	60.093	22	TGCATGAAATAATTGCCGAGAGC	60.243	23	186	180	365
TRINITY_DN33295_c0_g1_i1	p2	(TA)7	14	565	578	ATAATAGAGCCGCCACACCG	59.966	20	CCAAACCCTCAAAGCGCATC	60.109	20	235	225	459	ATAATAGAGCCGCCACACCG	59.966	20	TACCAAACCCTCAAAGCGCA	60.179	20	237	225	461	ATAATAGAGCCGCCACACCG	59.966	20	ACCCTCAAAGCGCATCACTT	60.251	20	231	225	455
TRINITY_DN33295_c0_g2_i1	p2	(TA)7	14	556	569	CTCCCAATGCTCTGCCCTAC	60.179	20	GGGCAGAGTGTTGCAGTAGT	59.965	20	109	154	262	GCCACACCGTGTCGTAACTA	60.039	20	AGTCATCAGAGCTGCAACGA	59.395	20	100	227	326	CTACCAGAAGTGTGCCGAGG	60.109	20	AGTCATCAGAGCTGCAACGA	59.395	20	131	196	326
TRINITY_DN33257_c0_g2_i1	p2	(AC)6	12	271	282	TGTTCGGCTGTCAGAAGCAA	60.179	20	AAGTCTTCCCTTTACGGCGG	60.037	20	137	16	152	TTGTTCGGCTGTCAGAAGCA	60.179	20	AAGTCTTCCCTTTACGGCGG	60.037	20	138	15	152	GTTGTTCGGCTGTCAGAAGC	59.764	20	AAGTCTTCCCTTTACGGCGG	60.037	20	139	14	152
TRINITY_DN33263_c0_g1_i1	p2	(AC)5	10	363	372	ACCTTTTCACGCAGCGTACT	60.25	20	AAGGACGCTGCGTGAAAAAG	59.692	20	167	128	294	CGCAGCGTACTTGAACCAAT	59.204	20	CAAGGACGCTGCGTGAAAAA	59.971	20	159	137	295	ACGCAGCGTACTTGAACCAA	60.531	20	AAGGACGCTGCGTGAAAAAG	59.692	20	159	136	294
TRINITY_DN14142_c0_g2_i2	p2	(AC)6	12	70	81	ACACACACACACAAACACATCT	58.919	22	CCGACTTCCCGTATCCTTCG	59.97	20	104	69	172	ACAAACACACACACACAAACACA	60.181	23	CCGACTTCCCGTATCCTTCG	59.97	20	108	65	172	CAAACACACACACACAAACACA	58.624	22	CCGACTTCCCGTATCCTTCG	59.97	20	107	66	172
TRINITY_DN14142_c0_g3_i1	p2	(AC)5	10	214	223	TGCAACAGCAGGAAATGTGC	59.968	20	AGCCGTTCATGCAGGTGTTA	59.964	20	133	1579	1711	TGCAACAGCAGGAAATGTGC	59.968	20	TAGCCGTTCATGCAGGTGTT	59.964	20	134	1579	1712	GCACTCAAAGATCCCCAGCT	60.035	20	GACTGCCCGTATCCTGGATG	59.966	20	201	1843	2043
TRINITY_DN14123_c0_g1_i1	p2	(TA)5	10	86	95	ATCCCTGCCTCAGCTTGTTC	60.035	20	GCAGCTTTGTTCAGCAAGCT	59.968	20	191	806	996	AGCACCTCATATGGGTCCCT	60.03	20	GCGTTTCCCACCCAAATTCC	60.038	20	263	1253	1515	GTGATACCGGCAGAGATGGG	59.966	20	GCGTTTCCCACCCAAATTCC	60.038	20	241	1275	1515
TRINITY_DN14181_c0_g1_i1	p2	(TC)9	18	243	260	TCCCTCCAATCACTTTCGCC	60.035	20	CGACGAAGAGGTGGATCTCG	59.972	20	194	28	221	CGAGATCCACCTCTTCGTCG	59.972	20	TGATGGCTGGCAGTTGATGT	59.961	20	178	202	379	TCCCTCCAATCACTTTCGCC	60.035	20	CGGTGAATGAAGAAGGGGCT	60.035	20	173	28	200
TRINITY_DN14112_c0_g1_i7	p2	(GA)5	10	760	769	GGAAGGCTCTGGCAAAGGAT	60.034	20	GAAGCATTGCCACCTTGCTC	60.109	20	168	410	577	GGGGGCAGAGGTTTTCTTGA	59.888	20	ATCCTTTGCCAGAGCCTTCC	60.034	20	157	273	429	AGGGGGCAGAGGTTTTCTTG	59.887	20	ATCCTTTGCCAGAGCCTTCC	60.034	20	158	272	429
TRINITY_DN14112_c0_g1_i10	p2	(GA)7	14	986	999	GATATCGCTGCAGCTGAGGT	59.967	20	TGCTCTTTGCTGGATGCTGA	59.963	20	250	463	712	GATATCGCTGCAGCTGAGGT	59.967	20	TGCTGTAGTGCATCAGAGGC	60.108	20	223	463	685	GGAAGGCTCTGGCAAAGGAT	60.034	20	AAGCATTGCCACCTCACTCA	59.889	20	167	354	520
TRINITY_DN14176_c0_g2_i1	p2	(TA)6	12	14	25	TTTTGCAGCGAGGATTGCAG	59.758	20	ACACGAGTTGTACTCTGCGG	60.039	20	102	47	148	TTATTGCAGAGGTGACCGGG	59.748	20	ACACGAGTTGTACTCTGCGG	60.039	20	124	25	148	CTGGTTGTACCTCCGCAGAG	60.109	20	TCCCATGTGCTGAAATGGCA	60.252	20	237	117	353
TRINITY_DN14176_c1_g1_i2	p2	(TA)6	12	1027	1038	GCGCCTCCAAATTATGCCAG	59.969	20	CCCACAAGCCACATCATCCT	60.034	20	271	345	615	GCGCCTCCAAATTATGCCAG	59.969	20	TCCCACAAGCCACATCATCC	60.034	20	272	345	616	GCGCCTCCAAATTATGCCAG	59.969	20	GGTGTGGCTTACAAGGTCGA	59.966	20	176	345	520
TRINITY_DN14162_c0_g1_i1	p2	(CT)6	12	5	16	CACTCGCAATGGCCAAACAA	59.968	20	TGGCGCCCAATTCTTCATCT	60.034	20	142	232	373	CCCCATCATACCAGTCGACG	59.968	20	TGGCGCCCAATTCTTCATCT	60.034	20	218	156	373	CACTCGCAATGGCCAAACAA	59.968	20	TGACGTTTCTCCTTCTGGGC	59.965	20	229	232	460
TRINITY_DN14199_c0_g1_i1	p2	(TA)6	12	57	68	TTATGGCTGCATGCAGGACA	60.034	20	ACATCCTCCCACCTCCTCTC	60.032	20	142	1688	1829	TTATGGCTGCATGCAGGACA	60.034	20	TCGACAAGAAGACATGGGCC	60.036	20	108	1688	1795	TCCCCATTGACAGGTTCAGC	59.962	20	ACATCCCGACCAATGCAGTT	59.962	20	147	452	598
TRINITY_DN14167_c0_g1_i1	p2	(GA)5	10	63	72	CGCGATACCTCCTCCATCAC	60.039	20	ATACTGGGCGAGCTCCCTAA	60.106	20	133	28	160	CGCGATACCTCCTCCATCAC	60.039	20	AATACTGGGCGAGCTCCCTA	60.106	20	134	28	161	GTCGTGCCCATCAGTTGGTA	60.037	20	AGCGTTCACAGGATTACGGG	60.108	20	278	949	1226
TRINITY_DN14106_c0_g1_i1	p2	(CT)5	10	90	99	TGCTCTCTCTCTTTCTGGGC	59.099	20	CATGTACGCTTTAGCCTCAGC	59.405	21	246	87	332	GCTCTCTCTCTTTCTGGGCT	58.806	20	CATGTACGCTTTAGCCTCAGC	59.405	21	245	88	332	GGTGCTCTCTCTCTTTCTGGG	59.793	21	CATGTACGCTTTAGCCTCAGC	59.405	21	248	85	332
TRINITY_DN14132_c0_g1_i1	p2	(CA)5	10	143	152	GTGAGTGCGAAGGAGGTGAA	59.966	20	GATCTCACCTCCCACCTCCT	60.032	20	183	769	951	GTGAGTGCGAAGGAGGTGAA	59.966	20	AGATCTCACCTCCCACCTCC	60.032	20	184	769	952	GTGAGTGCGAAGGAGGTGAA	59.966	20	GGAGATCTCACCTCCCACCT	60.032	20	186	769	954
TRINITY_DN14190_c0_g1_i4	p2	(AG)6	12	974	985	CTGCGATTTCTTGAGGGGGT	60.035	20	TTTGCGCCGCATTTGAAGAA	59.969	20	168	1029	1196	CTGCGATTTCTTGAGGGGGT	60.035	20	TTTTGCGCCGCATTTGAAGA	59.969	20	169	1029	1197	ACTGCGATTTCTTGAGGGGG	60.035	20	TTTGCGCCGCATTTGAAGAA	59.969	20	169	1028	1196
TRINITY_DN14125_c0_g1_i1	p2	(GA)8	16	1866	1881	GTCCGCCTCATCAAAATCGC	59.972	20	TGCCCTCGTACCTCAGATCA	60.034	20	220	186	405	GTCCGCCTCATCAAAATCGC	59.972	20	ATGAGGCAGTTGGAGCTGAC	60.036	20	152	186	337	GTCCGCCTCATCAAAATCGC	59.972	20	CATGAGGCAGTTGGAGCTGA	60.036	20	153	186	338
TRINITY_DN14153_c0_g2_i1	p2	(CT)5	10	83	92	CACCCCTTACGAACTCAGCA	59.68	20	GGAGGGTGATGATGGTGGTG	60.107	20	112	96	207	CACCCCTTACGAACTCAGCA	59.68	20	AGAAACGGGGTGGAGAGAGA	59.885	20	132	96	227	CACCCCTTACGAACTCAGCA	59.68	20	ATGATGGTGGTGTCGGGATG	59.819	20	104	96	199
TRINITY_DN14135_c0_g1_i1	p2	(AG)5	10	91	100	CCTAACACACTGGCAGAGCA	59.965	20	CCTCTTGTAGCCAGGAAGCC	60.107	20	106	142	247	ACCTAACACACTGGCAGAGC	59.965	20	CCTCTTGTAGCCAGGAAGCC	60.107	20	107	141	247	CCTAACACACTGGCAGAGCA	59.965	20	ACCACCTCTTGTAGCCAGGA	60.179	20	110	142	251
TRINITY_DN14135_c0_g1_i3	p2	(AG)5	10	91	100	CCTAACACACTGGCAGAGCA	59.965	20	CCTCTTGTAGCCAGGAAGCC	60.107	20	106	142	247	ACCTAACACACTGGCAGAGC	59.965	20	CCTCTTGTAGCCAGGAAGCC	60.107	20	107	141	247	CCTAACACACTGGCAGAGCA	59.965	20	ACCACCTCTTGTAGCCAGGA	60.179	20	110	142	251
TRINITY_DN14144_c0_g1_i1	p2	(GA)5	10	1161	1170	GCCGAGTTTCGCCATGAATC	59.972	20	CGAGGAGAGATGACTCGTGC	59.971	20	235	1084	1318	CGGCTATGTTCTCGTCTCCC	59.969	20	TGGCTCTATCATGTCCCCCA	60.03	20	272	1735	2006	GCACGAGTCATCTCTCCTCG	59.971	20	AGACCGCATTGAAAGAGGGG	60.035	20	234	1299	1532
TRINITY_DN14174_c0_g1_i1	p2	(CT)12	24	148	171	GGCTCAGGAACCTGCAATCT	60.035	20	AAGGCCTGGTGTGGGAAAAA	60.032	20	168	618	785	GCTCCTGAAGCGACAGTTCT	60.038	20	CTAGTCCTGGAATCGCCGAC	59.969	20	110	1188	1297	AGCGACAGTTCTAACACCGG	60.039	20	CTAGTCCTGGAATCGCCGAC	59.969	20	102	1196	1297
TRINITY_DN14152_c0_g1_i3	p2	(TC)8	16	13	28	TCACGCACACATATGGGGAC	60.108	20	GGGAGCCGTGTTCTTTGGTA	59.964	20	142	136	277	CTCACGCACACATATGGGGA	59.822	20	GGGAGCCGTGTTCTTTGGTA	59.964	20	143	135	277	TCTCACGCACACATATGGGG	59.822	20	GGGAGCCGTGTTCTTTGGTA	59.964	20	144	134	277
TRINITY_DN26544_c0_g1_i1	p2	(TC)5	10	58	67	TCAGCTTCCTCTGCTCTTGC	60.037	20	GCCCCCAGAAGCTTCTCAAT	60.034	20	116	292	407	TCAGCTTCCTCTGCTCTTGC	60.037	20	CTCTCAGTTTCTGCCCCCAG	60.036	20	128	292	419	CTTATCTCCACAGCCACGGG	60.179	20	GCAAGAGCAGAGGAAGCTGA	60.037	20	192	120	311
TRINITY_DN26586_c0_g1_i1	p2	(TG)8	16	258	273	GAAGGGTTTGGAGCTTGGGA	59.888	20	ACATTGCCTGCACTTTGCTG	59.967	20	274	96	369	TGAAGGGTTTGGAGCTTGGG	60.179	20	ACATTGCCTGCACTTTGCTG	59.967	20	275	95	369	CGCAACGTTGTTGTTCCCAA	60.179	20	ACATTGCCTGCACTTTGCTG	59.967	20	220	150	369
TRINITY_DN26522_c0_g1_i1	p2	(CT)5	10	352	361	CTTTTTCCAAACCCGAGGCG	60.04	20	AAGAAAGGAGGTGGGAGGGT	60.104	20	142	148	289	CTTTTTCCAAACCCGAGGCG	60.04	20	GGTGGGAGGGTACGTAGGAT	60.106	20	133	148	280	CCTGCTGCATCAACCCGATA	60.179	20	AAGAAAGGAGGTGGGAGGGT	60.104	20	113	177	289
TRINITY_DN26582_c0_g1_i1	p2	(TC)7	14	1	14	GTGTTGGAAGTTGTTGGCGG	60.249	20	TCCACAAGCCTTTAGTCCAAA	57.414	21	110	83	192	GAAGTTGTTGGCGGATGCAA	59.686	20	TCCACAAGCCTTTAGTCCAAA	57.414	21	104	89	192	TGTTGGAAGTTGTTGGCGGA	60.394	20	TCCACAAGCCTTTAGTCCAAA	57.414	21	109	84	192
TRINITY_DN10964_c0_g1_i4	p2	(AC)5	10	17	26	GGCGGTGGAGACGATAGAAG	59.969	20	CTAAGTCCTCCGCCTTGTGG	60.108	20	111	381	491	CGTGCACTGCATCCTTCAAC	60.11	20	CTTCTATCGTCTCCACCGCC	59.969	20	176	225	400	CGTGCACTGCATCCTTCAAC	60.11	20	CTTCTCCACCGTGTCGACAA	59.968	20	199	225	423
TRINITY_DN10901_c0_g1_i2	p2	(TC)6	12	96	107	TCAACCAGCCTCGTCACTTC	59.966	20	GGCTAAGTTCAGCTGCTGGA	60.036	20	173	335	507	AACCAGCCTCGTCACTTCTG	59.966	20	GGCTAAGTTCAGCTGCTGGA	60.036	20	171	337	507	CAACCAGCCTCGTCACTTCT	59.966	20	GGCTAAGTTCAGCTGCTGGA	60.036	20	172	336	507
TRINITY_DN10917_c0_g1_i1	p2	(AG)5	10	3594	3603	AGGTATCCTACAAGCGGGGT	60.031	20	TCGGGGTTGATCTTGCTGTC	60.036	20	135	6176	6310	TATCCTACAAGCGGGGTCCA	60.032	20	TCGGGGTTGATCTTGCTGTC	60.036	20	132	6179	6310	CTGCTCTGAAGGAGGCAACA	59.964	20	TCATAGGACCTCGGCCTTCA	60.033	20	276	3718	3993
TRINITY_DN10917_c0_g1_i1	p2	(AT)5	10	7298	7307	AGGTATCCTACAAGCGGGGT	60.031	20	TCGGGGTTGATCTTGCTGTC	60.036	20	135	6176	6310	TATCCTACAAGCGGGGTCCA	60.032	20	TCGGGGTTGATCTTGCTGTC	60.036	20	132	6179	6310	CTGCTCTGAAGGAGGCAACA	59.964	20	TCATAGGACCTCGGCCTTCA	60.033	20	276	3718	3993
TRINITY_DN10951_c0_g1_i1	p2	(AT)5	10	13	22	CTCCAGCCCAGTGGAAAGAG	60.036	20	CATTGACCTGGCAACGCAAA	59.968	20	100	122	221	CTCCAGCCCAGTGGAAAGAG	60.036	20	CTTCATTGACCTGGCAACGC	60.11	20	103	122	224	CTCCAGCCCAGTGGAAAGAG	60.036	20	CCTCCTTCATTGACCTGGCA	59.671	20	107	122	228
TRINITY_DN10936_c0_g1_i1	p2	(AT)5	10	818	827	TCATCTTTTCCTCACGCCCC	60.035	20	GGGTTGAGATTGATGTGCGC	59.901	20	160	614	773	GGAGCCTTCATAGACCTGCC	59.892	20	GGGTTGAGATTGATGTGCGC	59.901	20	188	586	773	TCTGCATTTCCCCTTTGCCT	59.885	20	GGGTTGAGATTGATGTGCGC	59.901	20	223	551	773
TRINITY_DN10906_c2_g1_i1	p2	(TA)9	18	45	62	TAACCACCATTACCACCGCC	60.035	20	CGAGTAGATCCACCGCCTTC	59.969	20	243	112	354	TAACCACCATTACCACCGCC	60.035	20	TCTTCCCTTCACAGGTTCGC	59.965	20	184	112	295	TAACCACCATTACCACCGCC	60.035	20	GCCGTTCCATCTTCCCTTCA	60.035	20	193	112	304
TRINITY_DN10977_c0_g1_i1	p2	(GT)11	22	127	148	TCCTGTTCCCTCTACGCAGA	59.961	20	GGATGCCCCGAGGTTAACAT	59.817	20	280	179	458	CCTGTTCCCTCTACGCAGAG	59.542	20	GGATGCCCCGAGGTTAACAT	59.817	20	279	180	458	GGAGAGCCCGATAAGCAACT	59.534	20	GAGGATGCCCCGAGGTTAAC	60.179	20	246	215	460
TRINITY_DN10977_c1_g1_i1	p2	(GT)11	22	269	290	ATAGACCCCCTCACACACGA	59.959	20	GAAGGTTTCTCCCACCTCCG	60.036	20	231	664	894	ATAGACCCCCTCACACACGA	59.959	20	TCCGGTGATTTTCCTGACGG	60.037	20	182	664	845	GAAGAAGGGGCCTTGGACTC	60.035	20	CGGAAGCTGTGATGCAATGG	59.9	20	256	339	594
TRINITY_DN10941_c0_g1_i2	p2	(AC)8	16	37	52	ATCACTGCCACCTCTTCAGC	60.036	20	TCTTCAAAGCCCACGACCTC	59.965	20	202	1115	1316	ATCACTGCCACCTCTTCAGC	60.036	20	TACAACTGGGATTCGTGCCC	60.036	20	259	1115	1373	TGCTGCAGAGATGCTGGAAA	59.963	20	TACAACTGGGATTCGTGCCC	60.036	20	149	1225	1373
TRINITY_DN10941_c0_g3_i1	p2	(AC)8	16	99	114	CCACACCCAACAACTGCATG	59.968	20	TGTTGGTCTTGTGTCTGCGA	59.823	20	245	51	295	ACCACACCCAACAACTGCAT	60.397	20	TGTTGGTCTTGTGTCTGCGA	59.823	20	246	50	295	ACACCCAACAACTGCATGTG	59.254	20	TGTTGGTCTTGTGTCTGCGA	59.823	20	243	53	295
TRINITY_DN10957_c0_g1_i1	p2	(AT)6	12	792	803	GGAAAATCGAGCCGTAACGC	59.974	20	ATCAACATCGCATCGTGGGA	59.822	20	142	409	550	GGAAAATCGAGCCGTAACGC	59.974	20	ATTGCACGTGATCGGGATCA	59.822	20	158	409	566	CCGCACGAGATCTGGTTGAT	60.179	20	GCGTTACGGCTCGATTTTCC	59.974	20	102	327	428
TRINITY_DN10947_c0_g1_i1	p2	(AT)7	14	1045	1058	CCAAGCTTCGCGAAAACACA	59.971	20	CTTCCCTCCTCAGCCAAGTG	60.036	20	202	548	749	CCAAGCTTCGCGAAAACACA	59.971	20	CACCTTGCTTCCCTCCTCAG	60.036	20	209	548	756	CCAAGCTTCGCGAAAACACA	59.971	20	AGCCAAGTGAACTCCATCCG	60.036	20	191	548	738
TRINITY_DN10902_c0_g1_i2	p2	(CA)5	10	10	19	TGACGCTGAAGCCGAAGATT	60.037	20	GCATCGAAAACCCATGCTCC	59.899	20	258	561	818	TGACGCTGAAGCCGAAGATT	60.037	20	GGCATCGAAAACCCATGCTC	59.899	20	259	561	819	TTGACGCTGAAGCCGAAGAT	60.037	20	GCATCGAAAACCCATGCTCC	59.899	20	259	560	818
TRINITY_DN10919_c0_g1_i1	p2	(AG)5	10	183	192	ATGGTATTTGCTGGGTGCCT	59.664	20	AAGCAATGTGGAGAGCCTGG	60.323	20	150	384	533	ATGGTATTTGCTGGGTGCCT	59.664	20	GTGGAGAGCCTGGGACAATT	59.67	20	143	384	526	ATGGTATTTGCTGGGTGCCT	59.664	20	CAATGTGGAGAGCCTGGGAC	60.394	20	147	384	530
TRINITY_DN10958_c0_g1_i1	p2	(AG)9	18	96	113	GCGCGAAATCTCAATCCACC	59.972	20	GCGGGGATTGATTTTCGTCG	59.972	20	277	852	1128	TCCGACTGGAAAGCCCATTC	60.035	20	GGTGGATTGAGATTTCGCGC	59.972	20	149	723	871	AATCCACCGTCCTTGAGCAG	60.036	20	GCGGGGATTGATTTTCGTCG	59.972	20	265	864	1128
TRINITY_DN10983_c1_g1_i1	p2	(TC)6	12	225	236	TCTCGACTCTGCGATTTCCG	59.901	20	TTCACCTTCGAGAGTGCGTC	60.039	20	158	23	180	TCTCGACTCTGCGATTTCCG	59.901	20	AGTGCGTCGTTCTTCAAGGT	59.896	20	146	23	168	TCTCGACTCTGCGATTTCCG	59.901	20	CTTCGAGAGTGCGTCGTTCT	60.11	20	153	23	175
TRINITY_DN42874_c0_g1_i1	p2	(TG)5	10	245	254	TTCTTTTCCCGCCCTTTTGC	59.609	20	TGAGGCAGAGACACAAGACT	58.29	20	187	44	230	CTTTTCCCGCCCTTTTGCTT	59.607	20	TGAGGCAGAGACACAAGACT	58.29	20	185	46	230	TCTTTTCCCGCCCTTTTGCT	60.469	20	TGAGGCAGAGACACAAGACT	58.29	20	186	45	230
TRINITY_DN42814_c0_g1_i1	p2	(CT)8	16	1	16	TCTCCTCATTTCTTGCAGGCA	59.648	21	GACAGCAACCAGGCAAGACT	60.536	20	134	85	218	TCTCCTCATTTCTTGCAGGCA	59.648	21	ACAGCAACCAGGCAAGACTA	59.235	20	133	85	217	TCTCCTCATTTCTTGCAGGCA	59.648	21	TGACAGCAACCAGGCAAGAC	60.819	20	135	85	219
TRINITY_DN42886_c0_g1_i1	p2	(AC)6	12	78	89	CCACGCACACATACACACAC	59.765	20	GCTCCTGAAAAACGCAAGGG	60.039	20	142	65	206	ACACACACACATGGAGTCGG	60.25	20	GCTCCTGAAAAACGCAAGGG	60.039	20	128	79	206	ACACACATGGAGTCGGGATG	59.75	20	GCTCCTGAAAAACGCAAGGG	60.039	20	124	83	206
TRINITY_DN42816_c0_g1_i1	p2	(TG)5	10	199	208	TATACAGGGACGGAGCCACA	60.033	20	GGCGCACACACACATACATG	60.179	20	135	77	211	TGTATACAGGGACGGAGCCA	60.033	20	GGCGCACACACACATACATG	60.179	20	137	75	211	TATACAGGGACGGAGCCACA	60.033	20	CAGACAGGGAAAGGGCAGAA	59.598	20	109	77	185
TRINITY_DN3116_c0_g1_i5	p2	(AT)9	18	1095	1112	CGTGCATGACTTCGGCAAAA	60.041	20	TTCAGCAGGCGGATTAGCAA	60.036	20	208	591	798	GATCCAGGTCTTGTTGGGCA	59.962	20	GGATATTCTCCCCGCAGACG	60.038	20	241	444	684	GATCCAGGTCTTGTTGGGCA	59.962	20	CGGATATTCTCCCCGCAGAC	60.038	20	242	444	685
TRINITY_DN3116_c1_g2_i3	p2	(AT)8	16	9	24	TAGCGGTCCCCATTTGCTTT	59.961	20	GTGGAGAGAAGTGCTGCAGT	59.965	20	241	64	304	TCCAGATTCCAATCTCGCCG	59.895	20	GTGGAGAGAAGTGCTGCAGT	59.965	20	195	110	304	CCGCACCTCCAGATTCCAAT	60.107	20	GTGGAGAGAAGTGCTGCAGT	59.965	20	202	103	304
TRINITY_DN3116_c2_g1_i2	p2	(CT)6	12	21	32	TCAGGTGCTTTCATTGGCCT	59.887	20	TCAGGTGCTTTCATTGGCCT	59.887	20	212	222	433	GCCGGACTTCTGTTGCAGTA	60.32	20	TCAGGTGCTTTCATTGGCCT	59.887	20	173	261	433	TCAGGTGCTTTCATTGGCCT	59.887	20	GCCGGACTTCTGTTGCAGTA	60.32	20	173	222	394
TRINITY_DN3116_c2_g1_i2	p2	(AT)12	24	317	340	TCAGGTGCTTTCATTGGCCT	59.887	20	TCAGGTGCTTTCATTGGCCT	59.887	20	212	222	433	GCCGGACTTCTGTTGCAGTA	60.32	20	TCAGGTGCTTTCATTGGCCT	59.887	20	173	261	433	TCAGGTGCTTTCATTGGCCT	59.887	20	GCCGGACTTCTGTTGCAGTA	60.32	20	173	222	394
TRINITY_DN3116_c2_g1_i2	p2	(GA)6	12	624	635	TCAGGTGCTTTCATTGGCCT	59.887	20	TCAGGTGCTTTCATTGGCCT	59.887	20	212	222	433	GCCGGACTTCTGTTGCAGTA	60.32	20	TCAGGTGCTTTCATTGGCCT	59.887	20	173	261	433	TCAGGTGCTTTCATTGGCCT	59.887	20	GCCGGACTTCTGTTGCAGTA	60.32	20	173	222	394
TRINITY_DN3116_c3_g1_i2	p2	(AT)11	22	658	679	CCCAACCCCAATCTCCTCAC	60.034	20	TTCCACCTTCCTTCTCACGC	59.965	20	234	222	455	CCCAACCCCAATCTCCTCAC	60.034	20	CCACCTTCCTTCTCACGCTT	59.965	20	232	222	453	GCGTGAGAAGGAAGGTGGAA	59.965	20	GCAGCTTGGTAAGGGTTTGC	60.038	20	144	436	579
TRINITY_DN3194_c0_g1_i4	p2	(AT)5	10	175	184	GGTGCTGCTTCCTCCTTCTT	59.963	20	TACTTACCCGGTCCGGTCTT	59.96	20	188	345	532	GGTGCTGCTTCCTCCTTCTT	59.963	20	TTACTTACCCGGTCCGGTCT	59.96	20	189	345	533	AGGAACTTCTGAACTGCGGG	59.965	20	CGATGCTTGCAAGACCTTCG	59.904	20	186	606	791
TRINITY_DN3122_c0_g1_i4	p2	(AT)6	12	85	96	TTTGGGAACTGAGCTCCAGC	60.251	20	CACATGGGCAGGCATTCTTG	59.825	20	129	109	237	AGCCATGGCCGTACTTTGTT	60.251	20	CACATGGGCAGGCATTCTTG	59.825	20	109	129	237	TTTGGGAACTGAGCTCCAGC	60.251	20	CTTCTCTCTCGGTGACAGCG	60.179	20	198	109	306
TRINITY_DN3199_c0_g1_i1	p2	(TA)5	10	955	964	GCGCTTGTTGTCCTTCGTTT	59.971	20	CCACCATAGCCTCATCCGAC	59.966	20	203	315	517	AAAGCTCCTCCACGAACGAG	60.038	20	AAACGAAGGACAACAAGCGC	59.971	20	116	219	334	AAGCCCTAGCCAAACCAGAC	59.962	20	AAACGAAGGACAACAAGCGC	59.971	20	174	161	334
TRINITY_DN3117_c0_g1_i1	p2	(AG)5	10	301	310	GGCATTGGGACCGTTAAGGA	60.035	20	AGGCCTACAACATTGGGAGC	60.034	20	107	1588	1694	TTTGCTTGGGCGGTAGAGAG	60.036	20	CTGCCATTGCCATTGTTGCT	60.037	20	105	286	390	CTTTGCTTGGGCGGTAGAGA	60.036	20	CTGCCATTGCCATTGTTGCT	60.037	20	106	285	390
TRINITY_DN3149_c1_g1_i1	p2	(CT)6	12	43	54	ACTGCCTTGGTTCTCGGAAG	59.965	20	CAGCAGTAAGGGGTGATGCA	60.035	20	253	1467	1719	TGCTGAGTTGCCTCGAACAT	59.965	20	CTTCCGAGAACCAAGGCAGT	59.965	20	165	1322	1486	ATGCTGAGTTGCCTCGAACA	59.965	20	CTTCCGAGAACCAAGGCAGT	59.965	20	166	1321	1486
TRINITY_DN3171_c0_g2_i1	p2	(GA)5	10	636	645	AAGAGTGGTGAAGCCCATCG	60.036	20	TTGGCCATAGTGCCTGAAGG	60.034	20	237	466	702	GAGTGGTGAAGCCCATCGAA	60.036	20	TTGGCCATAGTGCCTGAAGG	60.034	20	235	468	702	GACCTGGCTTCTGTGGAGAC	60.037	20	GTGGACCTTCTGGCATCACA	59.963	20	124	1368	1491
TRINITY_DN3171_c0_g2_i3	p2	(GA)5	10	322	331	ACTGCGAGGCAAAGAGTCTC	60.038	20	TTGGCCATAGTGCCTGAAGG	60.034	20	263	126	388	GACTGCGAGGCAAAGAGTCT	60.038	20	TTGGCCATAGTGCCTGAAGG	60.034	20	264	125	388	AGACTGCGAGGCAAAGAGTC	60.038	20	TTGGCCATAGTGCCTGAAGG	60.034	20	265	124	388
TRINITY_DN3171_c0_g2_i3	p2	(AT)6	12	781	792	ACTGCGAGGCAAAGAGTCTC	60.038	20	TTGGCCATAGTGCCTGAAGG	60.034	20	263	126	388	GACTGCGAGGCAAAGAGTCT	60.038	20	TTGGCCATAGTGCCTGAAGG	60.034	20	264	125	388	AGACTGCGAGGCAAAGAGTC	60.038	20	TTGGCCATAGTGCCTGAAGG	60.034	20	265	124	388
TRINITY_DN3169_c0_g1_i4	p2	(AG)5	10	2407	2416	CGAATCGACGGTGTAGAGGG	59.971	20	GATGCCCATCTCCAACACCA	60.034	20	203	1956	2158	CGGATGGCCCCAAGATATCC	60.035	20	ATATCCCGTTCCCCCTCACA	60.031	20	259	1638	1896	AGAGAAGGGGCTCGTCATCT	60.033	20	GATGCCCATCTCCAACACCA	60.034	20	245	1914	2158
TRINITY_DN3170_c0_g1_i2	p2	(TC)8	16	183	198	TCTCTGCTGGTCTGCTGTTG	59.966	20	TGCAGCACTTCCACGGTAAT	59.964	20	109	1975	2083	TCTCTGCTGGTCTGCTGTTG	59.966	20	ATGCAGCACTTCCACGGTAA	59.964	20	110	1975	2084	ACCGGTATTGTTGTTCGCCT	59.964	20	ACACAAGTGCCTCTGTAGCC	59.965	20	192	2785	2976
TRINITY_DN3170_c0_g1_i2	p2	(AT)5	10	1341	1350	TCTCTGCTGGTCTGCTGTTG	59.966	20	TGCAGCACTTCCACGGTAAT	59.964	20	109	1975	2083	TCTCTGCTGGTCTGCTGTTG	59.966	20	ATGCAGCACTTCCACGGTAA	59.964	20	110	1975	2084	ACCGGTATTGTTGTTCGCCT	59.964	20	ACACAAGTGCCTCTGTAGCC	59.965	20	192	2785	2976
TRINITY_DN3170_c0_g1_i2	p2	(CT)6	12	3188	3199	TCTCTGCTGGTCTGCTGTTG	59.966	20	TGCAGCACTTCCACGGTAAT	59.964	20	109	1975	2083	TCTCTGCTGGTCTGCTGTTG	59.966	20	ATGCAGCACTTCCACGGTAA	59.964	20	110	1975	2084	ACCGGTATTGTTGTTCGCCT	59.964	20	ACACAAGTGCCTCTGTAGCC	59.965	20	192	2785	2976
TRINITY_DN3154_c0_g1_i4	p2	(AT)5	10	261	270	CGGCGGGACATTATTCTCGA	59.968	20	TAAGCGCAATCAATCGCAGC	59.972	20	122	2449	2570	TCCTTGAGCCTTTCGAGCAG	60.037	20	TAAGCGCAATCAATCGCAGC	59.972	20	148	2423	2570	GAGCCTTTCGAGCAGTGACT	60.038	20	TAAGCGCAATCAATCGCAGC	59.972	20	143	2428	2570
TRINITY_DN3138_c0_g1_i4	p2	(CA)5	10	401	410	TGGCAATTACATGGACCCCC	60.033	20	GCATCGAAATCGTTGAGCCC	59.972	20	217	459	675	AGTAACCACCGCACCATCTG	60.036	20	GCATCGAAATCGTTGAGCCC	59.972	20	267	409	675	CAGTAACCACCGCACCATCT	60.036	20	GCATCGAAATCGTTGAGCCC	59.972	20	268	408	675
TRINITY_DN3110_c0_g1_i2	p2	(TC)14	28	1307	1334	CTCGAACTCTGCGAACTGGT	60.039	20	AGGAGGGGAAGGAGGGAATC	60.03	20	158	135	292	CTCGAACTCTGCGAACTGGT	60.039	20	GAGGAGGGGAAGGAGGGAAT	60.03	20	159	135	293	ACTCGAACTCTGCGAACTGG	60.039	20	AGGAGGGGAAGGAGGGAATC	60.03	20	159	134	292
TRINITY_DN3109_c0_g1_i5	p2	(GA)8	16	1	16	GGAGAGTTGTTGGGGTCCTG	59.963	20	TCTGAGAGCAGTGCTTGTGG	59.966	20	159	454	612	GGAGAGTTGTTGGGGTCCTG	59.963	20	AACTTGGGGAATCGAGCCTG	60.035	20	207	454	660	CTTCGAAGATTGCTGCGGTG	59.904	20	TCTGAGAGCAGTGCTTGTGG	59.966	20	184	429	612
TRINITY_DN3142_c0_g1_i7	p2	(AC)5	10	32	41	TAGTGAGAGAGCCGTTCGGA	60.036	20	ATAAAATTCGACGAGCGCGC	60.043	20	181	133	313	GCGCGCTCGTCGAATTTTAT	60.043	20	TTTTTGGCTCCAGAGACCCC	59.888	20	210	294	503	TAGTGAGAGAGCCGTTCGGA	60.036	20	CCCGATCTTGACCGACATGT	59.824	20	161	133	293
TRINITY_DN3173_c0_g1_i6	p2	(AT)5	10	350	359	GAACGACTGAGCACACCTGA	59.968	20	TCTCTTTCCACCGCAAACGA	59.895	20	131	1922	2052	AACGACTGAGCACACCTGAG	59.967	20	TCTCTTTCCACCGCAAACGA	59.895	20	130	1923	2052	AGAACGACTGAGCACACCTG	59.967	20	TCTCTTTCCACCGCAAACGA	59.895	20	132	1921	2052
TRINITY_DN3108_c0_g2_i1	p2	(AG)5	10	658	667	ATCTCTCCCACCTCACCTCC	60.032	20	TTGGACATCAGTGGTGGTGG	59.89	20	152	369	520	CCACCACCACTGATGTCCAA	59.89	20	CCCCCATTCTGCCATTCACT	60.033	20	262	501	762	CCACCACCACTGATGTCCAA	59.89	20	TCCCCCATTCTGCCATTCAC	60.033	20	263	501	763
TRINITY_DN3108_c0_g2_i1	p2	(AG)5	10	788	797	ATCTCTCCCACCTCACCTCC	60.032	20	TTGGACATCAGTGGTGGTGG	59.89	20	152	369	520	CCACCACCACTGATGTCCAA	59.89	20	CCCCCATTCTGCCATTCACT	60.033	20	262	501	762	CCACCACCACTGATGTCCAA	59.89	20	TCCCCCATTCTGCCATTCAC	60.033	20	263	501	763
TRINITY_DN3128_c0_g2_i2	p2	(TC)5	10	29	38	AACATGCCCCCTTATGTGGG	60.032	20	CAAGGCAATAAACTCGCCCG	59.901	20	207	278	484	TACACAAACTTCCCCCGAGC	59.964	20	CAAGGCAATAAACTCGCCCG	59.901	20	267	218	484	AACTTCCCCCGAGCTTTGAG	59.963	20	CAAGGCAATAAACTCGCCCG	59.901	20	261	224	484
TRINITY_DN3120_c0_g3_i1	p2	(CT)6	12	279	290	GCCACCGCATTTAGCATCAG	59.97	20	TATAGTTCGCGCGACACCTC	59.971	20	194	1275	1468	TGTTTAAAGCGCCCGTCTCT	59.966	20	TATAGTTCGCGCGACACCTC	59.971	20	165	1304	1468	AGCAGAAGAGCTAGAGCCCT	60.032	20	CTTCACCTCGGAAGCGAACT	60.038	20	247	1872	2118
TRINITY_DN3181_c0_g1_i10	p2	(AC)11	22	1078	1099	CCGTGAGCTAGTTGGTGGTT	59.965	20	GCAATTTGCAGCAGAAGCCT	60.038	20	204	1571	1774	AACCGTGAGCTAGTTGGTGG	59.965	20	GCAATTTGCAGCAGAAGCCT	60.038	20	206	1569	1774	TGCCTCCTTGTATAGGGCCT	60.03	20	ACAAGTTGCCAGAGGAAGGG	59.889	20	272	718	989
TRINITY_DN3181_c0_g2_i2	p2	(AC)9	18	1744	1761	GGAGAAGGTTTCCTGGCTCC	60.035	20	CCACATCCATCTCGAGACGG	59.969	20	265	1056	1320	ACCTGAACCCGTAACTGCTG	59.965	20	GAAGCACCCTTCCATCAGCT	60.035	20	236	743	978	CACCTGAACCCGTAACTGCT	59.965	20	GAAGCACCCTTCCATCAGCT	60.035	20	237	742	978
TRINITY_DN3181_c1_g1_i3	p2	(AC)10	20	1757	1776	TTGCATGGAAACGTTGCTGG	59.968	20	GATCAGATGACGACCCGACC	59.969	20	235	1187	1421	GTGAGCTGGCATCTCCTTGT	60.036	20	GATCAGATGACGACCCGACC	59.969	20	206	1216	1421	TTGCATGGAAACGTTGCTGG	59.968	20	GCAGTAATCCGGTCCCACAA	60.036	20	181	1187	1367
TRINITY_DN3174_c0_g1_i7	p2	(CT)5	10	30	39	ATCGGGACTTGGAGACCGTA	60.034	20	CGAGTAGCGATGTACCCCAC	59.97	20	216	210	425	TCCTATCCGGTTTAGGGGCA	60.031	20	CCCGTCACCATCCACATCAA	60.036	20	207	2001	2207	ACCTTCCATCCCCAGCAATG	60.033	20	TACGGTCTCCAAGTCCCGAT	60.034	20	189	41	229
TRINITY_DN3184_c0_g1_i15	p2	(AG)8	16	1898	1913	CTTGCGCATTCTCGACTTCG	59.976	20	AAGGGCCGTTTCTGAAGGAG	59.963	20	275	187	461	TTCGGGTACAAGGGCTGAAC	59.964	20	ACTGTGGTCAAGGTTTGGCA	60.034	20	267	1371	1637	ACTTTCGGGTACAAGGGCTG	59.964	20	ACTGTGGTCAAGGTTTGGCA	60.034	20	270	1368	1637
TRINITY_DN3144_c0_g1_i1	p2	(CA)7	14	870	883	ACATGCGCTGAGATCACGAA	60.109	20	CAAACTCCATCCACGGTCCA	59.964	20	146	122	267	AACATGCGCTGAGATCACGA	60.109	20	CAAACTCCATCCACGGTCCA	59.964	20	147	121	267	ACATGCGCTGAGATCACGAA	60.109	20	AAACTCCATCCACGGTCCAC	59.964	20	145	122	266
TRINITY_DN3185_c0_g1_i2	p2	(AC)6	12	468	479	CATCTGCTTGCAAATGCGGT	60.109	20	AAAAACCCGGCCCGTATGAT	60.034	20	114	2566	2679	ATAACTTACAGCCCAGCCCG	59.82	20	GGGCCGAGGTTTTGTTGAAC	59.968	20	166	2442	2607	ATAACTTACAGCCCAGCCCG	59.82	20	AAAAACCCGGCCCGTATGAT	60.034	20	238	2442	2679
TRINITY_DN3185_c0_g1_i2	p2	(TA)8	16	1371	1386	CATCTGCTTGCAAATGCGGT	60.109	20	AAAAACCCGGCCCGTATGAT	60.034	20	114	2566	2679	ATAACTTACAGCCCAGCCCG	59.82	20	GGGCCGAGGTTTTGTTGAAC	59.968	20	166	2442	2607	ATAACTTACAGCCCAGCCCG	59.82	20	AAAAACCCGGCCCGTATGAT	60.034	20	238	2442	2679
TRINITY_DN3185_c1_g1_i4	p2	(AT)6	12	660	671	CAACGCACAACCGATTGAGG	60.11	20	GAGATTCTCGTGAGGAGGCG	59.97	20	250	174	423	AGGGCGTTGACCAAGAATGT	59.89	20	GAGATTCTCGTGAGGAGGCG	59.97	20	201	223	423	AACAGCCTCAGGGAAAGTCG	59.965	20	ATAGAGCCTCATGCACGGTG	59.894	20	118	1256	1373
TRINITY_DN3185_c1_g1_i6	p2	(AT)9	18	660	677	AGAGGCTGTGGAACAAGCTC	59.964	20	TGTTGTCGCATTGCCACAAG	59.969	20	235	930	1164	AGAGGCTGTGGAACAAGCTC	59.964	20	CGACTTTCCCTGAGGCTGTT	59.965	20	278	930	1207	CAACGCACAACCGATTGAGG	60.11	20	GAGATTCTCGTGAGGAGGCG	59.97	20	250	174	423
TRINITY_DN3185_c1_g2_i1	p2	(CT)8	16	41	56	ATCGGATGTCTCCAACGACG	59.899	20	CTGCTCCGACCTTTTCCTGT	59.965	20	107	760	866	CAAACGCAAACGCATCTTGC	59.841	20	CTCTCAGCACCTCCCTCTCT	60.033	20	136	357	492	CAAACGCAAACGCATCTTGC	59.841	20	CTCTCTCAGCACCTCCCTCT	60.033	20	138	357	494
TRINITY_DN3185_c2_g1_i4	p2	(AC)9	18	1458	1475	AGTAGGCCGACCAATTTCCG	60.108	20	ACGCGAAACAAACCAATCCG	60.041	20	156	81	236	CGGATTGGTTTGTTTCGCGT	60.041	20	AGGATATTGCAGAGCTGGGC	59.89	20	150	217	366	CGGATTGGTTTGTTTCGCGT	60.041	20	GGATATTGCAGAGCTGGGCA	60.179	20	149	217	365
TRINITY_DN3185_c4_g1_i4	p2	(AG)11	22	2625	2646	TGACGAATCAAAGCCCCTCC	60.035	20	GGTGAGGATAGGGGGTCTGT	60.031	20	273	2127	2399	TGACGAATCAAAGCCCCTCC	60.035	20	GTGGTGAGGATAGGGGGTCT	60.031	20	275	2127	2401	TGACGAATCAAAGCCCCTCC	60.035	20	TGGTGAGGATAGGGGGTCTG	60.031	20	274	2127	2400
TRINITY_DN3185_c5_g1_i1	p2	(TC)9	18	8	25	ACGCACTAAAGTCTGCTGCT	59.966	20	AGATCCAGCAGCAAGTCCAC	60.036	20	118	40	157	ACGCACTAAAGTCTGCTGCT	59.966	20	CAGATCCAGCAGCAAGTCCA	60.036	20	119	40	158	ACGCACTAAAGTCTGCTGCT	59.966	20	CACAAATCCCAACCGATCGC	59.901	20	154	40	193
TRINITY_DN3185_c6_g1_i1	p2	(AT)11	22	62	83	CCGATGGGAGGTTTGAGCTT	60.035	20	ACGACAAACCCATCCCCATC	60.034	20	115	780	894	CCGATGGGAGGTTTGAGCTT	60.035	20	GACGACAAACCCATCCCCAT	60.034	20	116	780	895	CCGATGGGAGGTTTGAGCTT	60.035	20	CGACAAACCCATCCCCATCA	60.035	20	114	780	893
TRINITY_DN3195_c0_g1_i2	p2	(TG)6	12	497	508	GCTCTAGCCATCTCCGTCAC	59.969	20	TTCTTGAACCCGCAGAAGCA	60.179	20	188	162	349	GCTCTAGCCATCTCCGTCAC	59.969	20	TGGGTCACATTTGGAAGGCA	59.813	20	261	162	422	GCTCTAGCCATCTCCGTCAC	59.969	20	GTTCTTGAACCCGCAGAAGC	59.761	20	189	162	350
TRINITY_DN3195_c0_g1_i1	p2	(TG)8	16	558	573	GCTCTAGCCATCTCCGTCAC	59.969	20	TGGTGGCATTGATCCCGAAA	59.961	20	229	162	390	GCTCGTTGCAGCCTTAATGG	59.901	20	TGGTGGCATTGATCCCGAAA	59.961	20	254	137	390	GCTCTAGCCATCTCCGTCAC	59.969	20	ACATTTGGAAGGCAGCTCCA	59.887	20	255	162	416
TRINITY_DN3179_c0_g1_i4	p2	(TC)6	12	2742	2753	GTCTATCGAACCAGAGCCGG	59.969	20	CTTGGGACTGGCGTTGTTTG	59.969	20	176	3043	3218	GGCAGCACAACTTTCCCAAG	59.967	20	AGGGCTATTGAGAGAGGGCA	60.031	20	149	300	448	TAATACGTCGAGCGGCCTTC	59.97	20	GGAGAGCATTGAAGGTGGCT	60.035	20	112	1541	1652
TRINITY_DN3179_c0_g2_i2	p2	(TC)5	10	193	202	CTGAGCCCGTTGTGGAAGAT	60.036	20	CTTGGGCCTTGCAAACTTCC	59.966	20	249	661	909	CTGAGCCCGTTGTGGAAGAT	60.036	20	CCTTGGGCCTTGCAAACTTC	59.966	20	250	661	910	GAGCCCGTTGTGGAAGATGA	60.036	20	CTTGGGCCTTGCAAACTTCC	59.966	20	247	663	909
TRINITY_DN3179_c0_g2_i2	p2	(AT)5	10	311	320	CTGAGCCCGTTGTGGAAGAT	60.036	20	CTTGGGCCTTGCAAACTTCC	59.966	20	249	661	909	CTGAGCCCGTTGTGGAAGAT	60.036	20	CCTTGGGCCTTGCAAACTTC	59.966	20	250	661	910	GAGCCCGTTGTGGAAGATGA	60.036	20	CTTGGGCCTTGCAAACTTCC	59.966	20	247	663	909
TRINITY_DN3143_c0_g1_i1	p2	(GA)5	10	1031	1040	ATGCGGTTTGCTCACAATGG	59.756	20	GAACCGGCACCTCATGGTAA	60.036	20	174	290	463	GCCCTCGAATTGAGCTCTGT	60.108	20	GCTGACACAGATCGAGTCCC	60.179	20	150	516	665	GCCCTCGAATTGAGCTCTGT	60.108	20	GGCAAAGCGGCTGTATTGAC	60.179	20	197	516	712
TRINITY_DN3157_c0_g1_i7	p2	(TG)5	10	3441	3450	GCTCTTATGAGTGCAAGCGC	59.973	20	ACAACGCCAAGTGTGCATTC	59.969	20	236	394	629	CCAAAGTGGTGAAGGCAAGC	59.967	20	ACAACGCCAAGTGTGCATTC	59.969	20	177	453	629	CCAATGGGCTGTCACTGTCT	59.963	20	GCGCTTGCACTCATAAGAGC	59.973	20	117	297	413
TRINITY_DN11205_c0_g1_i4	p2	(TC)5	10	365	374	GACGCTCAAAGGCCTTCTCT	60.037	20	GCTTCAGATGCGTGCTGATG	59.972	20	272	4275	4546	AGACGCTCAAAGGCCTTCTC	60.037	20	GCTTCAGATGCGTGCTGATG	59.972	20	273	4274	4546	AGGAGGCGTTTCTGCTTCTC	60.037	20	GAAACGATCAAGGCGGATGC	59.972	20	194	6068	6261
TRINITY_DN11259_c0_g1_i1	p2	(TA)7	14	449	462	ATTAAAAGCGGTGGCCTGGA	59.961	20	TGGCTGTCGGTATTGGCTTT	59.962	20	235	75	309	AGGGGAAAGGGCGTGAAATT	59.886	20	ATTGGATGTGGGGCGGAATT	60.032	20	124	815	938	AGGAGCTCCCTTCAGTCCAA	60.179	20	ATTGGATGTGGGGCGGAATT	60.032	20	150	789	938
TRINITY_DN11259_c0_g1_i14	p2	(AC)6	12	1115	1126	TCTTTCGGCCATCAGTCCAC	60.036	20	CCGTTCCAATTCCACCTGGA	59.962	20	162	186	347	TTGCTCTTTCGGCCATCAGT	59.963	20	CCGTTCCAATTCCACCTGGA	59.962	20	166	182	347	TCCAGGTGGAATTGGAACGG	59.962	20	ATCAACTGGTGGCGGATCAG	60.108	20	237	328	564
TRINITY_DN11259_c0_g1_i13	p2	(GA)5	10	1515	1524	TCTTTCGGCCATCAGTCCAC	60.036	20	CCGTTCCAATTCCACCTGGA	59.962	20	162	186	347	TGCAGTGAAACTCGTCTCCC	59.966	20	ACACACAACCCCCACTTTGT	59.96	20	154	1465	1618	TTGCTCTTTCGGCCATCAGT	59.963	20	CCGTTCCAATTCCACCTGGA	59.962	20	166	182	347
TRINITY_DN11292_c0_g1_i1	p2	(TC)5	10	77	86	GCCTAGGGTTCCCACCTTTT	59.592	20	CCCGCGTAATTCCCAGAGAA	59.823	20	152	212	363	AGGCATTCCCTGAAAGTGGA	58.924	20	CCCGCGTAATTCCCAGAGAA	59.823	20	185	179	363	GCCTAGGGTTCCCACCTTTTT	60.203	21	CCCGCGTAATTCCCAGAGAA	59.823	20	152	212	363
TRINITY_DN11219_c0_g2_i2	p2	(GA)9	18	1254	1271	AGCTCCAGATCCACCCATCT	60.03	20	CTAACCCGCATCCACACACT	60.036	20	139	1356	1494	AGCTCCAGATCCACCCATCT	60.03	20	TAACCCGCATCCACACACTC	60.037	20	138	1356	1493	CAGACTAACCACAGGCCCTG	60.036	20	CTAACCCGCATCCACACACT	60.036	20	202	1293	1494
TRINITY_DN11219_c3_g1_i1	p2	(GA)8	16	164	179	AGCTCAAATGATTGCACGCA	59.117	20	GTGGTTGTCAGAAGACCGGT	59.894	20	171	36	206	AGCTCAAATGATTGCACGCA	59.117	20	TCAGTTTTCTGGGCTGCAGT	59.817	20	129	36	164	AGCTCAAATGATTGCACGCA	59.117	20	AGTGGTTGTCAGAAGACCGG	59.607	20	172	36	207
TRINITY_DN11217_c0_g1_i2	p2	(TA)5	10	1421	1430	AGACTAGCAGATGGCCTCCA	60.032	20	CCCATGGATCTTCCCAACCC	60.106	20	163	238	400	AGACTAGCAGATGGCCTCCA	60.032	20	CCCCATGGATCTTCCCAACC	60.106	20	164	238	401	AGACTAGCAGATGGCCTCCA	60.032	20	CCCAACCCGTACCCTCAAAA	59.889	20	151	238	388
TRINITY_DN11246_c0_g1_i2	p2	(TA)8	16	1400	1415	GGCAAAAGCAGGGCGATATG	59.969	20	CTTAAACGCCCACGCATACG	59.974	20	251	404	654	CGTATGCGTGGGCGTTTAAG	59.974	20	AGGGGAGAGTTCTCGTCCTC	60.034	20	247	635	881	CGTATGCGTGGGCGTTTAAG	59.974	20	GAGGGGAGAGTTCTCGTCCT	60.034	20	248	635	882
TRINITY_DN11271_c0_g3_i1	p2	(AT)5	10	1697	1706	TCGCTGCTCGAAGTTTTCCT	59.966	20	TCAGCTCGTCCCAACTGAAC	59.966	20	134	194	327	TCGCTGCTCGAAGTTTTCCT	59.966	20	CAGCTCGTCCCAACTGAACT	59.966	20	133	194	326	GTTCAGTTGGGACGAGCTGA	59.966	20	GCAATCTCTCCTCCCCATCG	59.965	20	260	308	567
TRINITY_DN11253_c0_g1_i13	p2	(TA)5	10	227	236	TCCGAACCGAAAAACTGCCT	60.179	20	TGTGGTTTCCTCATCTGGGC	59.962	20	146	513	658	CCGAACCGAAAAACTGCCTC	59.763	20	TGTGGTTTCCTCATCTGGGC	59.962	20	145	514	658	CTCCGAACCGAAAAACTGCC	59.763	20	TGTGGTTTCCTCATCTGGGC	59.962	20	147	512	658
TRINITY_DN11253_c0_g1_i13	p2	(TA)6	12	1409	1420	TCCGAACCGAAAAACTGCCT	60.179	20	TGTGGTTTCCTCATCTGGGC	59.962	20	146	513	658	CCGAACCGAAAAACTGCCTC	59.763	20	TGTGGTTTCCTCATCTGGGC	59.962	20	145	514	658	CTCCGAACCGAAAAACTGCC	59.763	20	TGTGGTTTCCTCATCTGGGC	59.962	20	147	512	658
TRINITY_DN11253_c0_g1_i9	p2	(TA)6	12	2133	2144	TGTTACCCGAGATCTGCGTG	59.827	20	TGTGGTTTCCTCATCTGGGC	59.962	20	267	1116	1382	TGTCACAACCTCCACACGAG	59.896	20	TGCTCTGTGACTGTTTGGCA	60.107	20	208	793	1000	AACCTCCACACGAGCATAGC	60.108	20	TGCTCTGTGACTGTTTGGCA	60.107	20	202	799	1000
TRINITY_DN11204_c0_g1_i3	p2	(GT)5	10	1772	1781	CTGCCGACATCACTATCCCC	59.966	20	GCATGTAGGAGGCAACCTGT	60.035	20	183	1268	1450	TTCAGCAACGGATCCACCTC	60.036	20	GCATGTAGGAGGCAACCTGT	60.035	20	235	1216	1450	ACAAAATGGAGTGCCCCACA	60.106	20	GTGTCGATGTTGGTCCTGGT	59.965	20	137	160	296
TRINITY_DN11297_c0_g1_i1	p2	(GT)5	10	966	975	CCGACCAAGATCAGGTTGCT	60.036	20	ACTTCCCTCCCTCTCGACTC	60.034	20	266	1501	1766	CCGACCAAGATCAGGTTGCT	60.036	20	GACTTCCCTCCCTCTCGACT	60.034	20	267	1501	1767	CCGACCAAGATCAGGTTGCT	60.036	20	CCCTCCCTCTCGACTCTTGA	60.034	20	262	1501	1762
TRINITY_DN11266_c0_g2_i1	p2	(AG)9	18	175	192	CGCCTCTTGCTTGGAGAAGA	60.037	20	TCTCACAAGAACACACATCCCT	59.294	22	176	91	266	ACGCCTCTTGCTTGGAGAAG	60.321	20	TCTCACAAGAACACACATCCCT	59.294	22	177	90	266	CGCCTCTTGCTTGGAGAAGA	60.037	20	CCTCTCTCCTCTCTCTCACAAGA	60.054	23	189	91	279
TRINITY_DN11262_c1_g1_i1	p2	(AT)5	10	187	196	TCCAACCTCTTTCTGCGGAC	59.965	20	TGGAAGGTTGACACTTGACAAC	58.986	22	233	23	255	TCCAACCTCTTTCTGCGGAC	59.965	20	GGAAGGTTGACACTTGACAACTG	59.935	23	232	23	254	TCCAACCTCTTTCTGCGGAC	59.965	20	TGCTATGGAAGGTTGACACTTGA	59.928	23	238	23	260
TRINITY_DN11200_c0_g1_i7	p2	(AG)5	10	1883	1892	ACACACACAACCACCCCATT	60.033	20	GTTGTTCCCTTTGTCGGCAC	59.97	20	100	438	537	CAGGCCGTATAGAGCAGGTG	59.967	20	GTTGTTCCCTTTGTCGGCAC	59.97	20	204	334	537	TCTCCCTGTCTTAGTCCCCG	60.033	20	GCCTATGACCGACTCGAGTG	59.97	20	173	1936	2108
TRINITY_DN11287_c0_g1_i2	p2	(TC)8	16	205	220	GTTCACGACACTCTCCAGCA	59.968	20	TCAACAGCGGAGAGAACACC	59.966	20	279	256	534	GTTCACGACACTCTCCAGCA	59.968	20	ATAGTGGAAAGTGGTGCGGG	60.035	20	142	256	397	GTTCACGACACTCTCCAGCA	59.968	20	GAAAGTGGTGCGGGATCTCA	60.036	20	136	256	391
TRINITY_DN11255_c0_g1_i6	p2	(TC)6	12	42	53	TTGAACTGCGTGCTTTCTGC	59.971	20	TTGTCGAGCAAGTCTTCCCC	59.965	20	151	1802	1952	CCAGTGGATGCCTGAGGTTT	59.961	20	GCAGAAAGCACGCAGTTCAA	59.971	20	250	1572	1821	CTTGGCCTCTACGGTTGGTT	59.964	20	GGACTTATTCTCCGAGCCCG	59.968	20	211	522	732
TRINITY_DN11242_c1_g1_i2	p2	(AG)12	24	499	522	GCGTCCGACATGATTTCAGC	59.973	20	TTAATGAGGGGGCTCCGAAG	59.163	20	226	342	567	CTTCGGAGCCCCCTCATTAA	59.163	20	GCTCTGCCACCTGAAGGAAT	60.035	20	159	548	706	ATTGCTGGTTCGATCCCGTT	60.035	20	TTAATGAGGGGGCTCCGAAG	59.163	20	187	381	567
TRINITY_DN11239_c0_g2_i1	p2	(CT)5	10	99	108	ATGGTGCGGACGATTTTCCT	60.035	20	CGCAACTGAGCAACACGAAA	59.973	20	114	149	262	GGAAGCAGTGCAGAGGAAGT	59.964	20	CCACCGTTGCGCTTACAAAA	59.97	20	104	1046	1149	GACTGCCAACATGAGGGGAA	59.962	20	CCACCGTTGCGCTTACAAAA	59.97	20	120	1030	1149
TRINITY_DN11272_c0_g1_i1	p2	(TC)7	14	43	56	GGAGTTTGAGCGGGTTCAGA	59.965	20	CCACACACCACCGAATCTCA	59.965	20	262	834	1095	GGAGTTTGAGCGGGTTCAGA	59.965	20	ACCACACACCACCGAATCTC	59.965	20	263	834	1096	GGGTTGGACAAGAACCGCTA	59.964	20	TCTGAACCCGCTCAAACTCC	59.965	20	231	623	853
TRINITY_DN11251_c0_g1_i2	p2	(TC)12	24	15	38	TCCTCCACCATCACAATCGC	60.108	20	CATCCTGAACCACCACCTCC	60.035	20	215	246	460	CAGCCTCTTTTTCACGCACC	60.04	20	GCGATTGTGATGGTGGAGGA	60.108	20	166	100	265	CCTCCCCCAAGCACATCTTT	59.96	20	GCGATTGTGATGGTGGAGGA	60.108	20	134	132	265
TRINITY_DN11251_c0_g1_i2	p2	(CT)9	18	338	355	TCCTCCACCATCACAATCGC	60.108	20	CATCCTGAACCACCACCTCC	60.035	20	215	246	460	CAGCCTCTTTTTCACGCACC	60.04	20	GCGATTGTGATGGTGGAGGA	60.108	20	166	100	265	CCTCCCCCAAGCACATCTTT	59.96	20	GCGATTGTGATGGTGGAGGA	60.108	20	134	132	265
TRINITY_DN11245_c0_g1_i2	p2	(AG)5	10	357	366	CTTCACTTAGCGCCTCCACA	60.037	20	GCGGTTGGTGGGTAGAGAAA	59.964	20	147	92	238	CTTCACTTAGCGCCTCCACA	60.037	20	GGCAGTGGGATCCTCAAGAC	60.107	20	226	92	317	CTTCACTTAGCGCCTCCACA	60.037	20	ATGGGCTTCGAGTTACTGGC	60.108	20	112	92	203
TRINITY_DN3849_c0_g1_i1	p2	(AT)5	10	35	44	GGAGGGTGAGGTTGAAGTCG	60.037	20	CGAGCATGATCATGGCCTCT	59.965	20	246	563	808	AAGAGCAGCAATCTGGGCAT	60.033	20	CGGCGCTGAACAAGATGAAG	59.904	20	161	204	364	CTGGGCATCAAGAGCCTTCA	60.035	20	CGGCGCTGAACAAGATGAAG	59.904	20	149	216	364
TRINITY_DN3849_c0_g1_i1	p2	(TA)10	20	988	1007	GGAGGGTGAGGTTGAAGTCG	60.037	20	CGAGCATGATCATGGCCTCT	59.965	20	246	563	808	AAGAGCAGCAATCTGGGCAT	60.033	20	CGGCGCTGAACAAGATGAAG	59.904	20	161	204	364	CTGGGCATCAAGAGCCTTCA	60.035	20	CGGCGCTGAACAAGATGAAG	59.904	20	149	216	364
TRINITY_DN3814_c0_g1_i4	p2	(AT)5	10	461	470	CCGGTGTTTGGTCCCACATA	59.963	20	TCTCGGGTCCTTTCTCCGAT	60.033	20	229	259	487	ATCGGAGAAAGGACCCGAGA	60.033	20	GGGGTCGCATCTGTATAGGC	60.037	20	263	468	730	GTGGAACCACAAATCACGCC	60.04	20	TATGTGGGACCAAACACCGG	59.963	20	148	131	278
TRINITY_DN3814_c0_g2_i1	p2	(TG)5	10	352	361	CCGCCATGGAATGATTCTGC	59.687	20	TCACACACCAACACAGACCC	60.107	20	126	48	173	TTCTGCTTCGGCTTCAGGAC	60.321	20	TCACACACCAACACAGACCC	60.107	20	112	62	173	CCGCCATGGAATGATTCTGC	59.687	20	ACACACCAACACAGACCCAA	59.67	20	124	48	171
TRINITY_DN3814_c0_g3_i1	p2	(AC)10	20	599	618	AATTTGGCCACGTGCATGAC	60.038	20	TAACAACAGTTCGCCGTCCA	59.896	20	172	199	370	CATGACGACTCAGGCGACTT	60.109	20	TAACAACAGTTCGCCGTCCA	59.896	20	158	213	370	AATTTGGCCACGTGCATGAC	60.038	20	CCGTCCAAACTCCAAACTGC	59.689	20	159	199	357
TRINITY_DN3895_c0_g1_i2	p2	(TC)6	12	1143	1154	GGCACACAAGAGATTCGGGA	60.036	20	CTGCTTCGTTGCCTGTTGAC	60.041	20	115	694	808	GATTCGGGAGACGGGTTTGT	60.037	20	CTGCTTCGTTGCCTGTTGAC	60.041	20	104	705	808	CAAGAGATTCGGGAGACGGG	59.897	20	CTGCTTCGTTGCCTGTTGAC	60.041	20	109	700	808
TRINITY_DN3801_c0_g1_i3	p2	(GA)7	14	208	221	TCTACGGCGGTTATTACGGC	59.969	20	GTCGTATTGGCCGATCTCGT	59.97	20	119	286	404	ACGAGATCGGCCAATACGAC	59.97	20	GATATCCCATCCTGCGGTGG	60.036	20	206	385	590	TCTACGGCGGTTATTACGGC	59.969	20	ATCCGTCGTATTGGCCGATC	60.039	20	123	286	408
TRINITY_DN3862_c0_g1_i1	p2	(AT)8	16	2285	2300	TTGTGCTGGGATGTCCTTCC	59.962	20	AATGCACATAACCGCCTCCA	60.035	20	180	1269	1448	TTGTGCTGGGATGTCCTTCC	59.962	20	AGAGACCAACCCAGAAAGCG	59.965	20	203	1269	1471	TTGTGCTGGGATGTCCTTCC	59.962	20	TCAGCCCCTCTCATCTCCAA	59.957	20	150	1269	1418
TRINITY_DN3855_c0_g1_i2	p2	(AG)5	10	1916	1925	GGAATAAGCTCTCCCGCTCC	59.966	20	TGTCCTCAACCACGCTTCTC	59.966	20	158	1412	1569	TTTTCAATGGCGCCCAAAGG	59.965	20	TGTCCTCAACCACGCTTCTC	59.966	20	108	1462	1569	GAGAAGCGTGGTTGAGGACA	59.966	20	CGGAAGCTGGCCAAGTTAGA	60.036	20	100	1550	1649
TRINITY_DN3843_c0_g1_i5	p2	(GA)5	10	2130	2139	GGCACCTTCACGAAGACTGA	59.966	20	AAGGATTCTGCCTGTCGGTG	60.036	20	240	1600	1839	GGCACCTTCACGAAGACTGA	59.966	20	CAAGGATTCTGCCTGTCGGT	60.036	20	241	1600	1840	ATGAGAAACAGCAGTCCGGG	60.036	20	AAGGATTCTGCCTGTCGGTG	60.036	20	258	1582	1839
TRINITY_DN3831_c0_g1_i3	p2	(CT)5	10	92	101	CCTTTCCCCTTCACCTCCAC	59.962	20	TTGGACCTCATCGGCAATCC	60.107	20	168	6	173	CCTTTCCCCTTCACCTCCAC	59.962	20	CAGATAGGCAACACGGAGGG	60.179	20	197	6	202	CCTTTCCCCTTCACCTCCAC	59.962	20	ACGAGTGTTGGACCTCATCG	59.756	20	175	6	180
TRINITY_DN3831_c0_g2_i2	p2	(GA)5	10	2533	2542	ATTACCTGCAACCTGTCCGG	60.035	20	GCCGAAAGTGACCTTCTGGA	59.965	20	201	492	692	ATTACCTGCAACCTGTCCGG	60.035	20	AGCCGAAAGTGACCTTCTGG	59.965	20	202	492	693	CGAATGCAAACCCCAACCAG	60.038	20	GATCCAGATCCAGCACTCCG	59.967	20	269	1659	1927
TRINITY_DN3831_c0_g3_i3	p2	(AG)9	18	905	922	ATGCTTCCAACAGGCTCCTC	60.035	20	TGATGTCGTGAGGGTTTCGG	60.038	20	170	456	625	ATGCTTCCAACAGGCTCCTC	60.035	20	CAGCGCAAGGGTCTTGTTTC	60.04	20	101	456	556	ATGCTTCCAACAGGCTCCTC	60.035	20	TATTGCCGCTCATCCAAGCA	60.107	20	232	456	687
TRINITY_DN3831_c0_g3_i3	p2	(GA)11	22	1082	1103	ATGCTTCCAACAGGCTCCTC	60.035	20	TGATGTCGTGAGGGTTTCGG	60.038	20	170	456	625	ATGCTTCCAACAGGCTCCTC	60.035	20	CAGCGCAAGGGTCTTGTTTC	60.04	20	101	456	556	ATGCTTCCAACAGGCTCCTC	60.035	20	TATTGCCGCTCATCCAAGCA	60.107	20	232	456	687
TRINITY_DN3809_c1_g1_i1	p2	(CT)5	10	270	279	GCCTTCTCAGACAGGTGACC	60.037	20	AACAGCATCCAAGAGAGGGC	60.035	20	163	1020	1182	CGAGTACATCTCTGGTGGCC	59.897	20	GGTCACCTGTCTGAGAAGGC	60.037	20	209	831	1039	GCATGTACTTCCCTGTCCCC	60.107	20	GGTCACCTGTCTGAGAAGGC	60.037	20	177	863	1039
TRINITY_DN3863_c0_g1_i2	p2	(CT)5	10	184	193	TCAGATCCTCCCACCGATGT	60.032	20	CAACCCACCTAACCTCACCC	59.962	20	116	613	728	TCAGATCCTCCCACCGATGT	60.032	20	CCAACCCACCTAACCTCACC	59.962	20	117	613	729	CACCGATGTGGGAGGTTGAA	59.964	20	CAACCCACCTAACCTCACCC	59.962	20	105	624	728
TRINITY_DN3863_c0_g1_i2	p2	(CT)6	12	763	774	TCAGATCCTCCCACCGATGT	60.032	20	CAACCCACCTAACCTCACCC	59.962	20	116	613	728	TCAGATCCTCCCACCGATGT	60.032	20	CCAACCCACCTAACCTCACC	59.962	20	117	613	729	CACCGATGTGGGAGGTTGAA	59.964	20	CAACCCACCTAACCTCACCC	59.962	20	105	624	728
TRINITY_DN3842_c0_g1_i2	p2	(TC)5	10	99	108	GAACCTCCTACCCTCGGAGT	60.033	20	GGCCATAGTCCTGTAGTCGC	59.968	20	178	656	833	TGAACCTCCTACCCTCGGAG	60.033	20	GGCCATAGTCCTGTAGTCGC	59.968	20	179	655	833	GCGACTACAGGACTATGGCC	59.968	20	CCATGTACCCGGCAAGAACT	60.035	20	128	814	941
TRINITY_DN3838_c0_g1_i4	p2	(AT)7	14	21	34	TTCGTCGTTGAAGACTGCGA	59.97	20	CGGCAACCTGGTGTTCAAAG	59.969	20	111	1380	1490	CTTTGAACACCAGGTTGCCG	59.969	20	TCCCCCAAAGCCAAAAACCT	60.031	20	238	1471	1708	CTTTGAACACCAGGTTGCCG	59.969	20	ACCTCCCCCAAAGCCAAAAA	60.031	20	241	1471	1711
TRINITY_DN3829_c0_g2_i1	p2	(AC)6	12	218	229	TCCCAGGAAACAGACAGCAC	59.891	20	CATGGGTGGTTGTCCCTCTC	60.035	20	165	185	349	CCCAGGAAACAGACAGCACT	59.891	20	CATGGGTGGTTGTCCCTCTC	60.035	20	164	186	349	TTACACACACACACCCCCTG	59.818	20	CATGGGTGGTTGTCCCTCTC	60.035	20	135	215	349
TRINITY_DN3845_c0_g1_i2	p2	(CA)6	12	1041	1052	AGCACACTCACACACACACA	60.036	20	AAATGGGGGCAATCATCCGT	60.032	20	153	1032	1184	CTTCCGCATTCCCGCTAGAT	59.966	20	AAAACGAGGCCCGAGATGTT	59.964	20	123	142	264	CTTCCGCATTCCCGCTAGAT	59.966	20	AAAAACGAGGCCCGAGATGT	59.964	20	124	142	265
TRINITY_DN3802_c0_g1_i7	p2	(TC)5	10	3	12	GGAGTGCTTCATTCAGCCCT	60.035	20	ATGAGCAAGAGGAGTGGCAC	60.036	20	271	2528	2798	GTGCCACTCCTCTTGCTCAT	60.036	20	CTCCTAACACTGCAGCTGCT	60.037	20	168	2779	2946	GTGCCACTCCTCTTGCTCAT	60.036	20	AGCTCCTAACACTGCAGCTG	60.037	20	170	2779	2948
TRINITY_DN3802_c0_g1_i7	p2	(TC)5	10	3721	3730	GGAGTGCTTCATTCAGCCCT	60.035	20	ATGAGCAAGAGGAGTGGCAC	60.036	20	271	2528	2798	GTGCCACTCCTCTTGCTCAT	60.036	20	CTCCTAACACTGCAGCTGCT	60.037	20	168	2779	2946	GTGCCACTCCTCTTGCTCAT	60.036	20	AGCTCCTAACACTGCAGCTG	60.037	20	170	2779	2948
TRINITY_DN3804_c0_g2_i1	p2	(AG)15	30	214	243	GGAGCCCTCATCAGCAGATC	59.965	20	CGTCAGATTTGAGCGGCATG	59.973	20	185	587	771	AACGCAGCCATGTTCGACTA	60.038	20	CGTCAGATTTGAGCGGCATG	59.973	20	155	617	771	GCACAACACCCTTCAGCATG	60.039	20	GTTTCACGGGCTGGAACAAC	59.97	20	201	2299	2499
TRINITY_DN3804_c0_g2_i1	p2	(AT)7	14	2701	2714	GGAGCCCTCATCAGCAGATC	59.965	20	CGTCAGATTTGAGCGGCATG	59.973	20	185	587	771	AACGCAGCCATGTTCGACTA	60.038	20	CGTCAGATTTGAGCGGCATG	59.973	20	155	617	771	GCACAACACCCTTCAGCATG	60.039	20	GTTTCACGGGCTGGAACAAC	59.97	20	201	2299	2499
TRINITY_DN3848_c0_g1_i1	p2	(GA)5	10	461	470	GCCACCACCACAACCAAAAC	60.461	20	TGTGACCACTCCACAAACTCA	59.443	21	228	2	229	ACCACCACAACCAAAACAGC	59.465	20	TGTGACCACTCCACAAACTCA	59.443	21	225	5	229	AGCCACCACCACAACCAAAA	60.616	20	TGTGACCACTCCACAAACTCA	59.443	21	229	1	229
TRINITY_DN3820_c2_g2_i1	p2	(GA)5	10	549	558	ATTCTGCGAGTTGGGTGAGG	60.036	20	CTTCGCTTTAGGAAACGGCG	59.905	20	208	31	238	ATTCTGCGAGTTGGGTGAGG	60.036	20	CGGCTTCGCTTTAGGAAACG	59.905	20	211	31	241	ATTCTGCGAGTTGGGTGAGG	60.036	20	ATTTCGGGGTCGTGGGATTC	60.107	20	260	31	290
TRINITY_DN3851_c0_g1_i11	p2	(TA)5	10	1380	1389	GGGGAAGCTCTTAGGCCAAG	60.107	20	TCGGAATTGGTGCTTTCGGA	59.964	20	256	423	678	AACAAGACATCGGGGGAAGC	60.323	20	TCGGAATTGGTGCTTTCGGA	59.964	20	268	411	678	TCACGAAGCTAGGAAACGCC	60.389	20	TCGGAATTGGTGCTTTCGGA	59.964	20	193	486	678
TRINITY_DN3851_c0_g1_i5	p2	(GA)5	10	1293	1302	GGGAGGGTGTCGGGTTTTAG	60.036	20	ATCCGGGACCGAGGTGAATA	60.106	20	109	1072	1180	GGGGAAGCTCTTAGGCCAAG	60.107	20	TCGGAATTGGTGCTTTCGGA	59.964	20	256	423	678	GGGAGGGTGTCGGGTTTTAG	60.036	20	CCTTTCCAAGATCCGGGACC	60.107	20	119	1072	1190
TRINITY_DN3851_c0_g2_i1	p2	(TA)5	10	953	962	GAAGGCCTTTTCCTCTGGCT	59.961	20	GGAGGGGGAGCAAGAATCAA	59.374	20	160	432	591	GAAGGCCTTTTCCTCTGGCT	59.961	20	TTTTTGTGGTCTGGGGGCTG	60.759	20	188	432	619	TGAAGGCCTTTTCCTCTGGC	60.251	20	GGAGGGGGAGCAAGAATCAA	59.374	20	161	431	591
TRINITY_DN3874_c0_g1_i10	p2	(CT)5	10	2848	2857	CGAGAGTTCTTTGGGGCCAT	60.035	20	AGGGAGGTGGCCTGGATTAT	60.029	20	104	2801	2904	ATAATCCAGGCCACCTCCCT	60.029	20	CTTCTGCTGGGAAGACCGTT	59.965	20	262	2885	3146	ATAATCCAGGCCACCTCCCT	60.029	20	CGGATGTGGGGTTGATGACA	60.036	20	130	2885	3014
TRINITY_DN3874_c0_g1_i5	p2	(GA)6	12	808	819	TTGGCTGTGGAAAAGGGCAT	60.472	20	ACACCTCTACAGTGTGCTGC	59.966	20	221	859	1079	TTGGCTGTGGAAAAGGGCAT	60.472	20	GGGACACCTCTACAGTGTGC	60.037	20	224	859	1082	CTGATTAGGTGGGGCACTCC	59.819	20	ATGCCCTTTTCCACAGCCAA	60.472	20	263	616	878
TRINITY_DN3824_c0_g1_i1	p2	(TG)5	10	47	56	TCCAGCTGTTAAGATGCCGA	59.098	20	CGATTGGGCGAATCTGCATG	60.041	20	133	130	262	CCAGCTGTTAAGATGCCGAC	58.99	20	CGATTGGGCGAATCTGCATG	60.041	20	132	131	262	TCCAGCTGTTAAGATGCCGA	59.098	20	TCGATTGGGCGAATCTGCAT	60.179	20	134	130	263
TRINITY_DN3859_c0_g2_i2	p2	(TC)8	16	1579	1594	TCCTTCAACGGGAGGAGGAT	59.957	20	GGAGTTGAGCTCACCTGCAT	60.036	20	118	1263	1380	ATCCTTCAACGGGAGGAGGA	59.957	20	GGAGTTGAGCTCACCTGCAT	60.036	20	119	1262	1380	CGATCCTTCAACGGGAGGAG	59.897	20	GGAGTTGAGCTCACCTGCAT	60.036	20	121	1260	1380
TRINITY_DN3859_c0_g2_i2	p2	(TC)10	20	1757	1776	TCCTTCAACGGGAGGAGGAT	59.957	20	GGAGTTGAGCTCACCTGCAT	60.036	20	118	1263	1380	ATCCTTCAACGGGAGGAGGA	59.957	20	GGAGTTGAGCTCACCTGCAT	60.036	20	119	1262	1380	CGATCCTTCAACGGGAGGAG	59.897	20	GGAGTTGAGCTCACCTGCAT	60.036	20	121	1260	1380
TRINITY_DN3869_c0_g2_i3	p2	(TA)6	12	180	191	TGCTGCACCTGAATCCATGT	59.961	20	GTTCCAGGTTCAGCCTCCTC	60.036	20	212	218	429	CTTCAACCGGCAGCACTCTA	60.037	20	TGATCTGGCCTTGTTGACCC	59.962	20	145	793	937	AGCTGATAACGATGCGCTCA	59.897	20	TAGAGTGCTGCCGGTTGAAG	60.037	20	190	623	812
TRINITY_DN3876_c0_g1_i2	p2	(AC)5	10	875	884	AAGCAAATAAGTGCCCCCGA	59.961	20	GGTCCTGTCGTTGCTGAAGA	59.966	20	114	1215	1328	TGCATTGTACCAAGGACCCC	59.961	20	GGTCCTGTCGTTGCTGAAGA	59.966	20	259	1070	1328	GGAAACGAGCAGGACACAGA	59.966	20	TCGGGGGCACTTATTTGCTT	59.961	20	212	1023	1234
TRINITY_DN3875_c0_g1_i1	p2	(CA)5	10	1708	1717	TCCTCAAGCTGCTCCAATGG	60.035	20	GGAGTCGATGCAGTGAAGCT	60.108	20	185	1272	1456	TCGTGTTGTGAGGGATCACG	60.039	20	GGATGCGTTAAGGAGGGCTT	60.107	20	279	996	1274	CGCCACTCTTGAACAAGTGC	60.041	20	TTTCCCCTGTGGCACATTGT	60.106	20	231	357	587
TRINITY_DN18258_c0_g1_i1	p2	(AC)9	18	106	123	ACAGGATGTTTGCCGGCATA	60.035	20	TAGGCCAATCTCCTCCTGCT	60.031	20	267	165	431	TCTGCCTAGTGCTATTCGCG	59.969	20	TATGCCGGCAAACATCCTGT	60.035	20	147	38	184	AGAAGAAGAAAAGCCGGCGA	59.965	20	TAGGCCAATCTCCTCCTGCT	60.031	20	137	295	431
TRINITY_DN18255_c0_g1_i1	p2	(TC)5	10	789	798	ATCTTGACCAGCTCAACGGG	60.036	20	CTCGGGTAAAGGTTCGGCTT	60.037	20	267	350	616	ATCTTGACCAGCTCAACGGG	60.036	20	AGCACTCGGGTAAAGGTTCG	60.038	20	271	350	620	TCTGTATGGCTCCTGTCCCA	59.957	20	ATCGCCGGATATCCTCTCGA	60.035	20	277	384	660
TRINITY_DN18246_c0_g1_i4	p2	(AT)5	10	432	441	ACACCACCCTGCAAACTTCA	60.034	20	TTAAAGCCAGCTTCGTCGGT	59.966	20	121	143	263	ACCGACGAAGCTGGCTTTAA	59.966	20	CGTACCTGCATCCGAAACCT	60.108	20	236	244	479	ACCGACGAAGCTGGCTTTAA	59.966	20	TCGTACCTGCATCCGAAACC	60.109	20	237	244	480
TRINITY_DN18233_c0_g1_i1	p2	(GT)5	10	69	78	AGGAACTCGCTTTACCCACG	60.038	20	ACGAGCGACCCCTGAAAATT	59.964	20	221	606	826	GTTGGATGGGTCTTGGCTCA	59.962	20	CGTGGGTAAAGCGAGTTCCT	60.038	20	238	388	625	TGTTGGATGGGTCTTGGCTC	59.962	20	CGTGGGTAAAGCGAGTTCCT	60.038	20	239	387	625
TRINITY_DN18230_c0_g1_i3	p2	(TC)12	24	269	292	TAGCAGGGTCTGAAAGCGTG	60.037	20	GGAGGAACAGGCTGCATAGG	60.179	20	103	135	237	TAGCTCTCACCAAGCTCCCA	60.252	20	GCAAGTGCAAAATCTGGGCA	59.966	20	154	48	201	TAGCTCTCACCAAGCTCCCA	60.252	20	CACGCTTTCAGACCCTGCTA	60.037	20	107	48	154
TRINITY_DN18230_c0_g3_i1	p2	(TC)9	18	1097	1114	GTCTCAGGTGGTGGTTCTGG	59.965	20	CGAAAACAAACGGCTGCAGA	59.971	20	197	283	479	GGTCTCAGGTGGTGGTTCTG	59.965	20	CGAAAACAAACGGCTGCAGA	59.971	20	198	282	479	GTCTCAGGTGGTGGTTCTGG	59.965	20	GTGGACTGCGAGTATCTCCG	59.97	20	241	283	523
TRINITY_DN18230_c1_g1_i2	p2	(GA)8	16	231	246	CCACTTCCCACGTTAGGCAT	60.035	20	TTGGGTTCTCTGTGTGTGGG	59.817	20	153	69	221	TCGCCATGATTGGGAGTGAG	59.821	20	TTGGGTTCTCTGTGTGTGGG	59.817	20	100	122	221	GCATTCGTTGTCGTTGTCGT	59.769	20	CTCACTCCCAATCATGGCGA	59.821	20	124	18	141
TRINITY_DN18245_c0_g1_i4	p2	(TA)5	10	138	147	GCTGCATTACCTGGGCTACA	60.107	20	CTGAACTTTGCCCCTCCGAT	60.035	20	190	968	1157	ATCGGAGGGGCAAAGTTCAG	60.035	20	CCATTTTGCCCTCAACGTCG	60.11	20	233	1138	1370	ATCGGAGGGGCAAAGTTCAG	60.035	20	AAAACGACCATCTTGCCCCT	59.888	20	181	1138	1318
TRINITY_DN18201_c1_g1_i1	p2	(AG)5	10	812	821	TGCCACGAAGAGCGAAGTTA	59.684	20	AGATCCAAACATGCCCTCCG	60.107	20	138	118	255	TGCCACGAAGAGCGAAGTTA	59.684	20	CGGAGATCCAAACATGCCCT	60.107	20	141	118	258	TGCCACGAAGAGCGAAGTTA	59.684	20	GATTCGTCAACGGAGCTGGA	60.109	20	211	118	328
TRINITY_DN18297_c0_g1_i1	p2	(TC)5	10	329	338	ACCTAGGGCATCCACCATCT	60.03	20	TCACCACTGTTGACTACGCC	59.967	20	225	1423	1647	GGCGTAGTCAACAGTGGTGA	59.967	20	GGCTCTGGTCAGTGTTTCGA	59.966	20	228	1628	1855	TTGCAGGCAGAGATGCAGAA	59.963	20	AGATGGTGGATGCCCTAGGT	60.03	20	256	1187	1442
TRINITY_DN18223_c1_g1_i1	p2	(TC)5	10	208	217	TGCGTAGGGTTTTTGTGTTCA	58.633	21	AAAGAACCCCACGTGCCTAG	59.964	20	105	171	275	TGCGTAGGGTTTTTGTGTTCAA	59.247	22	AAAGAACCCCACGTGCCTAG	59.964	20	105	171	275	TGCGTAGGGTTTTTGTGTTCA	58.633	21	AAAAGAACCCCACGTGCCTA	59.525	20	106	171	276
TRINITY_DN18210_c0_g1_i4	p2	(TC)5	10	1149	1158	AGCCCTCGTGGATTTCAAGG	60.035	20	GTTTGGCTCTTTTGCGCTCA	59.969	20	230	1570	1799	ATTCTTTCGCTTCGGAGCCA	60.036	20	GTTTGGCTCTTTTGCGCTCA	59.969	20	115	1685	1799	AGCTGTTTAAGAGACCGCCC	60.036	20	ATTTCCTTCTCCAGGTGGCG	60.035	20	124	744	867
TRINITY_DN18273_c0_g1_i1	p2	(AC)6	12	218	229	TTGGACGCCATTGCAGTACT	59.964	20	TGCGTTTGAGGCTAAGACGT	59.967	20	152	476	627	TTGGACGCCATTGCAGTACT	59.964	20	AGGGTGTTTTGAGCACGACA	60.107	20	125	476	600	TTGGACGCCATTGCAGTACT	59.964	20	ACAGCTGTGGCATTTCCTCA	59.889	20	218	476	693
TRINITY_DN18251_c0_g2_i1	p2	(AG)5	10	1704	1713	GAAACGGGAACACACTTGGC	59.97	20	CGGCATCAGCTCCATGATCT	59.965	20	189	131	319	AGCTGGTTCTCTCTTTGGCC	59.963	20	GCCAAGTGTGTTCCCGTTTC	59.97	20	151	0	150	GAAACGGGAACACACTTGGC	59.97	20	CAACTGTGTGTGCATCTGCC	60.04	20	223	131	353
TRINITY_DN18299_c0_g1_i1	p2	(GT)5	10	116	125	GAAGGTCGGAGTTGTGGGTC	60.321	20	ACTTAGAAAGTCGCCACCCG	60.038	20	169	22	190	GAGTTGTGGGTCGCTGTGAT	60.321	20	ACTTAGAAAGTCGCCACCCG	60.038	20	161	30	190	GAAGGTCGGAGTTGTGGGTC	60.321	20	GAAGCTGAATCCACCGAGCA	60.392	20	233	22	254
TRINITY_DN23867_c0_g1_i3	p2	(TC)7	14	639	652	GGTGCTCACGTCGTCCATAT	59.898	20	ACCTGACGCGAAATGCAGTA	60.038	20	111	528	638	TACTGCATTTCGCGTCAGGT	60.038	20	TGCAGGGACGACATTGACAA	59.892	20	119	619	737	TACTGCATTTCGCGTCAGGT	60.038	20	TTGCAGGGACGACATTGACA	59.892	20	120	619	738
TRINITY_DN7043_c0_g1_i2	p2	(GT)6	12	324	335	GTCGAAGGGTGGCAAGAAGA	59.965	20	TCTTGTCGACAGGCAGGTTC	59.966	20	136	1444	1579	AGTCGAAGGGTGGCAAGAAG	59.965	20	TCTTGTCGACAGGCAGGTTC	59.966	20	137	1443	1579	GTCGAAGGGTGGCAAGAAGA	59.965	20	CATCTTGTCGACAGGCAGGT	60.037	20	138	1444	1581
TRINITY_DN7043_c0_g1_i2	p2	(GA)5	10	724	733	GTCGAAGGGTGGCAAGAAGA	59.965	20	TCTTGTCGACAGGCAGGTTC	59.966	20	136	1444	1579	AGTCGAAGGGTGGCAAGAAG	59.965	20	TCTTGTCGACAGGCAGGTTC	59.966	20	137	1443	1579	GTCGAAGGGTGGCAAGAAGA	59.965	20	CATCTTGTCGACAGGCAGGT	60.037	20	138	1444	1581
TRINITY_DN7043_c0_g1_i2	p2	(CT)5	10	2287	2296	GTCGAAGGGTGGCAAGAAGA	59.965	20	TCTTGTCGACAGGCAGGTTC	59.966	20	136	1444	1579	AGTCGAAGGGTGGCAAGAAG	59.965	20	TCTTGTCGACAGGCAGGTTC	59.966	20	137	1443	1579	GTCGAAGGGTGGCAAGAAGA	59.965	20	CATCTTGTCGACAGGCAGGT	60.037	20	138	1444	1581
TRINITY_DN7002_c0_g2_i1	p2	(GA)11	22	360	381	ACGGAGGAGAGGAAGGAGAC	60.034	20	AGAACTGCATTCTCCGGCAA	59.963	20	121	63	183	ACGGAGGAGAGGAAGGAGAC	60.034	20	CTCCGGCAAAGCATACAAGC	59.901	20	110	63	172	GCAGGCCTCAAATAACAGCG	59.901	20	AGAACTGCATTCTCCGGCAA	59.963	20	173	11	183
TRINITY_DN7097_c0_g1_i1	p2	(TC)5	10	110	119	TGTTGTGTTCGCAGATCCGA	59.967	20	GCAAACCGCCCACGAATATC	59.971	20	197	390	586	TCGCAGTCCAAACCCTCTTC	59.965	20	TCGGATCTGCGAACACAACA	59.967	20	233	177	409	CGCAGTCCAAACCCTCTTCT	59.965	20	TCGGATCTGCGAACACAACA	59.967	20	232	178	409
TRINITY_DN7096_c0_g1_i2	p2	(AG)11	22	32	53	CCCCTCATTTGTCGACCTCC	60.108	20	AATTGACTGAGAAGGCCGGG	60.035	20	276	373	648	CCCCTCATTTGTCGACCTCC	60.108	20	GCCGGGAGAATGTCGAAGAA	60.108	20	262	373	634	AACCTTACCACCGCAAACGA	60.179	20	GGAGGTCGACAAATGAGGGG	60.108	20	111	282	392
TRINITY_DN7066_c0_g1_i3	p2	(CT)5	10	3956	3965	GAGGGTACGCTCATCTCTGC	59.969	20	TCTGGGGAAGATGGAGGAGG	60.031	20	116	385	500	CCTCCTCCATCTTCCCCAGA	60.031	20	TCTGGCACCATCGAGCAAAT	60.035	20	182	481	662	GAGGGTACGCTCATCTCTGC	59.969	20	TCTGGCACCATCGAGCAAAT	60.035	20	278	385	662
TRINITY_DN7092_c0_g2_i4	p2	(TC)5	10	210	219	CGCGTGGCTGACATCAAATT	59.831	20	GCCAGCTCAGGAACAGTCTT	59.964	20	122	671	792	TACTCGTCGCTTTGGGGATG	59.825	20	CCTGCCACCTGAACCATGAT	60.034	20	148	271	418	GGATGGAGGCAGCATTCCAT	60.179	20	CCTGCCACCTGAACCATGAT	60.034	20	133	286	418
TRINITY_DN7079_c0_g1_i1	p2	(CT)7	14	1355	1368	CTTGTCCCATGGTCACGACA	59.965	20	GAGGGGAGGGGTGAAAATGG	60.033	20	274	129	402	CTTGTCCCATGGTCACGACA	59.965	20	GGAGGGGAGGGGTGAAAATG	60.033	20	275	129	403	CATTTTCACCCCTCCCCTCC	60.033	20	TGCTGATTTGGGCCTCAGAG	60.035	20	274	384	657
TRINITY_DN7079_c0_g2_i1	p2	(GA)5	10	9	18	GTCTTCGCCGTCGAGATCAT	59.97	20	GCCGGCAAGAGTATCGAACT	60.179	20	109	319	427	GGCCCACACCGAAATACTCT	59.748	20	AAAAGCCTCTCTGCCTGCAT	59.961	20	252	19	270	AGGCCCACACCGAAATACTC	59.748	20	AAAAGCCTCTCTGCCTGCAT	59.961	20	253	18	270
TRINITY_DN7079_c2_g1_i1	p2	(AT)5	10	5	14	TGAGAACGTTGGACCCATGG	59.964	20	ACGGCAGCTGAGATGAAACA	59.965	20	150	694	843	TGAGAACGTTGGACCCATGG	59.964	20	TCCAAAACGGCAGCTGAGAT	59.963	20	156	694	849	CCCATGGGAGGCTGACTTTT	59.96	20	ACGGCAGCTGAGATGAAACA	59.965	20	137	707	843
TRINITY_DN7079_c2_g1_i1	p2	(TC)12	24	212	235	TGAGAACGTTGGACCCATGG	59.964	20	ACGGCAGCTGAGATGAAACA	59.965	20	150	694	843	TGAGAACGTTGGACCCATGG	59.964	20	TCCAAAACGGCAGCTGAGAT	59.963	20	156	694	849	CCCATGGGAGGCTGACTTTT	59.96	20	ACGGCAGCTGAGATGAAACA	59.965	20	137	707	843
TRINITY_DN7079_c3_g1_i4	p2	(TC)5	10	182	191	CCCCACGATCAAACAGTCCA	59.964	20	TGTAAGGTGCTCATGGCTGG	60.035	20	130	681	810	CGAAACTCCCCCACGATCAA	60.037	20	TGTAAGGTGCTCATGGCTGG	60.035	20	138	673	810	AGCAGTTTCCAGACGTAGGC	60.037	20	TGTAAGGTGCTCATGGCTGG	60.035	20	105	706	810
TRINITY_DN7079_c3_g1_i1	p2	(AG)6	12	27	38	AGCAGTTTCCAGACGTAGGC	60.037	20	TGTAAGGTGCTCATGGCTGG	60.035	20	105	1379	1483	TCAGCATATCGTCCCTGTGC	59.895	20	TGTAAGGTGCTCATGGCTGG	60.035	20	237	1247	1483	ATCTGCCACCCCTTTTAGCC	60.033	20	GACGGCGAAGATGACAGGAA	60.109	20	193	68	260
TRINITY_DN7079_c3_g2_i1	p2	(AG)10	20	111	130	TCAGATGGGGCCCTTGTCTA	59.956	20	CCTGATTCATCCTCTCCGCC	59.965	20	173	980	1152	TCAGATGGGGCCCTTGTCTA	59.956	20	GGCCTGATTCATCCTCTCCG	59.965	20	175	980	1154	TCAGATGGGGCCCTTGTCTA	59.956	20	CGGCCTGATTCATCCTCTCC	59.965	20	176	980	1155
TRINITY_DN7079_c3_g2_i1	p2	(TA)5	10	1227	1236	TCAGATGGGGCCCTTGTCTA	59.956	20	CCTGATTCATCCTCTCCGCC	59.965	20	173	980	1152	TCAGATGGGGCCCTTGTCTA	59.956	20	GGCCTGATTCATCCTCTCCG	59.965	20	175	980	1154	TCAGATGGGGCCCTTGTCTA	59.956	20	CGGCCTGATTCATCCTCTCC	59.965	20	176	980	1155
TRINITY_DN7098_c0_g1_i2	p2	(TC)11	22	139	160	TGTCACCTGGATTTGAAGGGT	59.22	21	CCAGCTACGGTAGAAACCCA	59.1	20	144	43	186	TGTCACCTGGATTTGAAGGGT	59.22	21	GCGAGGTTGCTTCCAGCTA	60.079	19	156	43	198	TGTCACCTGGATTTGAAGGGT	59.22	21	CCAGCTACGGTAGAAACCCAG	60.135	21	144	43	186
TRINITY_DN7098_c0_g1_i3	p2	(TC)6	12	139	150	CCTTCTTCGTCTGCTTCGGT	60.038	20	AAAGGCCACCGAGAACGAAA	60.179	20	252	177	428	ACCTTCTTCGTCTGCTTCGG	60.038	20	AAAGGCCACCGAGAACGAAA	60.179	20	253	176	428	TGCACCTTCTTCGTCTGCTT	59.893	20	AAAGGCCACCGAGAACGAAA	60.179	20	256	173	428
TRINITY_DN7098_c1_g1_i1	p2	(GA)13	26	61	86	GGACTTCTGATGTTCGCCCA	60.036	20	ATTGCTCTCGGATGGCTGAG	59.894	20	254	195	448	TGGACTTCTGATGTTCGCCC	60.036	20	ATTGCTCTCGGATGGCTGAG	59.894	20	255	194	448	TGGACTTCTGATGTTCGCCC	60.036	20	CGAGCTCAGCCTCACATTCA	60.108	20	100	194	293
TRINITY_DN7003_c0_g1_i4	p2	(AT)6	12	156	167	GTTTAAGTCGATGGGCGTCC	58.995	20	AAATGCCCTTCTCCATCCCC	59.737	20	247	14	260	TGAGTTTAAGTCGATGGGCGT	59.726	21	AAATGCCCTTCTCCATCCCC	59.737	20	250	11	260	GTTTAAGTCGATGGGCGTCC	58.995	20	AATGCCCTTCTCCATCCCCT	60.629	20	246	14	259
TRINITY_DN7003_c0_g2_i2	p2	(GT)5	10	87	96	AGTAGTGTGTGTGTGAAGGCA	59.515	21	GGCCAAAGTTCGCATGGAAA	59.683	20	103	82	184	AGTAGTGTGTGTGTGAAGGCA	59.515	21	CAAGGGCCAAAGTTCGCATG	60.389	20	107	82	188	AGTAGTGTGTGTGTGAAGGCA	59.515	21	ATTTCCATGCCCTCGTCACC	60.394	20	172	82	253
TRINITY_DN7041_c0_g1_i1	p2	(GT)5	10	431	440	AGCCACCTCGACTCTAGTCA	59.671	20	TTAACACACACACCCTGCCG	60.816	20	145	298	442	AGCCACCTCGACTCTAGTCA	59.671	20	GAAGGGATTCGAACCCAGTGT	59.997	21	126	298	423	AGCCACCTCGACTCTAGTCA	59.671	20	AGGGATTCGAACCCAGTGTT	58.935	20	124	298	421
TRINITY_DN7018_c0_g2_i1	p2	(GA)5	10	2279	2288	ATTTGGAAGGCGCCATCAGA	60.034	20	TTTAGCAGAAGAAGGCGCCA	59.964	20	255	966	1220	ATTTGGAAGGCGCCATCAGA	60.034	20	TAGTGCATCAGCCCAAGCAA	59.962	20	204	966	1169	ATTTGGAAGGCGCCATCAGA	60.034	20	CAGTCGAGGATATTCGGGCC	60.038	20	277	966	1242
TRINITY_DN7077_c0_g1_i5	p2	(CT)5	10	100	109	AAGAACGGCGAACCTGTCAT	59.965	20	CCCTCCTTTCGTCGAAACCA	59.966	20	154	891	1044	ATGGCCATAATGAGGCCGAG	59.963	20	CCCTCCTTTCGTCGAAACCA	59.966	20	114	931	1044	CCGTCGCCAAACCCAAATTT	59.967	20	GCTCGATTGATGCAACCACC	59.901	20	133	137	269
TRINITY_DN7042_c0_g1_i1	p2	(AT)5	10	918	927	CGAATGTGGCCCAGGTTACT	60.035	20	CAAAACTCGGGCAGCAACAA	59.898	20	179	708	886	CGAATGTGGCCCAGGTTACT	60.035	20	AACTCGGGCAGCAACAAAAC	59.898	20	176	708	883	GACGAATGTGGCCCAGGTTA	60.036	20	CAAAACTCGGGCAGCAACAA	59.898	20	181	706	886
TRINITY_DN7063_c0_g1_i6	p2	(TC)9	18	98	115	TCCGTCTGTCGCCGTTTTTA	59.968	20	GCACATGCACTGAAGTTGCA	59.969	20	233	1001	1233	TTCAGTTGGCTCCGTCTGTC	59.966	20	GCACATGCACTGAAGTTGCA	59.969	20	243	991	1233	CTTCAGTTGGCTCCGTCTGT	59.966	20	GCACATGCACTGAAGTTGCA	59.969	20	244	990	1233
TRINITY_DN7063_c0_g1_i6	p2	(TC)6	12	2375	2386	TCCGTCTGTCGCCGTTTTTA	59.968	20	GCACATGCACTGAAGTTGCA	59.969	20	233	1001	1233	TTCAGTTGGCTCCGTCTGTC	59.966	20	GCACATGCACTGAAGTTGCA	59.969	20	243	991	1233	CTTCAGTTGGCTCCGTCTGT	59.966	20	GCACATGCACTGAAGTTGCA	59.969	20	244	990	1233
TRINITY_DN7009_c0_g1_i2	p2	(TC)6	12	1180	1191	TCGTTGAAGGACCTCACTGC	59.966	20	TACCACGTTACCCTCCTCGT	59.962	20	279	467	745	CGTTGAAGGACCTCACTGCT	59.966	20	TACCACGTTACCCTCCTCGT	59.962	20	278	468	745	TAAAATTCCCCGGTGTCGCA	59.964	20	CAAGAAAAGTCCAACCGCGG	60.04	20	238	205	442
TRINITY_DN7007_c0_g1_i3	p2	(GT)5	10	913	922	CAAATACCCCCACCCCCTTC	60.033	20	TCTTTGGGTTCGTTCGGGAG	59.966	20	165	132	296	CTCCCGAACGAACCCAAAGA	59.966	20	CTGCTGTCACACTAAGCCCA	59.965	20	225	277	501	TCTCTGCAGCTCAAACCCTG	59.964	20	CCAACAGTCCACCTAACGCT	59.965	20	215	1598	1812
TRINITY_DN7015_c0_g1_i1	p2	(TC)5	10	33	42	GTTCTTGCCTTTCGCGGTTT	59.97	20	AGCTTCTGCCGGATTGTTGA	59.963	20	143	70	212	GCGCGACATAACGTGAATCC	60.043	20	ACTACGCGCATGAAATTCGC	59.974	20	218	277	494	GTTCTTGCCTTTCGCGGTTT	59.97	20	GGATTCACGTTATGTCGCGC	60.043	20	227	70	296
TRINITY_DN7023_c0_g1_i2	p2	(TA)5	10	905	914	GTCAGCTGCATGACCTGTCT	60.037	20	ACCTTGACCACCATCAACCC	59.888	20	204	742	945	CTCTTCAGACGTCAGCTGCA	60.039	20	ACCTTGACCACCATCAACCC	59.888	20	214	732	945	GTCAGCTGCATGACCTGTCT	60.037	20	TTGCTGCCATATGGAGACCG	60.179	20	255	742	996
TRINITY_DN7052_c0_g2_i1	p2	(CT)6	12	125	136	TGACACAGGGCAAGCTAAGG	59.963	20	AGACAGTCCCACGAACATCA	58.662	20	274	40	313	AAGGAAAGCTCCAATGGCGA	59.962	20	AGACAGTCCCACGAACATCA	58.662	20	258	56	313	AAGGAAAGCTCCAATGGCGA	59.962	20	GTGAAGAAGACAGTCCCACGA	59.66	21	265	56	320
TRINITY_DN7020_c0_g1_i1	p2	(CT)5	10	12	21	TGTTCGAAGGCCACATCGAA	59.966	20	AAGGGCACACTACCATCAGC	60.035	20	232	389	620	TTGTTCGAAGGCCACATCGA	59.966	20	AAGGGCACACTACCATCAGC	60.035	20	233	388	620	AATCTCGCTGCTTCTGGCTT	60.036	20	TCGATGTGGCCTTCGAACAA	59.966	20	113	295	407
TRINITY_DN7094_c0_g1_i3	p2	(CT)5	10	1517	1526	ATTGCGCATACAACGGATGC	59.971	20	CATCAGACCCCACCACAGTC	60.036	20	176	2860	3035	ATTGCGCATACAACGGATGC	59.971	20	TCGTCTTCTTCCCACCATGC	60.036	20	132	2860	2991	ATTGCGCATACAACGGATGC	59.971	20	GCGGTATAGCATCAGACCCC	60.037	20	185	2860	3044
TRINITY_DN7001_c0_g1_i1	p2	(TC)8	16	1463	1478	TCCTTTCCGTCATGCAGCTT	59.963	20	TCCTACCGAACAAACCTGCC	59.964	20	239	851	1089	GGGTCTTTTTGCAAGCGGAG	60.039	20	TCCTACCGAACAAACCTGCC	59.964	20	127	963	1089	TCCTTTCCGTCATGCAGCTT	59.963	20	CTCCGCTTGCAAAAAGACCC	60.039	20	132	851	982
TRINITY_DN7057_c0_g1_i3	p2	(TA)6	12	157	168	TTGTGAGGCCTGAGACAAGC	60.25	20	ATGGTGGCAAGCGTGACTAA	59.964	20	116	509	624	TTTGGAGCTGTTCTTGCCGT	60.465	20	ATGGTGGCAAGCGTGACTAA	59.964	20	204	421	624	AATGGGAGCCTATCAGCAGC	59.89	20	ACGCATACCTGAACCAACCA	59.601	20	252	96	347
TRINITY_DN7028_c1_g1_i1	p2	(AG)5	10	1216	1225	AGCAAGGAGGCTTGGACAAA	59.814	20	TTTGGGGCCCATCACTTGTT	60.105	20	101	503	603	GTGGAACAATTGCCTTGCGA	59.686	20	GTCTAGGCACTTGGGCACAT	60.035	20	128	100	227	TCGTGGAACAATTGCCTTGC	59.686	20	GTCTAGGCACTTGGGCACAT	60.035	20	130	98	227
TRINITY_DN7024_c0_g1_i2	p2	(GA)7	14	1862	1875	CGGCCTATGTACTCGGCAAT	59.966	20	TTCACCAACACAGTCTGCGA	59.823	20	135	1370	1504	TTTCGGCCTATGTACTCGGC	59.896	20	TTCACCAACACAGTCTGCGA	59.823	20	138	1367	1504	TCACAGACAGCTGGTTGACG	60.249	20	ATGTGGGTGCTATGGTTGGG	60.033	20	267	1161	1427
TRINITY_DN13832_c0_g1_i5	p2	(AT)5	10	205	214	AAGACACACGGTTTGGAGCA	60.107	20	CACGGTTAAGGTGAGGGTGG	60.321	20	206	97	302	ACGGTTTGGAGCATAGCCTC	60.108	20	CACGGTTAAGGTGAGGGTGG	60.321	20	199	104	302	CGGTTTGGAGCATAGCCTCA	60.108	20	CACGGTTAAGGTGAGGGTGG	60.321	20	198	105	302
TRINITY_DN13832_c0_g1_i4	p2	(AT)6	12	205	216	AAGACACACGGTTTGGAGCA	60.107	20	TGTGCAAAGCTTTGGCCAAA	59.749	20	151	97	247	ACGGTTTGGAGCATAGCCTC	60.108	20	TGTGCAAAGCTTTGGCCAAA	59.749	20	144	104	247	CGGTTTGGAGCATAGCCTCA	60.108	20	TGTGCAAAGCTTTGGCCAAA	59.749	20	143	105	247
TRINITY_DN13850_c0_g1_i1	p2	(GA)5	10	139	148	TTGAGCGACGCTAAAAGGGT	59.966	20	GAACCCCAGAAGAACGTCGT	59.967	20	111	744	854	ACGGGATCAATCAACCACCC	60.034	20	ACCCTTTTAGCGTCGCTCAA	59.966	20	257	507	763	ACGGGATCAATCAACCACCC	60.034	20	TCTGCTGACATGGGTTTCCC	59.962	20	186	507	692
TRINITY_DN13853_c0_g1_i2	p2	(TC)5	10	579	588	GGAAGCCATGGAAGAGTGCT	60.035	20	AACTGCAGGTGGTATGGTCG	60.036	20	115	1140	1254	CCTCAACCCAAAACGGCAAG	59.968	20	CGTCAGCAACAGTGGCTTTC	60.041	20	224	454	677	GGAACTTGGGAAGCCATGGA	59.96	20	AACTGCAGGTGGTATGGTCG	60.036	20	123	1132	1254
TRINITY_DN13809_c1_g1_i1	p2	(GT)5	10	88	97	TGCTGTGGGTACGATGAGAT	58.515	20	TCAAACAACTCGTACAATGCCC	59.449	22	183	3	185	ATGCTGTGGGTACGATGAGA	58.515	20	TCAAACAACTCGTACAATGCCC	59.449	22	184	2	185	TGCTGTGGGTACGATGAGAT	58.515	20	CAAACAACTCGTACAATGCCCT	59.448	22	182	3	184
TRINITY_DN13882_c0_g1_i1	p2	(AG)9	18	272	289	GATGGACTCTCTACGCCGTG	59.97	20	ACGAGATTCAACGCTCCCAG	60.109	20	181	30	210	GTGATGGACTCTCTACGCCG	59.97	20	ACGAGATTCAACGCTCCCAG	60.109	20	183	28	210	GATGGACTCTCTACGCCGTG	59.97	20	CCCTAACGCCACTCATCACA	59.751	20	151	30	180
TRINITY_DN13820_c0_g1_i1	p2	(AG)11	22	23	44	GTGCAGTAGCCATGGGACTT	60.035	20	ACAGCAGAAGGGATTGCGAA	59.963	20	157	660	816	ATCCAAGGCACCCTTTCAGG	59.96	20	AACGTGGCACCGGAAAGTAT	59.964	20	173	1190	1362	GAATCTCGGGGGTGCAGTAG	59.895	20	ACAGCAGAAGGGATTGCGAA	59.963	20	168	649	816
TRINITY_DN13820_c0_g1_i1	p2	(CT)6	12	219	230	GTGCAGTAGCCATGGGACTT	60.035	20	ACAGCAGAAGGGATTGCGAA	59.963	20	157	660	816	ATCCAAGGCACCCTTTCAGG	59.96	20	AACGTGGCACCGGAAAGTAT	59.964	20	173	1190	1362	GAATCTCGGGGGTGCAGTAG	59.895	20	ACAGCAGAAGGGATTGCGAA	59.963	20	168	649	816
TRINITY_DN13849_c1_g2_i1	p2	(TA)7	14	133	146	TTCAGAAGCATCCGGGTGTC	60.036	20	ATTTGCCAACGGTTGCTTCC	59.967	20	231	1368	1598	AAGGCGAGAACAGGCTCTTC	60.037	20	TCCAACAATCGCTGCCATCT	60.035	20	204	2266	2469	CAGGGCGAAAAGGGGTACAT	60.034	20	GGTGTACCCTGCATGGTTGA	59.962	20	126	3789	3914
TRINITY_DN13867_c0_g1_i1	p2	(GT)5	10	1752	1761	AATCCCGTGTGCTGACATGT	59.963	20	CGACCTTTTGCTGTTGTGGG	59.969	20	263	104	366	CCCACAACAGCAAAAGGTCG	59.969	20	TTCCTGAGGCAGCAGAAAGG	59.963	20	172	347	518	TGCGAACTAACTCCCGTGAC	60.039	20	CGACCTTTTGCTGTTGTGGG	59.969	20	244	123	366
TRINITY_DN13811_c0_g1_i5	p2	(TG)5	10	176	185	ACCCATGCAGTGTTCTTCCA	59.522	20	ATGGTTTCGCTTCAGAGGCA	59.963	20	184	89	272	ACCCATGCAGTGTTCTTCCA	59.522	20	TCGCTTCAGAGGCACAGATG	60.108	20	178	89	266	ACCCATGCAGTGTTCTTCCA	59.522	20	ACACTTGACCAGCCTTTCGT	59.82	20	241	89	329
TRINITY_DN13864_c0_g1_i1	p2	(CT)6	12	597	608	CAATGAAGGAAGCGGCGATG	59.971	20	CACAACGGACTGAGACGACA	59.97	20	134	1112	1245	TCCAAGCCCGATTCGTTTCA	59.964	20	CATCGCCGCTTCCTTCATTG	59.971	20	181	951	1131	CCAGGCTCGGGAAAGAATGT	60.035	20	CAGCCGAGTTTGCAGCTTTT	59.969	20	148	1692	1839
TRINITY_DN13831_c0_g1_i1	p2	(CT)7	14	1950	1963	AGTGGAGGCGTCATAGGACT	60.033	20	AGCCAGGGGTGTTGATAACG	60.035	20	253	868	1120	TCAGTGGAGGCGTCATAGGA	60.034	20	AGCCAGGGGTGTTGATAACG	60.035	20	255	866	1120	TGATGCCTTTACCGCCATGT	60.035	20	ATGCGTCGGGTTTTCTCTGT	59.965	20	261	1401	1661
TRINITY_DN13894_c0_g1_i1	p2	(CT)14	28	509	536	TCTGCTGAATCTTGTGAGCCA	59.651	21	AGTATGAGAGGGGTGTGTGT	57.673	20	215	279	493	TCTGCTGAATCTTGTGAGCCA	59.651	21	AAGTATGAGAGGGGTGTGTGT	58.379	21	216	279	494	GTCTGCTGAATCTTGTGAGCC	59.263	21	AGTATGAGAGGGGTGTGTGT	57.673	20	216	278	493
TRINITY_DN13879_c0_g1_i1	p2	(TC)7	14	100	113	GGTCGGAAGTAGGCGATCTG	59.969	20	TTCTTCTGTGCCTTCGGTCC	59.965	20	203	1800	2002	GGTCGGAAGTAGGCGATCTG	59.969	20	CGGACAACCTGGCTCATTCT	60.036	20	147	1800	1946	GGTCGGAAGTAGGCGATCTG	59.969	20	CTCAAGCATCCGGACAACCT	60.036	20	157	1800	1956
TRINITY_DN13813_c1_g1_i1	p2	(GA)6	12	230	241	GAAAACGAGGGCCAAAGAGG	59.118	20	TCTCATCTCTGTGCGACTGC	59.828	20	228	5	232	GAAAACGAGGGCCAAAGAGG	59.118	20	GCTCGATTATGCCGCAAGAG	59.49	20	261	5	265	AGAGAAAACGAGGGCCAAAGA	59.58	21	TCTCATCTCTGTGCGACTGC	59.828	20	231	2	232
TRINITY_DN13858_c0_g1_i1	p2	(GA)7	14	10	23	TTACGAGGTGGACTACGGGT	59.962	20	AAACACACACACGCACACAC	60.11	20	245	1158	1402	CCAAAGCACAGTTTCGGCAA	59.898	20	GACAAATCCCCAGCTCCCTC	60.107	20	230	889	1118	GCACCTGAATATCCCGTGCT	60.179	20	ACCCGTAGTCCACCTCGTAA	59.962	20	205	973	1177
TRINITY_DN13858_c0_g1_i1	p2	(GT)5	10	1392	1401	TTACGAGGTGGACTACGGGT	59.962	20	AAACACACACACGCACACAC	60.11	20	245	1158	1402	CCAAAGCACAGTTTCGGCAA	59.898	20	GACAAATCCCCAGCTCCCTC	60.107	20	230	889	1118	GCACCTGAATATCCCGTGCT	60.179	20	ACCCGTAGTCCACCTCGTAA	59.962	20	205	973	1177
TRINITY_DN13846_c0_g1_i2	p2	(AT)10	20	180	199	CATTGCCGCCCACAAAAGAA	59.967	20	TGCATTCCATGTCGGGTTCA	59.963	20	192	1689	1880	CGATGCCCTTCTTCCACCTT	60.035	20	CAGGCTTAGCAACCCCGTTA	60.036	20	166	556	721	AGTTCGTCCCGTTCCTCCTA	59.961	20	GGCTTCAAAAGTGTGCCCAG	59.967	20	230	2925	3154
TRINITY_DN13846_c0_g1_i2	p2	(CT)5	10	3922	3931	CATTGCCGCCCACAAAAGAA	59.967	20	TGCATTCCATGTCGGGTTCA	59.963	20	192	1689	1880	CGATGCCCTTCTTCCACCTT	60.035	20	CAGGCTTAGCAACCCCGTTA	60.036	20	166	556	721	AGTTCGTCCCGTTCCTCCTA	59.961	20	GGCTTCAAAAGTGTGCCCAG	59.967	20	230	2925	3154
TRINITY_DN13846_c1_g1_i2	p2	(TC)10	20	1530	1549	CCAAGCATATCGCACACACG	59.973	20	TGCAACTTCAAGAAAGCCGC	59.969	20	229	1081	1309	CTAGGCAGTTGGGTCCAAGG	60.035	20	CGTGTGTGCGATATGCTTGG	59.973	20	174	927	1100	CCAAGCATATCGCACACACG	59.973	20	AGACATGTGGCTCCTTCTGC	60.036	20	192	1081	1272
TRINITY_DN13846_c2_g1_i3	p2	(AT)10	20	1237	1256	ATGAGCTTCCAAGACCTGGC	60.035	20	TTCCAGTGGAATTGCGAGCT	59.963	20	100	674	773	AAAGCAGATGAGGCGTGACA	59.965	20	AAAGTCTGGCCACCACTAGC	59.963	20	152	85	236	GCTAGTGGTGGCCAGACTTT	59.963	20	GGGTCGTAGATCAGTGGCTG	59.897	20	190	217	406
TRINITY_DN13829_c0_g1_i1	p2	(AG)10	20	711	730	ACCACCTATTTGCTGGCCTC	60.034	20	GGTGCGCTTGTGTGTGAATT	59.969	20	163	255	417	AATTCACACACAAGCGCACC	59.969	20	AGCGGTCATGTGGAGAACAG	60.037	20	122	398	519	AATTCACACACAAGCGCACC	59.969	20	GAGCGGTCATGTGGAGAACA	60.037	20	123	398	520
TRINITY_DN43887_c0_g1_i1	p2	(GA)5	10	263	272	GGAGTGATGATGTGGGCCAT	59.816	20	ACCTCTGCACGTTCTCACTG	59.967	20	140	37	176	GGAGTGATGATGTGGGCCAT	59.816	20	CACCTCTGCACGTTCTCACT	59.967	20	141	37	177	GGAGTGATGATGTGGGCCAT	59.816	20	ACACCTCTGCACGTTCTCAC	60.249	20	142	37	178
TRINITY_DN43815_c0_g1_i1	p2	(TC)5	10	135	144	CTGGAGCTGATGATCGACCC	59.967	20	ACACAATGTGGAACCCAACA	57.848	20	207	37	243	CTGGAGCTGATGATCGACCC	59.967	20	TGGACAGAAGAATGAGAGGCTG	59.764	22	177	37	213	CTGGAGCTGATGATCGACCC	59.967	20	AACACAATGTGGAACCCAACA	58.538	21	208	37	244
TRINITY_DN43847_c0_g1_i1	p2	(TA)5	10	143	152	CGCTGGTCATGAGCTCCTTA	59.538	20	TTCATGCAAATGTCACGGGC	59.757	20	207	0	206	CGCTGGTCATGAGCTCCTTA	59.538	20	CGGACCATGGGATTCTTGCA	60.394	20	182	0	181	CGCTGGTCATGAGCTCCTTA	59.538	20	CATGCAAATGTCACGGGCAC	60.734	20	205	0	204
TRINITY_DN15824_c0_g1_i1	p2	(AC)11	22	121	142	CACACACACACACACACACA	59.129	20	AGCAATTCCACACATTCATGGTG	60.056	23	153	123	275	CACACACACACACACACACA	59.129	20	AGCAATTCCACACATTCATGGTG	60.056	23	155	121	275	ACACACACACACACACACAC	59.128	20	AGCAATTCCACACATTCATGGTG	60.056	23	154	122	275
TRINITY_DN15841_c0_g1_i1	p2	(CT)5	10	83	92	TTTTCACCGCTCAGGGTCTC	59.965	20	CTATTGGAGACCGGAGCTGC	60.25	20	113	3	115	TTTTCACCGCTCAGGGTCTC	59.965	20	GCTATTGGAGACCGGAGCTG	60.25	20	114	3	116	TTTTCACCGCTCAGGGTCTC	59.965	20	CGGGCGGAAACATGTTTTGA	59.688	20	165	3	167
TRINITY_DN15871_c0_g2_i4	p2	(GA)7	14	696	709	AAGGATTAAGGGTGGCGGTG	60.034	20	CCCATCGCACTCTATCCCAC	59.966	20	150	412	561	CTGGATTGATGGCGTACGGT	60.179	20	CCCATCGCACTCTATCCCAC	59.966	20	106	456	561	GGATTGATGGCGTACGGTGA	60.179	20	CCCATCGCACTCTATCCCAC	59.966	20	104	458	561
TRINITY_DN15832_c0_g1_i1	p2	(GT)5	10	1350	1359	GAGGGGTGAGATTGGTGGTG	60.035	20	CTCTCAAGGGCTGCCAATGA	60.035	20	141	877	1017	GAGGGGTGAGATTGGTGGTG	60.035	20	TCTCTCAAGGGCTGCCAATG	60.035	20	142	877	1018	GTGAGGGGTGAGATTGGTGG	60.035	20	CTCTCAAGGGCTGCCAATGA	60.035	20	143	875	1017
TRINITY_DN15854_c0_g1_i2	p2	(AC)5	10	2195	2204	TGGCTACAAGTTGGGAGCAG	59.963	20	CACTTGAATGACTCCGGCCT	60.036	20	158	1321	1478	GGCTACAAGTTGGGAGCAGT	59.963	20	CACTTGAATGACTCCGGCCT	60.036	20	157	1322	1478	TGGCTACAAGTTGGGAGCAG	59.963	20	TCACTTGAATGACTCCGGCC	60.036	20	159	1321	1479
TRINITY_DN15854_c0_g3_i3	p2	(CT)5	10	1933	1942	CCCTTCTCCGTCCCAACTTC	60.036	20	GCTTGTGGCCATGCTTTTCA	59.966	20	230	672	901	TTAACACGACAGTCCCAGGC	59.966	20	TGGGGTTTTACCATCGCGAA	59.964	20	158	1546	1703	TTAACACGACAGTCCCAGGC	59.966	20	TTGGGGTTTTACCATCGCGA	59.964	20	159	1546	1704
TRINITY_DN15831_c0_g1_i1	p2	(CA)5	10	1	10	AACCTCGATTTCCCGCCAAT	60.034	20	TTCCTTTGGGCGAAATCCGA	59.963	20	184	25	208	TCGATTTCCCGCCAATCACA	60.036	20	TTCCTTTGGGCGAAATCCGA	59.963	20	180	29	208	GATTTCCCGCCAATCACACG	59.901	20	TTCCTTTGGGCGAAATCCGA	59.963	20	178	31	208
TRINITY_DN15802_c0_g1_i1	p2	(AT)5	10	1722	1731	AGCAAGGAATTAAGGGCCCC	60.032	20	GGCCCGAACCATACCAGAAA	60.035	20	184	237	420	TTTCTGGTATGGTTCGGGCC	60.035	20	AGCCCATTTCTCGCCTTTGA	59.962	20	168	401	568	TTTCTGGTATGGTTCGGGCC	60.035	20	TGAGCCCATTTCTCGCCTTT	59.962	20	170	401	570
TRINITY_DN15897_c0_g1_i1	p2	(AG)14	28	839	866	TCACCTTGTCGACTTGCTCC	59.966	20	GAGGAAGACCGCAGAAACCA	59.965	20	186	145	330	CACCTTGTCGACTTGCTCCT	59.966	20	GAGGAAGACCGCAGAAACCA	59.965	20	185	146	330	TGGTTTCTGCGGTCTTCCTC	59.965	20	TCTCTGCGCATGGTTGAACT	59.965	20	220	311	530
TRINITY_DN15867_c0_g1_i1	p2	(CT)5	10	30	39	TCAAGTCGCAGCCCCTTTAG	60.036	20	CACGTCTCCTTGTCTGTCCC	60.038	20	241	341	581	CTCAAGTCGCAGCCCCTTTA	60.036	20	CACGTCTCCTTGTCTGTCCC	60.038	20	242	340	581	TCAAGTCGCAGCCCCTTTAG	60.036	20	TCGTGAGCCTCTTCTGGAGA	59.962	20	208	341	548
TRINITY_DN15882_c0_g1_i1	p2	(AG)5	10	2237	2246	GGAAAGGTGGCCTTCATCGA	60.035	20	AGTAAAACGACGTCGCCCTT	59.967	20	131	350	480	CATCGACGTCACCACCTTCA	60.039	20	AGTAAAACGACGTCGCCCTT	59.967	20	171	310	480	ATCAAAACGACACCGCAACG	60.042	20	GCGAAGGCGACTAATCCGTA	59.97	20	190	786	975
TRINITY_DN15882_c0_g1_i1	p2	(TA)6	12	2717	2728	GGAAAGGTGGCCTTCATCGA	60.035	20	AGTAAAACGACGTCGCCCTT	59.967	20	131	350	480	CATCGACGTCACCACCTTCA	60.039	20	AGTAAAACGACGTCGCCCTT	59.967	20	171	310	480	ATCAAAACGACACCGCAACG	60.042	20	GCGAAGGCGACTAATCCGTA	59.97	20	190	786	975
TRINITY_DN15827_c0_g1_i1	p2	(GA)5	10	946	955	GTGCTGCAGCCGATCTAGAT	59.967	20	TGCCAATCTGCTCGTTCAGT	59.965	20	123	1618	1740	TGGGACCTCTCAGAGTCTGG	59.96	20	TGCCAATCTGCTCGTTCAGT	59.965	20	178	1563	1740	GAGTCTGGAGGCACAAACCA	59.891	20	TGCCAATCTGCTCGTTCAGT	59.965	20	166	1575	1740
TRINITY_DN11917_c0_g1_i1	p2	(TC)6	12	2631	2642	TCCCCGTAAGAAGCTCGAGA	60.035	20	GCTAGCAAAATGGGCATCGG	59.969	20	161	683	843	TCCCCGTAAGAAGCTCGAGA	60.035	20	GGCTAGCAAAATGGGCATCG	59.969	20	162	683	844	TCTCCCCGTAAGAAGCTCGA	60.035	20	GCTAGCAAAATGGGCATCGG	59.969	20	163	681	843
TRINITY_DN11924_c0_g1_i2	p2	(AG)6	12	1100	1111	TGGATGCGTTTGAACCCGTA	59.965	20	GCTCACTTTCCTACCGCAGT	60.037	20	173	170	342	TGGATGCGTTTGAACCCGTA	59.965	20	GTGCTTACTCTCGGGCAGTT	60.037	20	193	170	362	TGGATGCGTTTGAACCCGTA	59.965	20	TGCTCACTTTCCTACCGCAG	60.037	20	174	170	343
TRINITY_DN11996_c0_g1_i2	p2	(TA)5	10	1853	1862	TCCGTCGTGAGGTTGATTGG	60.038	20	CACAAGCAACACGGACACAG	59.972	20	256	2087	2342	ATGCGCGACAGGTATTCGAT	59.968	20	GGGAGAGTGCTTCGTTTGGA	59.965	20	105	1124	1228	GTGCCCATGCTGGACTAGTT	60.035	20	TTCTCGCAGCTCGTCACTTT	59.968	20	277	1301	1577
TRINITY_DN11994_c0_g1_i2	p2	(TC)7	14	787	800	GTGCCCAGAAAACCGAAACC	59.968	20	CCTAAGGCACTGGTTCGGTT	59.964	20	164	173	336	GTGCCCAGAAAACCGAAACC	59.968	20	AACCTAAGGCACTGGTTCGG	59.964	20	166	173	338	GGTGCCCAGAAAACCGAAAC	59.968	20	CCTAAGGCACTGGTTCGGTT	59.964	20	165	172	336
TRINITY_DN11920_c0_g1_i1	p2	(AC)5	10	83	92	TGTTCAGTTTCAGGCAGGCT	59.817	20	GCTCTTCAAACTGCAAGCCC	60.039	20	168	476	643	TGTTCAGTTTCAGGCAGGCT	59.817	20	ATTAGCCCAGTTAGCCGAGC	59.893	20	140	476	615	TGTTCAGTTTCAGGCAGGCT	59.817	20	TAGCCGAGCATCCTACGTCT	60.179	20	129	476	604
TRINITY_DN11930_c0_g1_i1	p2	(GA)5	10	83	92	CGGCGTTGATTCGTTGGATC	59.974	20	AGGATTGCGAGGGAGAGAGT	60.033	20	107	120	226	CGGCGTTGATTCGTTGGATC	59.974	20	TCAGGATTGCGAGGGAGAGA	60.033	20	109	120	228	CGGCGTTGATTCGTTGGATC	59.974	20	AATTGGCAAAGGGTTTCCGC	59.965	20	148	120	267
TRINITY_DN11928_c0_g2_i1	p2	(AC)9	18	69	86	TGGTGCATCCTCTTCTTGCA	59.599	20	GACAGCCCTTGGAAACTGGT	60.179	20	111	118	228	TGGTGCATCCTCTTCTTGCA	59.599	20	TGACAGCCCTTGGAAACTGG	60.179	20	112	118	229	GCATCCTCTTCTTGCACAGC	59.549	20	GACAGCCCTTGGAAACTGGT	60.179	20	107	122	228
TRINITY_DN11927_c0_g2_i2	p2	(AT)5	10	1873	1882	AAAGCCGAGGAAGACCAAGG	59.963	20	GTTAGGTGGCGGAATTGGGA	60.035	20	260	553	812	GTGAGGTTGCTGCAGAGGAT	60.036	20	TTACTGGGAGAGCTGCGTTG	60.037	20	210	284	493	AAGCCCTGTCATCCAACTGG	59.961	20	GACTGGGTTGTGAGGCGTTA	59.966	20	108	1645	1752
TRINITY_DN11998_c1_g1_i1	p2	(CT)6	12	55	66	CATCTCCGCCGTCAGATTCA	59.897	20	GTGGTTGGTGGTGGTCAGAT	59.89	20	177	120	296	ATCTCCGCCGTCAGATTCAC	59.897	20	GTGGTTGGTGGTGGTCAGAT	59.89	20	176	121	296	ACATCTCCGCCGTCAGATTC	59.897	20	GTGGTTGGTGGTGGTCAGAT	59.89	20	178	119	296
TRINITY_DN11998_c1_g1_i1	p2	(TC)5	10	322	331	CATCTCCGCCGTCAGATTCA	59.897	20	GTGGTTGGTGGTGGTCAGAT	59.89	20	177	120	296	ATCTCCGCCGTCAGATTCAC	59.897	20	GTGGTTGGTGGTGGTCAGAT	59.89	20	176	121	296	ACATCTCCGCCGTCAGATTC	59.897	20	GTGGTTGGTGGTGGTCAGAT	59.89	20	178	119	296
TRINITY_DN11938_c0_g1_i2	p2	(AC)5	10	1445	1454	TCGTCTGATCTACGCCATGC	59.969	20	GGTACACAGCACAGAGGCAT	60.036	20	151	1388	1538	CATCCTTGGTCCGCTTCAGT	60.036	20	GTCGTTTGGGGGTTTTTCCG	59.969	20	117	681	797	CGTCTGATCTACGCCATGCT	59.969	20	GGTACACAGCACAGAGGCAT	60.036	20	150	1389	1538
TRINITY_DN11972_c1_g1_i3	p2	(TA)7	14	360	373	TGTGGTCCTTAGGGTTCCGT	60.472	20	CACTTATGCCCCCTGACAGT	59.379	20	165	66	230	TGTGGTCCTTAGGGTTCCGT	60.472	20	ACACTTATGCCCCCTGACAG	59.379	20	166	66	231	TTGTGGTCCTTAGGGTTCCG	59.312	20	CACTTATGCCCCCTGACAGT	59.379	20	166	65	230
TRINITY_DN11993_c0_g1_i7	p2	(AT)5	10	209	218	ACACCCTTTTTACATGCCCCA	60.133	21	GCAGGGGCAGAAATGGTCTT	60.613	20	100	73	172	ACACCCTTTTTACATGCCCCA	60.133	21	GCAGGGGCAGAAATGGTCT	60	19	100	73	172	ACACCCTTTTTACATGCCCC	58.36	20	GCAGGGGCAGAAATGGTCTT	60.613	20	100	73	172
TRINITY_DN11951_c0_g1_i1	p2	(TC)9	18	29	46	CGAACGGCCAATTGTCGATC	59.974	20	CATCGGTCATTTCGTGCGTC	59.975	20	180	341	520	GACGCACGAAATGACCGATG	59.975	20	GAGCGGCGCTAAAATCACAG	59.973	20	136	501	636	GACGCACGAAATGACCGATG	59.975	20	CAGAGCGGCGCTAAAATCAC	59.973	20	138	501	638
TRINITY_DN11951_c0_g1_i1	p2	(TA)5	10	1409	1418	CGAACGGCCAATTGTCGATC	59.974	20	CATCGGTCATTTCGTGCGTC	59.975	20	180	341	520	GACGCACGAAATGACCGATG	59.975	20	GAGCGGCGCTAAAATCACAG	59.973	20	136	501	636	GACGCACGAAATGACCGATG	59.975	20	CAGAGCGGCGCTAAAATCAC	59.973	20	138	501	638
TRINITY_DN11982_c0_g1_i2	p2	(TC)5	10	527	536	CCTTGAGCTCTCATCGCCAT	59.894	20	GTGAGGGGTTCAGGGTTGAG	59.963	20	116	263	378	CCTTGAGCTCTCATCGCCAT	59.894	20	TGAGGGGTTCAGGGTTGAGA	60.105	20	115	263	377	CTCAACCCTGAACCCCTCAC	59.963	20	AGGATGGTGGCGATGGTAAC	59.82	20	127	359	485
TRINITY_DN11908_c0_g1_i1	p2	(TC)9	18	1859	1876	GGCGGCAACATCATCATCAC	59.97	20	CACTTGGCAGCACAAAGGAC	59.969	20	272	1343	1614	TTGGTCATGAAGGTCAGCCC	59.962	20	GTGATGATGATGTTGCCGCC	59.97	20	233	1130	1362	TGTACGCACACACTCCCTTC	59.967	20	CTTCGGAAGCCTGCTCTTGA	60.037	20	180	44	223
TRINITY_DN11995_c0_g1_i3	p2	(TC)9	18	1483	1500	CCACTGCAAGAACCGATCCT	60.036	20	TTCGTGTTCCTGCAATCGGA	59.966	20	136	236	371	TCCGATTGCAGGAACACGAA	59.966	20	AGCTTTGAGATGGTGCGGAA	59.963	20	243	352	594	AAGAACCGATCCTGCAGCAA	59.963	20	TTCGTGTTCCTGCAATCGGA	59.966	20	129	243	371
TRINITY_DN11995_c0_g1_i2	p2	(CA)5	10	58	67	CGGAGCTGTCAATGGTCACT	60.037	20	CACGTCCGTCACACTACCAA	59.969	20	147	381	527	TTGGTAGTGTGACGGACGTG	59.969	20	GCTCCAAGGGGTTCATTCCA	59.96	20	117	508	624	TTGGTAGTGTGACGGACGTG	59.969	20	TGCTCCAAGGGGTTCATTCC	59.96	20	118	508	625
TRINITY_DN11995_c0_g2_i1	p2	(AC)5	10	465	474	CGCGATGTTACCTGGTCAGA	59.827	20	AGGGTTTGTGGATTTGGGCA	60.105	20	122	695	816	CGCGATGTTACCTGGTCAGA	59.827	20	GGCAAATTCTTCACAGCGGG	60.109	20	106	695	800	CGCGATGTTACCTGGTCAGA	59.827	20	GGGCAAATTCTTCACAGCGG	60.109	20	107	695	801
TRINITY_DN11916_c1_g1_i2	p2	(AT)7	14	55	68	GAAATTGGGGTTGTGGCGAC	60.039	20	CAACCACAAGCTCTCCCCAT	59.961	20	201	428	628	GAGACTGGAGCAGAGATGGC	59.895	20	CAACCACAAGCTCTCCCCAT	59.961	20	181	448	628	CTGGAGCAGAGATGGCTGTC	60.179	20	CAACCACAAGCTCTCCCCAT	59.961	20	177	452	628
TRINITY_DN11937_c0_g1_i1	p2	(TC)6	12	263	274	TCCATATTCCCCTGCCAGGA	60.029	20	GCGAACAAATACGGCGGTAC	59.975	20	224	554	777	TCCATATTCCCCTGCCAGGA	60.029	20	TCCCTAAACCCTAGCTCCCC	60.03	20	254	554	807	GTACCGCCGTATTTGTTCGC	59.975	20	CTCTCCCAATCATACGGCCC	59.965	20	182	758	939
TRINITY_DN1674_c0_g1_i4	p2	(TG)5	10	2515	2524	GGAAGAGACCTATGCGACGG	59.969	20	GTCACCAAACAACACTCGGC	59.971	20	141	245	385	GGGAAGAGACCTATGCGACG	59.969	20	GTCACCAAACAACACTCGGC	59.971	20	142	244	385	GCTTTTGCTGAACCACCCTG	59.967	20	GTCACCAAACAACACTCGGC	59.971	20	237	149	385
TRINITY_DN1657_c0_g1_i5	p2	(TC)6	12	31	42	CGATCCTCGGAATCACCCTG	59.967	20	GGCTGAAACTGTGGCAAAGG	59.967	20	198	2973	3170	CGATCCTCGGAATCACCCTG	59.967	20	GGGCTGAAACTGTGGCAAAG	59.967	20	199	2973	3171	GAGTTCCTGGAAGCTTGCCT	59.963	20	CACTCTCTCGATCACTCCGC	59.971	20	147	911	1057
TRINITY_DN1657_c1_g1_i9	p2	(AT)5	10	3	12	TGAACCGGACCTCAAGAACG	59.967	20	CGAAGCGGAGAGAATGTGGA	59.827	20	102	327	428	TGAACCGGACCTCAAGAACG	59.967	20	TCGAAGCGGAGAGAATGTGG	59.827	20	103	327	429	GTGATCGGATTGAGCAGCCT	60.179	20	CGTTCTTGAGGTCCGGTTCA	59.967	20	278	69	346
[truncated: 8,035 more rows]
