# Supplementary material for: Transcriptome Analysis of Young Ovaries Reveals Candidate Genes Involved in Gamete Formation in Lantana camara
Source: Plants (Basel). 2019 Aug 2;8(8):263. doi: 10.3390/plants8080263 (PMC6724078; doi:10.3390/plants8080263)
Supplement: Supplementary file 1 [file plants-08-00263-s001.zip › Supplementary Table 11.xlsx]

## Sheet: Final variants and annotation
Table S11. Identified SNPs, Indels and their annotated effects.
Transcript ID	Position	Reference allele (0)	Alternate allele (1)	Variant type	GGO genotype	GGO depth			LWL genotype	LWL depth			Annotation from SNPeff
						Reference allele	Alternate allele	Overall depth		Reference allele	Alternate allele	Overall depth	Effect of alternate allele	Putative impact
TRINITY_DN0_c0_g2_i1	182	C	A	SNP	(0/1)	14	10	24	(0/0)	16	0	16	intergenic_region	MODIFIER
TRINITY_DN1_c0_g1_i1	1223	T	C	SNP	(0/1)	16	11	27	(0/0)	54	0	54	missense_variant	MODERATE
TRINITY_DN1_c0_g1_i1	375	C	G	SNP	(0/0)	60	0	60	(0/1)	37	45	82	synonymous_variant	LOW
TRINITY_DN1_c0_g1_i1	981	G	T	SNP	(0/1)	32	21	53	(0/0)	65	0	65	synonymous_variant	LOW
TRINITY_DN1_c0_g2_i1	405	C	T	SNP	(0/1)	137	153	290	(0/0)	295	0	295	missense_variant	MODERATE
TRINITY_DN1_c0_g2_i1	563	G	A	SNP	(0/0)	356	0	356	(0/1)	238	68	306	synonymous_variant	LOW
TRINITY_DN1_c0_g2_i1	861	T	C	SNP	(0/1)	227	157	384	(0/0)	368	0	368	missense_variant	MODERATE
TRINITY_DN1_c1_g1_i5	300	T	C	SNP	(0/0)	19	0	19	(0/1)	24	16	40	3_prime_UTR_variant	MODIFIER
TRINITY_DN1_c1_g1_i5	316	C	T	SNP	(0/0)	60	0	60	(0/1)	64	24	88	3_prime_UTR_variant	MODIFIER
TRINITY_DN1_c1_g2_i1	177	C	T	SNP	(0/0)	11	0	11	(0/1)	11	10	21	synonymous_variant	LOW
TRINITY_DN1_c1_g2_i1	301	G	A	SNP	(0/0)	22	0	22	(0/1)	17	18	35	missense_variant	MODERATE
TRINITY_DN1_c1_g2_i1	644	G	T	SNP	(0/1)	6	5	11	(0/0)	21	0	21	3_prime_UTR_variant	MODIFIER
TRINITY_DN1_c2_g1_i3	2557	T	G	SNP	(0/1)	8	9	17	(0/0)	14	0	14	missense_variant	MODERATE
TRINITY_DN1_c2_g1_i3	2658	A	G	SNP	(0/0)	11	0	11	(0/1)	8	4	12	synonymous_variant	LOW
TRINITY_DN1_c2_g2_i1	1026	G	A	SNP	(0/0)	53	0	53	(0/1)	38	34	72	missense_variant	MODERATE
TRINITY_DN1_c2_g2_i1	1076	G	A	SNP	(0/0)	72	0	72	(0/1)	59	44	103	synonymous_variant	LOW
TRINITY_DN1_c2_g2_i1	1235	T	C	SNP	(0/1)	33	32	65	(0/0)	119	0	119	synonymous_variant	LOW
TRINITY_DN1_c2_g2_i1	1349	T	A	SNP	(1/1)	0	53	53	(0/0)	110	0	110	synonymous_variant	LOW
TRINITY_DN1_c2_g2_i1	1490	G	A	SNP	(0/0)	96	0	96	(0/1)	68	92	160	synonymous_variant	LOW
TRINITY_DN1_c2_g2_i1	1549	C	T	SNP	(0/1)	49	37	86	(0/0)	128	0	128	missense_variant	MODERATE
TRINITY_DN1_c2_g2_i1	1596	T	C	SNP	(1/1)	0	64	64	(0/0)	87	0	87	synonymous_variant	LOW
TRINITY_DN1_c2_g2_i1	1658	C	G	SNP	(1/1)	0	93	93	(0/0)	141	0	141	synonymous_variant	LOW
TRINITY_DN1_c2_g2_i1	1762	G	C	SNP	(0/1)	37	30	67	(0/0)	121	0	121	missense_variant	MODERATE
TRINITY_DN1_c2_g2_i1	2147	C	T	SNP	(1/1)	0	131	131	(0/0)	205	0	205	synonymous_variant	LOW
TRINITY_DN1_c2_g2_i1	2201	T	C	SNP	(1/1)	0	100	100	(0/0)	203	0	203	synonymous_variant	LOW
TRINITY_DN1_c2_g2_i1	240	C	A	SNP	(0/0)	69	0	69	(0/1)	57	33	90	5_prime_UTR_variant	MODIFIER
TRINITY_DN1_c2_g2_i1	283	T	C	SNP	(0/0)	54	0	54	(0/1)	50	34	84	5_prime_UTR_variant	MODIFIER
TRINITY_DN1_c2_g2_i1	2960	A	G	SNP	(0/1)	87	76	163	(0/0)	216	0	216	synonymous_variant	LOW
TRINITY_DN1_c2_g2_i1	3026	C	T	SNP	(0/0)	106	0	106	(0/1)	83	43	126	synonymous_variant	LOW
TRINITY_DN1_c2_g2_i1	3305	G	A	SNP	(0/1)	9	3	12	(0/0)	22	0	22	3_prime_UTR_variant	MODIFIER
TRINITY_DN1_c2_g2_i1	369	C	T	SNP	(1/1)	0	33	33	(0/1)	41	23	64	synonymous_variant	LOW
TRINITY_DN1_c2_g2_i1	390	G	A	SNP	(0/0)	33	0	33	(0/1)	44	23	67	missense_variant	MODERATE
TRINITY_DN1_c2_g2_i1	488	G	C	SNP	(1/1)	0	43	43	(0/1)	35	23	58	missense_variant	MODERATE
TRINITY_DN1_c2_g2_i1	497	G	C	SNP	(1/1)	0	36	36	(0/0)	63	0	63	missense_variant	MODERATE
TRINITY_DN1_c2_g2_i1	501	A	G	SNP	(1/1)	0	36	36	(0/0)	63	0	63	missense_variant	MODERATE
TRINITY_DN1_c2_g2_i1	585	C	G	SNP	(0/1)	34	33	67	(0/0)	82	0	82	missense_variant	MODERATE
TRINITY_DN1_c2_g2_i1	647	C	A	SNP	(0/0)	85	0	85	(0/1)	37	58	95	synonymous_variant	LOW
TRINITY_DN1_c2_g2_i1	677	G	A	SNP	(1/1)	0	90	90	(0/0)	112	0	112	synonymous_variant	LOW
TRINITY_DN1_c2_g2_i1	833	T	A	SNP	(0/0)	79	0	79	(0/1)	89	42	131	synonymous_variant	LOW
TRINITY_DN1_c2_g2_i1	919	T	A	SNP	(0/1)	28	32	60	(0/0)	102	0	102	missense_variant	MODERATE
TRINITY_DN10_c0_g1_i9	564	G	A	SNP	(0/1)	12	3	15	(0/0)	11	0	11	missense_variant	MODERATE
TRINITY_DN10_c1_g1_i2	114	G	C	SNP	(0/1)	8	12	20	(0/0)	20	0	20	3_prime_UTR_variant	MODIFIER
TRINITY_DN10_c1_g1_i2	115	T	C	SNP	(0/1)	8	12	20	(0/0)	19	0	19	3_prime_UTR_variant	MODIFIER
TRINITY_DN10_c1_g1_i2	126	C	G	SNP	(0/1)	11	16	27	(0/0)	20	0	20	3_prime_UTR_variant	MODIFIER
TRINITY_DN10_c1_g1_i2	333	C	T	SNP	(0/0)	195	0	195	(0/1)	92	70	162	synonymous_variant	LOW
TRINITY_DN10_c1_g1_i2	549	C	T	SNP	(0/1)	11	9	20	(0/0)	34	0	34	synonymous_variant	LOW
TRINITY_DN10_c1_g1_i2	78	C	T	SNP	(0/1)	4	6	10	(0/0)	14	0	14	3_prime_UTR_variant	MODIFIER
TRINITY_DN10_c1_g1_i2	88	A	C	SNP	(0/1)	6	8	14	(0/0)	16	0	16	3_prime_UTR_variant	MODIFIER
TRINITY_DN10_c1_g2_i1	107	A	C	SNP	(0/0)	34	0	34	(0/1)	9	5	14	3_prime_UTR_variant	MODIFIER
TRINITY_DN10_c1_g2_i1	1126	G	A	SNP	(0/0)	48	0	48	(0/1)	25	23	48	synonymous_variant	LOW
TRINITY_DN10_c1_g2_i1	1176	G	A	SNP	(0/0)	25	0	25	(0/1)	17	15	32	5_prime_UTR_variant	MODIFIER
TRINITY_DN10_c1_g2_i1	188	A	G	SNP	(0/0)	67	0	67	(0/1)	14	33	47	3_prime_UTR_variant	MODIFIER
TRINITY_DN10_c1_g2_i1	248	T	G	SNP	(0/0)	64	0	64	(0/1)	12	25	37	3_prime_UTR_variant	MODIFIER
TRINITY_DN100_c0_g1_i1	326	T	G	SNP	(0/1)	43	48	91	(0/0)	32	0	32	intergenic_region	MODIFIER
TRINITY_DN100_c0_g1_i3	417	T	G	SNP	(0/0)	30	0	30	(0/1)	43	28	71	5_prime_UTR_variant	MODIFIER
TRINITY_DN100_c1_g1_i1	1032	T	C	SNP	(0/1)	77	58	135	(0/0)	108	0	108	synonymous_variant	LOW
TRINITY_DN100_c1_g1_i1	1047	G	A	SNP	(0/1)	69	54	123	(0/0)	105	0	105	synonymous_variant	LOW
TRINITY_DN100_c1_g1_i1	1056	C	T	SNP	(0/1)	64	56	120	(0/0)	92	0	92	synonymous_variant	LOW
TRINITY_DN100_c1_g1_i1	1068	G	C	SNP	(0/1)	69	50	119	(0/0)	85	0	85	synonymous_variant	LOW
TRINITY_DN100_c1_g1_i1	1341	A	G	SNP	(0/1)	48	35	83	(0/0)	90	0	90	synonymous_variant	LOW
TRINITY_DN100_c1_g1_i1	1356	A	G	SNP	(0/1)	48	38	86	(0/0)	87	0	87	synonymous_variant	LOW
TRINITY_DN100_c1_g1_i1	1362	A	G	SNP	(0/1)	47	36	83	(0/0)	86	0	86	synonymous_variant	LOW
TRINITY_DN100_c1_g1_i1	1392	A	C	SNP	(0/1)	44	32	76	(0/0)	69	0	69	synonymous_variant	LOW
TRINITY_DN100_c1_g1_i1	1467	A	G	SNP	(0/1)	31	29	60	(0/0)	75	0	75	synonymous_variant	LOW
TRINITY_DN100_c1_g1_i1	168	T	C	SNP	(0/1)	8	11	19	(0/0)	21	0	21	3_prime_UTR_variant	MODIFIER
TRINITY_DN100_c1_g1_i1	303	G	A	SNP	(0/1)	28	35	63	(0/0)	41	0	41	3_prime_UTR_variant	MODIFIER
TRINITY_DN100_c1_g1_i1	403	A	T	SNP	(0/1)	58	44	102	(0/0)	73	0	73	3_prime_UTR_variant	MODIFIER
TRINITY_DN100_c1_g1_i1	404	T	C	SNP	(0/1)	58	44	102	(0/0)	70	0	70	3_prime_UTR_variant	MODIFIER
TRINITY_DN100_c1_g1_i1	924	T	C	SNP	(0/1)	74	99	173	(0/0)	145	0	145	synonymous_variant	LOW
TRINITY_DN100_c1_g1_i1	930	G	A	SNP	(0/1)	75	102	177	(0/0)	151	0	151	synonymous_variant	LOW
TRINITY_DN100_c1_g2_i1	1792	A	G	SNP	(0/1)	56	48	104	(0/0)	162	0	162	synonymous_variant	LOW
TRINITY_DN100_c1_g2_i1	2286	G	C	SNP	(0/0)	167	0	167	(0/1)	110	121	231	5_prime_UTR_variant	MODIFIER
TRINITY_DN100_c1_g2_i1	2348	C	T	SNP	(0/1)	84	35	119	(0/0)	218	0	218	5_prime_UTR_variant	MODIFIER
TRINITY_DN100_c1_g2_i1	271	C	T	SNP	(0/0)	404	0	404	(0/1)	320	243	563	3_prime_UTR_variant	MODIFIER
TRINITY_DN100_c1_g2_i1	33	T	C	SNP	(0/0)	10	0	10	(0/1)	5	4	9	3_prime_UTR_variant	MODIFIER
TRINITY_DN100_c1_g2_i1	380	A	G	SNP	(0/1)	195	153	348	(0/0)	416	0	416	3_prime_UTR_variant	MODIFIER
TRINITY_DN100_c1_g3_i1	1032	T	C	SNP	(0/0)	290	0	290	(0/1)	195	153	348	synonymous_variant	LOW
TRINITY_DN100_c1_g3_i1	1149	G	A	SNP	(0/1)	199	90	289	(0/0)	370	0	370	synonymous_variant	LOW
TRINITY_DN100_c1_g3_i1	1212	C	G	SNP	(0/1)	196	70	266	(0/0)	359	0	359	synonymous_variant	LOW
TRINITY_DN100_c1_g3_i1	330	C	G	SNP	(0/0)	326	0	326	(0/1)	152	108	260	3_prime_UTR_variant	MODIFIER
TRINITY_DN100_c1_g3_i1	473	T	G	SNP	(0/1)	77	142	219	(0/0)	289	0	289	3_prime_UTR_variant	MODIFIER
TRINITY_DN100_c1_g3_i1	478	C	G	SNP	(0/1)	72	141	213	(0/0)	281	0	281	3_prime_UTR_variant	MODIFIER
TRINITY_DN100_c1_g3_i1	609	T	C	SNP	(0/1)	91	122	213	(0/0)	258	0	258	synonymous_variant	LOW
TRINITY_DN100_c1_g3_i1	656	A	T	SNP	(0/1)	86	87	173	(0/0)	238	0	238	missense_variant	MODERATE
TRINITY_DN100_c1_g3_i1	684	T	C	SNP	(0/0)	178	0	178	(0/1)	103	131	234	synonymous_variant	LOW
TRINITY_DN100_c1_g3_i1	686	G	T	SNP	(0/1)	80	94	174	(0/0)	249	0	249	synonymous_variant	LOW
TRINITY_DN100_c1_g3_i1	762	G	A	SNP	(0/1)	82	152	234	(0/0)	300	0	300	synonymous_variant	LOW
TRINITY_DN100_c1_g3_i1	793	G	A	SNP	(0/1)	91	155	246	(0/0)	335	0	335	missense_variant	MODERATE
TRINITY_DN100_c1_g3_i1	804	T	A	SNP	(0/1)	84	147	231	(0/0)	321	0	321	synonymous_variant	LOW
TRINITY_DN10000_c0_g1_i1	159	G	A	SNP	(0/0)	33	0	33	(0/1)	8	7	15	intergenic_region	MODIFIER
TRINITY_DN10000_c0_g1_i1	287	A	G	SNP	(0/0)	15	0	15	(0/1)	6	3	9	intergenic_region	MODIFIER
TRINITY_DN10000_c0_g1_i1	78	A	G	SNP	(0/1)	9	2	11	(1/1)	0	5	5	intergenic_region	MODIFIER
TRINITY_DN10001_c0_g1_i1	405	T	A	SNP	(0/1)	11	12	23	(0/0)	16	0	16	intergenic_region	MODIFIER
TRINITY_DN10001_c0_g1_i1	416	C	T	SNP	(0/0)	25	0	25	(0/1)	6	10	16	intergenic_region	MODIFIER
TRINITY_DN10001_c0_g1_i1	447	C	T	SNP	(0/1)	13	12	25	(0/0)	18	0	18	intergenic_region	MODIFIER
TRINITY_DN10003_c0_g1_i12	624	A	G	SNP	(0/1)	2	2	4	(0/0)	4	0	4	intergenic_region	MODIFIER
TRINITY_DN10003_c0_g1_i9	849	T	C	SNP	(0/1)	5	3	8	(0/0)	4	0	4	intergenic_region	MODIFIER
TRINITY_DN10003_c0_g1_i9	867	C	A	SNP	(0/1)	5	3	8	(0/0)	4	0	4	intergenic_region	MODIFIER
TRINITY_DN10003_c0_g1_i9	868	C	T	SNP	(0/1)	5	3	8	(0/0)	4	0	4	intergenic_region	MODIFIER
TRINITY_DN10003_c0_g2_i6	635	G	C	SNP	(0/1)	3	2	5	(0/0)	5	0	5	intergenic_region	MODIFIER
TRINITY_DN10003_c0_g3_i3	493	A	C	SNP	(0/1)	4	5	9	(0/0)	6	0	6	intergenic_region	MODIFIER
TRINITY_DN10003_c0_g3_i3	539	G	C	SNP	(0/1)	3	4	7	(0/0)	6	0	6	intergenic_region	MODIFIER
TRINITY_DN10003_c1_g1_i2	268	T	C	SNP	(0/1)	3	7	10	(1/1)	0	5	5	synonymous_variant	LOW
TRINITY_DN10003_c1_g1_i2	280	C	A	SNP	(0/0)	12	0	12	(0/1)	6	2	8	missense_variant	MODERATE
TRINITY_DN10003_c1_g1_i2	294	T	C	SNP	(0/1)	6	6	12	(1/1)	0	8	8	missense_variant	MODERATE
TRINITY_DN10003_c1_g1_i2	325	T	C	SNP	(0/1)	8	4	12	(0/0)	7	0	7	synonymous_variant	LOW
TRINITY_DN10003_c1_g1_i2	327	A	G	SNP	(1/1)	0	11	11	(0/1)	4	2	6	missense_variant	MODERATE
TRINITY_DN10003_c1_g1_i2	328	C	T	SNP	(0/1)	7	4	11	(0/0)	7	0	7	synonymous_variant	LOW
TRINITY_DN10005_c0_g1_i2	155	C	A	SNP	(0/1)	4	4	8	(0/0)	5	0	5	intergenic_region	MODIFIER
TRINITY_DN10008_c0_g3_i1	1297	T	C	SNP	(1/1)	0	56	56	(0/0)	65	0	65	missense_variant	MODERATE
TRINITY_DN10008_c0_g3_i1	1325	C	A	SNP	(0/0)	82	0	82	(0/1)	39	46	85	synonymous_variant	LOW
TRINITY_DN10008_c0_g3_i1	1352	A	G	SNP	(1/1)	0	68	68	(0/0)	99	0	99	synonymous_variant	LOW
TRINITY_DN10008_c0_g3_i1	1463	G	C	SNP	(0/1)	60	36	96	(0/0)	105	0	105	synonymous_variant	LOW
TRINITY_DN10008_c0_g3_i1	1489	A	T	SNP	(0/0)	93	0	93	(0/1)	60	36	96	missense_variant	MODERATE
TRINITY_DN10008_c0_g3_i1	1511	T	C	SNP	(0/0)	75	0	75	(0/1)	39	27	66	5_prime_UTR_variant	MODIFIER
TRINITY_DN10008_c0_g3_i1	654	T	A	SNP	(0/0)	107	0	107	(0/1)	46	55	101	missense_variant	MODERATE
TRINITY_DN1001_c0_g1_i1	188	G	C	SNP	(0/0)	58	0	58	(1/1)	0	6	6	missense_variant	MODERATE
TRINITY_DN1001_c0_g1_i1	205	C	T	SNP	(0/0)	47	0	47	(1/1)	0	6	6	missense_variant	MODERATE
TRINITY_DN1001_c0_g1_i1	214	C	T	SNP	(0/0)	45	0	45	(1/1)	0	7	7	missense_variant	MODERATE
TRINITY_DN1001_c0_g1_i1	342	T	A	SNP	(0/0)	24	0	24	(1/1)	0	6	6	synonymous_variant	LOW
TRINITY_DN1001_c0_g1_i1	77	T	C	SNP	(0/0)	65	0	65	(1/1)	0	5	5	missense_variant	MODERATE
TRINITY_DN1001_c0_g2_i1	318	T	C	SNP	(0/0)	6	0	6	(1/1)	0	6	6	missense_variant	MODERATE
TRINITY_DN1001_c0_g2_i1	324	C	T	SNP	(0/0)	20	0	20	(1/1)	0	6	6	missense_variant	MODERATE
TRINITY_DN1001_c0_g2_i1	345	T	C	SNP	(0/0)	42	0	42	(1/1)	0	8	8	missense_variant	MODERATE
TRINITY_DN1001_c0_g2_i1	350	A	C	SNP	(0/0)	45	0	45	(1/1)	0	8	8	missense_variant	MODERATE
TRINITY_DN1001_c0_g2_i1	351	C	G	SNP	(0/0)	45	0	45	(1/1)	0	8	8	missense_variant	MODERATE
TRINITY_DN1001_c0_g2_i1	353	G	A	SNP	(0/0)	47	0	47	(1/1)	0	8	8	missense_variant	MODERATE
TRINITY_DN1001_c0_g2_i4	442	C	T	SNP	(0/1)	152	62	214	(0/0)	8	0	8	missense_variant	MODERATE
TRINITY_DN1001_c0_g2_i6	452	C	T	SNP	(1/1)	0	6	6	(0/1)	7	8	15	missense_variant	MODERATE
TRINITY_DN1001_c0_g5_i1	1187	A	C	SNP	(0/0)	149	0	149	(0/1)	3	4	7	missense_variant	MODERATE
TRINITY_DN1001_c0_g5_i1	441	G	T	SNP	(0/0)	307	0	307	(0/1)	3	3	6	missense_variant	MODERATE
TRINITY_DN1001_c0_g5_i1	456	G	C	SNP	(0/0)	291	0	291	(0/1)	8	3	11	missense_variant	MODERATE
TRINITY_DN1001_c0_g5_i1	457	T	C	SNP	(0/0)	291	0	291	(0/1)	8	3	11	missense_variant	MODERATE
TRINITY_DN1001_c0_g5_i1	636	A	G	SNP	(0/0)	271	0	271	(0/1)	15	2	17	synonymous_variant	LOW
TRINITY_DN1001_c0_g5_i1	648	G	A	SNP	(0/0)	270	0	270	(0/1)	16	2	18	synonymous_variant	LOW
TRINITY_DN1001_c0_g5_i1	673	G	A	SNP	(0/0)	250	0	250	(0/1)	16	2	18	missense_variant	MODERATE
TRINITY_DN1001_c0_g5_i1	693	C	T	SNP	(0/0)	227	0	227	(0/1)	17	4	21	synonymous_variant	LOW
TRINITY_DN1001_c0_g5_i1	737	T	A	SNP	(0/0)	300	0	300	(0/1)	12	4	16	missense_variant	MODERATE
TRINITY_DN1001_c0_g5_i1	748	G	C	SNP	(0/0)	294	0	294	(0/1)	10	3	13	missense_variant	MODERATE
TRINITY_DN1001_c0_g5_i1	757	T	G	SNP	(0/0)	332	0	332	(0/1)	6	2	8	missense_variant	MODERATE
TRINITY_DN1001_c0_g5_i1	760	T	C	SNP	(0/0)	323	0	323	(0/1)	6	2	8	missense_variant	MODERATE
TRINITY_DN1001_c0_g5_i1	764	C	T	SNP	(0/0)	322	0	322	(0/1)	5	2	7	missense_variant	MODERATE
TRINITY_DN10011_c0_g1_i3	1594	G	T	SNP	(0/1)	48	30	78	(0/0)	64	0	64	3_prime_UTR_variant	MODIFIER
TRINITY_DN10011_c0_g1_i3	1601	T	C	SNP	(0/1)	33	32	65	(0/0)	41	0	41	3_prime_UTR_variant	MODIFIER
TRINITY_DN10011_c0_g1_i3	1662	T	C	SNP	(0/0)	35	0	35	(0/1)	14	17	31	3_prime_UTR_variant	MODIFIER
TRINITY_DN10011_c0_g1_i5	110	T	A	SNP	(0/0)	5	0	5	(0/1)	4	4	8	intergenic_region	MODIFIER
TRINITY_DN10015_c0_g1_i2	313	T	C	SNP	(0/1)	28	3	31	(0/0)	27	0	27	intergenic_region	MODIFIER
TRINITY_DN10015_c0_g1_i2	330	T	A	SNP	(0/1)	21	3	24	(0/0)	20	0	20	intergenic_region	MODIFIER
TRINITY_DN10015_c0_g1_i2	337	G	A	SNP	(0/1)	18	3	21	(0/0)	19	0	19	intergenic_region	MODIFIER
TRINITY_DN10017_c0_g2_i1	120	T	C	SNP	(0/0)	16	0	16	(1/1)	0	7	7	3_prime_UTR_variant	MODIFIER
TRINITY_DN10017_c0_g2_i1	125	C	T	SNP	(0/0)	16	0	16	(1/1)	0	7	7	3_prime_UTR_variant	MODIFIER
TRINITY_DN10017_c0_g2_i1	207	C	A	SNP	(0/0)	21	0	21	(1/1)	0	12	12	missense_variant	MODERATE
TRINITY_DN10017_c0_g2_i1	237	T	C	SNP	(0/1)	8	8	16	(0/0)	13	0	13	missense_variant	MODERATE
TRINITY_DN10017_c0_g2_i1	238	G	A	SNP	(1/1)	0	16	16	(0/0)	13	0	13	synonymous_variant	LOW
TRINITY_DN10017_c0_g2_i1	283	C	T	SNP	(0/0)	31	0	31	(1/1)	0	18	18	synonymous_variant	LOW
TRINITY_DN10017_c0_g2_i1	310	T	C	SNP	(0/1)	12	21	33	(0/0)	18	0	18	synonymous_variant	LOW
TRINITY_DN10017_c0_g2_i1	453	T	C	SNP	(0/0)	36	0	36	(1/1)	0	15	15	missense_variant	MODERATE
TRINITY_DN10017_c0_g2_i1	457	C	T	SNP	(0/1)	23	10	33	(1/1)	0	15	15	synonymous_variant	LOW
TRINITY_DN10017_c0_g2_i1	478	G	A	SNP	(0/0)	30	0	30	(1/1)	0	16	16	synonymous_variant	LOW
TRINITY_DN10017_c0_g2_i1	517	A	G	SNP	(0/0)	24	0	24	(1/1)	0	13	13	synonymous_variant	LOW
TRINITY_DN10017_c0_g2_i1	532	T	C	SNP	(0/0)	26	0	26	(1/1)	0	11	11	synonymous_variant	LOW
TRINITY_DN10017_c0_g2_i1	601	T	G	SNP	(0/0)	19	0	19	(1/1)	0	8	8	synonymous_variant	LOW
TRINITY_DN10017_c0_g2_i1	622	C	T	SNP	(0/0)	23	0	23	(1/1)	0	9	9	synonymous_variant	LOW
TRINITY_DN10017_c0_g2_i1	667	G	A	SNP	(0/0)	27	0	27	(1/1)	0	14	14	synonymous_variant	LOW
TRINITY_DN10017_c0_g2_i1	694	A	G	SNP	(0/0)	24	0	24	(1/1)	0	14	14	synonymous_variant	LOW
TRINITY_DN10017_c0_g2_i1	846	C	G	SNP	(0/0)	16	0	16	(0/1)	10	2	12	missense_variant	MODERATE
TRINITY_DN10017_c0_g2_i1	880	G	A	SNP	(0/0)	18	0	18	(0/1)	12	2	14	synonymous_variant	LOW
TRINITY_DN10017_c0_g2_i1	907	A	G	SNP	(0/0)	17	0	17	(0/1)	10	2	12	synonymous_variant	LOW
TRINITY_DN10017_c0_g2_i1	925	A	G	SNP	(0/0)	16	0	16	(0/1)	10	2	12	synonymous_variant	LOW
TRINITY_DN10017_c0_g2_i1	934	T	C	SNP	(0/0)	14	0	14	(0/1)	10	2	12	synonymous_variant	LOW
TRINITY_DN10017_c0_g2_i1	936	G	T	SNP	(0/0)	14	0	14	(0/1)	10	2	12	missense_variant	MODERATE
TRINITY_DN10017_c0_g2_i1	949	T	C	SNP	(0/0)	13	0	13	(0/1)	9	2	11	missense_variant	MODERATE
TRINITY_DN10019_c0_g1_i1	215	C	G	SNP	(0/0)	271	0	271	(0/1)	131	129	260	intergenic_region	MODIFIER
TRINITY_DN10019_c0_g1_i1	364	C	T	SNP	(0/1)	96	76	172	(0/0)	145	0	145	intergenic_region	MODIFIER
TRINITY_DN10019_c0_g1_i1	487	T	C	SNP	(0/0)	32	0	32	(0/1)	18	9	27	intergenic_region	MODIFIER
TRINITY_DN10019_c0_g1_i1	544	G	A	SNP	(0/1)	9	15	24	(0/0)	23	0	23	intergenic_region	MODIFIER
TRINITY_DN10019_c0_g1_i1	561	T	C	SNP	(0/1)	4	4	8	(0/0)	8	0	8	intergenic_region	MODIFIER
TRINITY_DN10019_c0_g1_i1	63	T	C	SNP	(1/1)	0	66	66	(0/1)	46	44	90	intergenic_region	MODIFIER
TRINITY_DN1002_c0_g3_i1	1033	G	T	SNP	(0/1)	34	28	62	(0/0)	72	0	72	missense_variant	MODERATE
TRINITY_DN1002_c0_g3_i1	1074	A	G	SNP	(0/1)	26	29	55	(0/0)	51	0	51	stop_lost	HIGH
TRINITY_DN1002_c0_g3_i1	1191	A	T	SNP	(0/0)	19	0	19	(0/1)	7	10	17	3_prime_UTR_variant	MODIFIER
TRINITY_DN1002_c0_g3_i1	1235	A	G	SNP	(0/0)	14	0	14	(0/1)	7	9	16	3_prime_UTR_variant	MODIFIER
TRINITY_DN1002_c0_g3_i1	384	A	C	SNP	(0/1)	48	29	77	(0/0)	115	0	115	synonymous_variant	LOW
TRINITY_DN1002_c0_g3_i1	399	C	T	SNP	(0/0)	90	0	90	(0/1)	54	53	107	synonymous_variant	LOW
TRINITY_DN1002_c0_g3_i1	618	G	A	SNP	(0/1)	61	53	114	(0/0)	138	0	138	synonymous_variant	LOW
TRINITY_DN1002_c0_g3_i1	744	T	C	SNP	(0/1)	41	28	69	(0/0)	114	0	114	synonymous_variant	LOW
TRINITY_DN1002_c0_g3_i1	885	G	A	SNP	(0/1)	83	33	116	(0/0)	154	0	154	synonymous_variant	LOW
TRINITY_DN10020_c0_g1_i1	123	T	A	SNP	(0/0)	23	0	23	(1/1)	0	21	21	intergenic_region	MODIFIER
TRINITY_DN10020_c0_g1_i1	59	A	T	SNP	(0/0)	10	0	10	(1/1)	0	6	6	intergenic_region	MODIFIER
TRINITY_DN10020_c0_g1_i1	86	T	A	SNP	(0/0)	20	0	20	(1/1)	0	13	13	intergenic_region	MODIFIER
TRINITY_DN10021_c0_g1_i4	1016	A	G	SNP	(0/0)	11	0	11	(0/1)	6	5	11	synonymous_variant	LOW
TRINITY_DN10021_c0_g1_i4	1048	T	C	SNP	(0/0)	14	0	14	(0/1)	5	7	12	missense_variant	MODERATE
TRINITY_DN10021_c0_g1_i4	1287	A	T	SNP	(0/1)	9	7	16	(0/0)	11	0	11	missense_variant	MODERATE
TRINITY_DN10021_c0_g1_i4	1336	A	G	SNP	(0/1)	9	7	16	(0/0)	16	0	16	missense_variant	MODERATE
TRINITY_DN10021_c0_g1_i4	1907	C	T	SNP	(0/1)	14	9	23	(0/0)	16	0	16	synonymous_variant	LOW
TRINITY_DN10021_c0_g1_i4	2339	T	C	SNP	(0/1)	16	13	29	(0/0)	19	0	19	synonymous_variant	LOW
TRINITY_DN10021_c0_g1_i4	2346	G	A	SNP	(0/1)	16	13	29	(0/0)	19	0	19	missense_variant	MODERATE
TRINITY_DN10021_c0_g1_i4	2878	G	C	SNP	(0/0)	26	0	26	(0/1)	12	11	23	missense_variant	MODERATE
TRINITY_DN10021_c0_g1_i4	3179	A	G	SNP	(0/1)	15	10	25	(0/0)	18	0	18	synonymous_variant	LOW
TRINITY_DN10021_c0_g1_i4	3263	T	C	SNP	(0/1)	16	8	24	(0/0)	14	0	14	synonymous_variant	LOW
TRINITY_DN10021_c0_g1_i4	3453	T	A	SNP	(0/0)	25	0	25	(0/1)	14	11	25	missense_variant	MODERATE
TRINITY_DN10021_c0_g1_i4	3553	T	C	SNP	(0/1)	12	5	17	(0/0)	24	0	24	missense_variant	MODERATE
TRINITY_DN10021_c0_g1_i4	3631	C	G	SNP	(0/0)	20	0	20	(0/1)	13	6	19	missense_variant	MODERATE
TRINITY_DN10021_c0_g1_i4	3949	C	A	SNP	(0/0)	36	0	36	(0/1)	13	9	22	3_prime_UTR_variant	MODIFIER
TRINITY_DN10021_c0_g1_i4	828	G	A	SNP	(0/0)	11	0	11	(0/1)	5	4	9	missense_variant	MODERATE
TRINITY_DN10021_c0_g1_i4	836	A	T	SNP	(0/0)	12	0	12	(0/1)	5	6	11	synonymous_variant	LOW
TRINITY_DN10021_c0_g1_i4	841	A	T	SNP	(0/0)	12	0	12	(0/1)	5	6	11	missense_variant	MODERATE
TRINITY_DN10021_c0_g1_i4	847	A	G	SNP	(0/0)	14	0	14	(0/1)	5	6	11	missense_variant	MODERATE
TRINITY_DN10021_c0_g1_i4	856	C	T	SNP	(0/0)	15	0	15	(0/1)	8	6	14	missense_variant	MODERATE
TRINITY_DN10021_c0_g1_i4	872	T	C	SNP	(0/0)	15	0	15	(0/1)	8	6	14	synonymous_variant	LOW
TRINITY_DN10021_c0_g1_i4	880	C	T	SNP	(0/0)	15	0	15	(0/1)	7	5	12	missense_variant	MODERATE
TRINITY_DN10021_c0_g1_i4	882	A	G	SNP	(0/0)	15	0	15	(0/1)	8	5	13	missense_variant	MODERATE
TRINITY_DN10021_c0_g1_i4	884	A	G	SNP	(0/0)	15	0	15	(0/1)	8	5	13	synonymous_variant	LOW
TRINITY_DN10021_c0_g1_i4	934	C	A	SNP	(0/0)	12	0	12	(0/1)	6	9	15	missense_variant	MODERATE
TRINITY_DN10022_c0_g1_i1	1051	G	A	SNP	(0/1)	29	15	44	(0/0)	41	0	41	missense_variant	MODERATE
TRINITY_DN10022_c0_g1_i1	1062	G	A	SNP	(0/0)	46	0	46	(0/1)	19	21	40	missense_variant	MODERATE
TRINITY_DN10022_c0_g1_i1	1094	T	C	SNP	(0/1)	37	15	52	(0/0)	50	0	50	synonymous_variant	LOW
TRINITY_DN10022_c0_g1_i1	1151	A	C	SNP	(0/0)	56	0	56	(0/1)	26	25	51	synonymous_variant	LOW
TRINITY_DN10022_c0_g1_i1	1227	G	C	SNP	(0/1)	22	24	46	(0/0)	51	0	51	3_prime_UTR_variant	MODIFIER
TRINITY_DN10022_c0_g1_i1	1360	G	T	SNP	(0/1)	16	10	26	(0/0)	31	0	31	3_prime_UTR_variant	MODIFIER
TRINITY_DN10022_c0_g1_i1	1387	A	G	SNP	(0/1)	8	5	13	(0/0)	13	0	13	3_prime_UTR_variant	MODIFIER
TRINITY_DN10022_c0_g1_i1	215	T	C	SNP	(0/0)	28	0	28	(0/1)	17	24	41	5_prime_UTR_variant	MODIFIER
TRINITY_DN10023_c0_g1_i1	1039	A	G	SNP	(1/1)	0	28	28	(0/0)	53	0	53	synonymous_variant	LOW
TRINITY_DN10023_c0_g1_i1	1249	T	C	SNP	(0/0)	41	0	41	(1/1)	0	33	33	synonymous_variant	LOW
TRINITY_DN10023_c0_g1_i1	707	G	C	SNP	(0/0)	57	0	57	(1/1)	0	44	44	missense_variant	MODERATE
TRINITY_DN10024_c0_g1_i1	1293	A	G	SNP	(0/0)	35	0	35	(0/1)	22	28	50	missense_variant	MODERATE
TRINITY_DN10024_c0_g1_i1	1511	C	T	SNP	(0/1)	20	18	38	(0/0)	38	0	38	synonymous_variant	LOW
TRINITY_DN10024_c0_g1_i1	1628	A	G	SNP	(0/1)	18	23	41	(0/0)	48	0	48	synonymous_variant	LOW
TRINITY_DN10024_c0_g1_i1	1885	C	A	SNP	(0/0)	42	0	42	(0/1)	29	23	52	3_prime_UTR_variant	MODIFIER
TRINITY_DN10024_c0_g1_i1	551	A	G	SNP	(0/1)	19	7	26	(1/1)	0	13	13	synonymous_variant	LOW
TRINITY_DN10024_c0_g1_i1	623	C	G	SNP	(0/0)	19	0	19	(0/1)	9	15	24	missense_variant	MODERATE
TRINITY_DN10024_c0_g1_i1	661	A	T	SNP	(1/1)	0	17	17	(0/1)	18	9	27	missense_variant	MODERATE
TRINITY_DN10024_c0_g1_i1	668	A	G	SNP	(0/1)	8	10	18	(0/0)	30	0	30	synonymous_variant	LOW
TRINITY_DN10024_c0_g1_i1	689	T	A	SNP	(0/1)	12	10	22	(0/0)	30	0	30	synonymous_variant	LOW
TRINITY_DN10024_c0_g1_i1	701	T	C	SNP	(0/0)	24	0	24	(0/1)	11	16	27	synonymous_variant	LOW
TRINITY_DN10024_c0_g1_i1	774	A	G	SNP	(0/0)	18	0	18	(0/1)	6	7	13	missense_variant	MODERATE
TRINITY_DN10024_c0_g1_i1	884	T	A	SNP	(0/0)	28	0	28	(0/1)	9	11	20	synonymous_variant	LOW
TRINITY_DN10025_c0_g1_i2	399	C	T	SNP	(0/1)	9	13	22	(0/0)	12	0	12	synonymous_variant	LOW
TRINITY_DN10025_c0_g1_i2	74	A	C	SNP	(0/1)	26	15	41	(1/1)	0	29	29	5_prime_UTR_variant	MODIFIER
TRINITY_DN10025_c0_g1_i3	146	T	C	SNP	(0/1)	2	3	5	(0/0)	6	0	6	intergenic_region	MODIFIER
TRINITY_DN10025_c0_g1_i3	203	A	G	SNP	(0/1)	2	5	7	(0/0)	4	0	4	intergenic_region	MODIFIER
TRINITY_DN10025_c0_g1_i3	225	T	C	SNP	(0/1)	2	3	5	(0/0)	4	0	4	intergenic_region	MODIFIER
TRINITY_DN10025_c0_g1_i3	228	T	C	SNP	(0/1)	2	3	5	(0/0)	4	0	4	intergenic_region	MODIFIER
TRINITY_DN10025_c0_g1_i3	467	A	G	SNP	(0/1)	5	3	8	(0/0)	6	0	6	intergenic_region	MODIFIER
TRINITY_DN10025_c0_g1_i3	546	T	C	SNP	(0/1)	2	8	10	(0/0)	7	0	7	intergenic_region	MODIFIER
TRINITY_DN10025_c0_g1_i3	605	C	T	SNP	(0/1)	4	10	14	(0/0)	17	0	17	intergenic_region	MODIFIER
TRINITY_DN10026_c0_g1_i12	116	C	T	SNP	(0/1)	5	6	11	(0/0)	33	0	33	synonymous_variant	LOW
TRINITY_DN10026_c0_g1_i12	119	A	T	SNP	(0/1)	6	5	11	(0/0)	33	0	33	synonymous_variant	LOW
TRINITY_DN10026_c0_g1_i12	120	C	T	SNP	(1/1)	0	11	11	(0/0)	40	0	40	missense_variant	MODERATE
TRINITY_DN10026_c0_g1_i12	126	T	A	SNP	(0/1)	6	6	12	(0/0)	51	0	51	missense_variant	MODERATE
TRINITY_DN10026_c0_g1_i12	140	T	C	SNP	(1/1)	0	13	13	(0/0)	61	0	61	synonymous_variant	LOW
TRINITY_DN10026_c0_g1_i12	179	A	G	SNP	(0/1)	10	10	20	(0/0)	69	0	69	synonymous_variant	LOW
TRINITY_DN10026_c0_g1_i12	197	A	C	SNP	(1/1)	0	18	18	(0/0)	71	0	71	missense_variant	MODERATE
TRINITY_DN10026_c0_g1_i12	214	G	A	SNP	(1/1)	0	22	22	(0/0)	75	0	75	missense_variant	MODERATE
TRINITY_DN10026_c0_g1_i12	216	T	A	SNP	(1/1)	0	22	22	(0/0)	76	0	76	missense_variant	MODERATE
TRINITY_DN10026_c0_g1_i12	223	T	C	SNP	(0/1)	13	9	22	(0/0)	72	0	72	missense_variant	MODERATE
TRINITY_DN10026_c0_g1_i12	227	G	A	SNP	(0/1)	11	13	24	(0/0)	67	0	67	synonymous_variant	LOW
TRINITY_DN10026_c0_g1_i12	233	C	T	SNP	(0/1)	11	13	24	(0/0)	70	0	70	synonymous_variant	LOW
TRINITY_DN10026_c0_g1_i12	238	G	T	SNP	(0/1)	15	11	26	(0/0)	70	0	70	missense_variant	MODERATE
TRINITY_DN10026_c0_g1_i13	187	A	T	SNP	(0/1)	10	4	14	(1/1)	0	12	12	3_prime_UTR_variant	MODIFIER
TRINITY_DN10026_c0_g1_i13	333	A	T	SNP	(0/1)	10	11	21	(0/0)	15	0	15	missense_variant	MODERATE
TRINITY_DN10026_c0_g1_i13	374	T	A	SNP	(0/1)	9	12	21	(0/0)	17	0	17	missense_variant	MODERATE
TRINITY_DN10026_c0_g1_i13	458	G	C	SNP	(0/0)	18	0	18	(1/1)	0	8	8	missense_variant	MODERATE
TRINITY_DN10026_c0_g1_i4	230	G	A	SNP	(0/1)	11	2	13	(0/0)	4	0	4	intergenic_region	MODIFIER
TRINITY_DN10026_c0_g1_i4	231	T	A	SNP	(0/1)	11	2	13	(1/1)	0	4	4	intergenic_region	MODIFIER
TRINITY_DN10026_c0_g1_i4	233	T	A	SNP	(0/0)	14	0	14	(1/1)	0	4	4	intergenic_region	MODIFIER
TRINITY_DN10026_c0_g1_i4	241	C	T	SNP	(0/1)	12	2	14	(1/1)	0	4	4	intergenic_region	MODIFIER
TRINITY_DN10026_c0_g1_i4	248	T	C	SNP	(0/1)	13	2	15	(1/1)	0	4	4	intergenic_region	MODIFIER
TRINITY_DN10026_c0_g1_i4	368	C	T	SNP	(0/0)	17	0	17	(1/1)	0	7	7	intergenic_region	MODIFIER
TRINITY_DN10026_c0_g1_i4	425	G	T	SNP	(0/0)	8	0	8	(1/1)	0	5	5	intergenic_region	MODIFIER
TRINITY_DN10026_c0_g1_i4	436	T	G	SNP	(0/0)	7	0	7	(1/1)	0	4	4	intergenic_region	MODIFIER
TRINITY_DN10026_c0_g1_i4	438	T	G	SNP	(0/0)	7	0	7	(1/1)	0	4	4	intergenic_region	MODIFIER
TRINITY_DN10026_c0_g1_i4	440	G	A	SNP	(0/0)	7	0	7	(1/1)	0	4	4	intergenic_region	MODIFIER
TRINITY_DN10026_c0_g1_i5	322	C	G	SNP	(1/1)	0	4	4	(0/0)	15	0	15	missense_variant	MODERATE
TRINITY_DN10027_c0_g1_i5	138	G	A	SNP	(1/1)	0	4	4	(0/0)	8	0	8	intergenic_region	MODIFIER
TRINITY_DN10027_c0_g1_i8	1156	C	T	SNP	(0/1)	4	2	6	(0/0)	41	0	41	synonymous_variant	LOW
TRINITY_DN10027_c0_g1_i8	1315	T	C	SNP	(0/0)	8	0	8	(0/1)	17	4	21	synonymous_variant	LOW
TRINITY_DN10027_c0_g1_i8	1340	A	G	SNP	(0/0)	5	0	5	(0/1)	15	3	18	missense_variant	MODERATE
TRINITY_DN10027_c0_g1_i8	1849	A	G	SNP	(0/0)	4	0	4	(0/1)	15	4	19	synonymous_variant	LOW
TRINITY_DN10027_c0_g1_i8	1882	T	C	SNP	(0/1)	20	7	27	(0/0)	42	0	42	synonymous_variant	LOW
TRINITY_DN10027_c0_g1_i8	2002	A	C	SNP	(0/0)	37	0	37	(0/1)	34	7	41	3_prime_UTR_variant	MODIFIER
TRINITY_DN10027_c0_g1_i8	2036	G	C	SNP	(0/1)	16	21	37	(0/0)	39	0	39	3_prime_UTR_variant	MODIFIER
TRINITY_DN10027_c0_g1_i8	2064	C	T	SNP	(0/1)	15	12	27	(0/0)	19	0	19	3_prime_UTR_variant	MODIFIER
TRINITY_DN10027_c0_g1_i8	2088	T	C	SNP	(0/0)	26	0	26	(0/1)	8	4	12	3_prime_UTR_variant	MODIFIER
TRINITY_DN10027_c0_g1_i8	2098	A	C	SNP	(0/0)	26	0	26	(0/1)	3	5	8	3_prime_UTR_variant	MODIFIER
TRINITY_DN10027_c0_g1_i8	2101	C	T	SNP	(0/0)	26	0	26	(0/1)	6	3	9	3_prime_UTR_variant	MODIFIER
TRINITY_DN10027_c0_g1_i8	2113	G	A	SNP	(0/0)	24	0	24	(0/1)	4	3	7	3_prime_UTR_variant	MODIFIER
TRINITY_DN10027_c0_g1_i8	218	G	C	SNP	(0/1)	5	14	19	(0/0)	16	0	16	missense_variant	MODERATE
TRINITY_DN10027_c0_g1_i8	247	C	G	SNP	(0/0)	21	0	21	(0/1)	8	9	17	missense_variant	MODERATE
TRINITY_DN10027_c0_g1_i8	265	T	G	SNP	(0/0)	21	0	21	(0/1)	15	2	17	synonymous_variant	LOW
TRINITY_DN10027_c0_g1_i8	301	G	T	SNP	(0/0)	16	0	16	(0/1)	11	2	13	synonymous_variant	LOW
TRINITY_DN10027_c0_g1_i8	362	G	A	SNP	(0/0)	18	0	18	(0/1)	16	6	22	missense_variant	MODERATE
TRINITY_DN10027_c0_g1_i8	415	C	T	SNP	(0/1)	4	7	11	(0/0)	19	0	19	synonymous_variant	LOW
TRINITY_DN10027_c0_g1_i8	428	T	C	SNP	(0/0)	11	0	11	(0/1)	18	2	20	synonymous_variant	LOW
TRINITY_DN10027_c0_g1_i8	447	G	A	SNP	(0/0)	9	0	9	(0/1)	15	3	18	missense_variant	MODERATE
TRINITY_DN10027_c0_g1_i8	448	G	A	SNP	(0/0)	8	0	8	(0/1)	13	3	16	synonymous_variant	LOW
TRINITY_DN10027_c0_g1_i8	469	A	G	SNP	(0/1)	4	2	6	(0/0)	10	0	10	synonymous_variant	LOW
TRINITY_DN10027_c0_g1_i8	472	A	T	SNP	(0/0)	7	0	7	(0/1)	3	7	10	missense_variant	MODERATE
TRINITY_DN10027_c0_g1_i8	487	A	T	SNP	(0/1)	4	3	7	(0/0)	10	0	10	synonymous_variant	LOW
TRINITY_DN10027_c0_g1_i8	722	T	C	SNP	(0/0)	8	0	8	(0/1)	12	3	15	missense_variant	MODERATE
TRINITY_DN10027_c0_g1_i8	824	T	C	SNP	(0/0)	12	0	12	(0/1)	15	6	21	missense_variant	MODERATE
TRINITY_DN10027_c0_g1_i8	841	T	C	SNP	(0/0)	12	0	12	(0/1)	15	6	21	synonymous_variant	LOW
TRINITY_DN10027_c0_g1_i8	86	C	G	SNP	(0/0)	11	0	11	(0/1)	8	6	14	5_prime_UTR_variant	MODIFIER
TRINITY_DN10027_c0_g1_i8	877	G	A	SNP	(0/0)	18	0	18	(0/1)	21	8	29	synonymous_variant	LOW
TRINITY_DN10027_c0_g1_i8	886	A	C	SNP	(0/0)	19	0	19	(0/1)	22	8	30	missense_variant	MODERATE
TRINITY_DN10027_c0_g1_i8	925	C	T	SNP	(0/0)	24	0	24	(0/1)	28	11	39	synonymous_variant	LOW
TRINITY_DN10028_c0_g1_i2	1574	G	A	SNP	(0/1)	72	66	138	(0/0)	110	0	110	synonymous_variant	LOW
TRINITY_DN10028_c0_g1_i2	1676	A	G	SNP	(0/1)	101	11	112	(0/0)	93	0	93	synonymous_variant	LOW
TRINITY_DN10028_c0_g1_i2	1685	T	C	SNP	(0/1)	65	35	100	(0/0)	91	0	91	synonymous_variant	LOW
TRINITY_DN10028_c0_g1_i2	1823	C	T	SNP	(0/1)	68	16	84	(0/0)	74	0	74	synonymous_variant	LOW
TRINITY_DN10028_c0_g1_i2	1898	A	G	SNP	(0/1)	51	18	69	(0/0)	50	0	50	synonymous_variant	LOW
TRINITY_DN10028_c0_g1_i2	1903	A	C	SNP	(0/1)	51	18	69	(0/0)	51	0	51	missense_variant	MODERATE
TRINITY_DN10028_c0_g1_i2	1914	C	G	SNP	(0/1)	45	18	63	(0/0)	48	0	48	missense_variant	MODERATE
TRINITY_DN10028_c0_g1_i2	1922	C	T	SNP	(0/1)	42	16	58	(0/0)	46	0	46	synonymous_variant	LOW
TRINITY_DN10028_c0_g1_i2	1967	C	G	SNP	(0/1)	23	5	28	(0/0)	31	0	31	5_prime_UTR_variant	MODIFIER
TRINITY_DN10028_c0_g1_i2	1982	G	C	SNP	(0/1)	17	3	20	(0/0)	22	0	22	5_prime_UTR_variant	MODIFIER
TRINITY_DN1003_c0_g1_i1	126	A	G	SNP	(0/0)	87	0	87	(0/1)	48	45	93	3_prime_UTR_variant	MODIFIER
TRINITY_DN1003_c0_g1_i1	163	A	T	SNP	(0/0)	224	0	224	(0/1)	119	200	319	3_prime_UTR_variant	MODIFIER
TRINITY_DN1003_c0_g1_i1	184	T	G	SNP	(0/0)	235	0	235	(0/1)	120	202	322	3_prime_UTR_variant	MODIFIER
TRINITY_DN1003_c0_g1_i1	226	T	C	SNP	(0/0)	427	0	427	(0/1)	250	288	538	synonymous_variant	LOW
TRINITY_DN1003_c0_g1_i1	250	A	C	SNP	(0/0)	515	0	515	(0/1)	311	397	708	synonymous_variant	LOW
TRINITY_DN1003_c0_g1_i1	487	C	T	SNP	(0/0)	949	0	949	(0/1)	644	898	1542	synonymous_variant	LOW
TRINITY_DN1003_c0_g1_i1	511	A	C	SNP	(0/0)	889	0	889	(0/1)	603	866	1469	synonymous_variant	LOW
TRINITY_DN1003_c0_g1_i1	535	C	G	SNP	(0/0)	911	0	911	(0/1)	619	896	1515	missense_variant	MODERATE
TRINITY_DN1003_c0_g1_i1	609	A	T	SNP	(0/0)	441	0	441	(0/1)	252	414	666	5_prime_UTR_variant	MODIFIER
TRINITY_DN1003_c0_g1_i1	61	G	A	SNP	(0/0)	10	0	10	(0/1)	5	6	11	3_prime_UTR_variant	MODIFIER
TRINITY_DN1003_c0_g1_i1	663	A	G	SNP	(1/1)	0	6	6	(0/0)	5	0	5	5_prime_UTR_variant	MODIFIER
TRINITY_DN10030_c0_g1_i2	116	C	T	SNP	(0/1)	7	4	11	(0/0)	4	0	4	synonymous_variant	LOW
TRINITY_DN10030_c0_g1_i2	128	T	C	SNP	(0/1)	5	5	10	(0/0)	7	0	7	synonymous_variant	LOW
TRINITY_DN10030_c0_g1_i2	149	A	C	SNP	(0/1)	7	6	13	(0/0)	6	0	6	synonymous_variant	LOW
TRINITY_DN10030_c0_g1_i2	158	C	T	SNP	(0/0)	15	0	15	(0/1)	5	2	7	synonymous_variant	LOW
TRINITY_DN10030_c0_g1_i2	159	A	C	SNP	(0/1)	8	7	15	(0/0)	7	0	7	missense_variant	MODERATE
TRINITY_DN10030_c0_g1_i2	161	T	C	SNP	(0/0)	15	0	15	(0/1)	5	2	7	synonymous_variant	LOW
TRINITY_DN10030_c0_g1_i2	164	G	A	SNP	(0/1)	5	9	14	(0/0)	7	0	7	synonymous_variant	LOW
TRINITY_DN10030_c0_g1_i2	186	A	G	SNP	(0/1)	12	2	14	(0/0)	8	0	8	missense_variant	MODERATE
TRINITY_DN10030_c0_g1_i2	188	G	A	SNP	(0/1)	4	9	13	(0/0)	5	0	5	synonymous_variant	LOW
TRINITY_DN10030_c0_g1_i2	191	C	T	SNP	(0/1)	4	9	13	(0/0)	7	0	7	synonymous_variant	LOW
TRINITY_DN10030_c0_g1_i2	200	A	G	SNP	(0/1)	6	7	13	(0/0)	5	0	5	synonymous_variant	LOW
TRINITY_DN10030_c0_g1_i2	221	C	T	SNP	(0/1)	7	3	10	(0/0)	5	0	5	synonymous_variant	LOW
TRINITY_DN10030_c0_g1_i2	225	C	T	SNP	(0/1)	6	3	9	(0/0)	4	0	4	synonymous_variant	LOW
TRINITY_DN10030_c0_g1_i2	227	A	G	SNP	(0/1)	6	3	9	(0/0)	4	0	4	synonymous_variant	LOW
TRINITY_DN10030_c0_g1_i2	230	G	A	SNP	(0/1)	6	3	9	(0/0)	4	0	4	synonymous_variant	LOW
TRINITY_DN10030_c0_g1_i2	236	C	T	SNP	(0/1)	4	5	9	(0/0)	5	0	5	synonymous_variant	LOW
TRINITY_DN10030_c0_g1_i2	239	T	C	SNP	(0/1)	5	4	9	(0/0)	5	0	5	synonymous_variant	LOW
TRINITY_DN10030_c0_g1_i2	299	G	A	SNP	(0/1)	4	3	7	(1/1)	0	4	4	synonymous_variant	LOW
TRINITY_DN10030_c0_g2_i5	1009	A	C	SNP	(0/1)	10	4	14	(0/0)	11	0	11	synonymous_variant	LOW
TRINITY_DN10030_c0_g2_i5	1014	T	C	SNP	(0/0)	14	0	14	(0/1)	9	2	11	synonymous_variant	LOW
TRINITY_DN10030_c0_g2_i5	1017	C	G	SNP	(0/1)	10	4	14	(0/0)	9	0	9	synonymous_variant	LOW
TRINITY_DN10030_c0_g2_i5	1026	T	A	SNP	(1/1)	0	13	13	(0/1)	9	4	13	synonymous_variant	LOW
TRINITY_DN10030_c0_g2_i5	1032	T	C	SNP	(0/1)	13	3	16	(0/0)	15	0	15	synonymous_variant	LOW
TRINITY_DN10030_c0_g2_i5	1035	C	T	SNP	(0/1)	14	2	16	(0/0)	15	0	15	synonymous_variant	LOW
TRINITY_DN10030_c0_g2_i5	1056	T	C	SNP	(0/0)	16	0	16	(0/1)	14	2	16	synonymous_variant	LOW
TRINITY_DN10030_c0_g2_i5	1059	A	G	SNP	(0/1)	11	4	15	(0/0)	16	0	16	synonymous_variant	LOW
TRINITY_DN10030_c0_g2_i5	1093	A	G	SNP	(0/1)	9	4	13	(0/0)	16	0	16	missense_variant	MODERATE
TRINITY_DN10030_c0_g2_i5	1098	A	G	SNP	(0/0)	11	0	11	(0/1)	13	2	15	synonymous_variant	LOW
TRINITY_DN10030_c0_g2_i5	1122	T	C	SNP	(0/1)	8	3	11	(0/0)	16	0	16	synonymous_variant	LOW
TRINITY_DN10030_c0_g2_i5	1125	G	C	SNP	(0/0)	11	0	11	(0/1)	14	2	16	synonymous_variant	LOW
TRINITY_DN10030_c0_g2_i5	1137	C	T	SNP	(0/1)	8	2	10	(0/0)	19	0	19	synonymous_variant	LOW
TRINITY_DN10030_c0_g2_i5	1155	G	A	SNP	(0/0)	10	0	10	(0/1)	16	2	18	synonymous_variant	LOW
TRINITY_DN10030_c0_g2_i5	1162	A	G	SNP	(0/1)	9	2	11	(0/0)	18	0	18	missense_variant	MODERATE
TRINITY_DN10030_c0_g2_i5	1173	A	G	SNP	(0/0)	14	0	14	(0/1)	14	4	18	synonymous_variant	LOW
TRINITY_DN10030_c0_g2_i5	1176	T	C	SNP	(0/1)	8	5	13	(0/0)	17	0	17	synonymous_variant	LOW
TRINITY_DN10030_c0_g2_i5	1219	T	C	SNP	(1/1)	0	6	6	(0/1)	11	3	14	synonymous_variant	LOW
TRINITY_DN10030_c0_g2_i5	1236	G	A	SNP	(0/1)	9	2	11	(0/0)	12	0	12	synonymous_variant	LOW
TRINITY_DN10030_c0_g2_i5	1245	C	T	SNP	(0/0)	11	0	11	(0/1)	12	2	14	synonymous_variant	LOW
TRINITY_DN10030_c0_g2_i5	1251	C	T	SNP	(0/1)	9	2	11	(0/0)	14	0	14	synonymous_variant	LOW
TRINITY_DN10030_c0_g2_i5	1253	A	G	SNP	(0/0)	11	0	11	(0/1)	11	3	14	missense_variant	MODERATE
TRINITY_DN10030_c0_g2_i5	1257	A	G	SNP	(0/1)	9	2	11	(0/0)	15	0	15	synonymous_variant	LOW
TRINITY_DN10030_c0_g2_i5	1272	A	G	SNP	(0/1)	8	2	10	(0/0)	18	0	18	synonymous_variant	LOW
TRINITY_DN10030_c0_g2_i5	1283	C	T	SNP	(0/1)	8	3	11	(0/0)	20	0	20	missense_variant	MODERATE
TRINITY_DN10030_c0_g2_i5	1284	A	T	SNP	(0/1)	7	2	9	(0/0)	20	0	20	synonymous_variant	LOW
TRINITY_DN10030_c0_g2_i5	1292	A	G	SNP	(0/1)	11	3	14	(0/0)	22	0	22	missense_variant	MODERATE
TRINITY_DN10030_c0_g2_i5	1299	T	G	SNP	(0/1)	12	2	14	(0/0)	17	0	17	synonymous_variant	LOW
TRINITY_DN10030_c0_g2_i5	1305	T	A	SNP	(0/1)	12	2	14	(0/0)	16	0	16	synonymous_variant	LOW
TRINITY_DN10030_c0_g2_i5	1308	T	A	SNP	(0/1)	10	2	12	(0/0)	16	0	16	synonymous_variant	LOW
TRINITY_DN10030_c0_g2_i5	1317	T	C	SNP	(0/1)	11	3	14	(0/0)	18	0	18	synonymous_variant	LOW
TRINITY_DN10030_c0_g2_i5	1320	G	A	SNP	(0/1)	9	4	13	(0/0)	18	0	18	synonymous_variant	LOW
TRINITY_DN10030_c0_g2_i5	1323	C	T	SNP	(0/1)	11	2	13	(0/0)	18	0	18	synonymous_variant	LOW
TRINITY_DN10030_c0_g2_i5	1327	C	T	SNP	(0/1)	10	4	14	(0/0)	18	0	18	synonymous_variant	LOW
TRINITY_DN10030_c0_g2_i5	1335	C	T	SNP	(0/1)	10	2	12	(0/0)	20	0	20	synonymous_variant	LOW
TRINITY_DN10030_c0_g2_i5	1336	C	G	SNP	(0/1)	9	2	11	(0/0)	19	0	19	missense_variant	MODERATE
TRINITY_DN10030_c0_g2_i5	1337	A	G	SNP	(0/1)	9	2	11	(0/0)	20	0	20	missense_variant	MODERATE
TRINITY_DN10030_c0_g2_i5	1344	A	G	SNP	(0/0)	10	0	10	(0/1)	16	2	18	synonymous_variant	LOW
TRINITY_DN10030_c0_g2_i5	1346	G	A	SNP	(0/1)	8	2	10	(0/0)	18	0	18	missense_variant	MODERATE
TRINITY_DN10030_c0_g2_i5	1359	T	C	SNP	(0/0)	10	0	10	(0/1)	17	2	19	synonymous_variant	LOW
TRINITY_DN10030_c0_g2_i5	1397	C	T	SNP	(0/1)	2	3	5	(0/0)	20	0	20	missense_variant	MODERATE
TRINITY_DN10030_c0_g2_i5	1406	G	A	SNP	(1/1)	0	4	4	(0/1)	17	3	20	missense_variant	MODERATE
TRINITY_DN10030_c0_g2_i5	1437	C	T	SNP	(1/1)	0	11	11	(0/1)	19	3	22	synonymous_variant	LOW
TRINITY_DN10030_c0_g2_i5	1446	C	T	SNP	(0/1)	8	2	10	(0/0)	24	0	24	synonymous_variant	LOW
TRINITY_DN10030_c0_g2_i5	1453	G	A	SNP	(0/1)	11	2	13	(0/0)	26	0	26	missense_variant	MODERATE
TRINITY_DN10030_c0_g2_i5	1464	C	T	SNP	(0/1)	10	2	12	(0/0)	23	0	23	synonymous_variant	LOW
TRINITY_DN10030_c0_g2_i5	1492	G	A	SNP	(0/1)	9	2	11	(0/0)	21	0	21	missense_variant	MODERATE
TRINITY_DN10030_c0_g2_i5	1513	T	A	SNP	(0/1)	3	2	5	(0/0)	14	0	14	missense_variant	MODERATE
TRINITY_DN10030_c0_g2_i5	1515	T	C	SNP	(0/1)	3	2	5	(0/0)	12	0	12	synonymous_variant	LOW
TRINITY_DN10030_c0_g2_i5	1516	G	A	SNP	(1/1)	0	5	5	(0/0)	12	0	12	missense_variant	MODERATE
TRINITY_DN10030_c0_g2_i5	1518	A	G	SNP	(0/1)	3	2	5	(0/0)	11	0	11	synonymous_variant	LOW
TRINITY_DN10030_c0_g2_i5	1527	C	T	SNP	(0/1)	3	2	5	(0/0)	10	0	10	synonymous_variant	LOW
TRINITY_DN10030_c0_g2_i5	1536	A	G	SNP	(0/1)	3	2	5	(0/0)	11	0	11	synonymous_variant	LOW
TRINITY_DN10030_c0_g2_i5	1541	T	C	SNP	(1/1)	0	5	5	(0/0)	12	0	12	missense_variant	MODERATE
TRINITY_DN10030_c0_g2_i5	1587	A	G	SNP	(0/1)	7	2	9	(0/0)	12	0	12	synonymous_variant	LOW
TRINITY_DN10030_c0_g2_i5	1605	G	A	SNP	(0/1)	7	2	9	(0/0)	12	0	12	synonymous_variant	LOW
TRINITY_DN10030_c0_g2_i5	1632	C	T	SNP	(0/0)	9	0	9	(0/1)	2	7	9	synonymous_variant	LOW
TRINITY_DN10030_c0_g2_i5	1638	A	G	SNP	(0/0)	12	0	12	(0/1)	2	7	9	synonymous_variant	LOW
TRINITY_DN10030_c0_g2_i5	1656	G	A	SNP	(0/1)	6	2	8	(1/1)	0	7	7	synonymous_variant	LOW
TRINITY_DN10030_c0_g2_i5	1668	C	A	SNP	(0/1)	9	4	13	(0/0)	14	0	14	synonymous_variant	LOW
TRINITY_DN10030_c0_g2_i5	1674	T	A	SNP	(0/1)	4	8	12	(1/1)	0	12	12	synonymous_variant	LOW
TRINITY_DN10030_c0_g2_i5	1684	T	C	SNP	(0/1)	9	4	13	(0/0)	13	0	13	synonymous_variant	LOW
TRINITY_DN10030_c0_g2_i5	1710	G	A	SNP	(0/1)	7	5	12	(0/0)	14	0	14	synonymous_variant	LOW
TRINITY_DN10030_c0_g2_i5	1729	A	C	SNP	(0/0)	12	0	12	(0/1)	3	11	14	synonymous_variant	LOW
TRINITY_DN10030_c0_g2_i5	1731	A	G	SNP	(0/0)	12	0	12	(0/1)	13	2	15	synonymous_variant	LOW
TRINITY_DN10030_c0_g2_i5	1740	G	A	SNP	(0/1)	8	2	10	(0/0)	15	0	15	synonymous_variant	LOW
TRINITY_DN10030_c0_g2_i5	1746	T	C	SNP	(0/0)	9	0	9	(0/1)	13	2	15	synonymous_variant	LOW
TRINITY_DN10030_c0_g2_i5	1780	C	T	SNP	(1/1)	0	9	9	(0/1)	16	3	19	synonymous_variant	LOW
TRINITY_DN10030_c0_g2_i5	1800	T	C	SNP	(0/1)	6	2	8	(0/0)	15	0	15	synonymous_variant	LOW
TRINITY_DN10030_c0_g2_i5	1806	C	T	SNP	(1/1)	0	7	7	(0/1)	12	3	15	synonymous_variant	LOW
TRINITY_DN10030_c0_g2_i5	1812	T	C	SNP	(0/0)	7	0	7	(0/1)	13	3	16	synonymous_variant	LOW
TRINITY_DN10030_c0_g2_i5	1821	C	T	SNP	(1/1)	0	4	4	(0/1)	11	3	14	synonymous_variant	LOW
TRINITY_DN10030_c0_g2_i5	1824	C	T	SNP	(1/1)	0	4	4	(0/1)	11	3	14	synonymous_variant	LOW
TRINITY_DN10030_c0_g2_i5	1848	G	T	SNP	(0/1)	4	2	6	(0/0)	15	0	15	synonymous_variant	LOW
TRINITY_DN10030_c0_g2_i5	1860	A	C	SNP	(0/1)	3	2	5	(0/0)	12	0	12	synonymous_variant	LOW
TRINITY_DN10030_c0_g2_i5	1896	T	C	SNP	(0/1)	2	2	4	(0/0)	8	0	8	synonymous_variant	LOW
TRINITY_DN10030_c0_g2_i5	1902	T	C	SNP	(0/1)	2	2	4	(0/0)	10	0	10	synonymous_variant	LOW
TRINITY_DN10030_c0_g2_i5	1905	T	C	SNP	(0/1)	2	2	4	(0/0)	12	0	12	synonymous_variant	LOW
TRINITY_DN10030_c0_g2_i5	1911	C	T	SNP	(0/1)	2	2	4	(0/0)	12	0	12	synonymous_variant	LOW
TRINITY_DN10030_c0_g2_i5	2120	G	A	SNP	(0/1)	5	2	7	(0/0)	27	0	27	missense_variant	MODERATE
TRINITY_DN10030_c0_g2_i5	2133	G	C	SNP	(0/1)	6	2	8	(0/0)	28	0	28	synonymous_variant	LOW
TRINITY_DN10030_c0_g2_i5	2142	G	A	SNP	(1/1)	0	9	9	(0/1)	12	11	23	synonymous_variant	LOW
TRINITY_DN10030_c0_g2_i5	2154	G	A	SNP	(0/1)	10	2	12	(0/0)	23	0	23	synonymous_variant	LOW
TRINITY_DN10030_c0_g2_i5	2166	G	A	SNP	(0/0)	13	0	13	(0/1)	18	3	21	synonymous_variant	LOW
TRINITY_DN10030_c0_g2_i5	2199	G	A	SNP	(1/1)	0	8	8	(0/1)	16	4	20	synonymous_variant	LOW
TRINITY_DN10030_c0_g2_i5	2205	T	C	SNP	(0/1)	5	3	8	(0/0)	20	0	20	synonymous_variant	LOW
TRINITY_DN10030_c0_g2_i5	2215	C	T	SNP	(0/1)	5	2	7	(0/0)	19	0	19	synonymous_variant	LOW
TRINITY_DN10030_c0_g2_i5	2235	T	C	SNP	(0/0)	8	0	8	(0/1)	10	2	12	synonymous_variant	LOW
TRINITY_DN10030_c0_g2_i5	2238	G	C	SNP	(0/1)	6	2	8	(0/0)	10	0	10	synonymous_variant	LOW
TRINITY_DN10030_c0_g2_i5	2250	G	A	SNP	(0/0)	7	0	7	(0/1)	4	2	6	synonymous_variant	LOW
TRINITY_DN10030_c0_g2_i5	2259	C	T	SNP	(0/0)	8	0	8	(0/1)	8	2	10	synonymous_variant	LOW
TRINITY_DN10030_c0_g2_i5	2265	T	C	SNP	(0/0)	11	0	11	(0/1)	8	2	10	synonymous_variant	LOW
TRINITY_DN10030_c0_g2_i5	2268	C	T	SNP	(0/0)	11	0	11	(0/1)	9	3	12	synonymous_variant	LOW
TRINITY_DN10030_c0_g2_i5	2271	C	G	SNP	(0/0)	9	0	9	(0/1)	10	2	12	synonymous_variant	LOW
TRINITY_DN10030_c0_g2_i5	2274	G	A	SNP	(0/1)	7	2	9	(0/0)	11	0	11	synonymous_variant	LOW
TRINITY_DN10030_c0_g2_i5	2299	G	A	SNP	(0/1)	11	2	13	(0/0)	12	0	12	missense_variant	MODERATE
TRINITY_DN10030_c0_g2_i5	2300	C	T	SNP	(0/0)	13	0	13	(0/1)	10	2	12	missense_variant	MODERATE
TRINITY_DN10030_c0_g2_i5	2310	T	C	SNP	(0/1)	10	3	13	(0/0)	11	0	11	synonymous_variant	LOW
TRINITY_DN10030_c0_g2_i5	2321	C	T	SNP	(0/1)	10	3	13	(0/0)	13	0	13	missense_variant	MODERATE
TRINITY_DN10030_c0_g2_i5	2322	A	G	SNP	(0/1)	9	3	12	(0/0)	13	0	13	synonymous_variant	LOW
TRINITY_DN10030_c0_g2_i5	2328	A	T	SNP	(1/1)	0	10	10	(0/1)	9	4	13	synonymous_variant	LOW
TRINITY_DN10030_c0_g2_i5	2340	G	A	SNP	(0/1)	9	2	11	(0/0)	15	0	15	synonymous_variant	LOW
TRINITY_DN10030_c0_g2_i5	2342	C	A	SNP	(0/1)	9	2	11	(0/0)	16	0	16	missense_variant	MODERATE
TRINITY_DN10030_c0_g2_i5	2348	C	A	SNP	(0/1)	8	2	10	(0/0)	15	0	15	missense_variant	MODERATE
TRINITY_DN10030_c0_g2_i5	2352	C	T	SNP	(0/1)	8	2	10	(0/0)	18	0	18	synonymous_variant	LOW
TRINITY_DN10030_c0_g2_i5	2388	T	G	SNP	(0/1)	5	3	8	(0/0)	18	0	18	missense_variant	MODERATE
TRINITY_DN10030_c0_g2_i5	2448	G	T	SNP	(0/1)	2	3	5	(0/0)	19	0	19	missense_variant	MODERATE
TRINITY_DN10030_c0_g2_i5	2463	T	C	SNP	(0/1)	5	2	7	(0/0)	21	0	21	synonymous_variant	LOW
TRINITY_DN10030_c0_g2_i5	2469	A	G	SNP	(0/1)	10	2	12	(0/0)	24	0	24	synonymous_variant	LOW
TRINITY_DN10030_c0_g2_i5	2481	G	A	SNP	(0/1)	10	4	14	(0/0)	27	0	27	synonymous_variant	LOW
TRINITY_DN10030_c0_g2_i5	2491	T	C	SNP	(0/0)	15	0	15	(0/1)	27	3	30	synonymous_variant	LOW
TRINITY_DN10030_c0_g2_i5	2499	C	A	SNP	(0/1)	11	4	15	(0/0)	31	0	31	synonymous_variant	LOW
TRINITY_DN10030_c0_g2_i5	2502	A	G	SNP	(0/1)	12	2	14	(0/0)	27	0	27	synonymous_variant	LOW
TRINITY_DN10030_c0_g2_i5	2508	T	C	SNP	(0/0)	14	0	14	(0/1)	27	4	31	synonymous_variant	LOW
TRINITY_DN10030_c0_g2_i5	2517	C	A	SNP	(0/0)	16	0	16	(0/1)	25	5	30	synonymous_variant	LOW
TRINITY_DN10030_c0_g2_i5	2524	G	A	SNP	(0/0)	13	0	13	(0/1)	29	3	32	missense_variant	MODERATE
TRINITY_DN10030_c0_g2_i5	2529	T	A	SNP	(0/1)	11	2	13	(0/0)	30	0	30	synonymous_variant	LOW
TRINITY_DN10030_c0_g2_i5	2532	G	A	SNP	(0/0)	13	0	13	(0/1)	27	5	32	synonymous_variant	LOW
TRINITY_DN10030_c0_g2_i5	2544	T	C	SNP	(0/1)	12	2	14	(0/0)	29	0	29	synonymous_variant	LOW
TRINITY_DN10030_c0_g2_i5	2602	A	G	SNP	(0/0)	11	0	11	(0/1)	18	2	20	missense_variant	MODERATE
TRINITY_DN10030_c0_g2_i5	2653	A	C	SNP	(0/1)	5	2	7	(0/0)	12	0	12	synonymous_variant	LOW
TRINITY_DN10030_c0_g2_i5	498	A	G	SNP	(0/0)	5	0	5	(0/1)	11	2	13	synonymous_variant	LOW
TRINITY_DN10030_c0_g2_i5	510	T	G	SNP	(1/1)	0	5	5	(0/1)	8	2	10	synonymous_variant	LOW
TRINITY_DN10030_c0_g2_i5	519	C	T	SNP	(1/1)	0	5	5	(0/1)	8	2	10	synonymous_variant	LOW
TRINITY_DN10030_c0_g2_i5	536	T	A	SNP	(0/1)	3	2	5	(0/0)	10	0	10	missense_variant	MODERATE
TRINITY_DN10030_c0_g2_i5	573	A	T	SNP	(1/1)	0	7	7	(0/1)	7	2	9	synonymous_variant	LOW
TRINITY_DN10030_c0_g2_i5	576	G	A	SNP	(0/1)	5	2	7	(0/0)	10	0	10	synonymous_variant	LOW
TRINITY_DN10030_c0_g2_i5	603	G	A	SNP	(1/1)	0	5	5	(0/1)	10	3	13	synonymous_variant	LOW
TRINITY_DN10030_c0_g2_i5	627	A	G	SNP	(0/0)	4	0	4	(0/1)	9	4	13	synonymous_variant	LOW
TRINITY_DN10030_c0_g2_i5	630	A	G	SNP	(1/1)	0	4	4	(0/1)	8	4	12	synonymous_variant	LOW
TRINITY_DN10030_c0_g2_i5	639	A	G	SNP	(1/1)	0	4	4	(0/1)	11	2	13	synonymous_variant	LOW
TRINITY_DN10030_c0_g2_i5	678	G	A	SNP	(1/1)	0	4	4	(0/1)	7	4	11	synonymous_variant	LOW
TRINITY_DN10030_c0_g2_i5	693	T	C	SNP	(1/1)	0	5	5	(0/1)	8	3	11	synonymous_variant	LOW
TRINITY_DN10030_c0_g2_i5	714	C	G	SNP	(0/1)	4	2	6	(0/0)	12	0	12	synonymous_variant	LOW
TRINITY_DN10030_c0_g2_i5	756	A	G	SNP	(1/1)	0	6	6	(0/1)	13	2	15	synonymous_variant	LOW
TRINITY_DN10030_c0_g2_i5	786	C	A	SNP	(1/1)	0	4	4	(0/1)	14	2	16	synonymous_variant	LOW
TRINITY_DN10030_c0_g2_i5	795	G	A	SNP	(0/1)	7	2	9	(0/0)	13	0	13	synonymous_variant	LOW
TRINITY_DN10030_c0_g2_i5	804	G	A	SNP	(0/1)	7	4	11	(0/0)	13	0	13	synonymous_variant	LOW
TRINITY_DN10030_c0_g2_i5	810	G	A	SNP	(0/1)	8	3	11	(0/0)	14	0	14	synonymous_variant	LOW
TRINITY_DN10030_c0_g2_i5	813	G	A	SNP	(1/1)	0	11	11	(0/1)	11	2	13	synonymous_variant	LOW
TRINITY_DN10030_c0_g2_i5	819	A	G	SNP	(0/1)	9	2	11	(0/0)	13	0	13	synonymous_variant	LOW
TRINITY_DN10030_c0_g2_i5	831	A	G	SNP	(0/1)	11	2	13	(0/0)	12	0	12	synonymous_variant	LOW
TRINITY_DN10030_c0_g2_i5	867	A	C	SNP	(0/1)	6	5	11	(0/0)	9	0	9	synonymous_variant	LOW
TRINITY_DN10030_c0_g2_i5	869	C	T	SNP	(0/1)	9	2	11	(0/0)	11	0	11	missense_variant	MODERATE
TRINITY_DN10030_c0_g2_i5	903	A	G	SNP	(0/1)	3	3	6	(0/0)	7	0	7	synonymous_variant	LOW
TRINITY_DN10030_c0_g2_i5	906	A	G	SNP	(0/1)	4	4	8	(0/0)	8	0	8	synonymous_variant	LOW
TRINITY_DN10030_c0_g2_i5	909	T	C	SNP	(0/1)	5	4	9	(0/0)	9	0	9	synonymous_variant	LOW
TRINITY_DN10030_c0_g2_i5	957	G	A	SNP	(0/1)	8	5	13	(0/0)	13	0	13	synonymous_variant	LOW
TRINITY_DN10030_c0_g2_i5	960	C	T	SNP	(0/1)	11	2	13	(0/0)	12	0	12	synonymous_variant	LOW
TRINITY_DN10030_c0_g2_i5	968	G	A	SNP	(0/1)	11	2	13	(0/0)	8	0	8	missense_variant	MODERATE
TRINITY_DN10030_c0_g2_i5	981	A	T	SNP	(0/1)	10	3	13	(0/0)	9	0	9	synonymous_variant	LOW
TRINITY_DN10030_c0_g2_i5	999	T	G	SNP	(1/1)	0	12	12	(0/1)	4	4	8	synonymous_variant	LOW
TRINITY_DN10031_c0_g1_i2	1003	A	G	SNP	(0/1)	11	2	13	(0/0)	19	0	19	synonymous_variant	LOW
TRINITY_DN10031_c0_g1_i2	1024	T	C	SNP	(0/1)	8	2	10	(1/1)	0	16	16	synonymous_variant	LOW
TRINITY_DN10031_c0_g1_i2	1039	T	C	SNP	(0/0)	11	0	11	(0/1)	12	7	19	synonymous_variant	LOW
TRINITY_DN10031_c0_g1_i2	547	A	T	SNP	(0/0)	7	0	7	(0/1)	6	11	17	missense_variant	MODERATE
TRINITY_DN10031_c0_g1_i2	610	T	A	SNP	(1/1)	0	9	9	(0/1)	16	10	26	synonymous_variant	LOW
TRINITY_DN10031_c0_g1_i2	712	T	C	SNP	(0/1)	9	4	13	(0/0)	21	0	21	synonymous_variant	LOW
TRINITY_DN10031_c0_g1_i2	80	T	G	SNP	(1/1)	0	5	5	(0/0)	6	0	6	5_prime_UTR_variant	MODIFIER
TRINITY_DN10031_c0_g1_i2	805	T	C	SNP	(0/0)	13	0	13	(0/1)	6	7	13	synonymous_variant	LOW
TRINITY_DN10032_c0_g1_i1	223	C	T	SNP	(0/1)	25	4	29	(0/0)	17	0	17	intergenic_region	MODIFIER
TRINITY_DN10032_c0_g1_i1	225	T	A	SNP	(0/1)	24	4	28	(0/0)	17	0	17	intergenic_region	MODIFIER
TRINITY_DN10032_c0_g1_i4	284	C	T	SNP	(0/1)	7	2	9	(0/0)	4	0	4	intergenic_region	MODIFIER
TRINITY_DN10032_c0_g1_i4	338	G	A	SNP	(0/0)	10	0	10	(0/1)	3	2	5	intergenic_region	MODIFIER
TRINITY_DN10032_c0_g1_i7	123	A	T	SNP	(0/1)	14	2	16	(0/0)	17	0	17	intergenic_region	MODIFIER
TRINITY_DN10032_c0_g1_i7	138	C	G	SNP	(0/1)	12	2	14	(0/0)	16	0	16	intergenic_region	MODIFIER
TRINITY_DN10032_c0_g1_i7	141	T	C	SNP	(0/1)	11	2	13	(0/0)	15	0	15	intergenic_region	MODIFIER
TRINITY_DN10032_c0_g1_i7	200	A	G	SNP	(0/1)	8	2	10	(0/0)	9	0	9	intergenic_region	MODIFIER
TRINITY_DN10032_c0_g1_i7	216	A	G	SNP	(0/1)	6	3	9	(0/0)	7	0	7	intergenic_region	MODIFIER
TRINITY_DN10032_c0_g1_i7	220	A	T	SNP	(0/0)	8	0	8	(0/1)	4	3	7	intergenic_region	MODIFIER
TRINITY_DN10032_c0_g1_i7	222	T	C	SNP	(0/1)	7	3	10	(0/0)	9	0	9	intergenic_region	MODIFIER
TRINITY_DN10032_c0_g1_i7	229	A	T	SNP	(0/0)	10	0	10	(0/1)	7	3	10	intergenic_region	MODIFIER
TRINITY_DN10032_c0_g1_i7	258	C	T	SNP	(0/1)	10	3	13	(0/0)	12	0	12	intergenic_region	MODIFIER
TRINITY_DN10032_c0_g1_i7	276	C	T	SNP	(0/1)	9	2	11	(0/0)	12	0	12	intergenic_region	MODIFIER
TRINITY_DN10032_c0_g1_i7	278	A	G	SNP	(0/1)	9	2	11	(0/0)	12	0	12	intergenic_region	MODIFIER
TRINITY_DN10032_c0_g1_i7	279	A	C	SNP	(0/1)	9	2	11	(0/0)	12	0	12	intergenic_region	MODIFIER
TRINITY_DN10032_c0_g1_i7	323	C	T	SNP	(0/0)	8	0	8	(0/1)	6	3	9	intergenic_region	MODIFIER
TRINITY_DN10032_c0_g1_i7	328	T	A	SNP	(0/0)	8	0	8	(0/1)	5	3	8	intergenic_region	MODIFIER
TRINITY_DN10032_c0_g1_i7	329	C	T	SNP	(0/0)	8	0	8	(0/1)	4	3	7	intergenic_region	MODIFIER
TRINITY_DN10032_c0_g1_i7	332	G	C	SNP	(0/0)	8	0	8	(0/1)	5	3	8	intergenic_region	MODIFIER
TRINITY_DN10032_c0_g1_i7	68	T	C	SNP	(0/1)	10	2	12	(0/0)	10	0	10	intergenic_region	MODIFIER
TRINITY_DN10032_c0_g1_i7	90	T	C	SNP	(0/1)	11	3	14	(0/0)	15	0	15	intergenic_region	MODIFIER
TRINITY_DN10033_c0_g1_i1	150	T	C	SNP	(0/1)	46	48	94	(0/0)	112	0	112	synonymous_variant	LOW
TRINITY_DN10033_c0_g1_i1	273	G	T	SNP	(0/1)	66	55	121	(0/0)	122	0	122	missense_variant	MODERATE
TRINITY_DN10033_c0_g1_i1	429	G	A	SNP	(0/1)	44	51	95	(0/0)	72	0	72	synonymous_variant	LOW
TRINITY_DN10034_c0_g2_i4	105	T	C	SNP	(0/0)	7	0	7	(0/1)	5	3	8	synonymous_variant	LOW
TRINITY_DN10034_c0_g2_i4	106	G	C	SNP	(0/0)	7	0	7	(0/1)	5	3	8	missense_variant	MODERATE
TRINITY_DN10034_c0_g2_i4	147	C	T	SNP	(0/0)	7	0	7	(0/1)	7	3	10	synonymous_variant	LOW
TRINITY_DN10034_c0_g2_i4	168	T	A	SNP	(0/0)	6	0	6	(0/1)	6	3	9	synonymous_variant	LOW
TRINITY_DN10034_c0_g2_i4	180	T	C	SNP	(0/0)	6	0	6	(0/1)	8	3	11	synonymous_variant	LOW
TRINITY_DN10034_c0_g2_i4	201	G	A	SNP	(0/0)	5	0	5	(0/1)	7	2	9	synonymous_variant	LOW
TRINITY_DN10034_c0_g2_i4	82	G	A	SNP	(0/0)	6	0	6	(0/1)	2	5	7	missense_variant	MODERATE
TRINITY_DN10034_c0_g2_i4	83	G	A	SNP	(0/0)	6	0	6	(0/1)	2	5	7	missense_variant	MODERATE
TRINITY_DN10034_c0_g2_i4	90	C	A	SNP	(0/0)	6	0	6	(0/1)	4	3	7	missense_variant	MODERATE
TRINITY_DN10035_c0_g1_i1	1018	G	A	SNP	(1/1)	0	89	89	(0/0)	120	0	120	synonymous_variant	LOW
TRINITY_DN10035_c0_g1_i1	1020	C	T	SNP	(1/1)	0	89	89	(0/0)	123	0	123	missense_variant	MODERATE
TRINITY_DN10035_c0_g1_i1	1024	T	G	SNP	(1/1)	0	88	88	(0/0)	124	0	124	synonymous_variant	LOW
TRINITY_DN10035_c0_g1_i1	1030	A	G	SNP	(1/1)	0	91	91	(0/0)	123	0	123	synonymous_variant	LOW
TRINITY_DN10035_c0_g1_i1	1064	C	G	SNP	(1/1)	0	87	87	(0/0)	132	0	132	missense_variant	MODERATE
TRINITY_DN10035_c0_g1_i1	1066	C	G	SNP	(1/1)	0	87	87	(0/0)	132	0	132	synonymous_variant	LOW
TRINITY_DN10035_c0_g1_i1	1067	C	G	SNP	(1/1)	0	87	87	(0/0)	130	0	130	missense_variant	MODERATE
TRINITY_DN10035_c0_g1_i1	1076	C	G	SNP	(1/1)	0	95	95	(0/0)	132	0	132	missense_variant	MODERATE
TRINITY_DN10035_c0_g1_i1	1079	G	A	SNP	(1/1)	0	95	95	(0/0)	131	0	131	missense_variant	MODERATE
TRINITY_DN10035_c0_g1_i1	1162	T	C	SNP	(1/1)	0	63	63	(0/0)	88	0	88	synonymous_variant	LOW
TRINITY_DN10035_c0_g1_i1	1171	G	A	SNP	(1/1)	0	74	74	(0/0)	95	0	95	synonymous_variant	LOW
TRINITY_DN10035_c0_g1_i1	1178	G	C	SNP	(1/1)	0	81	81	(0/0)	93	0	93	missense_variant	MODERATE
TRINITY_DN10035_c0_g1_i1	122	C	T	SNP	(1/1)	0	38	38	(0/0)	68	0	68	3_prime_UTR_variant	MODIFIER
TRINITY_DN10035_c0_g1_i1	1229	A	G	SNP	(1/1)	0	76	76	(0/0)	66	0	66	missense_variant	MODERATE
TRINITY_DN10035_c0_g1_i1	1240	G	T	SNP	(1/1)	0	86	86	(0/0)	69	0	69	synonymous_variant	LOW
TRINITY_DN10035_c0_g1_i1	1270	T	C	SNP	(0/0)	87	0	87	(1/1)	0	51	51	synonymous_variant	LOW
TRINITY_DN10035_c0_g1_i1	1528	T	C	SNP	(1/1)	0	78	78	(0/0)	87	0	87	synonymous_variant	LOW
TRINITY_DN10035_c0_g1_i1	281	T	C	SNP	(1/1)	0	75	75	(0/0)	86	0	86	3_prime_UTR_variant	MODIFIER
TRINITY_DN10035_c0_g1_i1	287	C	A	SNP	(1/1)	0	89	89	(0/0)	108	0	108	3_prime_UTR_variant	MODIFIER
TRINITY_DN10035_c0_g1_i1	626	G	T	SNP	(1/1)	0	132	132	(0/0)	164	0	164	missense_variant	MODERATE
TRINITY_DN10035_c0_g1_i1	880	G	A	SNP	(1/1)	0	96	96	(0/0)	149	0	149	synonymous_variant	LOW
TRINITY_DN10035_c0_g1_i1	937	A	G	SNP	(1/1)	0	92	92	(0/0)	151	0	151	synonymous_variant	LOW
TRINITY_DN10035_c0_g1_i1	965	C	T	SNP	(1/1)	0	105	105	(0/0)	142	0	142	missense_variant	MODERATE
TRINITY_DN10035_c0_g1_i1	973	G	T	SNP	(1/1)	0	98	98	(0/0)	142	0	142	synonymous_variant	LOW
TRINITY_DN10035_c0_g1_i1	985	A	T	SNP	(1/1)	0	94	94	(0/0)	140	0	140	synonymous_variant	LOW
TRINITY_DN10035_c0_g1_i1	987	C	A	SNP	(1/1)	0	94	94	(0/0)	136	0	136	missense_variant	MODERATE
TRINITY_DN10036_c0_g1_i3	266	A	T	SNP	(0/1)	5	2	7	(0/0)	6	0	6	intergenic_region	MODIFIER
TRINITY_DN10036_c0_g2_i1	334	C	T	SNP	(0/0)	7	0	7	(0/1)	2	4	6	intergenic_region	MODIFIER
TRINITY_DN10038_c0_g1_i1	1447	C	A	SNP	(0/0)	11	0	11	(0/1)	2	3	5	intergenic_region	MODIFIER
TRINITY_DN10038_c0_g1_i1	1783	C	A	SNP	(0/1)	2	5	7	(0/0)	5	0	5	intergenic_region	MODIFIER
TRINITY_DN10038_c0_g1_i2	495	C	T	SNP	(0/0)	89	0	89	(0/1)	36	49	85	intergenic_region	MODIFIER
TRINITY_DN10038_c0_g1_i2	572	C	A	SNP	(0/1)	95	49	144	(1/1)	0	127	127	intergenic_region	MODIFIER
TRINITY_DN10038_c0_g1_i2	582	G	T	SNP	(0/1)	87	40	127	(1/1)	0	99	99	intergenic_region	MODIFIER
TRINITY_DN10038_c0_g1_i2	629	A	G	SNP	(0/1)	2	4	6	(0/0)	7	0	7	intergenic_region	MODIFIER
TRINITY_DN10039_c0_g1_i2	199	T	G	SNP	(0/1)	9	13	22	(0/0)	11	0	11	synonymous_variant	LOW
TRINITY_DN10039_c0_g1_i2	261	G	A	SNP	(0/0)	42	0	42	(0/1)	17	16	33	missense_variant	MODERATE
TRINITY_DN10039_c0_g1_i2	334	G	A	SNP	(0/1)	36	18	54	(0/0)	43	0	43	synonymous_variant	LOW
TRINITY_DN10039_c0_g1_i2	490	G	A	SNP	(0/1)	6	2	8	(0/0)	7	0	7	synonymous_variant	LOW
TRINITY_DN1004_c0_g1_i10	170	A	G	SNP	(0/1)	20	17	37	(0/0)	67	0	67	3_prime_UTR_variant	MODIFIER
TRINITY_DN1004_c0_g1_i10	300	C	G	SNP	(0/1)	103	77	180	(0/0)	232	0	232	3_prime_UTR_variant	MODIFIER
TRINITY_DN1004_c0_g1_i10	413	G	A	SNP	(0/0)	246	0	246	(0/1)	152	68	220	3_prime_UTR_variant	MODIFIER
TRINITY_DN1004_c0_g1_i10	472	T	C	SNP	(0/1)	110	92	202	(0/0)	250	0	250	stop_retained_variant	LOW
TRINITY_DN1004_c0_g1_i14	690	G	A	SNP	(1/1)	0	21	21	(0/1)	10	13	23	synonymous_variant	LOW
TRINITY_DN1004_c0_g1_i8	124	A	T	SNP	(0/1)	3	4	7	(0/0)	6	0	6	3_prime_UTR_variant	MODIFIER
TRINITY_DN1004_c0_g1_i8	138	T	A	SNP	(0/1)	3	4	7	(0/0)	7	0	7	3_prime_UTR_variant	MODIFIER
TRINITY_DN1004_c0_g1_i8	206	A	T	SNP	(0/1)	45	4	49	(0/0)	71	0	71	3_prime_UTR_variant	MODIFIER
TRINITY_DN1004_c0_g1_i8	208	G	A	SNP	(0/1)	48	4	52	(0/0)	73	0	73	3_prime_UTR_variant	MODIFIER
TRINITY_DN1004_c0_g1_i8	215	A	G	SNP	(0/1)	42	15	57	(0/0)	80	0	80	3_prime_UTR_variant	MODIFIER
TRINITY_DN1004_c0_g1_i8	305	G	A	SNP	(0/1)	79	33	112	(0/0)	150	0	150	3_prime_UTR_variant	MODIFIER
TRINITY_DN1004_c0_g1_i8	605	T	G	SNP	(0/0)	66	0	66	(0/1)	132	27	159	missense_variant	MODERATE
TRINITY_DN1004_c1_g1_i3	1027	T	C	SNP	(0/0)	55	0	55	(0/1)	45	33	78	synonymous_variant	LOW
TRINITY_DN1004_c1_g1_i3	1159	C	T	SNP	(0/1)	30	18	48	(0/0)	86	0	86	synonymous_variant	LOW
TRINITY_DN1004_c1_g1_i3	1252	A	G	SNP	(0/1)	28	15	43	(0/0)	69	0	69	synonymous_variant	LOW
TRINITY_DN1004_c1_g1_i3	1303	C	G	SNP	(0/1)	29	16	45	(0/0)	68	0	68	synonymous_variant	LOW
TRINITY_DN1004_c1_g1_i3	1385	T	A	SNP	(0/1)	23	16	39	(0/0)	49	0	49	missense_variant	MODERATE
TRINITY_DN1004_c1_g1_i3	1491	C	A	SNP	(0/1)	31	26	57	(0/0)	69	0	69	5_prime_UTR_variant	MODIFIER
TRINITY_DN1004_c1_g1_i3	1511	G	C	SNP	(0/1)	33	23	56	(0/0)	72	0	72	5_prime_UTR_premature_start_codon_gain_variant	LOW
TRINITY_DN1004_c1_g1_i3	1527	A	C	SNP	(0/1)	32	22	54	(0/0)	61	0	61	5_prime_UTR_variant	MODIFIER
TRINITY_DN1004_c1_g1_i3	1550	C	G	SNP	(0/1)	30	18	48	(0/0)	73	0	73	5_prime_UTR_variant	MODIFIER
TRINITY_DN1004_c1_g1_i3	1574	A	G	SNP	(0/1)	25	11	36	(0/0)	68	0	68	5_prime_UTR_variant	MODIFIER
TRINITY_DN1004_c1_g1_i3	1606	A	C	SNP	(0/1)	18	16	34	(0/0)	66	0	66	5_prime_UTR_variant	MODIFIER
TRINITY_DN1004_c1_g1_i3	1610	C	T	SNP	(0/0)	33	0	33	(0/1)	40	27	67	5_prime_UTR_variant	MODIFIER
TRINITY_DN1004_c1_g1_i3	1622	G	C	SNP	(0/1)	17	18	35	(0/0)	57	0	57	5_prime_UTR_variant	MODIFIER
TRINITY_DN1004_c1_g1_i3	1655	C	A	SNP	(0/1)	15	20	35	(0/0)	63	0	63	5_prime_UTR_variant	MODIFIER
TRINITY_DN1004_c1_g1_i3	1782	T	G	SNP	(0/1)	19	15	34	(0/0)	35	0	35	5_prime_UTR_variant	MODIFIER
TRINITY_DN1004_c1_g1_i3	1819	C	G	SNP	(0/1)	11	10	21	(0/0)	21	0	21	5_prime_UTR_variant	MODIFIER
TRINITY_DN1004_c1_g1_i3	217	C	A	SNP	(0/0)	70	0	70	(0/1)	50	33	83	synonymous_variant	LOW
TRINITY_DN1004_c1_g1_i3	337	G	C	SNP	(0/1)	48	38	86	(0/0)	103	0	103	synonymous_variant	LOW
TRINITY_DN1004_c1_g1_i3	529	A	C	SNP	(0/1)	44	21	65	(0/0)	84	0	84	synonymous_variant	LOW
TRINITY_DN1004_c1_g1_i3	580	A	G	SNP	(0/1)	46	22	68	(0/0)	101	0	101	synonymous_variant	LOW
TRINITY_DN1004_c1_g1_i3	619	A	G	SNP	(0/1)	32	23	55	(0/0)	91	0	91	synonymous_variant	LOW
TRINITY_DN1004_c1_g1_i3	805	G	A	SNP	(0/1)	47	16	63	(0/0)	84	0	84	synonymous_variant	LOW
TRINITY_DN1004_c1_g1_i3	85	C	T	SNP	(0/1)	11	5	16	(0/0)	23	0	23	synonymous_variant	LOW
TRINITY_DN10040_c0_g1_i1	150	G	C	SNP	(0/1)	4	7	11	(0/0)	26	0	26	missense_variant	MODERATE
TRINITY_DN10040_c0_g1_i1	246	A	G	SNP	(0/1)	21	32	53	(0/0)	57	0	57	synonymous_variant	LOW
TRINITY_DN10040_c0_g1_i1	788	G	A	SNP	(0/1)	32	25	57	(0/0)	58	0	58	synonymous_variant	LOW
TRINITY_DN10040_c0_g1_i1	789	A	G	SNP	(0/1)	32	25	57	(0/0)	58	0	58	synonymous_variant	LOW
TRINITY_DN10040_c0_g2_i1	1499	T	C	SNP	(0/1)	24	20	44	(0/0)	49	0	49	missense_variant	MODERATE
TRINITY_DN10040_c0_g2_i1	177	T	G	SNP	(0/1)	48	33	81	(0/0)	75	0	75	3_prime_UTR_variant	MODIFIER
TRINITY_DN10040_c0_g2_i1	198	G	A	SNP	(0/1)	63	29	92	(0/0)	106	0	106	synonymous_variant	LOW
TRINITY_DN10040_c0_g2_i1	297	G	A	SNP	(0/1)	47	58	105	(0/0)	88	0	88	synonymous_variant	LOW
TRINITY_DN10040_c0_g2_i1	712	T	C	SNP	(0/1)	56	50	106	(0/0)	86	0	86	missense_variant	MODERATE
TRINITY_DN10041_c0_g1_i1	1099	T	G	SNP	(0/0)	23	0	23	(0/1)	2	23	25	3_prime_UTR_variant	MODIFIER
TRINITY_DN10041_c0_g1_i1	1236	G	T	SNP	(1/1)	0	10	10	(0/1)	20	3	23	3_prime_UTR_variant	MODIFIER
TRINITY_DN10041_c0_g1_i1	155	A	C	SNP	(1/1)	0	4	4	(0/1)	9	2	11	5_prime_UTR_variant	MODIFIER
TRINITY_DN10041_c0_g1_i1	197	C	T	SNP	(1/1)	0	14	14	(0/0)	23	0	23	5_prime_UTR_variant	MODIFIER
TRINITY_DN10041_c0_g1_i1	283	T	C	SNP	(0/0)	24	0	24	(0/1)	8	19	27	missense_variant	MODERATE
TRINITY_DN10041_c0_g1_i1	291	C	T	SNP	(0/0)	25	0	25	(0/1)	8	19	27	missense_variant	MODERATE
TRINITY_DN10041_c0_g1_i1	311	C	T	SNP	(0/0)	24	0	24	(0/1)	5	15	20	synonymous_variant	LOW
TRINITY_DN10041_c0_g1_i1	548	C	G	SNP	(0/0)	15	0	15	(0/1)	2	14	16	synonymous_variant	LOW
TRINITY_DN10041_c0_g1_i1	626	T	G	SNP	(0/0)	18	0	18	(0/1)	3	11	14	synonymous_variant	LOW
TRINITY_DN10041_c0_g1_i1	914	G	A	SNP	(0/0)	8	0	8	(0/1)	9	6	15	synonymous_variant	LOW
TRINITY_DN10041_c0_g1_i1	995	T	G	SNP	(0/0)	20	0	20	(0/1)	3	8	11	synonymous_variant	LOW
TRINITY_DN10041_c0_g2_i1	1084	G	A	SNP	(1/1)	0	5	5	(0/0)	9	0	9	3_prime_UTR_variant	MODIFIER
TRINITY_DN10041_c0_g2_i1	969	G	A	SNP	(0/1)	8	2	10	(0/0)	13	0	13	synonymous_variant	LOW
TRINITY_DN10041_c0_g2_i2	1305	A	G	SNP	(0/1)	22	7	29	(0/0)	31	0	31	3_prime_UTR_variant	MODIFIER
TRINITY_DN10041_c0_g3_i1	1122	A	T	SNP	(0/0)	11	0	11	(0/1)	8	4	12	synonymous_variant	LOW
TRINITY_DN10041_c0_g3_i1	1259	C	T	SNP	(0/0)	36	0	36	(0/1)	9	15	24	synonymous_variant	LOW
TRINITY_DN10041_c0_g3_i1	1265	T	C	SNP	(0/0)	34	0	34	(0/1)	10	16	26	synonymous_variant	LOW
TRINITY_DN10041_c0_g3_i1	1266	G	C	SNP	(0/0)	34	0	34	(0/1)	10	16	26	missense_variant	MODERATE
TRINITY_DN10041_c0_g3_i1	1391	A	T	SNP	(0/0)	26	0	26	(0/1)	13	10	23	synonymous_variant	LOW
TRINITY_DN10041_c0_g3_i1	1395	A	T	SNP	(0/0)	25	0	25	(0/1)	13	10	23	stop_gained	HIGH
TRINITY_DN10041_c0_g3_i1	1473	G	A	SNP	(0/0)	12	0	12	(0/1)	4	3	7	missense_variant	MODERATE
TRINITY_DN10041_c0_g3_i1	152	T	C	SNP	(0/0)	8	0	8	(0/1)	2	5	7	5_prime_UTR_variant	MODIFIER
TRINITY_DN10041_c0_g3_i1	288	A	G	SNP	(0/0)	17	0	17	(0/1)	9	8	17	synonymous_variant	LOW
TRINITY_DN10041_c0_g3_i1	369	C	A	SNP	(0/0)	19	0	19	(0/1)	11	10	21	synonymous_variant	LOW
TRINITY_DN10041_c0_g3_i1	398	A	G	SNP	(0/0)	15	0	15	(0/1)	10	7	17	missense_variant	MODERATE
TRINITY_DN10041_c0_g3_i1	408	A	G	SNP	(0/0)	15	0	15	(0/1)	10	7	17	synonymous_variant	LOW
TRINITY_DN10041_c0_g3_i1	417	T	C	SNP	(0/0)	16	0	16	(0/1)	10	10	20	synonymous_variant	LOW
TRINITY_DN10041_c0_g3_i1	456	C	A	SNP	(0/0)	13	0	13	(0/1)	16	10	26	synonymous_variant	LOW
TRINITY_DN10041_c0_g3_i1	684	T	A	SNP	(0/0)	11	0	11	(0/1)	7	5	12	synonymous_variant	LOW
TRINITY_DN10041_c0_g3_i1	867	G	A	SNP	(0/0)	9	0	9	(0/1)	5	8	13	synonymous_variant	LOW
TRINITY_DN10041_c0_g3_i1	870	C	G	SNP	(0/0)	9	0	9	(0/1)	5	8	13	synonymous_variant	LOW
TRINITY_DN10041_c0_g3_i1	900	C	T	SNP	(0/0)	9	0	9	(0/1)	8	10	18	synonymous_variant	LOW
TRINITY_DN10041_c0_g3_i1	990	T	C	SNP	(0/0)	10	0	10	(0/1)	5	3	8	synonymous_variant	LOW
TRINITY_DN10042_c0_g1_i1	616	G	C	SNP	(0/1)	10	2	12	(0/0)	8	0	8	missense_variant	MODERATE
TRINITY_DN10042_c0_g1_i1	868	T	C	SNP	(0/1)	6	3	9	(0/0)	5	0	5	missense_variant	MODERATE
TRINITY_DN10043_c0_g1_i1	823	A	G	SNP	(0/1)	55	68	123	(0/0)	146	0	146	synonymous_variant	LOW
TRINITY_DN10043_c0_g1_i1	871	A	G	SNP	(0/1)	43	37	80	(0/0)	88	0	88	synonymous_variant	LOW
TRINITY_DN10045_c0_g2_i1	562	G	A	SNP	(0/0)	116	0	116	(1/1)	0	51	51	missense_variant	MODERATE
TRINITY_DN10045_c0_g2_i1	756	C	T	SNP	(0/1)	10	9	19	(0/0)	17	0	17	missense_variant	MODERATE
TRINITY_DN10047_c0_g3_i1	113	G	A	SNP	(0/1)	3	3	6	(0/0)	9	0	9	missense_variant	MODERATE
TRINITY_DN10047_c0_g3_i1	145	G	A	SNP	(0/0)	7	0	7	(0/1)	3	2	5	synonymous_variant	LOW
TRINITY_DN10047_c0_g3_i1	237	T	G	SNP	(0/1)	11	2	13	(0/0)	14	0	14	missense_variant	MODERATE
TRINITY_DN10047_c0_g3_i1	455	A	C	SNP	(0/0)	11	0	11	(0/1)	5	3	8	3_prime_UTR_variant	MODIFIER
TRINITY_DN10048_c0_g1_i1	777	G	A	SNP	(0/1)	104	74	178	(0/0)	181	0	181	synonymous_variant	LOW
TRINITY_DN1005_c0_g1_i1	190	A	T	SNP	(0/0)	11	0	11	(0/1)	2	2	4	missense_variant	MODERATE
TRINITY_DN1005_c0_g1_i1	194	A	G	SNP	(0/1)	8	4	12	(0/0)	5	0	5	synonymous_variant	LOW
TRINITY_DN1005_c0_g1_i1	195	G	C	SNP	(0/1)	8	4	12	(0/0)	5	0	5	missense_variant	MODERATE
TRINITY_DN1005_c0_g1_i1	206	G	A	SNP	(0/1)	10	3	13	(0/0)	6	0	6	synonymous_variant	LOW
TRINITY_DN1005_c0_g1_i6	230	A	G	SNP	(0/1)	17	8	25	(0/0)	59	0	59	synonymous_variant	LOW
TRINITY_DN1005_c0_g1_i6	261	A	G	SNP	(0/1)	11	3	14	(0/0)	42	0	42	missense_variant	MODERATE
TRINITY_DN1005_c1_g1_i1	185	A	G	SNP	(0/1)	45	8	53	(1/1)	0	25	25	intergenic_region	MODIFIER
TRINITY_DN1005_c1_g1_i1	217	G	A	SNP	(0/1)	34	6	40	(1/1)	0	17	17	intergenic_region	MODIFIER
TRINITY_DN1005_c1_g1_i1	63	C	T	SNP	(0/1)	6	24	30	(0/0)	20	0	20	intergenic_region	MODIFIER
TRINITY_DN1005_c1_g2_i1	86	T	G	SNP	(0/0)	5	0	5	(1/1)	0	4	4	intergenic_region	MODIFIER
TRINITY_DN1005_c1_g2_i1	88	A	T	SNP	(0/0)	5	0	5	(1/1)	0	4	4	intergenic_region	MODIFIER
TRINITY_DN10050_c0_g1_i2	104	G	C	SNP	(1/1)	0	5	5	(0/0)	11	0	11	3_prime_UTR_variant	MODIFIER
TRINITY_DN10050_c0_g1_i2	1216	G	A	SNP	(0/1)	8	11	19	(0/0)	14	0	14	synonymous_variant	LOW
TRINITY_DN10050_c0_g1_i2	1686	T	A	SNP	(0/1)	8	11	19	(0/0)	13	0	13	missense_variant	MODERATE
TRINITY_DN10050_c0_g1_i2	1851	G	C	SNP	(0/1)	6	9	15	(0/0)	19	0	19	missense_variant	MODERATE
TRINITY_DN10050_c0_g1_i2	1905	C	T	SNP	(0/1)	4	11	15	(0/0)	14	0	14	missense_variant	MODERATE
TRINITY_DN10050_c0_g1_i2	241	G	A	SNP	(0/1)	11	19	30	(0/0)	15	0	15	3_prime_UTR_variant	MODIFIER
TRINITY_DN10050_c0_g1_i2	304	T	A	SNP	(0/1)	12	23	35	(0/0)	23	0	23	3_prime_UTR_variant	MODIFIER
TRINITY_DN10050_c0_g1_i2	394	A	C	SNP	(0/1)	20	42	62	(0/0)	39	0	39	synonymous_variant	LOW
TRINITY_DN10050_c0_g1_i2	574	C	A	SNP	(0/1)	9	25	34	(0/0)	37	0	37	missense_variant	MODERATE
TRINITY_DN10050_c0_g1_i2	575	A	G	SNP	(1/1)	0	34	34	(0/0)	37	0	37	missense_variant	MODERATE
TRINITY_DN10050_c0_g1_i2	872	G	A	SNP	(0/1)	10	24	34	(0/0)	24	0	24	missense_variant	MODERATE
TRINITY_DN10050_c0_g1_i2	96	A	T	SNP	(0/1)	2	3	5	(0/0)	11	0	11	3_prime_UTR_variant	MODIFIER
TRINITY_DN10051_c0_g1_i5	1775	G	C	SNP	(0/1)	2	2	4	(0/0)	5	0	5	3_prime_UTR_variant	MODIFIER
TRINITY_DN10053_c0_g2_i2	148	G	T	SNP	(0/1)	15	13	28	(0/0)	22	0	22	synonymous_variant	LOW
TRINITY_DN10053_c0_g2_i2	253	G	T	SNP	(0/1)	12	20	32	(0/0)	28	0	28	synonymous_variant	LOW
TRINITY_DN10053_c0_g2_i2	254	T	A	SNP	(0/1)	12	20	32	(0/0)	27	0	27	missense_variant	MODERATE
TRINITY_DN10053_c0_g2_i2	322	G	A	SNP	(0/0)	37	0	37	(0/1)	11	12	23	synonymous_variant	LOW
TRINITY_DN10053_c0_g2_i2	323	C	T	SNP	(0/0)	37	0	37	(0/1)	21	2	23	missense_variant	MODERATE
TRINITY_DN10053_c0_g2_i4	1073	G	A	SNP	(0/1)	34	34	68	(0/0)	35	0	35	missense_variant	MODERATE
TRINITY_DN10053_c0_g2_i4	1112	G	A	SNP	(0/0)	93	0	93	(0/1)	22	26	48	missense_variant	MODERATE
TRINITY_DN10053_c0_g2_i4	202	A	C	SNP	(0/1)	11	12	23	(0/0)	21	0	21	5_prime_UTR_variant	MODIFIER
TRINITY_DN10053_c0_g2_i4	2687	T	G	SNP	(0/1)	42	35	77	(0/0)	39	0	39	3_prime_UTR_variant	MODIFIER
TRINITY_DN10053_c0_g2_i4	2688	G	T	SNP	(0/1)	42	35	77	(0/0)	40	0	40	3_prime_UTR_variant	MODIFIER
TRINITY_DN10053_c0_g2_i4	340	C	G	SNP	(0/0)	48	0	48	(0/1)	8	7	15	5_prime_UTR_premature_start_codon_gain_variant	LOW
TRINITY_DN10053_c0_g3_i2	226	A	G	SNP	(0/0)	24	0	24	(0/1)	4	3	7	intergenic_region	MODIFIER
TRINITY_DN10053_c0_g3_i2	278	C	T	SNP	(0/1)	13	5	18	(1/1)	0	4	4	intergenic_region	MODIFIER
TRINITY_DN10053_c0_g3_i2	341	G	T	SNP	(0/1)	19	11	30	(0/0)	11	0	11	intergenic_region	MODIFIER
TRINITY_DN10053_c0_g4_i2	1189	A	C	SNP	(0/1)	35	5	40	(0/0)	47	0	47	missense_variant	MODERATE
TRINITY_DN10053_c0_g4_i2	1199	G	A	SNP	(0/0)	42	0	42	(0/1)	43	8	51	synonymous_variant	LOW
TRINITY_DN10053_c0_g4_i2	1202	G	A	SNP	(0/1)	34	7	41	(0/0)	50	0	50	missense_variant	MODERATE
TRINITY_DN10053_c0_g4_i2	1208	G	T	SNP	(0/0)	43	0	43	(0/1)	42	8	50	missense_variant	MODERATE
TRINITY_DN10053_c0_g4_i2	1214	C	T	SNP	(0/0)	53	0	53	(0/1)	42	8	50	synonymous_variant	LOW
TRINITY_DN10053_c0_g4_i2	1215	G	T	SNP	(0/0)	53	0	53	(0/1)	26	24	50	missense_variant	MODERATE
TRINITY_DN10053_c0_g4_i2	1228	G	A	SNP	(0/1)	41	16	57	(0/0)	57	0	57	missense_variant	MODERATE
TRINITY_DN10053_c0_g4_i2	1241	T	C	SNP	(0/0)	63	0	63	(0/1)	47	8	55	synonymous_variant	LOW
TRINITY_DN10053_c0_g4_i2	1245	T	C	SNP	(0/0)	65	0	65	(0/1)	46	8	54	synonymous_variant	LOW
TRINITY_DN10053_c0_g4_i2	1265	T	G	SNP	(0/1)	43	20	63	(0/0)	51	0	51	missense_variant	MODERATE
TRINITY_DN10053_c0_g4_i2	1280	G	C	SNP	(0/1)	50	6	56	(0/0)	45	0	45	missense_variant	MODERATE
TRINITY_DN10053_c0_g4_i2	1336	A	G	SNP	(0/0)	72	0	72	(0/1)	44	4	48	missense_variant	MODERATE
TRINITY_DN10053_c0_g4_i2	134	C	T	SNP	(0/0)	26	0	26	(0/1)	10	16	26	5_prime_UTR_premature_start_codon_gain_variant	LOW
TRINITY_DN10053_c0_g4_i2	1348	G	C	SNP	(0/0)	64	0	64	(0/1)	41	3	44	missense_variant	MODERATE
TRINITY_DN10053_c0_g4_i2	1378	C	A	SNP	(0/1)	56	15	71	(0/0)	49	0	49	missense_variant	MODERATE
TRINITY_DN10053_c0_g4_i2	1380	G	A	SNP	(0/1)	56	15	71	(0/0)	49	0	49	missense_variant	MODERATE
TRINITY_DN10053_c0_g4_i2	1556	T	G	SNP	(0/0)	30	0	30	(0/1)	15	32	47	synonymous_variant	LOW
TRINITY_DN10053_c0_g4_i2	1586	A	G	SNP	(0/0)	33	0	33	(0/1)	21	32	53	missense_variant	MODERATE
TRINITY_DN10053_c0_g4_i2	1590	A	C	SNP	(0/0)	36	0	36	(0/1)	21	33	54	synonymous_variant	LOW
TRINITY_DN10053_c0_g4_i2	1662	A	C	SNP	(0/0)	45	0	45	(0/1)	26	35	61	missense_variant	MODERATE
TRINITY_DN10053_c0_g4_i2	2008	T	C	SNP	(0/0)	79	0	79	(0/1)	34	29	63	missense_variant	MODERATE
TRINITY_DN10053_c0_g4_i2	2049	A	G	SNP	(0/0)	72	0	72	(0/1)	29	29	58	missense_variant	MODERATE
TRINITY_DN10053_c0_g4_i2	2068	C	A	SNP	(0/0)	69	0	69	(0/1)	27	24	51	missense_variant	MODERATE
TRINITY_DN10053_c0_g4_i2	2127	A	G	SNP	(0/0)	61	0	61	(0/1)	26	19	45	missense_variant	MODERATE
TRINITY_DN10053_c0_g4_i2	2224	C	T	SNP	(0/1)	34	30	64	(0/0)	72	0	72	3_prime_UTR_variant	MODIFIER
TRINITY_DN10053_c0_g4_i2	446	A	C	SNP	(0/1)	16	10	26	(0/0)	30	0	30	synonymous_variant	LOW
TRINITY_DN10053_c0_g4_i2	447	G	A	SNP	(0/1)	13	10	23	(0/0)	30	0	30	missense_variant	MODERATE
TRINITY_DN10053_c0_g4_i2	459	C	A	SNP	(0/1)	12	9	21	(0/0)	29	0	29	missense_variant	MODERATE
TRINITY_DN10053_c0_g4_i2	480	C	G	SNP	(0/1)	12	11	23	(0/0)	27	0	27	missense_variant	MODERATE
TRINITY_DN10053_c0_g4_i2	481	C	G	SNP	(0/1)	12	11	23	(0/0)	27	0	27	missense_variant	MODERATE
TRINITY_DN10053_c0_g4_i2	703	A	G	SNP	(0/0)	21	0	21	(0/1)	7	15	22	missense_variant	MODERATE
TRINITY_DN10053_c0_g4_i2	902	G	A	SNP	(0/1)	8	23	31	(0/0)	35	0	35	synonymous_variant	LOW
TRINITY_DN10053_c0_g5_i1	1184	G	C	SNP	(1/1)	0	19	19	(0/0)	34	0	34	missense_variant	MODERATE
TRINITY_DN10053_c0_g5_i1	1365	G	A	SNP	(1/1)	0	32	32	(0/0)	46	0	46	synonymous_variant	LOW
TRINITY_DN10053_c0_g5_i1	1629	C	G	SNP	(1/1)	0	27	27	(0/0)	43	0	43	missense_variant	MODERATE
TRINITY_DN10053_c0_g5_i1	2652	C	T	SNP	(0/0)	16	0	16	(1/1)	0	8	8	3_prime_UTR_variant	MODIFIER
TRINITY_DN10053_c0_g5_i1	381	G	A	SNP	(1/1)	0	20	20	(0/0)	24	0	24	synonymous_variant	LOW
TRINITY_DN10053_c0_g5_i1	471	A	C	SNP	(0/0)	24	0	24	(1/1)	0	23	23	missense_variant	MODERATE
TRINITY_DN10053_c0_g5_i1	522	C	T	SNP	(1/1)	0	22	22	(0/0)	22	0	22	synonymous_variant	LOW
TRINITY_DN10053_c0_g5_i1	660	G	C	SNP	(1/1)	0	5	5	(0/0)	22	0	22	synonymous_variant	LOW
TRINITY_DN10053_c0_g5_i1	754	C	T	SNP	(1/1)	0	6	6	(0/0)	10	0	10	missense_variant	MODERATE
TRINITY_DN10053_c0_g5_i1	855	A	G	SNP	(0/0)	5	0	5	(0/1)	15	2	17	synonymous_variant	LOW
TRINITY_DN10054_c0_g1_i1	1021	C	T	SNP	(0/1)	13	8	21	(0/0)	6	0	6	synonymous_variant	LOW
TRINITY_DN10054_c0_g1_i1	1073	T	C	SNP	(0/0)	13	0	13	(1/1)	0	6	6	synonymous_variant	LOW
TRINITY_DN10054_c0_g1_i1	1414	C	T	SNP	(0/1)	13	9	22	(0/0)	5	0	5	synonymous_variant	LOW
TRINITY_DN10054_c0_g1_i1	1492	G	A	SNP	(0/0)	18	0	18	(1/1)	0	5	5	synonymous_variant	LOW
TRINITY_DN10054_c0_g1_i1	1552	T	A	SNP	(0/0)	23	0	23	(1/1)	0	8	8	synonymous_variant	LOW
TRINITY_DN10054_c0_g1_i1	1561	A	G	SNP	(0/0)	23	0	23	(1/1)	0	7	7	synonymous_variant	LOW
TRINITY_DN10054_c0_g1_i1	1577	T	G	SNP	(0/0)	23	0	23	(1/1)	0	7	7	missense_variant	MODERATE
TRINITY_DN10054_c0_g1_i1	1597	G	A	SNP	(0/0)	22	0	22	(1/1)	0	9	9	synonymous_variant	LOW
TRINITY_DN10054_c0_g1_i1	1600	A	C	SNP	(0/1)	10	6	16	(0/0)	9	0	9	missense_variant	MODERATE
TRINITY_DN10054_c0_g1_i1	1666	C	T	SNP	(0/0)	13	0	13	(1/1)	0	9	9	synonymous_variant	LOW
TRINITY_DN10054_c0_g1_i1	1784	T	A	SNP	(0/0)	16	0	16	(1/1)	0	4	4	missense_variant	MODERATE
TRINITY_DN10054_c0_g1_i1	1807	C	T	SNP	(0/0)	19	0	19	(1/1)	0	4	4	synonymous_variant	LOW
TRINITY_DN10054_c0_g1_i1	1808	A	G	SNP	(0/0)	19	0	19	(1/1)	0	4	4	missense_variant	MODERATE
TRINITY_DN10054_c0_g1_i1	1834	T	C	SNP	(0/0)	24	0	24	(1/1)	0	8	8	synonymous_variant	LOW
TRINITY_DN10054_c0_g1_i1	1990	C	T	SNP	(0/0)	16	0	16	(1/1)	0	9	9	synonymous_variant	LOW
TRINITY_DN10054_c0_g1_i1	2290	T	A	SNP	(0/0)	18	0	18	(1/1)	0	7	7	synonymous_variant	LOW
TRINITY_DN10054_c0_g1_i1	2299	C	T	SNP	(0/0)	20	0	20	(0/1)	3	4	7	synonymous_variant	LOW
TRINITY_DN10054_c0_g1_i1	2371	A	G	SNP	(0/1)	8	4	12	(1/1)	0	8	8	synonymous_variant	LOW
TRINITY_DN10054_c0_g1_i1	2401	T	G	SNP	(0/1)	8	5	13	(0/0)	8	0	8	synonymous_variant	LOW
TRINITY_DN10054_c0_g1_i1	2452	A	G	SNP	(0/1)	8	8	16	(0/0)	12	0	12	synonymous_variant	LOW
TRINITY_DN10054_c0_g1_i1	2515	G	A	SNP	(0/1)	9	11	20	(0/0)	10	0	10	synonymous_variant	LOW
TRINITY_DN10054_c0_g1_i1	2728	T	G	SNP	(0/1)	12	6	18	(0/0)	7	0	7	synonymous_variant	LOW
TRINITY_DN10054_c0_g1_i1	3148	A	G	SNP	(0/0)	18	0	18	(0/1)	2	2	4	synonymous_variant	LOW
TRINITY_DN10054_c0_g1_i1	3155	G	T	SNP	(0/1)	12	5	17	(0/0)	4	0	4	missense_variant	MODERATE
TRINITY_DN10056_c0_g1_i2	328	A	G	SNP	(0/0)	6	0	6	(0/1)	8	4	12	5_prime_UTR_variant	MODIFIER
TRINITY_DN10059_c0_g1_i1	105	A	G	SNP	(0/1)	23	30	53	(0/0)	45	0	45	3_prime_UTR_variant	MODIFIER
TRINITY_DN10059_c0_g1_i1	141	C	G	SNP	(0/1)	26	27	53	(0/0)	47	0	47	3_prime_UTR_variant	MODIFIER
TRINITY_DN10059_c0_g1_i1	1439	G	A	SNP	(0/1)	57	28	85	(0/0)	69	0	69	synonymous_variant	LOW
TRINITY_DN10059_c0_g1_i1	159	T	C	SNP	(0/1)	28	24	52	(0/0)	49	0	49	3_prime_UTR_variant	MODIFIER
TRINITY_DN10059_c0_g1_i1	1610	A	G	SNP	(0/1)	56	36	92	(0/0)	62	0	62	synonymous_variant	LOW
TRINITY_DN10059_c0_g1_i1	1815	C	T	SNP	(0/1)	45	39	84	(0/0)	55	0	55	missense_variant	MODERATE
TRINITY_DN10059_c0_g1_i1	1886	C	G	SNP	(0/0)	58	0	58	(0/1)	24	15	39	synonymous_variant	LOW
TRINITY_DN10059_c0_g1_i1	1888	G	A	SNP	(0/0)	61	0	61	(0/1)	17	24	41	missense_variant	MODERATE
TRINITY_DN10059_c0_g1_i1	228	G	C	SNP	(0/1)	73	91	164	(0/0)	93	0	93	3_prime_UTR_variant	MODIFIER
TRINITY_DN10059_c0_g1_i1	251	G	C	SNP	(0/0)	176	0	176	(0/1)	43	46	89	3_prime_UTR_variant	MODIFIER
TRINITY_DN10059_c0_g1_i1	545	G	A	SNP	(0/1)	96	82	178	(0/0)	117	0	117	synonymous_variant	LOW
TRINITY_DN10059_c0_g1_i1	872	C	T	SNP	(0/0)	106	0	106	(0/1)	34	35	69	synonymous_variant	LOW
TRINITY_DN1006_c0_g1_i1	189	A	T	SNP	(0/0)	10	0	10	(0/1)	2	5	7	5_prime_UTR_variant	MODIFIER
TRINITY_DN1006_c0_g1_i2	221	C	T	SNP	(0/0)	9	0	9	(0/1)	2	3	5	5_prime_UTR_variant	MODIFIER
TRINITY_DN1006_c0_g1_i2	290	G	C	SNP	(0/0)	14	0	14	(0/1)	3	4	7	5_prime_UTR_variant	MODIFIER
TRINITY_DN10060_c0_g1_i1	110	A	G	SNP	(0/0)	13	0	13	(0/1)	8	5	13	3_prime_UTR_variant	MODIFIER
TRINITY_DN10060_c0_g1_i1	1211	T	C	SNP	(0/0)	16	0	16	(0/1)	15	8	23	synonymous_variant	LOW
TRINITY_DN10060_c0_g1_i1	163	A	T	SNP	(0/1)	12	11	23	(0/0)	23	0	23	3_prime_UTR_variant	MODIFIER
TRINITY_DN10060_c0_g1_i1	228	A	G	SNP	(0/0)	41	0	41	(0/1)	24	13	37	3_prime_UTR_variant	MODIFIER
TRINITY_DN10060_c0_g1_i1	247	C	T	SNP	(0/0)	45	0	45	(0/1)	29	11	40	3_prime_UTR_variant	MODIFIER
TRINITY_DN10060_c0_g1_i1	304	T	C	SNP	(0/0)	47	0	47	(0/1)	31	13	44	3_prime_UTR_variant	MODIFIER
TRINITY_DN10060_c0_g1_i1	393	A	G	SNP	(0/0)	59	0	59	(0/1)	26	22	48	3_prime_UTR_variant	MODIFIER
TRINITY_DN10060_c0_g1_i1	480	T	A	SNP	(0/0)	79	0	79	(0/1)	48	33	81	missense_variant	MODERATE
TRINITY_DN10060_c0_g1_i1	572	C	A	SNP	(0/0)	73	0	73	(0/1)	51	35	86	synonymous_variant	LOW
TRINITY_DN10060_c0_g1_i1	647	C	T	SNP	(0/1)	47	17	64	(0/0)	88	0	88	synonymous_variant	LOW
TRINITY_DN10060_c0_g1_i1	75	A	G	SNP	(0/0)	8	0	8	(0/1)	2	2	4	3_prime_UTR_variant	MODIFIER
TRINITY_DN10060_c0_g1_i1	758	C	A	SNP	(0/0)	46	0	46	(0/1)	33	24	57	synonymous_variant	LOW
TRINITY_DN10060_c0_g1_i1	854	G	A	SNP	(0/0)	62	0	62	(0/1)	29	24	53	synonymous_variant	LOW
TRINITY_DN10061_c0_g1_i1	139	C	G	SNP	(0/1)	34	14	48	(0/0)	75	0	75	3_prime_UTR_variant	MODIFIER
TRINITY_DN10061_c0_g1_i1	1780	A	C	SNP	(0/1)	48	29	77	(0/0)	115	0	115	synonymous_variant	LOW
TRINITY_DN10061_c0_g1_i1	2334	C	T	SNP	(0/1)	43	24	67	(0/0)	107	0	107	5_prime_UTR_variant	MODIFIER
TRINITY_DN10061_c0_g1_i1	238	C	G	SNP	(0/1)	78	42	120	(0/0)	162	0	162	3_prime_UTR_variant	MODIFIER
TRINITY_DN10061_c0_g1_i1	284	T	G	SNP	(0/1)	70	41	111	(0/0)	146	0	146	3_prime_UTR_variant	MODIFIER
TRINITY_DN10061_c0_g1_i1	464	T	C	SNP	(0/1)	103	73	176	(0/0)	202	0	202	missense_variant	MODERATE
TRINITY_DN10061_c0_g1_i1	616	G	T	SNP	(0/1)	100	76	176	(0/0)	244	0	244	synonymous_variant	LOW
TRINITY_DN10061_c0_g1_i1	640	G	A	SNP	(0/1)	89	60	149	(0/0)	215	0	215	synonymous_variant	LOW
TRINITY_DN10061_c0_g1_i1	679	C	T	SNP	(0/1)	90	55	145	(0/0)	215	0	215	synonymous_variant	LOW
TRINITY_DN10061_c0_g1_i1	718	A	G	SNP	(0/1)	113	59	172	(0/0)	230	0	230	synonymous_variant	LOW
TRINITY_DN10061_c0_g1_i1	745	T	C	SNP	(0/1)	101	57	158	(0/0)	203	0	203	synonymous_variant	LOW
TRINITY_DN10061_c0_g1_i1	784	A	G	SNP	(0/1)	84	46	130	(0/0)	169	0	169	synonymous_variant	LOW
TRINITY_DN10061_c0_g1_i1	799	T	C	SNP	(0/1)	75	33	108	(0/0)	152	0	152	synonymous_variant	LOW
TRINITY_DN10061_c0_g1_i1	805	C	G	SNP	(0/1)	71	30	101	(0/0)	147	0	147	synonymous_variant	LOW
TRINITY_DN10061_c0_g1_i1	811	A	G	SNP	(0/1)	65	30	95	(0/0)	143	0	143	synonymous_variant	LOW
TRINITY_DN10061_c0_g1_i1	853	A	G	SNP	(0/1)	32	7	39	(0/0)	84	0	84	synonymous_variant	LOW
TRINITY_DN10061_c0_g1_i1	889	A	G	SNP	(0/1)	31	11	42	(0/0)	73	0	73	synonymous_variant	LOW
TRINITY_DN10061_c0_g1_i1	913	A	G	SNP	(0/1)	23	9	32	(0/0)	49	0	49	synonymous_variant	LOW
TRINITY_DN10062_c0_g1_i1	334	T	C	SNP	(0/1)	138	129	267	(0/0)	161	0	161	intergenic_region	MODIFIER
TRINITY_DN10062_c0_g1_i1	408	G	A	SNP	(0/1)	46	27	73	(0/0)	47	0	47	intergenic_region	MODIFIER
TRINITY_DN10065_c0_g1_i1	1023	C	T	SNP	(0/1)	8	2	10	(0/0)	14	0	14	missense_variant	MODERATE
TRINITY_DN10065_c0_g1_i1	1136	G	A	SNP	(0/0)	13	0	13	(1/1)	0	12	12	missense_variant	MODERATE
TRINITY_DN10065_c0_g1_i1	1145	T	C	SNP	(0/0)	11	0	11	(1/1)	0	10	10	synonymous_variant	LOW
TRINITY_DN10065_c0_g1_i1	1146	G	A	SNP	(0/0)	11	0	11	(1/1)	0	10	10	missense_variant	MODERATE
TRINITY_DN10065_c0_g1_i1	1149	G	A	SNP	(0/0)	12	0	12	(1/1)	0	10	10	missense_variant	MODERATE
TRINITY_DN10065_c0_g1_i1	1151	G	C	SNP	(0/0)	12	0	12	(1/1)	0	10	10	synonymous_variant	LOW
TRINITY_DN10065_c0_g1_i1	1166	G	A	SNP	(0/1)	11	2	13	(0/0)	15	0	15	synonymous_variant	LOW
TRINITY_DN10065_c0_g1_i1	1181	C	T	SNP	(0/1)	8	4	12	(0/0)	13	0	13	synonymous_variant	LOW
TRINITY_DN10065_c0_g1_i1	1188	A	G	SNP	(0/1)	8	4	12	(0/0)	16	0	16	missense_variant	MODERATE
TRINITY_DN10065_c0_g1_i1	1217	C	T	SNP	(0/1)	10	6	16	(0/0)	23	0	23	synonymous_variant	LOW
TRINITY_DN10065_c0_g1_i1	1219	A	G	SNP	(0/1)	10	6	16	(0/0)	23	0	23	missense_variant	MODERATE
TRINITY_DN10065_c0_g1_i1	1239	C	G	SNP	(0/1)	12	5	17	(0/0)	24	0	24	missense_variant	MODERATE
TRINITY_DN10065_c0_g1_i1	1242	G	T	SNP	(0/1)	12	5	17	(0/0)	24	0	24	missense_variant	MODERATE
TRINITY_DN10065_c0_g1_i1	1249	T	G	SNP	(0/1)	14	5	19	(0/0)	24	0	24	missense_variant	MODERATE
TRINITY_DN10065_c0_g1_i1	1251	A	T	SNP	(0/1)	14	5	19	(0/0)	25	0	25	missense_variant	MODERATE
TRINITY_DN10065_c0_g1_i1	1259	T	G	SNP	(0/1)	5	13	18	(0/0)	25	0	25	missense_variant	MODERATE
TRINITY_DN10065_c0_g1_i1	1260	T	G	SNP	(0/1)	14	5	19	(0/0)	25	0	25	missense_variant	MODERATE
TRINITY_DN10065_c0_g1_i1	1271	C	G	SNP	(1/1)	0	20	20	(0/0)	24	0	24	synonymous_variant	LOW
TRINITY_DN10065_c0_g1_i1	1276	T	A	SNP	(0/1)	17	5	22	(0/0)	23	0	23	missense_variant	MODERATE
TRINITY_DN10065_c0_g1_i1	1332	A	G	SNP	(0/1)	18	3	21	(0/0)	19	0	19	missense_variant	MODERATE
TRINITY_DN10065_c0_g1_i1	1334	G	C	SNP	(0/1)	19	3	22	(0/0)	20	0	20	missense_variant	MODERATE
TRINITY_DN10065_c0_g1_i1	1346	A	G	SNP	(0/1)	17	3	20	(0/0)	22	0	22	synonymous_variant	LOW
TRINITY_DN10065_c0_g1_i1	1349	C	T	SNP	(0/1)	17	3	20	(0/0)	22	0	22	synonymous_variant	LOW
TRINITY_DN10065_c0_g1_i1	1360	T	C	SNP	(0/1)	15	4	19	(0/0)	20	0	20	missense_variant	MODERATE
TRINITY_DN10065_c0_g1_i1	1392	A	G	SNP	(0/1)	11	3	14	(0/0)	23	0	23	missense_variant	MODERATE
TRINITY_DN10065_c0_g1_i1	1394	A	G	SNP	(0/1)	11	3	14	(0/0)	23	0	23	synonymous_variant	LOW
TRINITY_DN10065_c0_g1_i1	1395	A	G	SNP	(0/1)	11	3	14	(0/0)	24	0	24	missense_variant	MODERATE
TRINITY_DN10065_c0_g1_i1	1398	T	C	SNP	(0/1)	12	3	15	(0/0)	23	0	23	synonymous_variant	LOW
TRINITY_DN10065_c0_g1_i1	1421	G	A	SNP	(0/1)	7	3	10	(0/0)	23	0	23	synonymous_variant	LOW
TRINITY_DN10065_c0_g1_i1	1424	T	C	SNP	(0/1)	8	3	11	(0/0)	23	0	23	synonymous_variant	LOW
TRINITY_DN10065_c0_g1_i1	1426	G	C	SNP	(0/1)	8	3	11	(0/0)	23	0	23	missense_variant	MODERATE
TRINITY_DN10065_c0_g1_i1	1551	T	A	SNP	(1/1)	0	11	11	(0/0)	18	0	18	missense_variant	MODERATE
TRINITY_DN10065_c0_g1_i1	1610	A	G	SNP	(1/1)	0	7	7	(0/0)	13	0	13	3_prime_UTR_variant	MODIFIER
TRINITY_DN10065_c0_g1_i1	1622	T	A	SNP	(1/1)	0	6	6	(0/0)	10	0	10	3_prime_UTR_variant	MODIFIER
TRINITY_DN10065_c0_g1_i1	1661	T	A	SNP	(1/1)	0	7	7	(0/0)	7	0	7	3_prime_UTR_variant	MODIFIER
TRINITY_DN10065_c0_g1_i1	1671	G	A	SNP	(1/1)	0	7	7	(0/0)	7	0	7	3_prime_UTR_variant	MODIFIER
TRINITY_DN10065_c0_g1_i1	258	G	T	SNP	(0/1)	9	2	11	(0/0)	5	0	5	missense_variant	MODERATE
TRINITY_DN10065_c0_g1_i1	269	C	A	SNP	(0/1)	9	2	11	(0/0)	4	0	4	synonymous_variant	LOW
TRINITY_DN10065_c0_g1_i1	271	C	T	SNP	(0/1)	9	2	11	(0/0)	4	0	4	missense_variant	MODERATE
TRINITY_DN10065_c0_g1_i1	301	T	A	SNP	(0/1)	7	3	10	(0/0)	5	0	5	missense_variant	MODERATE
TRINITY_DN10065_c0_g1_i1	311	G	T	SNP	(0/1)	7	2	9	(0/0)	4	0	4	missense_variant	MODERATE
TRINITY_DN10065_c0_g1_i1	875	G	A	SNP	(0/1)	12	2	14	(0/0)	14	0	14	synonymous_variant	LOW
TRINITY_DN10065_c0_g1_i1	884	C	A	SNP	(0/1)	11	2	13	(0/0)	15	0	15	synonymous_variant	LOW
TRINITY_DN10065_c0_g1_i1	908	T	C	SNP	(0/1)	11	3	14	(0/0)	21	0	21	synonymous_variant	LOW
TRINITY_DN10065_c0_g1_i1	919	A	G	SNP	(0/1)	12	3	15	(0/0)	21	0	21	missense_variant	MODERATE
TRINITY_DN10065_c0_g1_i1	923	T	C	SNP	(0/1)	13	3	16	(0/0)	22	0	22	synonymous_variant	LOW
TRINITY_DN10065_c0_g1_i1	958	A	G	SNP	(0/1)	12	3	15	(0/0)	24	0	24	missense_variant	MODERATE
TRINITY_DN10065_c0_g1_i1	959	C	G	SNP	(0/1)	12	3	15	(0/0)	24	0	24	missense_variant	MODERATE
TRINITY_DN10065_c0_g1_i1	969	A	G	SNP	(0/1)	12	3	15	(0/0)	20	0	20	missense_variant	MODERATE
TRINITY_DN10065_c0_g1_i1	993	C	A	SNP	(0/1)	11	2	13	(0/0)	15	0	15	missense_variant	MODERATE
TRINITY_DN10065_c0_g2_i3	1017	A	G	SNP	(0/1)	20	26	46	(0/0)	34	0	34	synonymous_variant	LOW
TRINITY_DN10065_c0_g2_i3	1020	C	T	SNP	(0/1)	21	26	47	(0/0)	38	0	38	synonymous_variant	LOW
TRINITY_DN10065_c0_g2_i3	1038	A	C	SNP	(1/1)	0	45	45	(0/0)	36	0	36	synonymous_variant	LOW
TRINITY_DN10065_c0_g2_i3	1061	T	C	SNP	(0/1)	24	13	37	(0/0)	26	0	26	missense_variant	MODERATE
TRINITY_DN10065_c0_g2_i3	1062	G	A	SNP	(0/1)	24	13	37	(0/0)	27	0	27	synonymous_variant	LOW
TRINITY_DN10065_c0_g2_i3	1071	T	C	SNP	(0/1)	24	10	34	(1/1)	0	21	21	synonymous_variant	LOW
TRINITY_DN10065_c0_g2_i3	1107	A	G	SNP	(0/1)	27	16	43	(0/0)	23	0	23	synonymous_variant	LOW
TRINITY_DN10065_c0_g2_i3	1191	T	C	SNP	(0/1)	48	15	63	(0/0)	46	0	46	synonymous_variant	LOW
TRINITY_DN10065_c0_g2_i3	1242	T	C	SNP	(1/1)	0	65	65	(0/0)	60	0	60	synonymous_variant	LOW
TRINITY_DN10065_c0_g2_i3	1260	C	T	SNP	(0/1)	50	15	65	(0/0)	58	0	58	synonymous_variant	LOW
TRINITY_DN10065_c0_g2_i3	1305	T	C	SNP	(0/1)	49	22	71	(0/0)	63	0	63	synonymous_variant	LOW
TRINITY_DN10065_c0_g2_i3	1365	T	C	SNP	(0/1)	18	39	57	(0/0)	53	0	53	synonymous_variant	LOW
TRINITY_DN10065_c0_g2_i3	1371	A	G	SNP	(0/1)	42	15	57	(0/0)	50	0	50	synonymous_variant	LOW
TRINITY_DN10065_c0_g2_i3	1390	G	T	SNP	(0/1)	16	36	52	(0/0)	43	0	43	missense_variant	MODERATE
TRINITY_DN10065_c0_g2_i3	1395	A	G	SNP	(0/1)	36	13	49	(0/0)	40	0	40	synonymous_variant	LOW
TRINITY_DN10065_c0_g2_i3	1437	T	A	SNP	(0/1)	23	9	32	(0/0)	33	0	33	missense_variant	MODERATE
TRINITY_DN10065_c0_g2_i3	1464	C	G	SNP	(0/1)	20	9	29	(0/0)	37	0	37	synonymous_variant	LOW
TRINITY_DN10065_c0_g2_i3	1517	C	A	SNP	(0/1)	11	12	23	(0/0)	37	0	37	missense_variant	MODERATE
TRINITY_DN10065_c0_g2_i3	1554	C	A	SNP	(0/1)	10	8	18	(0/0)	29	0	29	missense_variant	MODERATE
TRINITY_DN10065_c0_g2_i3	1563	T	C	SNP	(1/1)	0	14	14	(0/0)	32	0	32	synonymous_variant	LOW
TRINITY_DN10065_c0_g2_i3	1566	T	C	SNP	(0/1)	12	5	17	(0/0)	33	0	33	synonymous_variant	LOW
TRINITY_DN10065_c0_g2_i3	1620	T	G	SNP	(1/1)	0	11	11	(0/0)	35	0	35	synonymous_variant	LOW
TRINITY_DN10065_c0_g2_i3	1704	A	G	SNP	(0/1)	23	17	40	(0/0)	43	0	43	synonymous_variant	LOW
TRINITY_DN10065_c0_g2_i3	1713	T	G	SNP	(0/1)	23	17	40	(0/0)	41	0	41	synonymous_variant	LOW
TRINITY_DN10065_c0_g2_i3	1716	C	T	SNP	(0/1)	23	17	40	(0/0)	41	0	41	synonymous_variant	LOW
TRINITY_DN10065_c0_g2_i3	1755	C	T	SNP	(0/0)	39	0	39	(1/1)	0	37	37	synonymous_variant	LOW
TRINITY_DN10065_c0_g2_i3	1782	C	G	SNP	(0/1)	25	12	37	(0/0)	43	0	43	missense_variant	MODERATE
TRINITY_DN10065_c0_g2_i3	1797	G	A	SNP	(0/1)	15	27	42	(0/0)	52	0	52	synonymous_variant	LOW
TRINITY_DN10065_c0_g2_i3	1902	A	C	SNP	(0/0)	58	0	58	(1/1)	0	32	32	synonymous_variant	LOW
TRINITY_DN10065_c0_g2_i3	2061	T	G	SNP	(0/1)	9	18	27	(0/0)	28	0	28	5_prime_UTR_variant	MODIFIER
TRINITY_DN10065_c0_g2_i3	2068	C	G	SNP	(1/1)	0	22	22	(0/0)	22	0	22	5_prime_UTR_variant	MODIFIER
TRINITY_DN10065_c0_g2_i3	2078	T	G	SNP	(0/1)	4	9	13	(0/0)	13	0	13	5_prime_UTR_variant	MODIFIER
TRINITY_DN10065_c0_g2_i3	2084	A	G	SNP	(0/1)	4	7	11	(0/0)	11	0	11	5_prime_UTR_variant	MODIFIER
TRINITY_DN10065_c0_g2_i3	365	G	T	SNP	(0/0)	21	0	21	(1/1)	0	11	11	3_prime_UTR_variant	MODIFIER
TRINITY_DN10065_c0_g2_i3	382	C	G	SNP	(0/1)	16	8	24	(1/1)	0	11	11	3_prime_UTR_variant	MODIFIER
TRINITY_DN10065_c0_g2_i3	399	A	C	SNP	(0/1)	18	8	26	(0/0)	12	0	12	3_prime_UTR_variant	MODIFIER
TRINITY_DN10065_c0_g2_i3	415	C	A	SNP	(0/1)	36	12	48	(0/0)	20	0	20	3_prime_UTR_variant	MODIFIER
TRINITY_DN10065_c0_g2_i3	453	G	A	SNP	(0/1)	33	16	49	(0/0)	21	0	21	3_prime_UTR_variant	MODIFIER
TRINITY_DN10065_c0_g2_i3	455	T	C	SNP	(0/1)	34	16	50	(0/0)	22	0	22	3_prime_UTR_variant	MODIFIER
TRINITY_DN10065_c0_g2_i3	479	G	A	SNP	(0/1)	35	16	51	(1/1)	0	25	25	3_prime_UTR_variant	MODIFIER
TRINITY_DN10065_c0_g2_i3	486	G	A	SNP	(0/1)	36	16	52	(0/0)	29	0	29	3_prime_UTR_variant	MODIFIER
TRINITY_DN10065_c0_g2_i3	491	C	T	SNP	(0/0)	53	0	53	(1/1)	0	29	29	3_prime_UTR_variant	MODIFIER
TRINITY_DN10065_c0_g2_i3	493	G	A	SNP	(0/1)	38	17	55	(0/0)	29	0	29	3_prime_UTR_variant	MODIFIER
TRINITY_DN10065_c0_g2_i3	501	A	C	SNP	(0/0)	56	0	56	(1/1)	0	29	29	3_prime_UTR_variant	MODIFIER
TRINITY_DN10065_c0_g2_i3	503	C	G	SNP	(0/1)	37	18	55	(0/0)	29	0	29	3_prime_UTR_variant	MODIFIER
TRINITY_DN10065_c0_g2_i3	508	T	C	SNP	(0/1)	37	18	55	(0/0)	29	0	29	3_prime_UTR_variant	MODIFIER
TRINITY_DN10065_c0_g2_i3	534	T	G	SNP	(0/0)	56	0	56	(1/1)	0	31	31	3_prime_UTR_variant	MODIFIER
TRINITY_DN10065_c0_g2_i3	545	A	G	SNP	(0/1)	38	21	59	(0/0)	36	0	36	3_prime_UTR_variant	MODIFIER
TRINITY_DN10065_c0_g2_i3	594	A	G	SNP	(0/1)	25	17	42	(0/0)	29	0	29	3_prime_UTR_variant	MODIFIER
TRINITY_DN10065_c0_g2_i3	618	A	C	SNP	(0/1)	23	24	47	(0/0)	29	0	29	3_prime_UTR_variant	MODIFIER
TRINITY_DN10065_c0_g2_i3	823	T	C	SNP	(1/1)	0	81	81	(0/0)	81	0	81	missense_variant	MODERATE
TRINITY_DN10065_c0_g2_i3	903	T	C	SNP	(0/1)	45	21	66	(0/0)	62	0	62	synonymous_variant	LOW
TRINITY_DN10065_c0_g2_i3	957	T	C	SNP	(0/1)	29	24	53	(0/0)	62	0	62	synonymous_variant	LOW
TRINITY_DN10066_c0_g2_i2	168	G	A	SNP	(0/1)	30	3	33	(1/1)	0	5	5	synonymous_variant	LOW
TRINITY_DN10066_c0_g2_i2	172	G	C	SNP	(0/1)	29	3	32	(1/1)	0	5	5	missense_variant	MODERATE
TRINITY_DN10066_c0_g2_i2	175	A	G	SNP	(0/1)	30	3	33	(1/1)	0	5	5	missense_variant	MODERATE
TRINITY_DN10066_c0_g2_i2	177	G	A	SNP	(0/1)	30	3	33	(1/1)	0	5	5	synonymous_variant	LOW
TRINITY_DN10066_c0_g2_i2	184	C	T	SNP	(0/1)	29	3	32	(1/1)	0	5	5	missense_variant	MODERATE
TRINITY_DN10067_c0_g1_i4	474	A	G	SNP	(0/0)	14	0	14	(0/1)	5	2	7	missense_variant	MODERATE
TRINITY_DN10068_c0_g1_i3	1044	G	C	SNP	(0/1)	6	12	18	(0/0)	21	0	21	synonymous_variant	LOW
TRINITY_DN10068_c0_g1_i3	1131	T	C	SNP	(0/1)	5	4	9	(0/0)	13	0	13	synonymous_variant	LOW
TRINITY_DN10068_c0_g1_i3	1163	T	A	SNP	(0/1)	3	3	6	(0/0)	9	0	9	missense_variant	MODERATE
TRINITY_DN10068_c0_g1_i3	1237	T	G	SNP	(0/1)	4	2	6	(0/0)	6	0	6	missense_variant	MODERATE
TRINITY_DN10068_c0_g1_i3	1241	G	C	SNP	(0/1)	2	4	6	(0/0)	6	0	6	missense_variant	MODERATE
TRINITY_DN10068_c0_g1_i3	1247	G	T	SNP	(1/1)	0	6	6	(0/0)	6	0	6	missense_variant	MODERATE
TRINITY_DN10069_c0_g1_i1	105	G	A	SNP	(0/0)	47	0	47	(0/1)	35	22	57	intergenic_region	MODIFIER
TRINITY_DN10069_c0_g1_i1	109	A	G	SNP	(0/0)	46	0	46	(0/1)	35	23	58	intergenic_region	MODIFIER
TRINITY_DN10069_c0_g1_i1	239	G	A	SNP	(0/1)	12	6	18	(0/0)	15	0	15	intergenic_region	MODIFIER
TRINITY_DN10069_c0_g1_i1	93	C	T	SNP	(0/1)	26	20	46	(0/0)	58	0	58	intergenic_region	MODIFIER
TRINITY_DN1007_c0_g2_i1	1006	G	C	SNP	(0/1)	21	65	86	(0/0)	48	0	48	missense_variant	MODERATE
TRINITY_DN1007_c0_g2_i1	1363	A	G	SNP	(0/1)	19	30	49	(0/0)	18	0	18	synonymous_variant	LOW
TRINITY_DN1007_c0_g2_i1	1422	C	G	SNP	(0/1)	34	56	90	(0/0)	39	0	39	missense_variant	MODERATE
TRINITY_DN1007_c0_g2_i1	1617	T	A	SNP	(0/0)	77	0	77	(0/1)	23	6	29	missense_variant	MODERATE
TRINITY_DN1007_c0_g2_i1	1655	G	A	SNP	(0/0)	59	0	59	(0/1)	18	3	21	missense_variant	MODERATE
TRINITY_DN1007_c0_g2_i1	1691	G	A	SNP	(0/1)	5	11	16	(0/0)	11	0	11	missense_variant	MODERATE
TRINITY_DN1007_c0_g2_i1	657	A	G	SNP	(0/1)	22	53	75	(0/0)	40	0	40	missense_variant	MODERATE
TRINITY_DN1007_c0_g2_i1	703	A	G	SNP	(0/0)	84	0	84	(0/1)	21	16	37	synonymous_variant	LOW
TRINITY_DN1007_c1_g1_i3	1223	T	C	SNP	(0/0)	23	0	23	(1/1)	0	4	4	missense_variant	MODERATE
TRINITY_DN1007_c1_g1_i3	1253	A	C	SNP	(0/0)	26	0	26	(1/1)	0	4	4	missense_variant	MODERATE
TRINITY_DN1007_c1_g1_i3	1258	C	T	SNP	(0/0)	26	0	26	(1/1)	0	4	4	synonymous_variant	LOW
TRINITY_DN1007_c1_g1_i3	1347	A	C	SNP	(0/1)	31	9	40	(1/1)	0	4	4	missense_variant	MODERATE
TRINITY_DN1007_c1_g1_i4	1301	A	T	SNP	(0/0)	5	0	5	(0/1)	5	13	18	3_prime_UTR_variant	MODIFIER
TRINITY_DN1007_c1_g1_i4	1322	C	T	SNP	(0/0)	6	0	6	(0/1)	11	3	14	3_prime_UTR_variant	MODIFIER
TRINITY_DN1007_c1_g1_i4	1326	T	A	SNP	(0/0)	6	0	6	(0/1)	7	5	12	3_prime_UTR_variant	MODIFIER
TRINITY_DN1007_c1_g1_i4	1378	C	T	SNP	(0/0)	7	0	7	(0/1)	3	5	8	3_prime_UTR_variant	MODIFIER
TRINITY_DN1007_c1_g1_i4	1390	G	A	SNP	(0/0)	4	0	4	(0/1)	6	2	8	3_prime_UTR_variant	MODIFIER
TRINITY_DN10070_c0_g1_i3	481	C	T	SNP	(0/0)	17	0	17	(0/1)	2	6	8	synonymous_variant	LOW
TRINITY_DN10070_c0_g1_i4	1036	A	G	SNP	(0/1)	14	5	19	(0/0)	4	0	4	5_prime_UTR_variant	MODIFIER
TRINITY_DN10070_c0_g1_i4	568	C	T	SNP	(0/0)	21	0	21	(0/1)	2	2	4	synonymous_variant	LOW
TRINITY_DN10070_c0_g1_i4	577	C	T	SNP	(0/0)	19	0	19	(0/1)	2	2	4	synonymous_variant	LOW
TRINITY_DN10070_c0_g1_i4	708	A	G	SNP	(0/1)	18	10	28	(0/0)	4	0	4	5_prime_UTR_variant	MODIFIER
TRINITY_DN10070_c0_g1_i4	840	G	A	SNP	(0/0)	22	0	22	(0/1)	2	2	4	5_prime_UTR_variant	MODIFIER
TRINITY_DN10070_c0_g1_i4	938	C	T	SNP	(0/0)	24	0	24	(0/1)	3	2	5	5_prime_UTR_variant	MODIFIER
TRINITY_DN10070_c0_g1_i4	958	T	C	SNP	(0/0)	23	0	23	(0/1)	2	4	6	5_prime_UTR_variant	MODIFIER
TRINITY_DN10072_c0_g1_i2	465	A	G	SNP	(0/0)	10	0	10	(1/1)	0	7	7	intergenic_region	MODIFIER
TRINITY_DN10072_c0_g1_i2	773	C	A	SNP	(0/1)	5	2	7	(0/0)	10	0	10	intergenic_region	MODIFIER
TRINITY_DN10072_c0_g1_i2	805	T	C	SNP	(0/1)	5	2	7	(0/0)	7	0	7	intergenic_region	MODIFIER
TRINITY_DN10072_c0_g1_i5	170	G	T	SNP	(0/1)	5	3	8	(1/1)	0	5	5	3_prime_UTR_variant	MODIFIER
TRINITY_DN10072_c0_g1_i5	211	C	A	SNP	(0/1)	6	2	8	(1/1)	0	6	6	stop_lost	HIGH
TRINITY_DN10073_c0_g2_i1	58	T	C	SNP	(0/1)	4	2	6	(0/0)	5	0	5	intergenic_region	MODIFIER
TRINITY_DN10074_c0_g1_i1	149	T	G	SNP	(0/1)	7	2	9	(0/0)	14	0	14	intergenic_region	MODIFIER
TRINITY_DN10074_c0_g1_i1	150	G	A	SNP	(0/1)	7	2	9	(0/0)	14	0	14	intergenic_region	MODIFIER
TRINITY_DN10074_c0_g1_i1	166	C	T	SNP	(0/0)	9	0	9	(0/1)	11	2	13	intergenic_region	MODIFIER
TRINITY_DN10074_c0_g1_i1	197	C	T	SNP	(0/0)	6	0	6	(0/1)	10	5	15	intergenic_region	MODIFIER
TRINITY_DN10074_c0_g1_i1	209	C	T	SNP	(0/0)	5	0	5	(0/1)	13	2	15	intergenic_region	MODIFIER
TRINITY_DN10074_c0_g1_i1	274	C	A	SNP	(0/1)	4	2	6	(0/0)	8	0	8	intergenic_region	MODIFIER
TRINITY_DN10074_c0_g1_i1	302	C	T	SNP	(0/1)	5	3	8	(0/0)	10	0	10	intergenic_region	MODIFIER
TRINITY_DN10074_c0_g1_i1	407	G	C	SNP	(0/0)	12	0	12	(0/1)	8	2	10	intergenic_region	MODIFIER
TRINITY_DN10074_c0_g1_i1	411	T	C	SNP	(0/0)	6	0	6	(0/1)	8	2	10	intergenic_region	MODIFIER
TRINITY_DN10074_c0_g1_i1	412	C	T	SNP	(0/0)	6	0	6	(0/1)	8	2	10	intergenic_region	MODIFIER
TRINITY_DN10074_c0_g1_i1	413	T	C	SNP	(0/0)	6	0	6	(0/1)	9	2	11	intergenic_region	MODIFIER
TRINITY_DN10074_c0_g1_i1	480	C	A	SNP	(0/1)	8	2	10	(0/0)	11	0	11	intergenic_region	MODIFIER
TRINITY_DN10074_c0_g1_i1	50	G	A	SNP	(0/0)	4	0	4	(0/1)	6	2	8	intergenic_region	MODIFIER
TRINITY_DN10074_c0_g1_i1	84	C	T	SNP	(1/1)	0	5	5	(0/1)	3	7	10	intergenic_region	MODIFIER
TRINITY_DN10075_c0_g1_i1	143	A	G	SNP	(0/1)	12	2	14	(1/1)	0	5	5	missense_variant	MODERATE
TRINITY_DN10075_c0_g1_i1	168	T	C	SNP	(0/1)	2	12	14	(0/0)	5	0	5	synonymous_variant	LOW
TRINITY_DN10075_c0_g1_i1	58	T	C	SNP	(0/1)	3	5	8	(0/0)	5	0	5	5_prime_UTR_variant	MODIFIER
TRINITY_DN10076_c0_g3_i1	157	A	T	SNP	(0/1)	13	12	25	(0/0)	5	0	5	intergenic_region	MODIFIER
TRINITY_DN10076_c0_g3_i1	286	A	G	SNP	(0/0)	12	0	12	(1/1)	0	6	6	intergenic_region	MODIFIER
TRINITY_DN10076_c0_g3_i1	348	G	A	SNP	(0/0)	11	0	11	(1/1)	0	8	8	intergenic_region	MODIFIER
TRINITY_DN10077_c0_g1_i1	240	C	T	SNP	(0/1)	49	11	60	(0/0)	4	0	4	intergenic_region	MODIFIER
TRINITY_DN1008_c0_g1_i17	1179	A	G	SNP	(0/0)	50	0	50	(0/1)	23	36	59	synonymous_variant	LOW
TRINITY_DN1008_c0_g1_i17	1195	A	G	SNP	(0/0)	55	0	55	(0/1)	42	18	60	missense_variant	MODERATE
TRINITY_DN1008_c0_g1_i3	2778	A	T	SNP	(0/0)	20	0	20	(0/1)	8	8	16	missense_variant	MODERATE
TRINITY_DN1008_c0_g1_i3	2789	T	C	SNP	(0/0)	24	0	24	(0/1)	16	6	22	synonymous_variant	LOW
TRINITY_DN1008_c0_g1_i3	2798	G	A	SNP	(0/1)	14	14	28	(0/0)	27	0	27	synonymous_variant	LOW
TRINITY_DN1008_c0_g1_i3	2806	G	A	SNP	(0/0)	30	0	30	(0/1)	14	13	27	missense_variant	MODERATE
TRINITY_DN1008_c0_g1_i3	2807	C	A	SNP	(0/0)	34	0	34	(0/1)	14	13	27	synonymous_variant	LOW
TRINITY_DN1008_c0_g1_i3	2818	G	A	SNP	(0/0)	38	0	38	(0/1)	16	13	29	synonymous_variant	LOW
TRINITY_DN1008_c0_g1_i3	2821	G	A	SNP	(0/0)	39	0	39	(0/1)	16	13	29	synonymous_variant	LOW
TRINITY_DN1008_c0_g1_i3	2822	T	A	SNP	(0/0)	39	0	39	(0/1)	16	13	29	synonymous_variant	LOW
TRINITY_DN1008_c0_g1_i3	2826	G	A	SNP	(0/1)	18	22	40	(0/0)	30	0	30	missense_variant	MODERATE
TRINITY_DN1008_c0_g1_i3	2858	T	C	SNP	(0/0)	45	0	45	(0/1)	18	7	25	synonymous_variant	LOW
TRINITY_DN1008_c0_g1_i3	2865	T	G	SNP	(0/0)	49	0	49	(0/1)	19	7	26	missense_variant	MODERATE
TRINITY_DN1008_c0_g1_i3	2876	A	T	SNP	(0/0)	53	0	53	(0/1)	20	5	25	synonymous_variant	LOW
TRINITY_DN1008_c0_g1_i3	2882	G	C	SNP	(0/0)	52	0	52	(0/1)	21	3	24	synonymous_variant	LOW
TRINITY_DN1008_c0_g1_i3	2984	G	A	SNP	(0/1)	27	36	63	(0/0)	21	0	21	synonymous_variant	LOW
TRINITY_DN1008_c0_g1_i3	2998	G	A	SNP	(0/0)	57	0	57	(0/1)	9	12	21	missense_variant	MODERATE
TRINITY_DN1008_c0_g1_i3	3006	G	T	SNP	(0/0)	57	0	57	(0/1)	12	10	22	missense_variant	MODERATE
TRINITY_DN1008_c0_g1_i3	3068	G	A	SNP	(0/1)	14	13	27	(0/0)	14	0	14	synonymous_variant	LOW
TRINITY_DN1008_c0_g1_i3	3109	T	C	SNP	(0/1)	25	11	36	(0/0)	18	0	18	missense_variant	MODERATE
TRINITY_DN1008_c0_g1_i3	3197	G	A	SNP	(0/0)	45	0	45	(0/1)	23	2	25	synonymous_variant	LOW
TRINITY_DN1008_c0_g1_i3	3208	C	T	SNP	(0/1)	22	23	45	(0/0)	25	0	25	missense_variant	MODERATE
TRINITY_DN1008_c0_g1_i3	3334	C	T	SNP	(0/0)	24	0	24	(0/1)	4	4	8	missense_variant	MODERATE
TRINITY_DN1008_c0_g1_i9	2020	T	C	SNP	(0/0)	29	0	29	(0/1)	15	3	18	missense_variant	MODERATE
TRINITY_DN1008_c0_g1_i9	2057	C	A	SNP	(0/0)	35	0	35	(0/1)	19	5	24	missense_variant	MODERATE
TRINITY_DN1008_c0_g1_i9	2072	G	A	SNP	(0/0)	37	0	37	(0/1)	22	3	25	synonymous_variant	LOW
TRINITY_DN1008_c0_g1_i9	2084	A	G	SNP	(0/1)	25	11	36	(0/0)	26	0	26	synonymous_variant	LOW
TRINITY_DN1008_c0_g1_i9	2096	C	T	SNP	(0/0)	33	0	33	(0/1)	20	3	23	synonymous_variant	LOW
TRINITY_DN1008_c0_g1_i9	2101	T	C	SNP	(0/1)	16	12	28	(1/1)	0	21	21	missense_variant	MODERATE
TRINITY_DN1008_c0_g1_i9	2191	A	G	SNP	(0/1)	17	6	23	(0/0)	17	0	17	missense_variant	MODERATE
TRINITY_DN1008_c0_g1_i9	2243	G	A	SNP	(0/0)	32	0	32	(0/1)	2	10	12	synonymous_variant	LOW
TRINITY_DN1008_c0_g1_i9	2256	A	C	SNP	(0/0)	40	0	40	(0/1)	2	14	16	missense_variant	MODERATE
TRINITY_DN1008_c0_g1_i9	2291	A	G	SNP	(0/1)	20	15	35	(0/0)	14	0	14	synonymous_variant	LOW
TRINITY_DN1008_c0_g1_i9	2305	C	A	SNP	(0/1)	29	19	48	(0/0)	15	0	15	missense_variant	MODERATE
TRINITY_DN1008_c0_g1_i9	2311	C	T	SNP	(0/1)	30	19	49	(0/0)	16	0	16	missense_variant	MODERATE
TRINITY_DN1008_c0_g1_i9	2369	A	T	SNP	(0/1)	26	21	47	(1/1)	0	18	18	synonymous_variant	LOW
TRINITY_DN1008_c0_g1_i9	2381	G	T	SNP	(0/1)	30	20	50	(0/0)	26	0	26	synonymous_variant	LOW
TRINITY_DN1008_c0_g1_i9	2407	C	A	SNP	(0/1)	23	13	36	(0/0)	29	0	29	missense_variant	MODERATE
TRINITY_DN1008_c0_g1_i9	2417	T	C	SNP	(0/0)	39	0	39	(1/1)	0	26	26	synonymous_variant	LOW
TRINITY_DN1008_c0_g1_i9	2517	C	G	SNP	(0/1)	20	19	39	(0/0)	20	0	20	missense_variant	MODERATE
TRINITY_DN1008_c0_g1_i9	2523	T	G	SNP	(0/1)	26	18	44	(0/0)	25	0	25	missense_variant	MODERATE
TRINITY_DN1008_c0_g1_i9	2544	T	C	SNP	(0/1)	37	7	44	(0/0)	22	0	22	missense_variant	MODERATE
TRINITY_DN1008_c0_g1_i9	2552	T	G	SNP	(0/1)	36	4	40	(0/0)	23	0	23	synonymous_variant	LOW
TRINITY_DN1008_c0_g1_i9	2556	T	G	SNP	(0/1)	36	4	40	(0/0)	23	0	23	missense_variant	MODERATE
TRINITY_DN10081_c0_g1_i2	140	A	G	SNP	(0/0)	4	0	4	(1/1)	0	11	11	synonymous_variant	LOW
TRINITY_DN10081_c0_g1_i2	279	T	C	SNP	(0/1)	5	2	7	(0/0)	18	0	18	missense_variant	MODERATE
TRINITY_DN10081_c0_g1_i2	282	C	T	SNP	(0/1)	5	2	7	(0/0)	18	0	18	missense_variant	MODERATE
TRINITY_DN10081_c0_g1_i2	287	C	T	SNP	(0/1)	5	2	7	(0/0)	19	0	19	synonymous_variant	LOW
TRINITY_DN10081_c0_g1_i2	297	C	G	SNP	(0/1)	5	2	7	(0/0)	18	0	18	missense_variant	MODERATE
TRINITY_DN10081_c0_g1_i2	310	C	T	SNP	(0/1)	5	6	11	(0/0)	21	0	21	missense_variant	MODERATE
TRINITY_DN10081_c0_g1_i2	32	T	C	SNP	(1/1)	0	6	6	(0/0)	4	0	4	3_prime_UTR_variant	MODIFIER
TRINITY_DN10081_c0_g1_i2	336	A	G	SNP	(0/1)	9	6	15	(0/0)	21	0	21	missense_variant	MODERATE
TRINITY_DN10081_c0_g1_i2	347	G	A	SNP	(0/1)	6	8	14	(0/0)	22	0	22	synonymous_variant	LOW
TRINITY_DN10081_c0_g1_i2	384	A	G	SNP	(0/1)	10	2	12	(1/1)	0	16	16	missense_variant	MODERATE
TRINITY_DN10081_c0_g1_i2	389	T	C	SNP	(0/0)	12	0	12	(0/1)	12	4	16	synonymous_variant	LOW
TRINITY_DN10081_c0_g1_i2	394	C	T	SNP	(0/1)	10	2	12	(1/1)	0	13	13	missense_variant	MODERATE
TRINITY_DN10081_c0_g1_i2	424	T	C	SNP	(0/1)	2	5	7	(0/0)	9	0	9	missense_variant	MODERATE
TRINITY_DN10081_c0_g1_i2	429	T	C	SNP	(0/1)	5	2	7	(0/0)	8	0	8	missense_variant	MODERATE
TRINITY_DN10081_c0_g1_i2	432	A	G	SNP	(0/1)	5	2	7	(0/0)	8	0	8	missense_variant	MODERATE
TRINITY_DN10081_c0_g1_i2	437	C	T	SNP	(0/0)	7	0	7	(0/1)	5	2	7	missense_variant	MODERATE
TRINITY_DN10081_c0_g1_i2	54	A	C	SNP	(0/1)	6	2	8	(0/0)	8	0	8	3_prime_UTR_variant	MODIFIER
TRINITY_DN10081_c0_g1_i2	55	T	C	SNP	(0/1)	2	6	8	(0/0)	8	0	8	3_prime_UTR_variant	MODIFIER
TRINITY_DN10081_c0_g1_i4	897	G	A	SNP	(0/1)	3	6	9	(0/0)	19	0	19	missense_variant	MODERATE
TRINITY_DN10081_c0_g1_i4	904	G	A	SNP	(0/1)	3	6	9	(0/0)	18	0	18	missense_variant	MODERATE
TRINITY_DN10081_c0_g1_i4	939	G	T	SNP	(1/1)	0	4	4	(0/1)	9	2	11	missense_variant	MODERATE
TRINITY_DN10082_c0_g1_i2	1026	A	G	SNP	(0/0)	10	0	10	(0/1)	11	12	23	missense_variant	MODERATE
TRINITY_DN10082_c0_g1_i2	1188	T	C	SNP	(0/0)	21	0	21	(0/1)	27	22	49	missense_variant	MODERATE
TRINITY_DN10082_c0_g1_i2	1193	T	C	SNP	(0/1)	8	13	21	(0/0)	47	0	47	synonymous_variant	LOW
TRINITY_DN10082_c0_g1_i2	1580	C	T	SNP	(0/1)	9	4	13	(0/0)	41	0	41	synonymous_variant	LOW
TRINITY_DN10082_c0_g1_i2	1883	G	A	SNP	(0/1)	19	18	37	(0/0)	74	0	74	synonymous_variant	LOW
TRINITY_DN10082_c0_g1_i2	2052	T	A	SNP	(0/1)	14	16	30	(0/0)	48	0	48	3_prime_UTR_variant	MODIFIER
TRINITY_DN10082_c0_g1_i2	2119	T	A	SNP	(0/1)	5	14	19	(0/0)	60	0	60	3_prime_UTR_variant	MODIFIER
TRINITY_DN10082_c0_g1_i2	2140	C	T	SNP	(0/1)	14	7	21	(0/0)	63	0	63	3_prime_UTR_variant	MODIFIER
TRINITY_DN10082_c0_g1_i2	2172	T	G	SNP	(0/0)	14	0	14	(0/1)	27	24	51	3_prime_UTR_variant	MODIFIER
TRINITY_DN10082_c0_g1_i2	2196	G	A	SNP	(0/1)	4	4	8	(0/0)	40	0	40	3_prime_UTR_variant	MODIFIER
TRINITY_DN10082_c0_g1_i2	2201	A	C	SNP	(0/0)	8	0	8	(0/1)	17	21	38	3_prime_UTR_variant	MODIFIER
TRINITY_DN10082_c0_g1_i2	440	G	T	SNP	(1/1)	0	4	4	(0/1)	11	5	16	5_prime_UTR_variant	MODIFIER
TRINITY_DN10082_c0_g1_i2	595	C	G	SNP	(0/1)	5	3	8	(0/0)	23	0	23	5_prime_UTR_premature_start_codon_gain_variant	LOW
TRINITY_DN10082_c0_g1_i2	776	A	C	SNP	(0/0)	15	0	15	(0/1)	15	18	33	synonymous_variant	LOW
TRINITY_DN10082_c0_g1_i2	865	A	G	SNP	(0/0)	18	0	18	(0/1)	15	19	34	missense_variant	MODERATE
TRINITY_DN10082_c0_g1_i2	935	G	A	SNP	(0/1)	4	5	9	(0/0)	26	0	26	synonymous_variant	LOW
TRINITY_DN10086_c0_g1_i1	1115	A	G	SNP	(0/1)	9	13	22	(0/0)	39	0	39	synonymous_variant	LOW
TRINITY_DN10086_c0_g1_i1	1160	G	C	SNP	(0/0)	29	0	29	(0/1)	24	13	37	synonymous_variant	LOW
TRINITY_DN10086_c0_g1_i1	1593	A	G	SNP	(0/0)	37	0	37	(0/1)	27	17	44	missense_variant	MODERATE
TRINITY_DN10086_c0_g1_i1	1614	C	A	SNP	(0/0)	30	0	30	(0/1)	20	12	32	missense_variant	MODERATE
TRINITY_DN10086_c0_g1_i1	1722	A	G	SNP	(0/1)	18	15	33	(0/0)	53	0	53	missense_variant	MODERATE
TRINITY_DN10086_c0_g1_i1	1968	A	G	SNP	(0/1)	2	4	6	(0/0)	8	0	8	3_prime_UTR_variant	MODIFIER
TRINITY_DN10086_c0_g1_i1	309	C	G	SNP	(0/0)	9	0	9	(0/1)	9	6	15	5_prime_UTR_premature_start_codon_gain_variant	LOW
TRINITY_DN10086_c0_g1_i1	482	T	G	SNP	(0/0)	11	0	11	(0/1)	9	5	14	5_prime_UTR_variant	MODIFIER
TRINITY_DN10086_c0_g1_i1	761	T	C	SNP	(0/0)	30	0	30	(0/1)	20	15	35	synonymous_variant	LOW
TRINITY_DN10086_c0_g1_i1	809	A	G	SNP	(0/0)	25	0	25	(0/1)	7	16	23	synonymous_variant	LOW
TRINITY_DN10087_c0_g1_i3	1080	A	C	SNP	(1/1)	0	30	30	(0/0)	34	0	34	missense_variant	MODERATE
TRINITY_DN10087_c0_g1_i3	1123	A	G	SNP	(0/1)	20	18	38	(0/0)	34	0	34	missense_variant	MODERATE
TRINITY_DN10087_c0_g1_i3	1710	C	G	SNP	(0/1)	7	8	15	(0/0)	13	0	13	synonymous_variant	LOW
TRINITY_DN10087_c0_g1_i3	1791	C	T	SNP	(0/1)	14	5	19	(0/0)	16	0	16	synonymous_variant	LOW
TRINITY_DN10087_c0_g1_i3	1950	T	G	SNP	(0/0)	18	0	18	(1/1)	0	12	12	missense_variant	MODERATE
TRINITY_DN10087_c0_g1_i3	2322	T	A	SNP	(0/1)	11	8	19	(0/0)	6	0	6	5_prime_UTR_variant	MODIFIER
TRINITY_DN10087_c0_g1_i3	342	A	G	SNP	(0/1)	5	3	8	(0/0)	8	0	8	synonymous_variant	LOW
TRINITY_DN10087_c0_g1_i3	346	G	C	SNP	(0/1)	5	3	8	(0/0)	11	0	11	missense_variant	MODERATE
TRINITY_DN10087_c0_g1_i3	363	T	C	SNP	(0/1)	8	11	19	(0/0)	14	0	14	synonymous_variant	LOW
TRINITY_DN10087_c0_g1_i3	531	C	T	SNP	(0/1)	14	17	31	(0/0)	38	0	38	synonymous_variant	LOW
TRINITY_DN10087_c0_g1_i3	544	T	C	SNP	(0/1)	19	18	37	(0/0)	41	0	41	missense_variant	MODERATE
TRINITY_DN10087_c0_g1_i3	759	A	G	SNP	(0/1)	9	25	34	(0/0)	46	0	46	synonymous_variant	LOW
TRINITY_DN10087_c0_g1_i3	771	C	A	SNP	(1/1)	0	33	33	(0/0)	45	0	45	synonymous_variant	LOW
TRINITY_DN10087_c0_g1_i3	860	T	G	SNP	(1/1)	0	28	28	(0/0)	35	0	35	missense_variant	MODERATE
TRINITY_DN10087_c0_g1_i3	879	T	A	SNP	(0/1)	14	12	26	(0/0)	33	0	33	missense_variant	MODERATE
TRINITY_DN10087_c0_g1_i3	951	G	A	SNP	(0/1)	12	11	23	(0/0)	33	0	33	synonymous_variant	LOW
TRINITY_DN10087_c0_g1_i3	969	G	C	SNP	(0/1)	13	14	27	(0/0)	30	0	30	missense_variant	MODERATE
TRINITY_DN10088_c0_g1_i8	385	T	C	SNP	(0/0)	4	0	4	(0/1)	6	4	10	intergenic_region	MODIFIER
TRINITY_DN10088_c0_g2_i1	121	A	G	SNP	(0/0)	8	0	8	(0/1)	10	2	12	intergenic_region	MODIFIER
TRINITY_DN10088_c0_g2_i1	133	C	T	SNP	(0/1)	6	2	8	(0/0)	10	0	10	intergenic_region	MODIFIER
TRINITY_DN10088_c0_g2_i1	136	C	T	SNP	(0/1)	4	4	8	(0/0)	9	0	9	intergenic_region	MODIFIER
TRINITY_DN10088_c0_g2_i1	148	C	T	SNP	(0/1)	6	2	8	(0/0)	9	0	9	intergenic_region	MODIFIER
TRINITY_DN10088_c0_g2_i1	174	C	T	SNP	(0/0)	9	0	9	(0/1)	9	2	11	intergenic_region	MODIFIER
TRINITY_DN10088_c0_g2_i1	177	C	G	SNP	(1/1)	0	9	9	(0/1)	6	5	11	intergenic_region	MODIFIER
TRINITY_DN10088_c0_g2_i1	178	C	T	SNP	(0/0)	9	0	9	(0/1)	9	2	11	intergenic_region	MODIFIER
TRINITY_DN10088_c0_g2_i1	184	G	A	SNP	(0/1)	7	2	9	(0/0)	12	0	12	intergenic_region	MODIFIER
TRINITY_DN10088_c0_g2_i1	195	T	C	SNP	(0/1)	6	3	9	(0/0)	11	0	11	intergenic_region	MODIFIER
TRINITY_DN10088_c0_g2_i1	204	G	A	SNP	(0/0)	9	0	9	(0/1)	8	3	11	intergenic_region	MODIFIER
TRINITY_DN10089_c0_g1_i1	1515	A	G	SNP	(0/1)	68	75	143	(0/0)	134	0	134	missense_variant	MODERATE
TRINITY_DN10089_c0_g1_i1	1580	C	T	SNP	(0/1)	68	75	143	(0/0)	113	0	113	synonymous_variant	LOW
TRINITY_DN10089_c0_g1_i1	1747	T	A	SNP	(0/1)	50	43	93	(0/0)	75	0	75	3_prime_UTR_variant	MODIFIER
TRINITY_DN10089_c0_g1_i1	1782	A	G	SNP	(0/1)	22	17	39	(0/0)	27	0	27	3_prime_UTR_variant	MODIFIER
TRINITY_DN10089_c0_g1_i1	504	G	C	SNP	(0/1)	35	28	63	(0/0)	62	0	62	missense_variant	MODERATE
TRINITY_DN10089_c0_g1_i1	789	A	G	SNP	(0/1)	52	56	108	(0/0)	129	0	129	missense_variant	MODERATE
TRINITY_DN10090_c0_g1_i1	1034	T	C	SNP	(0/0)	39	0	39	(0/1)	20	17	37	missense_variant	MODERATE
TRINITY_DN10090_c0_g1_i1	1642	G	A	SNP	(0/1)	28	17	45	(0/0)	36	0	36	synonymous_variant	LOW
TRINITY_DN10090_c0_g1_i1	1757	T	C	SNP	(0/1)	16	8	24	(0/0)	34	0	34	missense_variant	MODERATE
TRINITY_DN10090_c0_g1_i1	1772	C	G	SNP	(0/1)	17	6	23	(0/0)	33	0	33	missense_variant	MODERATE
TRINITY_DN10090_c0_g1_i1	2149	T	C	SNP	(0/0)	18	0	18	(0/1)	6	8	14	synonymous_variant	LOW
TRINITY_DN10090_c0_g1_i1	2191	C	T	SNP	(0/1)	6	6	12	(0/0)	10	0	10	synonymous_variant	LOW
TRINITY_DN10090_c0_g1_i1	2428	G	A	SNP	(0/0)	23	0	23	(0/1)	6	7	13	5_prime_UTR_variant	MODIFIER
TRINITY_DN10090_c0_g2_i1	312	C	T	SNP	(0/0)	87	0	87	(0/1)	46	29	75	missense_variant	MODERATE
TRINITY_DN10090_c0_g2_i1	409	T	A	SNP	(0/0)	97	0	97	(0/1)	45	59	104	missense_variant	MODERATE
TRINITY_DN10093_c0_g1_i1	1033	G	T	SNP	(0/1)	6	2	8	(0/0)	4	0	4	synonymous_variant	LOW
TRINITY_DN10093_c0_g1_i1	1036	G	T	SNP	(0/1)	6	2	8	(0/0)	4	0	4	synonymous_variant	LOW
TRINITY_DN10093_c0_g1_i1	1044	G	T	SNP	(0/1)	7	2	9	(0/0)	6	0	6	missense_variant	MODERATE
TRINITY_DN10093_c0_g1_i1	1085	C	T	SNP	(0/1)	4	4	8	(0/0)	5	0	5	missense_variant	MODERATE
TRINITY_DN10093_c0_g1_i1	1118	G	T	SNP	(0/1)	3	4	7	(0/0)	6	0	6	missense_variant	MODERATE
TRINITY_DN10093_c0_g1_i1	1150	C	G	SNP	(0/1)	2	4	6	(0/0)	8	0	8	missense_variant	MODERATE
TRINITY_DN10093_c0_g1_i1	1157	T	C	SNP	(0/0)	6	0	6	(0/1)	5	2	7	missense_variant	MODERATE
TRINITY_DN10093_c0_g1_i1	1159	C	T	SNP	(0/0)	7	0	7	(0/1)	5	2	7	synonymous_variant	LOW
TRINITY_DN10093_c0_g1_i1	1210	C	A	SNP	(0/0)	5	0	5	(1/1)	0	5	5	synonymous_variant	LOW
TRINITY_DN10093_c0_g1_i1	1213	G	A	SNP	(0/0)	4	0	4	(1/1)	0	5	5	synonymous_variant	LOW
TRINITY_DN10093_c0_g1_i1	1216	C	G	SNP	(0/0)	4	0	4	(1/1)	0	5	5	synonymous_variant	LOW
TRINITY_DN10093_c0_g1_i1	1219	C	A	SNP	(0/0)	4	0	4	(0/1)	4	2	6	synonymous_variant	LOW
TRINITY_DN10093_c0_g1_i1	1316	G	T	SNP	(0/0)	7	0	7	(0/1)	10	2	12	missense_variant	MODERATE
TRINITY_DN10093_c0_g1_i1	1372	G	A	SNP	(0/0)	8	0	8	(0/1)	9	2	11	synonymous_variant	LOW
TRINITY_DN10093_c0_g1_i1	1381	C	T	SNP	(0/0)	8	0	8	(0/1)	9	3	12	synonymous_variant	LOW
TRINITY_DN10093_c0_g1_i1	1406	T	C	SNP	(0/0)	8	0	8	(0/1)	5	3	8	missense_variant	MODERATE
TRINITY_DN10093_c0_g1_i1	1414	G	A	SNP	(0/0)	8	0	8	(0/1)	5	4	9	synonymous_variant	LOW
TRINITY_DN10093_c0_g1_i1	1416	C	G	SNP	(0/0)	9	0	9	(0/1)	5	4	9	missense_variant	MODERATE
TRINITY_DN10093_c0_g1_i1	1419	G	C	SNP	(0/0)	8	0	8	(0/1)	6	4	10	missense_variant	MODERATE
TRINITY_DN10093_c0_g1_i1	1462	A	G	SNP	(0/0)	15	0	15	(0/1)	9	4	13	synonymous_variant	LOW
TRINITY_DN10093_c0_g1_i1	1483	C	T	SNP	(0/1)	15	4	19	(0/0)	15	0	15	synonymous_variant	LOW
TRINITY_DN10093_c0_g1_i1	1494	C	T	SNP	(0/0)	21	0	21	(0/1)	12	3	15	missense_variant	MODERATE
TRINITY_DN10093_c0_g1_i1	1498	G	A	SNP	(0/0)	21	0	21	(0/1)	12	3	15	synonymous_variant	LOW
TRINITY_DN10093_c0_g1_i1	1501	C	G	SNP	(0/1)	15	6	21	(0/0)	12	0	12	synonymous_variant	LOW
TRINITY_DN10093_c0_g1_i1	1502	A	C	SNP	(0/0)	20	0	20	(0/1)	12	3	15	missense_variant	MODERATE
TRINITY_DN10093_c0_g1_i1	1584	C	T	SNP	(0/1)	12	7	19	(0/0)	10	0	10	missense_variant	MODERATE
TRINITY_DN10093_c0_g1_i1	1595	C	G	SNP	(0/1)	10	6	16	(0/0)	10	0	10	missense_variant	MODERATE
TRINITY_DN10093_c0_g1_i1	1597	C	A	SNP	(0/1)	9	6	15	(0/0)	10	0	10	synonymous_variant	LOW
TRINITY_DN10093_c0_g1_i1	1604	G	C	SNP	(0/1)	9	6	15	(0/0)	10	0	10	missense_variant	MODERATE
TRINITY_DN10093_c0_g1_i1	1611	T	C	SNP	(0/1)	10	6	16	(0/0)	10	0	10	missense_variant	MODERATE
TRINITY_DN10093_c0_g1_i1	1633	A	T	SNP	(0/1)	9	6	15	(0/0)	12	0	12	missense_variant	MODERATE
TRINITY_DN10093_c0_g1_i1	1640	T	G	SNP	(0/1)	9	5	14	(0/0)	11	0	11	missense_variant	MODERATE
TRINITY_DN10093_c0_g1_i1	1649	A	T	SNP	(0/1)	6	5	11	(0/0)	13	0	13	missense_variant	MODERATE
TRINITY_DN10093_c0_g1_i1	1681	G	C	SNP	(0/1)	7	5	12	(0/0)	19	0	19	missense_variant	MODERATE
TRINITY_DN10093_c0_g1_i1	1702	A	G	SNP	(0/1)	6	4	10	(0/0)	14	0	14	synonymous_variant	LOW
TRINITY_DN10093_c0_g1_i1	1703	C	T	SNP	(0/1)	6	4	10	(0/0)	14	0	14	missense_variant	MODERATE
TRINITY_DN10093_c0_g1_i1	1733	G	C	SNP	(0/1)	10	4	14	(0/0)	15	0	15	missense_variant	MODERATE
TRINITY_DN10093_c0_g1_i1	1737	C	T	SNP	(0/1)	10	4	14	(0/0)	15	0	15	missense_variant	MODERATE
TRINITY_DN10093_c0_g1_i1	1744	A	G	SNP	(0/0)	14	0	14	(0/1)	14	2	16	synonymous_variant	LOW
TRINITY_DN10093_c0_g1_i1	1792	C	T	SNP	(0/1)	13	4	17	(0/0)	11	0	11	synonymous_variant	LOW
TRINITY_DN10093_c0_g1_i1	1848	G	C	SNP	(0/1)	13	5	18	(0/0)	13	0	13	missense_variant	MODERATE
TRINITY_DN10093_c0_g1_i1	1901	T	A	SNP	(0/1)	10	4	14	(0/0)	7	0	7	missense_variant	MODERATE
TRINITY_DN10093_c0_g1_i1	1918	T	G	SNP	(0/1)	11	3	14	(0/0)	7	0	7	synonymous_variant	LOW
TRINITY_DN10093_c0_g1_i1	1924	G	A	SNP	(0/1)	11	3	14	(0/0)	7	0	7	synonymous_variant	LOW
TRINITY_DN10093_c0_g1_i1	2170	G	T	SNP	(0/1)	15	2	17	(0/0)	18	0	18	missense_variant	MODERATE
TRINITY_DN10093_c0_g1_i1	373	C	A	SNP	(0/1)	10	4	14	(0/0)	14	0	14	synonymous_variant	LOW
TRINITY_DN10093_c0_g1_i1	400	A	G	SNP	(0/1)	12	6	18	(0/0)	12	0	12	synonymous_variant	LOW
TRINITY_DN10093_c0_g1_i1	598	C	T	SNP	(0/1)	5	7	12	(0/0)	14	0	14	synonymous_variant	LOW
TRINITY_DN10093_c0_g1_i1	610	T	C	SNP	(0/1)	5	5	10	(0/0)	11	0	11	synonymous_variant	LOW
TRINITY_DN10093_c0_g1_i1	628	G	A	SNP	(0/1)	4	4	8	(0/0)	11	0	11	synonymous_variant	LOW
TRINITY_DN10093_c0_g1_i1	935	G	T	SNP	(0/1)	15	2	17	(0/0)	6	0	6	stop_gained	HIGH
TRINITY_DN10094_c0_g1_i3	1785	C	A	SNP	(1/1)	0	6	6	(0/0)	9	0	9	missense_variant	MODERATE
TRINITY_DN10094_c0_g1_i3	1834	C	A	SNP	(1/1)	0	5	5	(0/0)	13	0	13	synonymous_variant	LOW
TRINITY_DN10094_c0_g1_i3	2038	C	T	SNP	(1/1)	0	5	5	(0/0)	10	0	10	synonymous_variant	LOW
TRINITY_DN10094_c0_g1_i3	2138	G	A	SNP	(1/1)	0	5	5	(0/0)	5	0	5	missense_variant	MODERATE
TRINITY_DN10094_c0_g1_i3	2143	A	G	SNP	(1/1)	0	5	5	(0/0)	5	0	5	synonymous_variant	LOW
TRINITY_DN10094_c0_g1_i3	2164	C	A	SNP	(1/1)	0	5	5	(0/0)	5	0	5	synonymous_variant	LOW
TRINITY_DN10094_c0_g1_i3	449	G	C	SNP	(0/1)	3	10	13	(0/0)	10	0	10	synonymous_variant	LOW
TRINITY_DN10094_c0_g1_i3	583	T	A	SNP	(0/0)	17	0	17	(0/1)	8	7	15	missense_variant	MODERATE
TRINITY_DN10094_c0_g1_i3	899	T	A	SNP	(0/1)	5	7	12	(0/0)	16	0	16	synonymous_variant	LOW
TRINITY_DN10095_c0_g1_i1	300	A	G	SNP	(0/1)	11	12	23	(0/0)	14	0	14	synonymous_variant	LOW
TRINITY_DN10095_c0_g1_i1	315	G	A	SNP	(0/1)	11	12	23	(0/0)	13	0	13	synonymous_variant	LOW
TRINITY_DN10095_c0_g1_i1	342	A	C	SNP	(0/1)	13	9	22	(0/0)	7	0	7	synonymous_variant	LOW
TRINITY_DN10095_c0_g1_i1	448	C	T	SNP	(0/1)	19	10	29	(0/0)	20	0	20	synonymous_variant	LOW
TRINITY_DN10095_c0_g1_i1	536	C	A	SNP	(0/0)	42	0	42	(1/1)	0	18	18	missense_variant	MODERATE
TRINITY_DN10095_c0_g1_i1	570	T	C	SNP	(0/0)	47	0	47	(1/1)	0	23	23	synonymous_variant	LOW
TRINITY_DN10095_c0_g1_i1	600	C	A	SNP	(0/1)	29	18	47	(0/0)	24	0	24	synonymous_variant	LOW
TRINITY_DN10095_c0_g1_i1	606	A	T	SNP	(0/0)	48	0	48	(1/1)	0	22	22	synonymous_variant	LOW
TRINITY_DN10095_c0_g1_i1	648	T	C	SNP	(0/1)	9	18	27	(0/0)	17	0	17	synonymous_variant	LOW
TRINITY_DN10095_c0_g1_i1	821	T	A	SNP	(0/0)	46	0	46	(1/1)	0	19	19	3_prime_UTR_variant	MODIFIER
TRINITY_DN10095_c0_g1_i1	822	T	A	SNP	(0/0)	46	0	46	(1/1)	0	19	19	3_prime_UTR_variant	MODIFIER
TRINITY_DN10095_c0_g1_i1	834	C	T	SNP	(0/0)	46	0	46	(1/1)	0	16	16	3_prime_UTR_variant	MODIFIER
TRINITY_DN10095_c0_g1_i1	842	T	C	SNP	(0/0)	45	0	45	(1/1)	0	14	14	3_prime_UTR_variant	MODIFIER
TRINITY_DN10096_c0_g1_i3	593	A	G	SNP	(0/1)	6	7	13	(0/0)	11	0	11	synonymous_variant	LOW
TRINITY_DN10097_c0_g1_i1	1053	G	A	SNP	(0/0)	17	0	17	(0/1)	21	2	23	synonymous_variant	LOW
TRINITY_DN10097_c0_g1_i1	1422	C	A	SNP	(0/0)	15	0	15	(0/1)	12	2	14	synonymous_variant	LOW
TRINITY_DN10097_c0_g1_i1	1478	G	C	SNP	(0/0)	19	0	19	(0/1)	16	5	21	missense_variant	MODERATE
TRINITY_DN10097_c0_g1_i1	1479	G	A	SNP	(0/0)	19	0	19	(0/1)	17	5	22	stop_gained	HIGH
TRINITY_DN10097_c0_g1_i1	1587	T	G	SNP	(0/0)	17	0	17	(0/1)	16	3	19	synonymous_variant	LOW
TRINITY_DN10097_c0_g1_i1	2021	A	G	SNP	(0/0)	23	0	23	(1/1)	0	19	19	missense_variant	MODERATE
TRINITY_DN10097_c0_g1_i1	2222	A	G	SNP	(0/0)	6	0	6	(0/1)	3	2	5	3_prime_UTR_variant	MODIFIER
TRINITY_DN10097_c0_g1_i1	404	T	A	SNP	(0/0)	8	0	8	(0/1)	3	3	6	5_prime_UTR_variant	MODIFIER
TRINITY_DN10097_c0_g1_i1	410	C	G	SNP	(0/0)	8	0	8	(0/1)	2	3	5	5_prime_UTR_variant	MODIFIER
TRINITY_DN10097_c0_g1_i1	448	A	G	SNP	(0/0)	4	0	4	(0/1)	4	5	9	5_prime_UTR_variant	MODIFIER
TRINITY_DN10097_c0_g1_i1	570	G	T	SNP	(0/0)	9	0	9	(1/1)	0	9	9	5_prime_UTR_variant	MODIFIER
TRINITY_DN10097_c0_g1_i1	656	A	G	SNP	(0/0)	12	0	12	(0/1)	2	10	12	5_prime_UTR_variant	MODIFIER
TRINITY_DN10097_c0_g1_i1	836	C	T	SNP	(0/0)	17	0	17	(0/1)	7	2	9	5_prime_UTR_variant	MODIFIER
TRINITY_DN10097_c0_g1_i1	859	T	A	SNP	(0/0)	16	0	16	(0/1)	7	2	9	5_prime_UTR_variant	MODIFIER
TRINITY_DN10097_c0_g1_i1	982	G	A	SNP	(0/0)	16	0	16	(0/1)	20	3	23	missense_variant	MODERATE
TRINITY_DN10097_c0_g1_i1	989	A	G	SNP	(0/0)	16	0	16	(0/1)	20	3	23	missense_variant	MODERATE
TRINITY_DN10098_c0_g1_i2	941	A	G	SNP	(0/1)	4	3	7	(0/0)	16	0	16	missense_variant	MODERATE
TRINITY_DN10098_c0_g2_i1	1137	A	G	SNP	(0/1)	41	20	61	(0/0)	39	0	39	synonymous_variant	LOW
TRINITY_DN10098_c0_g2_i1	1462	C	T	SNP	(0/1)	28	20	48	(0/0)	49	0	49	missense_variant	MODERATE
TRINITY_DN10098_c0_g2_i1	1518	C	T	SNP	(0/1)	40	30	70	(0/0)	67	0	67	synonymous_variant	LOW
TRINITY_DN10098_c0_g2_i1	1641	G	T	SNP	(0/1)	32	30	62	(0/0)	60	0	60	missense_variant	MODERATE
TRINITY_DN10098_c0_g2_i1	1716	G	T	SNP	(0/0)	54	0	54	(0/1)	22	37	59	synonymous_variant	LOW
TRINITY_DN10098_c0_g2_i1	1924	T	G	SNP	(0/1)	17	29	46	(0/0)	42	0	42	3_prime_UTR_variant	MODIFIER
TRINITY_DN10098_c0_g2_i1	400	T	C	SNP	(0/0)	28	0	28	(0/1)	19	19	38	5_prime_UTR_variant	MODIFIER
TRINITY_DN10098_c0_g2_i1	987	A	G	SNP	(0/1)	35	24	59	(0/0)	35	0	35	synonymous_variant	LOW
TRINITY_DN10099_c0_g1_i1	1184	G	C	SNP	(1/1)	0	24	24	(0/0)	18	0	18	missense_variant	MODERATE
TRINITY_DN10099_c0_g1_i1	1808	G	A	SNP	(1/1)	0	15	15	(0/0)	27	0	27	missense_variant	MODERATE
TRINITY_DN10099_c0_g1_i1	2025	A	G	SNP	(1/1)	0	13	13	(0/0)	16	0	16	synonymous_variant	LOW
TRINITY_DN10099_c0_g1_i1	2080	G	C	SNP	(0/0)	16	0	16	(1/1)	0	12	12	missense_variant	MODERATE
TRINITY_DN10099_c0_g1_i1	2098	C	T	SNP	(0/0)	16	0	16	(1/1)	0	15	15	missense_variant	MODERATE
TRINITY_DN10099_c0_g1_i1	2667	G	C	SNP	(0/0)	13	0	13	(1/1)	0	14	14	5_prime_UTR_variant	MODIFIER
TRINITY_DN10099_c0_g1_i1	2692	T	C	SNP	(0/0)	13	0	13	(1/1)	0	12	12	5_prime_UTR_variant	MODIFIER
TRINITY_DN10099_c0_g1_i1	2859	G	A	SNP	(0/0)	26	0	26	(1/1)	0	14	14	5_prime_UTR_premature_start_codon_gain_variant	LOW
TRINITY_DN10099_c0_g1_i1	2907	T	A	SNP	(0/1)	23	5	28	(0/0)	20	0	20	5_prime_UTR_variant	MODIFIER
TRINITY_DN10099_c0_g1_i1	2920	A	G	SNP	(0/1)	25	5	30	(1/1)	0	19	19	5_prime_UTR_variant	MODIFIER
TRINITY_DN10099_c0_g1_i1	2928	T	G	SNP	(0/0)	30	0	30	(0/1)	15	3	18	5_prime_UTR_variant	MODIFIER
TRINITY_DN10099_c0_g1_i1	2931	C	T	SNP	(0/1)	27	5	32	(0/0)	24	0	24	5_prime_UTR_variant	MODIFIER
TRINITY_DN10099_c0_g1_i1	2951	G	T	SNP	(0/0)	27	0	27	(0/1)	6	17	23	5_prime_UTR_variant	MODIFIER
TRINITY_DN10099_c0_g1_i1	2969	C	A	SNP	(0/1)	19	5	24	(0/0)	22	0	22	5_prime_UTR_premature_start_codon_gain_variant	LOW
TRINITY_DN10099_c0_g1_i1	3022	C	T	SNP	(0/0)	16	0	16	(0/1)	19	4	23	5_prime_UTR_variant	MODIFIER
TRINITY_DN10099_c0_g1_i1	3033	G	A	SNP	(1/1)	0	13	13	(0/1)	16	3	19	5_prime_UTR_variant	MODIFIER
TRINITY_DN101_c0_g1_i23	1009	A	G	SNP	(0/1)	18	4	22	(0/0)	6	0	6	intergenic_region	MODIFIER
TRINITY_DN101_c0_g1_i23	751	A	C	SNP	(0/0)	15	0	15	(0/1)	7	5	12	intergenic_region	MODIFIER
TRINITY_DN101_c0_g1_i23	828	T	C	SNP	(0/0)	21	0	21	(0/1)	10	4	14	intergenic_region	MODIFIER
TRINITY_DN101_c0_g1_i23	838	G	T	SNP	(0/0)	21	0	21	(0/1)	11	3	14	intergenic_region	MODIFIER
TRINITY_DN101_c0_g1_i23	846	C	T	SNP	(0/0)	21	0	21	(0/1)	7	7	14	intergenic_region	MODIFIER
TRINITY_DN101_c0_g1_i23	894	C	T	SNP	(0/1)	17	4	21	(0/0)	9	0	9	intergenic_region	MODIFIER
TRINITY_DN101_c0_g1_i23	899	A	G	SNP	(0/0)	23	0	23	(0/1)	6	2	8	intergenic_region	MODIFIER
TRINITY_DN101_c0_g1_i23	916	T	G	SNP	(0/1)	20	4	24	(0/0)	10	0	10	intergenic_region	MODIFIER
TRINITY_DN101_c0_g1_i23	926	T	C	SNP	(0/1)	23	3	26	(0/0)	8	0	8	intergenic_region	MODIFIER
TRINITY_DN101_c0_g1_i23	938	A	T	SNP	(0/1)	25	3	28	(0/0)	7	0	7	intergenic_region	MODIFIER
TRINITY_DN101_c0_g1_i23	941	T	C	SNP	(0/1)	23	4	27	(0/0)	7	0	7	intergenic_region	MODIFIER
TRINITY_DN101_c0_g1_i23	961	C	A	SNP	(0/0)	29	0	29	(0/1)	4	3	7	intergenic_region	MODIFIER
TRINITY_DN101_c0_g1_i23	963	T	C	SNP	(0/1)	25	3	28	(0/0)	7	0	7	intergenic_region	MODIFIER
TRINITY_DN101_c0_g1_i23	975	A	C	SNP	(0/1)	20	3	23	(0/0)	8	0	8	intergenic_region	MODIFIER
TRINITY_DN101_c0_g1_i42	125	G	T	SNP	(0/1)	41	13	54	(0/0)	19	0	19	missense_variant	MODERATE
TRINITY_DN101_c0_g1_i42	137	C	T	SNP	(0/1)	41	12	53	(0/0)	20	0	20	missense_variant	MODERATE
TRINITY_DN101_c0_g1_i42	151	C	T	SNP	(0/1)	36	12	48	(0/0)	18	0	18	synonymous_variant	LOW
TRINITY_DN101_c0_g1_i42	171	T	C	SNP	(0/1)	31	10	41	(0/0)	15	0	15	missense_variant	MODERATE
TRINITY_DN101_c0_g1_i42	35	G	T	SNP	(0/1)	5	3	8	(1/1)	0	5	5	missense_variant	MODERATE
TRINITY_DN101_c0_g1_i42	36	C	T	SNP	(0/1)	3	5	8	(0/0)	5	0	5	missense_variant	MODERATE
TRINITY_DN101_c0_g1_i42	59	C	G	SNP	(0/1)	9	15	24	(1/1)	0	11	11	missense_variant	MODERATE
TRINITY_DN101_c0_g2_i1	191	C	T	SNP	(0/1)	76	8	84	(0/0)	65	0	65	synonymous_variant	LOW
TRINITY_DN101_c0_g2_i1	375	G	A	SNP	(0/1)	17	3	20	(0/0)	19	0	19	missense_variant	MODERATE
TRINITY_DN101_c1_g1_i1	168	A	T	SNP	(0/0)	4	0	4	(0/1)	4	2	6	intergenic_region	MODIFIER
TRINITY_DN1010_c0_g1_i3	967	G	A	SNP	(0/0)	17	0	17	(0/1)	8	13	21	5_prime_UTR_variant	MODIFIER
TRINITY_DN1010_c0_g1_i5	463	T	C	SNP	(0/1)	13	7	20	(0/0)	15	0	15	3_prime_UTR_variant	MODIFIER
TRINITY_DN1010_c0_g1_i5	489	A	G	SNP	(0/0)	33	0	33	(0/1)	12	16	28	3_prime_UTR_variant	MODIFIER
TRINITY_DN1010_c0_g1_i5	648	A	C	SNP	(0/1)	16	19	35	(0/0)	24	0	24	synonymous_variant	LOW
TRINITY_DN10100_c0_g1_i1	1018	A	G	SNP	(0/0)	11	0	11	(0/1)	3	7	10	missense_variant	MODERATE
TRINITY_DN10100_c0_g1_i1	1046	A	C	SNP	(1/1)	0	9	9	(0/1)	10	3	13	synonymous_variant	LOW
TRINITY_DN10100_c0_g1_i1	1211	T	C	SNP	(0/1)	7	10	17	(0/0)	13	0	13	synonymous_variant	LOW
TRINITY_DN10100_c0_g1_i1	1277	T	C	SNP	(1/1)	0	17	17	(0/1)	12	4	16	synonymous_variant	LOW
TRINITY_DN10100_c0_g1_i1	1280	T	C	SNP	(0/1)	8	9	17	(0/0)	17	0	17	synonymous_variant	LOW
TRINITY_DN10100_c0_g1_i1	1293	C	A	SNP	(0/1)	9	8	17	(0/0)	18	0	18	synonymous_variant	LOW
TRINITY_DN10100_c0_g1_i1	1304	C	T	SNP	(0/1)	5	7	12	(0/0)	10	0	10	synonymous_variant	LOW
TRINITY_DN10100_c0_g1_i1	1380	T	C	SNP	(0/0)	19	0	19	(0/1)	6	10	16	synonymous_variant	LOW
TRINITY_DN10100_c0_g1_i1	1385	C	T	SNP	(0/1)	8	8	16	(0/0)	18	0	18	synonymous_variant	LOW
TRINITY_DN10100_c0_g1_i1	1525	A	C	SNP	(0/1)	8	12	20	(0/0)	19	0	19	missense_variant	MODERATE
TRINITY_DN10100_c0_g1_i1	260	C	G	SNP	(0/1)	8	2	10	(1/1)	0	6	6	missense_variant	MODERATE
TRINITY_DN10100_c0_g1_i1	461	C	G	SNP	(0/0)	12	0	12	(0/1)	5	9	14	synonymous_variant	LOW
TRINITY_DN10100_c0_g1_i1	467	T	C	SNP	(0/0)	13	0	13	(0/1)	6	10	16	synonymous_variant	LOW
TRINITY_DN10100_c0_g1_i1	503	A	G	SNP	(0/0)	9	0	9	(0/1)	5	9	14	synonymous_variant	LOW
TRINITY_DN10100_c0_g1_i1	847	C	G	SNP	(0/1)	6	7	13	(0/0)	20	0	20	missense_variant	MODERATE
TRINITY_DN10100_c0_g1_i1	89	G	A	SNP	(0/1)	5	5	10	(0/0)	11	0	11	synonymous_variant	LOW
TRINITY_DN10100_c0_g1_i1	929	G	T	SNP	(0/0)	19	0	19	(0/1)	4	10	14	synonymous_variant	LOW
TRINITY_DN10101_c0_g1_i2	1084	T	A	SNP	(0/1)	9	3	12	(0/0)	21	0	21	synonymous_variant	LOW
TRINITY_DN10101_c0_g1_i2	1101	C	G	SNP	(0/1)	3	7	10	(0/0)	26	0	26	5_prime_UTR_variant	MODIFIER
TRINITY_DN10101_c0_g1_i2	1107	A	G	SNP	(0/1)	8	2	10	(0/0)	25	0	25	5_prime_UTR_variant	MODIFIER
TRINITY_DN10101_c0_g1_i2	1116	A	C	SNP	(1/1)	0	6	6	(0/1)	12	9	21	stop_lost	HIGH
TRINITY_DN10101_c0_g1_i2	1196	T	C	SNP	(0/1)	5	2	7	(0/0)	17	0	17	missense_variant	MODERATE
TRINITY_DN10101_c0_g1_i2	1264	A	C	SNP	(0/1)	6	2	8	(0/0)	15	0	15	missense_variant	MODERATE
TRINITY_DN10101_c0_g1_i2	1329	A	T	SNP	(0/0)	7	0	7	(0/1)	4	8	12	missense_variant	MODERATE
TRINITY_DN10101_c0_g1_i2	1343	A	G	SNP	(0/0)	5	0	5	(0/1)	4	7	11	missense_variant	MODERATE
TRINITY_DN10101_c0_g1_i2	1363	C	T	SNP	(0/0)	4	0	4	(0/1)	3	4	7	synonymous_variant	LOW
TRINITY_DN10101_c0_g1_i2	1450	A	C	SNP	(0/0)	6	0	6	(0/1)	7	11	18	synonymous_variant	LOW
TRINITY_DN10101_c0_g1_i2	1458	A	G	SNP	(0/0)	6	0	6	(0/1)	7	11	18	missense_variant	MODERATE
TRINITY_DN10101_c0_g1_i2	1538	G	A	SNP	(0/1)	7	4	11	(0/0)	11	0	11	missense_variant	MODERATE
TRINITY_DN10101_c0_g1_i2	1613	G	T	SNP	(0/0)	9	0	9	(0/1)	5	8	13	stop_gained	HIGH
TRINITY_DN10101_c0_g1_i2	1654	T	C	SNP	(0/1)	7	4	11	(0/0)	19	0	19	synonymous_variant	LOW
TRINITY_DN10101_c0_g1_i2	1786	G	T	SNP	(0/0)	6	0	6	(0/1)	8	4	12	synonymous_variant	LOW
TRINITY_DN10101_c0_g1_i2	1818	T	C	SNP	(0/0)	4	0	4	(0/1)	7	5	12	missense_variant	MODERATE
TRINITY_DN10101_c0_g1_i2	194	T	A	SNP	(0/1)	3	2	5	(0/0)	5	0	5	3_prime_UTR_variant	MODIFIER
TRINITY_DN10101_c0_g1_i2	282	T	C	SNP	(0/1)	2	9	11	(0/0)	15	0	15	missense_variant	MODERATE
TRINITY_DN10101_c0_g1_i2	301	C	T	SNP	(0/0)	12	0	12	(0/1)	11	3	14	synonymous_variant	LOW
TRINITY_DN10101_c0_g1_i2	613	T	C	SNP	(0/1)	10	7	17	(0/0)	24	0	24	synonymous_variant	LOW
TRINITY_DN10101_c0_g1_i2	671	G	T	SNP	(0/1)	10	3	13	(0/0)	16	0	16	missense_variant	MODERATE
TRINITY_DN10101_c0_g1_i2	697	C	A	SNP	(0/0)	9	0	9	(0/1)	10	4	14	synonymous_variant	LOW
TRINITY_DN10101_c0_g1_i2	726	A	G	SNP	(0/1)	5	3	8	(0/0)	11	0	11	synonymous_variant	LOW
TRINITY_DN10101_c0_g1_i2	742	A	G	SNP	(0/0)	7	0	7	(0/1)	7	4	11	synonymous_variant	LOW
TRINITY_DN10101_c0_g1_i2	757	A	G	SNP	(0/0)	7	0	7	(0/1)	5	4	9	synonymous_variant	LOW
TRINITY_DN10101_c0_g1_i2	760	C	T	SNP	(0/0)	7	0	7	(0/1)	5	4	9	synonymous_variant	LOW
TRINITY_DN10101_c0_g1_i2	787	G	A	SNP	(0/1)	3	3	6	(0/0)	8	0	8	synonymous_variant	LOW
TRINITY_DN10101_c0_g1_i2	820	T	C	SNP	(0/0)	8	0	8	(0/1)	4	9	13	synonymous_variant	LOW
TRINITY_DN10102_c0_g1_i1	1336	T	C	SNP	(0/0)	8	0	8	(0/1)	5	2	7	synonymous_variant	LOW
TRINITY_DN10102_c0_g1_i1	1386	C	T	SNP	(0/0)	11	0	11	(0/1)	5	4	9	synonymous_variant	LOW
TRINITY_DN10102_c0_g1_i1	1417	A	C	SNP	(0/1)	9	2	11	(0/0)	5	0	5	missense_variant	MODERATE
TRINITY_DN10102_c0_g1_i1	1453	T	C	SNP	(0/0)	12	0	12	(0/1)	2	2	4	synonymous_variant	LOW
TRINITY_DN10102_c0_g1_i1	1531	A	C	SNP	(0/0)	16	0	16	(0/1)	5	4	9	synonymous_variant	LOW
TRINITY_DN10102_c0_g1_i1	1814	C	T	SNP	(0/0)	26	0	26	(0/1)	7	6	13	missense_variant	MODERATE
TRINITY_DN10102_c0_g1_i1	1904	C	A	SNP	(0/0)	24	0	24	(0/1)	6	6	12	missense_variant	MODERATE
TRINITY_DN10102_c0_g1_i1	1977	A	G	SNP	(0/0)	20	0	20	(0/1)	5	9	14	missense_variant	MODERATE
TRINITY_DN10102_c0_g1_i1	2023	G	A	SNP	(0/1)	8	5	13	(0/0)	21	0	21	missense_variant	MODERATE
TRINITY_DN10102_c0_g1_i1	2116	T	A	SNP	(0/1)	7	7	14	(0/0)	22	0	22	missense_variant	MODERATE
TRINITY_DN10102_c0_g1_i1	2409	C	A	SNP	(0/1)	4	4	8	(0/0)	9	0	9	synonymous_variant	LOW
TRINITY_DN10102_c0_g1_i1	2426	C	T	SNP	(0/1)	4	3	7	(0/0)	9	0	9	missense_variant	MODERATE
TRINITY_DN10102_c0_g1_i1	789	G	C	SNP	(0/0)	10	0	10	(0/1)	5	4	9	synonymous_variant	LOW
TRINITY_DN10102_c1_g1_i1	147	A	G	SNP	(0/0)	31	0	31	(0/1)	9	12	21	3_prime_UTR_variant	MODIFIER
TRINITY_DN10102_c1_g1_i1	1575	T	C	SNP	(0/1)	27	23	50	(0/0)	45	0	45	synonymous_variant	LOW
TRINITY_DN10102_c1_g1_i1	176	A	T	SNP	(0/1)	13	16	29	(0/0)	20	0	20	3_prime_UTR_variant	MODIFIER
TRINITY_DN10105_c0_g1_i1	156	C	T	SNP	(0/1)	3	2	5	(0/0)	5	0	5	5_prime_UTR_variant	MODIFIER
TRINITY_DN10105_c0_g1_i1	179	C	A	SNP	(0/1)	4	2	6	(0/0)	9	0	9	5_prime_UTR_variant	MODIFIER
TRINITY_DN10105_c0_g1_i1	220	T	A	SNP	(1/1)	0	6	6	(0/0)	9	0	9	5_prime_UTR_variant	MODIFIER
TRINITY_DN10105_c0_g1_i1	284	G	C	SNP	(0/1)	10	6	16	(0/0)	22	0	22	5_prime_UTR_variant	MODIFIER
TRINITY_DN10105_c0_g1_i1	434	A	G	SNP	(0/1)	15	9	24	(0/0)	42	0	42	5_prime_UTR_variant	MODIFIER
TRINITY_DN10105_c0_g1_i1	479	G	C	SNP	(1/1)	0	33	33	(0/0)	48	0	48	missense_variant	MODERATE
TRINITY_DN10105_c0_g1_i1	533	G	C	SNP	(0/1)	27	15	42	(0/0)	59	0	59	missense_variant	MODERATE
TRINITY_DN10105_c0_g1_i1	633	C	T	SNP	(0/1)	27	8	35	(0/0)	58	0	58	synonymous_variant	LOW
TRINITY_DN10105_c0_g1_i1	637	T	C	SNP	(1/1)	0	25	25	(0/0)	56	0	56	missense_variant	MODERATE
TRINITY_DN10105_c0_g1_i1	653	G	C	SNP	(0/1)	28	9	37	(0/0)	60	0	60	missense_variant	MODERATE
TRINITY_DN10105_c0_g1_i1	829	G	A	SNP	(0/1)	19	15	34	(0/0)	64	0	64	missense_variant	MODERATE
TRINITY_DN10105_c0_g1_i1	897	C	G	SNP	(0/1)	13	15	28	(0/0)	44	0	44	synonymous_variant	LOW
TRINITY_DN10105_c0_g1_i1	908	T	C	SNP	(0/1)	15	12	27	(0/0)	40	0	40	missense_variant	MODERATE
TRINITY_DN10105_c0_g1_i1	939	A	T	SNP	(0/1)	14	6	20	(0/0)	36	0	36	stop_lost	HIGH
TRINITY_DN10106_c0_g1_i11	104	G	A	SNP	(1/1)	0	5	5	(0/0)	7	0	7	missense_variant	MODERATE
TRINITY_DN10106_c0_g1_i11	99	C	T	SNP	(1/1)	0	5	5	(0/0)	7	0	7	missense_variant	MODERATE
TRINITY_DN10106_c0_g1_i3	674	T	C	SNP	(1/1)	0	4	4	(0/0)	8	0	8	synonymous_variant	LOW
TRINITY_DN10106_c0_g1_i4	142	C	A	SNP	(0/0)	16	0	16	(1/1)	0	4	4	intergenic_region	MODIFIER
TRINITY_DN10106_c0_g1_i4	176	C	A	SNP	(0/0)	23	0	23	(1/1)	0	11	11	intergenic_region	MODIFIER
TRINITY_DN10107_c0_g1_i1	118	C	T	SNP	(0/1)	16	19	35	(1/1)	0	10	10	synonymous_variant	LOW
TRINITY_DN10107_c0_g1_i1	119	A	G	SNP	(0/1)	15	19	34	(1/1)	0	11	11	missense_variant	MODERATE
TRINITY_DN10107_c0_g1_i1	161	C	T	SNP	(0/1)	13	19	32	(1/1)	0	12	12	synonymous_variant	LOW
TRINITY_DN10107_c0_g1_i1	172	T	C	SNP	(0/1)	15	20	35	(1/1)	0	13	13	synonymous_variant	LOW
TRINITY_DN10107_c0_g1_i1	188	C	G	SNP	(0/1)	26	6	32	(0/0)	17	0	17	missense_variant	MODERATE
TRINITY_DN10107_c0_g1_i1	210	C	A	SNP	(0/1)	9	21	30	(1/1)	0	17	17	missense_variant	MODERATE
TRINITY_DN10107_c0_g1_i1	237	A	C	SNP	(0/1)	14	25	39	(1/1)	0	14	14	missense_variant	MODERATE
TRINITY_DN10107_c0_g1_i1	241	G	C	SNP	(0/1)	17	25	42	(1/1)	0	14	14	synonymous_variant	LOW
TRINITY_DN10107_c0_g1_i1	395	G	A	SNP	(0/1)	27	11	38	(0/0)	6	0	6	missense_variant	MODERATE
TRINITY_DN10107_c0_g1_i1	421	G	A	SNP	(0/1)	23	7	30	(0/0)	9	0	9	synonymous_variant	LOW
TRINITY_DN10107_c0_g1_i1	463	G	A	SNP	(0/1)	29	4	33	(0/0)	10	0	10	synonymous_variant	LOW
TRINITY_DN10107_c0_g1_i1	475	A	G	SNP	(0/1)	25	3	28	(0/0)	10	0	10	synonymous_variant	LOW
TRINITY_DN10107_c0_g1_i1	478	A	G	SNP	(0/1)	26	3	29	(0/0)	10	0	10	synonymous_variant	LOW
TRINITY_DN10107_c0_g1_i1	545	T	C	SNP	(0/1)	27	6	33	(0/0)	6	0	6	missense_variant	MODERATE
TRINITY_DN10107_c0_g1_i1	99	C	T	SNP	(0/1)	12	20	32	(1/1)	0	9	9	missense_variant	MODERATE
TRINITY_DN10107_c0_g2_i1	235	A	G	SNP	(0/1)	24	3	27	(0/0)	6	0	6	missense_variant	MODERATE
TRINITY_DN10107_c0_g2_i1	324	G	T	SNP	(0/1)	24	13	37	(0/0)	8	0	8	synonymous_variant	LOW
TRINITY_DN10107_c0_g2_i1	523	A	T	SNP	(0/1)	11	11	22	(0/0)	9	0	9	missense_variant	MODERATE
TRINITY_DN10108_c0_g1_i1	217	C	G	SNP	(0/1)	6	8	14	(0/0)	22	0	22	intergenic_region	MODIFIER
TRINITY_DN10108_c0_g1_i1	254	C	G	SNP	(0/1)	5	7	12	(0/0)	12	0	12	intergenic_region	MODIFIER
TRINITY_DN10110_c0_g1_i1	105	T	C	SNP	(0/1)	1222	975	2197	(0/0)	410	0	410	5_prime_UTR_variant	MODIFIER
TRINITY_DN10111_c0_g1_i3	1175	A	G	SNP	(0/1)	16	10	26	(0/0)	32	0	32	synonymous_variant	LOW
TRINITY_DN10111_c0_g1_i3	1580	A	T	SNP	(0/1)	11	7	18	(0/0)	20	0	20	synonymous_variant	LOW
TRINITY_DN10111_c0_g1_i3	170	T	C	SNP	(0/1)	16	26	42	(0/0)	32	0	32	3_prime_UTR_variant	MODIFIER
TRINITY_DN10112_c0_g1_i30	728	C	T	SNP	(0/0)	6	0	6	(1/1)	0	5	5	intergenic_region	MODIFIER
TRINITY_DN10112_c0_g2_i4	886	C	A	SNP	(0/0)	11	0	11	(0/1)	2	5	7	missense_variant	MODERATE
TRINITY_DN10113_c0_g1_i1	1177	G	T	SNP	(0/1)	62	49	111	(0/0)	133	0	133	missense_variant	MODERATE
TRINITY_DN10113_c0_g1_i1	166	G	A	SNP	(0/1)	4	3	7	(0/0)	6	0	6	3_prime_UTR_variant	MODIFIER
TRINITY_DN10113_c0_g1_i1	1914	A	C	SNP	(0/1)	66	41	107	(0/0)	112	0	112	missense_variant	MODERATE
TRINITY_DN10113_c0_g1_i1	2052	A	G	SNP	(0/1)	40	49	89	(0/0)	113	0	113	synonymous_variant	LOW
TRINITY_DN10113_c0_g1_i1	2085	C	T	SNP	(0/1)	43	40	83	(0/0)	108	0	108	synonymous_variant	LOW
TRINITY_DN10113_c0_g1_i1	228	C	A	SNP	(0/1)	3	5	8	(0/0)	6	0	6	3_prime_UTR_variant	MODIFIER
TRINITY_DN10113_c0_g1_i1	2806	A	G	SNP	(0/1)	7	4	11	(0/0)	17	0	17	missense_variant	MODERATE
TRINITY_DN10113_c0_g1_i1	299	A	C	SNP	(0/1)	2	6	8	(0/0)	6	0	6	3_prime_UTR_variant	MODIFIER
TRINITY_DN10113_c0_g1_i1	543	T	G	SNP	(0/1)	39	22	61	(0/0)	71	0	71	3_prime_UTR_variant	MODIFIER
TRINITY_DN10115_c0_g1_i1	107	C	T	SNP	(0/0)	51	0	51	(0/1)	22	4	26	intergenic_region	MODIFIER
TRINITY_DN10115_c0_g1_i1	123	T	C	SNP	(0/0)	104	0	104	(0/1)	38	5	43	intergenic_region	MODIFIER
TRINITY_DN10115_c0_g1_i1	124	G	A	SNP	(0/1)	19	84	103	(0/0)	43	0	43	intergenic_region	MODIFIER
TRINITY_DN10115_c0_g1_i1	132	T	C	SNP	(0/0)	104	0	104	(0/1)	38	5	43	intergenic_region	MODIFIER
TRINITY_DN10115_c0_g1_i1	174	C	T	SNP	(0/0)	140	0	140	(0/1)	48	6	54	intergenic_region	MODIFIER
TRINITY_DN10115_c0_g1_i1	194	T	C	SNP	(0/0)	138	0	138	(0/1)	47	5	52	intergenic_region	MODIFIER
TRINITY_DN10115_c0_g1_i1	198	A	T	SNP	(0/0)	139	0	139	(0/1)	47	5	52	intergenic_region	MODIFIER
TRINITY_DN10115_c0_g1_i1	282	C	T	SNP	(0/1)	136	31	167	(1/1)	0	51	51	intergenic_region	MODIFIER
TRINITY_DN10115_c0_g1_i1	286	A	G	SNP	(0/1)	129	32	161	(1/1)	0	52	52	intergenic_region	MODIFIER
TRINITY_DN10115_c0_g1_i1	353	A	G	SNP	(0/1)	144	27	171	(1/1)	0	65	65	intergenic_region	MODIFIER
TRINITY_DN10115_c0_g1_i1	400	G	A	SNP	(0/1)	133	20	153	(1/1)	0	65	65	intergenic_region	MODIFIER
TRINITY_DN10115_c0_g1_i1	79	A	T	SNP	(0/1)	12	4	16	(1/1)	0	10	10	intergenic_region	MODIFIER
TRINITY_DN10115_c0_g1_i1	94	C	G	SNP	(0/0)	20	0	20	(0/1)	13	2	15	intergenic_region	MODIFIER
TRINITY_DN10116_c0_g1_i2	144	A	G	SNP	(1/1)	0	4	4	(0/0)	19	0	19	missense_variant	MODERATE
TRINITY_DN10116_c0_g1_i2	155	C	T	SNP	(1/1)	0	4	4	(0/0)	19	0	19	synonymous_variant	LOW
TRINITY_DN10116_c0_g1_i2	167	T	A	SNP	(1/1)	0	4	4	(0/0)	21	0	21	missense_variant	MODERATE
TRINITY_DN10116_c0_g1_i2	170	G	A	SNP	(1/1)	0	4	4	(0/0)	22	0	22	synonymous_variant	LOW
TRINITY_DN10116_c0_g1_i2	173	A	T	SNP	(1/1)	0	4	4	(0/0)	22	0	22	synonymous_variant	LOW
TRINITY_DN10116_c0_g1_i2	191	T	G	SNP	(1/1)	0	4	4	(0/0)	21	0	21	synonymous_variant	LOW
TRINITY_DN10116_c0_g1_i2	200	A	G	SNP	(1/1)	0	4	4	(0/0)	22	0	22	synonymous_variant	LOW
TRINITY_DN10116_c0_g1_i2	203	A	G	SNP	(1/1)	0	4	4	(0/0)	26	0	26	synonymous_variant	LOW
TRINITY_DN10116_c0_g1_i2	651	C	T	SNP	(1/1)	0	4	4	(0/0)	35	0	35	synonymous_variant	LOW
TRINITY_DN10116_c0_g1_i2	663	T	C	SNP	(1/1)	0	4	4	(0/0)	36	0	36	synonymous_variant	LOW
TRINITY_DN10116_c0_g1_i2	695	A	T	SNP	(1/1)	0	4	4	(0/0)	31	0	31	synonymous_variant	LOW
TRINITY_DN10118_c0_g1_i4	592	T	C	SNP	(0/1)	12	3	15	(0/0)	5	0	5	missense_variant	MODERATE
TRINITY_DN10118_c0_g1_i4	599	A	C	SNP	(0/1)	19	3	22	(0/0)	5	0	5	missense_variant	MODERATE
TRINITY_DN10118_c0_g1_i4	600	C	G	SNP	(0/1)	21	3	24	(0/0)	5	0	5	missense_variant	MODERATE
TRINITY_DN10118_c0_g1_i4	686	C	T	SNP	(1/1)	0	44	44	(0/1)	3	8	11	synonymous_variant	LOW
TRINITY_DN10118_c1_g1_i1	145	G	C	SNP	(1/1)	0	12	12	(0/0)	15	0	15	missense_variant	MODERATE
TRINITY_DN10118_c1_g1_i1	179	C	T	SNP	(1/1)	0	8	8	(0/0)	21	0	21	missense_variant	MODERATE
TRINITY_DN10118_c1_g1_i1	197	C	G	SNP	(1/1)	0	5	5	(0/0)	20	0	20	missense_variant	MODERATE
TRINITY_DN10118_c1_g1_i1	238	G	T	SNP	(1/1)	0	5	5	(0/0)	18	0	18	missense_variant	MODERATE
TRINITY_DN10118_c1_g1_i1	59	T	C	SNP	(0/1)	8	2	10	(0/0)	10	0	10	missense_variant	MODERATE
TRINITY_DN1012_c0_g1_i4	679	C	G	SNP	(0/1)	3	3	6	(0/0)	6	0	6	intergenic_region	MODIFIER
TRINITY_DN1012_c0_g1_i4	716	A	G	SNP	(0/1)	4	4	8	(0/0)	7	0	7	intergenic_region	MODIFIER
TRINITY_DN1012_c0_g1_i4	746	A	C	SNP	(0/1)	4	5	9	(0/0)	6	0	6	intergenic_region	MODIFIER
TRINITY_DN10120_c0_g1_i1	143	C	G	SNP	(0/0)	38	0	38	(0/1)	25	9	34	intergenic_region	MODIFIER
TRINITY_DN10120_c0_g1_i1	150	G	A	SNP	(0/0)	37	0	37	(0/1)	24	12	36	intergenic_region	MODIFIER
TRINITY_DN10120_c0_g1_i1	53	G	C	SNP	(0/0)	10	0	10	(0/1)	7	3	10	intergenic_region	MODIFIER
TRINITY_DN10121_c0_g1_i1	116	T	C	SNP	(0/1)	11	7	18	(0/0)	25	0	25	5_prime_UTR_variant	MODIFIER
TRINITY_DN10121_c0_g1_i1	1232	G	C	SNP	(0/1)	21	21	42	(0/0)	59	0	59	3_prime_UTR_variant	MODIFIER
TRINITY_DN10121_c0_g1_i1	602	A	G	SNP	(0/1)	18	18	36	(0/0)	58	0	58	missense_variant	MODERATE
TRINITY_DN10122_c0_g1_i1	1021	G	T	SNP	(0/0)	7	0	7	(0/1)	8	8	16	3_prime_UTR_variant	MODIFIER
TRINITY_DN10122_c0_g1_i1	200	C	A	SNP	(0/1)	10	14	24	(0/0)	32	0	32	missense_variant	MODERATE
TRINITY_DN10122_c0_g1_i1	568	G	A	SNP	(0/1)	15	6	21	(0/0)	30	0	30	synonymous_variant	LOW
TRINITY_DN10123_c0_g1_i1	1100	T	C	SNP	(0/0)	9	0	9	(0/1)	5	6	11	synonymous_variant	LOW
TRINITY_DN10123_c0_g1_i1	1103	C	T	SNP	(0/0)	9	0	9	(0/1)	5	6	11	synonymous_variant	LOW
TRINITY_DN10123_c0_g1_i1	1124	G	A	SNP	(0/0)	5	0	5	(0/1)	3	6	9	synonymous_variant	LOW
TRINITY_DN10123_c0_g1_i1	1145	G	A	SNP	(0/0)	5	0	5	(0/1)	4	5	9	synonymous_variant	LOW
TRINITY_DN10123_c0_g1_i1	1157	C	T	SNP	(0/0)	6	0	6	(0/1)	3	6	9	synonymous_variant	LOW
TRINITY_DN10123_c0_g1_i1	1168	T	G	SNP	(0/0)	8	0	8	(0/1)	4	5	9	synonymous_variant	LOW
TRINITY_DN10123_c0_g1_i1	1217	G	A	SNP	(0/0)	5	0	5	(0/1)	4	3	7	synonymous_variant	LOW
TRINITY_DN10123_c0_g1_i1	1223	T	C	SNP	(0/0)	5	0	5	(0/1)	5	3	8	synonymous_variant	LOW
TRINITY_DN10123_c0_g1_i1	1232	T	C	SNP	(0/0)	5	0	5	(0/1)	5	4	9	synonymous_variant	LOW
TRINITY_DN10123_c0_g1_i1	1458	G	C	SNP	(0/0)	14	0	14	(0/1)	6	4	10	missense_variant	MODERATE
TRINITY_DN10123_c0_g1_i1	1477	T	A	SNP	(0/1)	5	6	11	(0/0)	8	0	8	missense_variant	MODERATE
TRINITY_DN10123_c0_g1_i1	1483	C	T	SNP	(0/0)	11	0	11	(0/1)	3	5	8	missense_variant	MODERATE
TRINITY_DN10123_c0_g1_i1	1521	T	G	SNP	(0/1)	12	5	17	(0/0)	12	0	12	missense_variant	MODERATE
TRINITY_DN10123_c0_g1_i1	332	G	A	SNP	(0/0)	12	0	12	(0/1)	2	6	8	synonymous_variant	LOW
TRINITY_DN10123_c0_g1_i1	965	C	A	SNP	(0/0)	26	0	26	(0/1)	5	8	13	synonymous_variant	LOW
TRINITY_DN10123_c0_g2_i1	570	T	C	SNP	(0/1)	45	49	94	(0/0)	64	0	64	missense_variant	MODERATE
TRINITY_DN10123_c0_g2_i2	583	T	C	SNP	(1/1)	0	4	4	(0/0)	4	0	4	3_prime_UTR_variant	MODIFIER
TRINITY_DN10123_c0_g2_i2	680	A	G	SNP	(0/1)	2	2	4	(0/0)	4	0	4	3_prime_UTR_variant	MODIFIER
TRINITY_DN10125_c0_g1_i3	56	A	C	SNP	(0/1)	16	4	20	(0/0)	8	0	8	intergenic_region	MODIFIER
TRINITY_DN10125_c0_g1_i4	351	A	C	SNP	(0/1)	3	5	8	(0/0)	7	0	7	intergenic_region	MODIFIER
TRINITY_DN10128_c0_g1_i1	427	C	T	SNP	(0/0)	191	0	191	(0/1)	70	124	194	3_prime_UTR_variant	MODIFIER
TRINITY_DN10128_c0_g1_i1	672	C	T	SNP	(0/1)	61	41	102	(0/0)	139	0	139	missense_variant	MODERATE
TRINITY_DN10129_c0_g1_i2	178	C	T	SNP	(0/0)	21	0	21	(0/1)	7	5	12	intergenic_region	MODIFIER
TRINITY_DN10129_c0_g1_i2	242	G	T	SNP	(0/1)	7	7	14	(0/0)	11	0	11	intergenic_region	MODIFIER
TRINITY_DN1013_c0_g1_i2	1154	T	C	SNP	(0/0)	128	0	128	(0/1)	72	59	131	synonymous_variant	LOW
TRINITY_DN1013_c0_g1_i2	1227	C	A	SNP	(0/1)	72	36	108	(0/0)	127	0	127	missense_variant	MODERATE
TRINITY_DN1013_c0_g1_i2	1228	C	T	SNP	(0/1)	71	37	108	(0/0)	125	0	125	missense_variant	MODERATE
TRINITY_DN1013_c0_g1_i2	1640	T	C	SNP	(0/1)	32	54	86	(0/0)	81	0	81	synonymous_variant	LOW
TRINITY_DN1013_c0_g1_i2	3358	A	G	SNP	(0/1)	121	75	196	(0/0)	214	0	214	3_prime_UTR_variant	MODIFIER
TRINITY_DN10130_c0_g1_i1	169	T	C	SNP	(0/1)	13	2	15	(1/1)	0	4	4	intergenic_region	MODIFIER
TRINITY_DN10130_c0_g1_i1	176	T	A	SNP	(0/1)	3	6	9	(0/0)	4	0	4	intergenic_region	MODIFIER
TRINITY_DN10130_c0_g1_i1	179	C	T	SNP	(0/1)	4	6	10	(0/0)	4	0	4	intergenic_region	MODIFIER
TRINITY_DN10130_c0_g1_i1	180	C	T	SNP	(0/1)	7	2	9	(1/1)	0	4	4	intergenic_region	MODIFIER
TRINITY_DN10130_c0_g1_i1	202	G	T	SNP	(0/1)	5	2	7	(1/1)	0	4	4	intergenic_region	MODIFIER
TRINITY_DN10132_c0_g1_i1	172	G	A	SNP	(0/0)	80	0	80	(0/1)	33	28	61	synonymous_variant	LOW
TRINITY_DN10132_c0_g1_i1	175	A	G	SNP	(0/0)	79	0	79	(0/1)	31	28	59	synonymous_variant	LOW
TRINITY_DN10132_c0_g1_i1	184	T	C	SNP	(0/0)	86	0	86	(0/1)	35	30	65	synonymous_variant	LOW
TRINITY_DN10132_c0_g1_i1	225	C	A	SNP	(0/0)	96	0	96	(0/1)	37	18	55	missense_variant	MODERATE
TRINITY_DN10132_c0_g1_i1	226	A	G	SNP	(0/0)	94	0	94	(0/1)	39	18	57	synonymous_variant	LOW
TRINITY_DN10132_c0_g1_i1	253	T	G	SNP	(0/0)	88	0	88	(0/1)	37	23	60	missense_variant	MODERATE
TRINITY_DN10132_c0_g1_i1	373	G	A	SNP	(0/0)	106	0	106	(1/1)	0	81	81	synonymous_variant	LOW
TRINITY_DN10132_c0_g1_i1	376	T	C	SNP	(0/0)	102	0	102	(0/1)	46	35	81	synonymous_variant	LOW
TRINITY_DN10132_c0_g1_i1	388	G	A	SNP	(0/1)	56	40	96	(0/0)	84	0	84	synonymous_variant	LOW
TRINITY_DN10132_c0_g1_i1	517	G	C	SNP	(0/0)	130	0	130	(1/1)	0	110	110	synonymous_variant	LOW
TRINITY_DN10132_c0_g1_i1	551	C	A	SNP	(0/0)	129	0	129	(0/1)	70	39	109	missense_variant	MODERATE
TRINITY_DN10132_c0_g1_i1	754	A	G	SNP	(0/1)	9	2	11	(0/0)	23	0	23	3_prime_UTR_variant	MODIFIER
TRINITY_DN10132_c0_g1_i1	761	G	A	SNP	(0/0)	10	0	10	(0/1)	12	11	23	3_prime_UTR_variant	MODIFIER
TRINITY_DN10132_c0_g1_i1	783	T	G	SNP	(0/0)	5	0	5	(0/1)	7	3	10	3_prime_UTR_variant	MODIFIER
TRINITY_DN10133_c0_g1_i4	1618	C	A	SNP	(0/1)	15	7	22	(0/0)	4	0	4	missense_variant	MODERATE
TRINITY_DN10133_c0_g1_i4	2260	T	C	SNP	(0/1)	13	2	15	(0/0)	4	0	4	missense_variant	MODERATE
TRINITY_DN10135_c0_g1_i1	453	C	G	SNP	(0/0)	11	0	11	(0/1)	2	4	6	5_prime_UTR_variant	MODIFIER
TRINITY_DN10135_c0_g1_i1	491	A	G	SNP	(0/1)	7	4	11	(0/0)	4	0	4	5_prime_UTR_variant	MODIFIER
TRINITY_DN10135_c0_g1_i1	550	A	G	SNP	(0/1)	8	2	10	(0/0)	8	0	8	missense_variant	MODERATE
TRINITY_DN10135_c0_g1_i1	554	G	T	SNP	(0/1)	8	2	10	(0/0)	10	0	10	synonymous_variant	LOW
TRINITY_DN10135_c0_g1_i1	607	A	C	SNP	(0/1)	14	2	16	(0/0)	15	0	15	missense_variant	MODERATE
TRINITY_DN10135_c0_g1_i1	681	T	A	SNP	(0/0)	10	0	10	(0/1)	8	2	10	missense_variant	MODERATE
TRINITY_DN10135_c0_g1_i3	169	C	T	SNP	(0/0)	4	0	4	(0/1)	10	4	14	synonymous_variant	LOW
TRINITY_DN10135_c0_g1_i3	187	T	G	SNP	(0/0)	4	0	4	(0/1)	9	2	11	missense_variant	MODERATE
TRINITY_DN10135_c0_g2_i1	221	A	T	SNP	(0/1)	3	4	7	(0/0)	6	0	6	intergenic_region	MODIFIER
TRINITY_DN10135_c0_g2_i1	229	C	T	SNP	(0/1)	3	4	7	(0/0)	5	0	5	intergenic_region	MODIFIER
TRINITY_DN10135_c0_g2_i1	258	C	T	SNP	(0/0)	7	0	7	(0/1)	4	3	7	intergenic_region	MODIFIER
TRINITY_DN10135_c0_g2_i1	261	C	T	SNP	(0/1)	3	4	7	(0/0)	7	0	7	intergenic_region	MODIFIER
TRINITY_DN10135_c0_g2_i1	321	C	A	SNP	(0/0)	4	0	4	(0/1)	3	3	6	intergenic_region	MODIFIER
TRINITY_DN10135_c0_g2_i1	551	G	A	SNP	(0/0)	14	0	14	(0/1)	7	3	10	intergenic_region	MODIFIER
TRINITY_DN10135_c0_g2_i1	574	T	C	SNP	(0/0)	13	0	13	(0/1)	7	2	9	intergenic_region	MODIFIER
TRINITY_DN10135_c0_g2_i1	587	A	T	SNP	(0/0)	13	0	13	(0/1)	6	2	8	intergenic_region	MODIFIER
TRINITY_DN10136_c0_g1_i10	531	A	G	SNP	(0/0)	4	0	4	(0/1)	7	10	17	missense_variant	MODERATE
TRINITY_DN10136_c0_g1_i3	1026	A	C	SNP	(1/1)	0	12	12	(0/0)	24	0	24	missense_variant	MODERATE
TRINITY_DN10136_c0_g1_i3	1030	G	A	SNP	(0/1)	11	2	13	(0/0)	22	0	22	synonymous_variant	LOW
TRINITY_DN10136_c0_g1_i3	1039	C	T	SNP	(0/1)	11	2	13	(0/0)	21	0	21	synonymous_variant	LOW
TRINITY_DN10136_c0_g1_i3	1109	T	G	SNP	(1/1)	0	6	6	(0/0)	15	0	15	3_prime_UTR_variant	MODIFIER
TRINITY_DN10136_c0_g1_i3	805	T	C	SNP	(1/1)	0	16	16	(0/0)	19	0	19	synonymous_variant	LOW
TRINITY_DN10136_c0_g1_i3	891	A	C	SNP	(0/1)	10	4	14	(0/0)	32	0	32	missense_variant	MODERATE
TRINITY_DN10136_c0_g1_i3	899	G	T	SNP	(0/1)	10	4	14	(0/0)	31	0	31	missense_variant	MODERATE
TRINITY_DN10136_c0_g1_i3	959	A	G	SNP	(0/1)	8	2	10	(0/0)	28	0	28	missense_variant	MODERATE
TRINITY_DN10136_c0_g1_i3	983	C	A	SNP	(0/1)	9	2	11	(0/0)	24	0	24	missense_variant	MODERATE
TRINITY_DN10136_c0_g1_i3	986	A	C	SNP	(0/1)	8	2	10	(0/0)	25	0	25	missense_variant	MODERATE
TRINITY_DN10136_c0_g1_i3	989	A	G	SNP	(0/1)	9	2	11	(0/0)	24	0	24	missense_variant	MODERATE
TRINITY_DN10136_c0_g1_i3	991	T	C	SNP	(0/1)	10	2	12	(0/0)	27	0	27	synonymous_variant	LOW
TRINITY_DN10136_c0_g1_i3	992	C	A	SNP	(0/1)	10	2	12	(0/0)	28	0	28	missense_variant	MODERATE
TRINITY_DN10137_c0_g1_i2	197	T	C	SNP	(1/1)	0	10	10	(0/0)	23	0	23	intergenic_region	MODIFIER
TRINITY_DN10137_c0_g1_i2	547	T	A	SNP	(1/1)	0	21	21	(0/0)	51	0	51	intergenic_region	MODIFIER
TRINITY_DN10137_c0_g1_i2	724	C	T	SNP	(1/1)	0	22	22	(0/1)	40	15	55	intergenic_region	MODIFIER
TRINITY_DN10137_c0_g1_i2	731	G	A	SNP	(1/1)	0	22	22	(0/1)	39	15	54	intergenic_region	MODIFIER
TRINITY_DN10137_c0_g1_i2	772	G	T	SNP	(1/1)	0	8	8	(0/1)	31	6	37	intergenic_region	MODIFIER
TRINITY_DN10137_c0_g1_i2	811	T	G	SNP	(0/1)	10	4	14	(0/0)	27	0	27	intergenic_region	MODIFIER
TRINITY_DN10137_c0_g1_i2	815	G	A	SNP	(0/1)	8	4	12	(0/0)	26	0	26	intergenic_region	MODIFIER
TRINITY_DN10137_c0_g1_i2	826	C	T	SNP	(0/1)	7	5	12	(0/0)	25	0	25	intergenic_region	MODIFIER
TRINITY_DN10137_c0_g1_i2	831	G	C	SNP	(0/1)	8	4	12	(0/0)	27	0	27	intergenic_region	MODIFIER
TRINITY_DN10137_c0_g1_i2	863	A	T	SNP	(0/1)	7	6	13	(0/0)	27	0	27	intergenic_region	MODIFIER
TRINITY_DN10137_c0_g1_i2	872	T	C	SNP	(0/0)	12	0	12	(0/1)	17	7	24	intergenic_region	MODIFIER
TRINITY_DN10137_c0_g1_i2	882	G	A	SNP	(0/1)	6	4	10	(0/0)	20	0	20	intergenic_region	MODIFIER
TRINITY_DN10137_c0_g1_i2	900	A	C	SNP	(0/1)	5	4	9	(0/0)	12	0	12	intergenic_region	MODIFIER
TRINITY_DN10138_c0_g1_i1	127	C	T	SNP	(0/0)	17	0	17	(0/1)	12	3	15	synonymous_variant	LOW
TRINITY_DN10138_c0_g1_i1	130	T	G	SNP	(0/0)	17	0	17	(0/1)	12	3	15	synonymous_variant	LOW
TRINITY_DN10138_c0_g1_i1	298	T	C	SNP	(0/0)	13	0	13	(0/1)	12	8	20	synonymous_variant	LOW
TRINITY_DN10138_c0_g1_i1	308	T	G	SNP	(0/0)	11	0	11	(0/1)	11	6	17	missense_variant	MODERATE
TRINITY_DN10138_c0_g1_i1	311	C	A	SNP	(0/0)	12	0	12	(0/1)	10	6	16	missense_variant	MODERATE
TRINITY_DN10138_c0_g1_i1	312	T	A	SNP	(0/0)	11	0	11	(0/1)	10	6	16	stop_gained	HIGH
TRINITY_DN10138_c0_g1_i1	413	G	A	SNP	(0/0)	11	0	11	(0/1)	9	6	15	missense_variant	MODERATE
TRINITY_DN10138_c0_g1_i1	423	C	T	SNP	(0/0)	10	0	10	(1/1)	0	13	13	missense_variant	MODERATE
TRINITY_DN10138_c0_g1_i1	429	G	C	SNP	(0/0)	10	0	10	(0/1)	8	4	12	missense_variant	MODERATE
TRINITY_DN10138_c0_g1_i1	436	C	A	SNP	(0/0)	8	0	8	(0/1)	6	4	10	missense_variant	MODERATE
TRINITY_DN10138_c0_g1_i1	472	T	G	SNP	(0/0)	7	0	7	(0/1)	5	5	10	synonymous_variant	LOW
TRINITY_DN10138_c0_g1_i1	525	A	T	SNP	(0/0)	7	0	7	(0/1)	3	9	12	missense_variant	MODERATE
TRINITY_DN10138_c0_g1_i1	644	G	A	SNP	(1/1)	0	4	4	(0/0)	13	0	13	missense_variant	MODERATE
TRINITY_DN10138_c0_g1_i1	670	A	G	SNP	(0/0)	5	0	5	(0/1)	10	3	13	synonymous_variant	LOW
TRINITY_DN10138_c0_g1_i1	723	C	G	SNP	(0/0)	5	0	5	(0/1)	11	3	14	missense_variant	MODERATE
TRINITY_DN10138_c0_g1_i1	816	G	A	SNP	(0/0)	7	0	7	(0/1)	16	2	18	5_prime_UTR_premature_start_codon_gain_variant	LOW
TRINITY_DN10138_c0_g2_i1	2817	T	C	SNP	(0/0)	18	0	18	(0/1)	8	3	11	synonymous_variant	LOW
TRINITY_DN10138_c0_g2_i1	2988	A	G	SNP	(0/0)	17	0	17	(0/1)	13	7	20	synonymous_variant	LOW
TRINITY_DN10138_c0_g2_i1	3046	T	G	SNP	(0/0)	22	0	22	(0/1)	7	11	18	missense_variant	MODERATE
TRINITY_DN10138_c0_g2_i1	3491	T	C	SNP	(0/0)	15	0	15	(0/1)	20	11	31	missense_variant	MODERATE
TRINITY_DN10138_c0_g2_i1	3693	C	A	SNP	(0/1)	3	3	6	(0/0)	12	0	12	missense_variant	MODERATE
TRINITY_DN10138_c0_g2_i1	4089	T	G	SNP	(0/1)	4	6	10	(0/0)	9	0	9	synonymous_variant	LOW
TRINITY_DN10138_c0_g2_i1	4239	C	A	SNP	(0/0)	8	0	8	(0/1)	4	2	6	missense_variant	MODERATE
TRINITY_DN1014_c0_g1_i1	103	G	T	SNP	(0/1)	55	32	87	(0/0)	70	0	70	missense_variant	MODERATE
TRINITY_DN1014_c0_g1_i1	127	G	A	SNP	(0/1)	27	48	75	(0/0)	69	0	69	missense_variant	MODERATE
TRINITY_DN1014_c0_g1_i1	137	C	T	SNP	(1/1)	0	52	52	(0/0)	72	0	72	missense_variant	MODERATE
TRINITY_DN1014_c0_g1_i1	176	A	C	SNP	(0/1)	60	29	89	(0/0)	74	0	74	missense_variant	MODERATE
TRINITY_DN1014_c0_g1_i1	201	C	A	SNP	(0/1)	24	40	64	(0/0)	62	0	62	missense_variant	MODERATE
TRINITY_DN1014_c0_g1_i1	206	G	T	SNP	(0/1)	40	24	64	(0/0)	57	0	57	missense_variant	MODERATE
TRINITY_DN1014_c0_g1_i1	207	C	T	SNP	(0/1)	39	24	63	(0/0)	56	0	56	synonymous_variant	LOW
TRINITY_DN1014_c0_g1_i1	234	C	T	SNP	(0/1)	10	17	27	(0/0)	34	0	34	synonymous_variant	LOW
TRINITY_DN1014_c0_g1_i1	250	T	C	SNP	(1/1)	0	13	13	(0/0)	24	0	24	missense_variant	MODERATE
TRINITY_DN1014_c0_g1_i1	59	G	A	SNP	(0/1)	31	18	49	(0/0)	35	0	35	missense_variant	MODERATE
TRINITY_DN1014_c0_g2_i2	246	G	A	SNP	(1/1)	0	13	13	(0/1)	18	21	39	missense_variant	MODERATE
TRINITY_DN1014_c0_g2_i2	265	C	A	SNP	(0/0)	30	0	30	(0/1)	34	25	59	missense_variant	MODERATE
TRINITY_DN1014_c0_g2_i2	275	A	G	SNP	(1/1)	0	35	35	(0/1)	32	35	67	missense_variant	MODERATE
TRINITY_DN1014_c0_g2_i2	281	G	A	SNP	(1/1)	0	38	38	(0/1)	34	35	69	synonymous_variant	LOW
TRINITY_DN1014_c0_g2_i2	285	C	T	SNP	(1/1)	0	38	38	(0/1)	37	35	72	missense_variant	MODERATE
TRINITY_DN1014_c0_g2_i2	295	A	G	SNP	(1/1)	0	44	44	(0/1)	40	40	80	missense_variant	MODERATE
TRINITY_DN1014_c0_g2_i2	339	C	T	SNP	(0/0)	45	0	45	(0/1)	43	34	77	missense_variant	MODERATE
TRINITY_DN1014_c0_g2_i2	387	T	C	SNP	(0/0)	22	0	22	(0/1)	27	7	34	3_prime_UTR_variant	MODIFIER
TRINITY_DN10141_c0_g1_i1	1058	G	A	SNP	(0/1)	17	4	21	(0/0)	22	0	22	3_prime_UTR_variant	MODIFIER
TRINITY_DN10141_c0_g1_i1	312	C	G	SNP	(0/0)	52	0	52	(0/1)	19	14	33	missense_variant	MODERATE
TRINITY_DN10141_c0_g1_i1	475	G	A	SNP	(0/1)	13	17	30	(0/0)	30	0	30	synonymous_variant	LOW
TRINITY_DN10141_c0_g1_i1	781	T	G	SNP	(0/0)	59	0	59	(0/1)	17	26	43	synonymous_variant	LOW
TRINITY_DN10141_c0_g1_i1	832	A	C	SNP	(0/0)	71	0	71	(0/1)	34	17	51	missense_variant	MODERATE
TRINITY_DN10141_c0_g1_i1	956	C	T	SNP	(0/0)	71	0	71	(0/1)	25	16	41	synonymous_variant	LOW
TRINITY_DN10143_c0_g1_i1	153	T	G	SNP	(1/1)	0	7	7	(0/0)	10	0	10	intergenic_region	MODIFIER
TRINITY_DN10145_c0_g1_i4	498	G	T	SNP	(0/0)	21	0	21	(0/1)	10	11	21	synonymous_variant	LOW
TRINITY_DN10145_c0_g1_i4	547	A	C	SNP	(0/0)	11	0	11	(0/1)	6	4	10	synonymous_variant	LOW
TRINITY_DN10146_c0_g1_i2	1708	G	A	SNP	(0/1)	15	15	30	(0/0)	13	0	13	3_prime_UTR_variant	MODIFIER
TRINITY_DN10146_c0_g1_i2	1756	T	C	SNP	(0/1)	19	9	28	(0/0)	14	0	14	3_prime_UTR_variant	MODIFIER
TRINITY_DN10146_c0_g1_i2	1787	G	A	SNP	(0/1)	12	10	22	(0/0)	14	0	14	3_prime_UTR_variant	MODIFIER
TRINITY_DN10146_c0_g1_i2	1844	G	T	SNP	(0/1)	22	20	42	(0/0)	21	0	21	3_prime_UTR_variant	MODIFIER
TRINITY_DN10146_c0_g1_i2	1854	T	C	SNP	(1/1)	0	44	44	(0/0)	23	0	23	3_prime_UTR_variant	MODIFIER
TRINITY_DN10146_c0_g1_i2	186	C	G	SNP	(0/1)	13	17	30	(0/0)	13	0	13	missense_variant	MODERATE
TRINITY_DN10146_c0_g1_i2	831	C	T	SNP	(0/1)	17	17	34	(0/0)	12	0	12	missense_variant	MODERATE
TRINITY_DN10147_c0_g1_i2	1530	T	A	SNP	(0/0)	15	0	15	(1/1)	0	10	10	synonymous_variant	LOW
TRINITY_DN10147_c0_g1_i2	1590	T	C	SNP	(0/0)	19	0	19	(1/1)	0	6	6	synonymous_variant	LOW
TRINITY_DN10147_c0_g1_i2	1605	C	T	SNP	(0/0)	15	0	15	(1/1)	0	5	5	synonymous_variant	LOW
TRINITY_DN10147_c0_g1_i2	1674	G	A	SNP	(0/0)	9	0	9	(1/1)	0	4	4	synonymous_variant	LOW
TRINITY_DN10147_c0_g1_i2	1764	G	A	SNP	(0/0)	9	0	9	(1/1)	0	4	4	synonymous_variant	LOW
TRINITY_DN10147_c0_g1_i2	1787	C	G	SNP	(0/0)	9	0	9	(1/1)	0	4	4	missense_variant	MODERATE
TRINITY_DN10147_c0_g1_i2	1788	T	C	SNP	(0/0)	9	0	9	(1/1)	0	4	4	synonymous_variant	LOW
TRINITY_DN10147_c0_g1_i2	2015	C	G	SNP	(0/0)	15	0	15	(1/1)	0	5	5	missense_variant	MODERATE
TRINITY_DN10147_c0_g1_i2	2051	T	A	SNP	(0/0)	11	0	11	(1/1)	0	4	4	5_prime_UTR_premature_start_codon_gain_variant	LOW
TRINITY_DN10147_c0_g1_i2	2055	G	A	SNP	(0/0)	11	0	11	(1/1)	0	4	4	5_prime_UTR_premature_start_codon_gain_variant	LOW
TRINITY_DN10147_c0_g1_i2	2064	T	C	SNP	(0/0)	10	0	10	(1/1)	0	4	4	5_prime_UTR_variant	MODIFIER
TRINITY_DN10147_c0_g1_i2	2065	G	C	SNP	(0/0)	10	0	10	(1/1)	0	4	4	5_prime_UTR_premature_start_codon_gain_variant	LOW
TRINITY_DN10147_c0_g1_i2	2116	G	T	SNP	(0/0)	7	0	7	(1/1)	0	5	5	5_prime_UTR_variant	MODIFIER
TRINITY_DN10147_c0_g1_i2	2168	G	A	SNP	(0/0)	10	0	10	(1/1)	0	8	8	5_prime_UTR_variant	MODIFIER
TRINITY_DN10147_c0_g1_i2	2173	C	G	SNP	(0/0)	10	0	10	(1/1)	0	8	8	5_prime_UTR_variant	MODIFIER
TRINITY_DN10147_c0_g1_i2	2184	G	T	SNP	(0/0)	10	0	10	(1/1)	0	7	7	5_prime_UTR_variant	MODIFIER
TRINITY_DN10147_c0_g1_i2	2235	T	C	SNP	(0/0)	9	0	9	(1/1)	0	6	6	5_prime_UTR_variant	MODIFIER
TRINITY_DN10147_c0_g1_i2	2261	C	T	SNP	(0/1)	5	4	9	(1/1)	0	5	5	5_prime_UTR_premature_start_codon_gain_variant	LOW
TRINITY_DN10147_c0_g1_i2	2270	G	A	SNP	(0/0)	10	0	10	(1/1)	0	5	5	5_prime_UTR_variant	MODIFIER
TRINITY_DN10147_c0_g1_i2	2285	T	C	SNP	(0/0)	10	0	10	(1/1)	0	4	4	5_prime_UTR_variant	MODIFIER
TRINITY_DN10147_c0_g1_i2	316	T	C	SNP	(0/0)	10	0	10	(1/1)	0	10	10	3_prime_UTR_variant	MODIFIER
TRINITY_DN10147_c0_g1_i2	418	G	C	SNP	(0/0)	9	0	9	(1/1)	0	12	12	3_prime_UTR_variant	MODIFIER
TRINITY_DN10147_c0_g1_i2	446	A	G	SNP	(0/0)	14	0	14	(1/1)	0	20	20	3_prime_UTR_variant	MODIFIER
TRINITY_DN10147_c0_g1_i2	459	G	C	SNP	(0/0)	13	0	13	(1/1)	0	22	22	3_prime_UTR_variant	MODIFIER
TRINITY_DN10147_c0_g1_i2	465	C	G	SNP	(0/0)	13	0	13	(1/1)	0	25	25	3_prime_UTR_variant	MODIFIER
TRINITY_DN10147_c0_g1_i2	486	A	C	SNP	(0/0)	12	0	12	(1/1)	0	27	27	3_prime_UTR_variant	MODIFIER
TRINITY_DN10147_c0_g1_i2	526	G	A	SNP	(1/1)	0	10	10	(0/0)	22	0	22	3_prime_UTR_variant	MODIFIER
TRINITY_DN10147_c0_g1_i2	529	T	G	SNP	(1/1)	0	10	10	(0/0)	22	0	22	3_prime_UTR_variant	MODIFIER
TRINITY_DN10147_c0_g1_i2	582	T	C	SNP	(1/1)	0	7	7	(0/0)	17	0	17	synonymous_variant	LOW
TRINITY_DN10147_c0_g1_i2	753	C	T	SNP	(0/0)	17	0	17	(1/1)	0	10	10	synonymous_variant	LOW
TRINITY_DN10147_c0_g1_i2	756	C	T	SNP	(0/0)	16	0	16	(1/1)	0	10	10	synonymous_variant	LOW
TRINITY_DN10147_c0_g1_i2	798	T	A	SNP	(0/0)	18	0	18	(1/1)	0	8	8	synonymous_variant	LOW
TRINITY_DN10147_c0_g1_i2	830	A	C	SNP	(0/0)	15	0	15	(1/1)	0	10	10	missense_variant	MODERATE
TRINITY_DN10147_c0_g1_i2	843	G	A	SNP	(0/0)	18	0	18	(1/1)	0	12	12	synonymous_variant	LOW
TRINITY_DN10147_c0_g1_i2	864	T	C	SNP	(0/1)	7	8	15	(1/1)	0	13	13	synonymous_variant	LOW
TRINITY_DN10147_c0_g1_i2	894	A	T	SNP	(0/0)	16	0	16	(1/1)	0	8	8	synonymous_variant	LOW
TRINITY_DN10147_c0_g1_i2	933	G	C	SNP	(0/0)	18	0	18	(1/1)	0	6	6	synonymous_variant	LOW
TRINITY_DN10147_c0_g1_i2	987	A	G	SNP	(0/1)	6	8	14	(0/0)	8	0	8	synonymous_variant	LOW
TRINITY_DN10148_c0_g1_i1	248	G	C	SNP	(1/1)	0	12	12	(0/0)	74	0	74	synonymous_variant	LOW
TRINITY_DN10148_c0_g1_i1	263	C	T	SNP	(1/1)	0	8	8	(0/0)	81	0	81	synonymous_variant	LOW
TRINITY_DN10148_c0_g1_i1	270	A	C	SNP	(1/1)	0	8	8	(0/0)	76	0	76	missense_variant	MODERATE
TRINITY_DN10148_c0_g1_i1	274	G	A	SNP	(1/1)	0	8	8	(0/0)	78	0	78	missense_variant	MODERATE
TRINITY_DN10148_c0_g1_i1	326	G	A	SNP	(1/1)	0	6	6	(0/0)	78	0	78	synonymous_variant	LOW
TRINITY_DN10148_c0_g1_i1	410	T	A	SNP	(1/1)	0	6	6	(0/0)	90	0	90	missense_variant	MODERATE
TRINITY_DN10148_c0_g1_i1	446	T	C	SNP	(1/1)	0	11	11	(0/0)	76	0	76	synonymous_variant	LOW
TRINITY_DN10148_c0_g1_i1	468	C	T	SNP	(1/1)	0	11	11	(0/0)	72	0	72	synonymous_variant	LOW
TRINITY_DN10148_c0_g1_i1	473	G	A	SNP	(1/1)	0	11	11	(0/0)	73	0	73	synonymous_variant	LOW
TRINITY_DN10148_c0_g1_i1	476	G	A	SNP	(1/1)	0	11	11	(0/0)	81	0	81	synonymous_variant	LOW
TRINITY_DN10149_c0_g1_i1	184	C	T	SNP	(0/1)	5	11	16	(1/1)	0	8	8	intergenic_region	MODIFIER
TRINITY_DN10149_c0_g1_i1	205	G	A	SNP	(0/1)	12	2	14	(0/0)	8	0	8	intergenic_region	MODIFIER
TRINITY_DN10151_c0_g1_i1	35	C	A	SNP	(0/1)	2	3	5	(0/0)	5	0	5	intergenic_region	MODIFIER
TRINITY_DN10151_c0_g1_i1	41	C	G	SNP	(0/1)	2	3	5	(0/0)	5	0	5	intergenic_region	MODIFIER
TRINITY_DN10151_c0_g1_i1	49	C	T	SNP	(0/1)	3	3	6	(0/0)	5	0	5	intergenic_region	MODIFIER
TRINITY_DN10152_c0_g1_i1	1230	A	G	SNP	(0/0)	130	0	130	(0/1)	85	50	135	missense_variant	MODERATE
TRINITY_DN10152_c0_g1_i1	146	A	G	SNP	(0/1)	21	19	40	(0/0)	37	0	37	3_prime_UTR_variant	MODIFIER
TRINITY_DN10152_c0_g1_i1	62	A	G	SNP	(0/0)	25	0	25	(0/1)	7	16	23	3_prime_UTR_variant	MODIFIER
TRINITY_DN10152_c0_g1_i1	983	T	C	SNP	(0/1)	89	84	173	(0/0)	213	0	213	synonymous_variant	LOW
TRINITY_DN10155_c0_g1_i2	339	A	G	SNP	(0/1)	10	12	22	(0/0)	21	0	21	missense_variant	MODERATE
TRINITY_DN10155_c0_g1_i2	407	C	T	SNP	(0/1)	7	18	25	(0/0)	32	0	32	synonymous_variant	LOW
TRINITY_DN10155_c0_g1_i2	434	A	G	SNP	(0/1)	13	19	32	(0/0)	33	0	33	synonymous_variant	LOW
TRINITY_DN10155_c0_g1_i2	809	C	A	SNP	(0/1)	27	26	53	(0/0)	65	0	65	missense_variant	MODERATE
TRINITY_DN10155_c0_g1_i2	867	A	G	SNP	(0/1)	12	18	30	(0/0)	39	0	39	missense_variant	MODERATE
TRINITY_DN10155_c0_g1_i2	952	T	G	SNP	(0/1)	9	17	26	(0/0)	21	0	21	3_prime_UTR_variant	MODIFIER
TRINITY_DN10155_c0_g3_i2	720	G	A	SNP	(0/0)	5	0	5	(0/1)	3	4	7	5_prime_UTR_variant	MODIFIER
TRINITY_DN10155_c0_g3_i2	737	G	T	SNP	(0/0)	7	0	7	(0/1)	3	4	7	5_prime_UTR_variant	MODIFIER
TRINITY_DN10155_c0_g3_i2	801	G	A	SNP	(0/0)	9	0	9	(0/1)	4	4	8	5_prime_UTR_premature_start_codon_gain_variant	LOW
TRINITY_DN10155_c0_g3_i2	832	G	A	SNP	(0/0)	8	0	8	(0/1)	2	4	6	5_prime_UTR_premature_start_codon_gain_variant	LOW
TRINITY_DN10156_c0_g1_i2	116	A	G	SNP	(0/0)	41	0	41	(1/1)	0	9	9	intergenic_region	MODIFIER
TRINITY_DN10156_c0_g1_i2	470	T	C	SNP	(0/0)	11	0	11	(1/1)	0	8	8	intergenic_region	MODIFIER
TRINITY_DN10156_c0_g1_i2	498	A	G	SNP	(0/0)	11	0	11	(1/1)	0	8	8	intergenic_region	MODIFIER
TRINITY_DN10156_c0_g1_i2	543	C	A	SNP	(0/0)	7	0	7	(1/1)	0	5	5	intergenic_region	MODIFIER
TRINITY_DN10156_c0_g1_i2	550	G	T	SNP	(0/0)	7	0	7	(1/1)	0	4	4	intergenic_region	MODIFIER
TRINITY_DN10156_c0_g1_i2	95	A	G	SNP	(0/0)	40	0	40	(1/1)	0	12	12	intergenic_region	MODIFIER
TRINITY_DN10157_c0_g1_i1	129	C	G	SNP	(0/0)	11	0	11	(0/1)	5	7	12	intergenic_region	MODIFIER
TRINITY_DN10157_c0_g1_i1	143	T	C	SNP	(0/0)	11	0	11	(0/1)	7	5	12	intergenic_region	MODIFIER
TRINITY_DN10157_c0_g1_i1	157	G	A	SNP	(0/0)	13	0	13	(0/1)	6	7	13	intergenic_region	MODIFIER
TRINITY_DN10157_c0_g1_i1	166	T	C	SNP	(0/0)	12	0	12	(0/1)	7	5	12	intergenic_region	MODIFIER
TRINITY_DN10157_c0_g1_i1	91	G	A	SNP	(0/0)	9	0	9	(0/1)	4	3	7	intergenic_region	MODIFIER
TRINITY_DN10158_c0_g1_i1	1005	G	A	SNP	(0/0)	8	0	8	(0/1)	4	3	7	missense_variant	MODERATE
TRINITY_DN10158_c0_g1_i1	1456	T	C	SNP	(0/0)	7	0	7	(0/1)	3	8	11	synonymous_variant	LOW
TRINITY_DN10158_c0_g1_i1	1505	G	A	SNP	(0/0)	7	0	7	(0/1)	2	5	7	missense_variant	MODERATE
TRINITY_DN10158_c0_g1_i1	2087	A	C	SNP	(0/0)	15	0	15	(0/1)	7	5	12	missense_variant	MODERATE
TRINITY_DN10158_c0_g1_i1	2191	A	G	SNP	(0/0)	10	0	10	(0/1)	5	5	10	synonymous_variant	LOW
TRINITY_DN10158_c0_g1_i1	2698	T	A	SNP	(0/0)	9	0	9	(0/1)	4	10	14	synonymous_variant	LOW
TRINITY_DN10158_c0_g1_i1	3599	G	C	SNP	(0/1)	11	3	14	(0/0)	6	0	6	missense_variant	MODERATE
TRINITY_DN10158_c0_g1_i1	942	C	T	SNP	(0/0)	14	0	14	(0/1)	3	10	13	missense_variant	MODERATE
TRINITY_DN1016_c0_g1_i2	309	C	T	SNP	(1/1)	0	12	12	(0/0)	17	0	17	5_prime_UTR_premature_start_codon_gain_variant	LOW
TRINITY_DN1016_c0_g1_i2	397	C	G	SNP	(0/1)	8	9	17	(0/0)	22	0	22	5_prime_UTR_premature_start_codon_gain_variant	LOW
TRINITY_DN1016_c0_g1_i2	513	G	T	SNP	(1/1)	0	21	21	(0/0)	36	0	36	5_prime_UTR_variant	MODIFIER
TRINITY_DN1016_c0_g1_i2	551	C	T	SNP	(1/1)	0	11	11	(0/0)	29	0	29	5_prime_UTR_premature_start_codon_gain_variant	LOW
TRINITY_DN1016_c0_g1_i2	562	G	C	SNP	(1/1)	0	9	9	(0/0)	29	0	29	5_prime_UTR_variant	MODIFIER
TRINITY_DN1016_c0_g1_i2	571	C	T	SNP	(1/1)	0	6	6	(0/0)	26	0	26	5_prime_UTR_variant	MODIFIER
TRINITY_DN1016_c0_g1_i2	631	G	A	SNP	(1/1)	0	11	11	(0/0)	26	0	26	5_prime_UTR_variant	MODIFIER
TRINITY_DN1016_c0_g1_i2	862	C	A	SNP	(1/1)	0	22	22	(0/0)	48	0	48	synonymous_variant	LOW
TRINITY_DN1016_c0_g2_i2	243	C	T	SNP	(0/0)	33	0	33	(1/1)	0	7	7	intergenic_region	MODIFIER
TRINITY_DN1016_c0_g2_i2	264	G	A	SNP	(0/0)	32	0	32	(1/1)	0	7	7	intergenic_region	MODIFIER
TRINITY_DN1016_c0_g2_i2	310	T	G	SNP	(0/0)	24	0	24	(1/1)	0	11	11	intergenic_region	MODIFIER
TRINITY_DN1016_c0_g2_i2	340	T	C	SNP	(0/0)	16	0	16	(1/1)	0	10	10	intergenic_region	MODIFIER
TRINITY_DN1016_c0_g2_i2	406	A	G	SNP	(0/0)	19	0	19	(1/1)	0	9	9	intergenic_region	MODIFIER
TRINITY_DN1016_c0_g3_i2	777	A	G	SNP	(0/0)	5	0	5	(0/1)	6	2	8	missense_variant	MODERATE
TRINITY_DN1016_c0_g4_i2	1471	T	C	SNP	(0/1)	12	15	27	(0/0)	48	0	48	missense_variant	MODERATE
TRINITY_DN10160_c0_g1_i1	172	A	G	SNP	(1/1)	0	8	8	(0/0)	9	0	9	synonymous_variant	LOW
TRINITY_DN10162_c0_g1_i2	468	A	G	SNP	(0/1)	2	2	4	(0/0)	9	0	9	5_prime_UTR_premature_start_codon_gain_variant	LOW
TRINITY_DN10162_c0_g1_i2	477	C	G	SNP	(0/1)	2	2	4	(0/0)	8	0	8	5_prime_UTR_variant	MODIFIER
TRINITY_DN10162_c0_g1_i2	480	T	C	SNP	(0/1)	2	2	4	(0/0)	7	0	7	5_prime_UTR_variant	MODIFIER
TRINITY_DN10162_c0_g1_i2	486	T	G	SNP	(0/1)	3	2	5	(0/0)	8	0	8	5_prime_UTR_variant	MODIFIER
TRINITY_DN10162_c0_g1_i2	493	G	A	SNP	(0/0)	6	0	6	(0/1)	3	4	7	5_prime_UTR_variant	MODIFIER
TRINITY_DN10162_c0_g1_i2	495	T	C	SNP	(0/1)	4	2	6	(0/0)	9	0	9	5_prime_UTR_variant	MODIFIER
TRINITY_DN10162_c0_g1_i2	515	T	A	SNP	(0/0)	5	0	5	(0/1)	4	3	7	5_prime_UTR_variant	MODIFIER
TRINITY_DN10162_c0_g1_i2	539	C	G	SNP	(0/0)	6	0	6	(0/1)	5	3	8	5_prime_UTR_variant	MODIFIER
TRINITY_DN10162_c0_g1_i2	550	T	G	SNP	(0/0)	6	0	6	(0/1)	5	3	8	5_prime_UTR_variant	MODIFIER
TRINITY_DN10162_c0_g1_i2	554	T	C	SNP	(0/0)	6	0	6	(0/1)	4	3	7	start_lost	HIGH
TRINITY_DN10162_c0_g1_i2	559	T	C	SNP	(0/0)	5	0	5	(0/1)	5	2	7	synonymous_variant	LOW
TRINITY_DN10162_c0_g1_i2	566	A	T	SNP	(0/0)	4	0	4	(0/1)	4	2	6	missense_variant	MODERATE
TRINITY_DN10162_c0_g1_i2	573	T	G	SNP	(0/0)	4	0	4	(0/1)	3	2	5	synonymous_variant	LOW
TRINITY_DN10162_c0_g1_i2	590	A	T	SNP	(0/1)	4	2	6	(0/0)	4	0	4	missense_variant	MODERATE
TRINITY_DN10162_c0_g1_i2	595	G	A	SNP	(0/1)	3	3	6	(0/0)	5	0	5	missense_variant	MODERATE
TRINITY_DN10162_c0_g1_i2	606	T	C	SNP	(0/1)	4	2	6	(0/0)	5	0	5	synonymous_variant	LOW
TRINITY_DN10162_c1_g2_i1	134	G	T	SNP	(0/0)	12	0	12	(0/1)	4	8	12	intergenic_region	MODIFIER
TRINITY_DN10163_c0_g1_i1	1112	G	T	SNP	(0/0)	26	0	26	(0/1)	15	14	29	missense_variant	MODERATE
TRINITY_DN10163_c0_g1_i1	1194	G	C	SNP	(0/1)	15	9	24	(0/0)	27	0	27	missense_variant	MODERATE
TRINITY_DN10163_c0_g1_i1	1345	A	G	SNP	(0/1)	17	12	29	(0/0)	27	0	27	3_prime_UTR_variant	MODIFIER
TRINITY_DN10163_c0_g1_i1	1347	G	A	SNP	(0/1)	12	16	28	(0/0)	27	0	27	3_prime_UTR_variant	MODIFIER
TRINITY_DN10163_c0_g1_i1	1384	T	C	SNP	(0/1)	10	12	22	(0/0)	27	0	27	3_prime_UTR_variant	MODIFIER
TRINITY_DN10163_c0_g1_i1	1387	C	T	SNP	(0/1)	10	12	22	(0/0)	27	0	27	3_prime_UTR_variant	MODIFIER
TRINITY_DN10163_c0_g1_i1	1398	C	A	SNP	(0/1)	10	13	23	(0/0)	27	0	27	3_prime_UTR_variant	MODIFIER
TRINITY_DN10163_c0_g1_i1	1642	A	T	SNP	(0/0)	7	0	7	(0/1)	2	4	6	3_prime_UTR_variant	MODIFIER
TRINITY_DN10163_c0_g1_i1	327	G	T	SNP	(0/1)	11	6	17	(0/0)	10	0	10	missense_variant	MODERATE
TRINITY_DN10163_c0_g1_i1	342	G	A	SNP	(0/1)	10	7	17	(1/1)	0	4	4	missense_variant	MODERATE
TRINITY_DN10163_c0_g1_i1	778	A	G	SNP	(0/0)	35	0	35	(0/1)	19	15	34	missense_variant	MODERATE
TRINITY_DN10164_c0_g1_i11	112	G	C	SNP	(0/1)	13	2	15	(0/0)	13	0	13	intergenic_region	MODIFIER
TRINITY_DN10164_c0_g1_i11	85	T	A	SNP	(0/1)	13	2	15	(0/0)	10	0	10	intergenic_region	MODIFIER
TRINITY_DN10164_c0_g1_i12	162	G	T	SNP	(0/1)	5	3	8	(0/0)	5	0	5	intergenic_region	MODIFIER
TRINITY_DN10164_c0_g1_i12	219	A	T	SNP	(0/0)	12	0	12	(0/1)	8	2	10	intergenic_region	MODIFIER
TRINITY_DN10164_c0_g1_i12	221	C	T	SNP	(0/0)	12	0	12	(0/1)	8	2	10	intergenic_region	MODIFIER
TRINITY_DN10164_c0_g1_i12	251	C	G	SNP	(0/0)	10	0	10	(0/1)	10	2	12	intergenic_region	MODIFIER
TRINITY_DN10164_c0_g1_i12	263	T	A	SNP	(0/0)	9	0	9	(0/1)	8	2	10	intergenic_region	MODIFIER
TRINITY_DN10164_c0_g1_i12	280	G	A	SNP	(0/0)	5	0	5	(0/1)	5	2	7	intergenic_region	MODIFIER
TRINITY_DN10165_c0_g1_i1	1166	G	T	SNP	(0/0)	70	0	70	(0/1)	37	45	82	synonymous_variant	LOW
TRINITY_DN10165_c0_g1_i1	120	T	C	SNP	(0/1)	17	21	38	(0/0)	44	0	44	3_prime_UTR_variant	MODIFIER
TRINITY_DN10165_c0_g1_i1	121	G	T	SNP	(0/1)	17	21	38	(0/0)	45	0	45	3_prime_UTR_variant	MODIFIER
TRINITY_DN10165_c0_g1_i1	1259	A	G	SNP	(0/1)	13	7	20	(0/0)	24	0	24	5_prime_UTR_variant	MODIFIER
TRINITY_DN10165_c0_g1_i1	482	A	G	SNP	(0/1)	103	75	178	(0/0)	220	0	220	synonymous_variant	LOW
TRINITY_DN10168_c0_g1_i7	177	A	G	SNP	(0/1)	2	5	7	(0/0)	4	0	4	intergenic_region	MODIFIER
TRINITY_DN10168_c0_g1_i7	186	G	A	SNP	(0/1)	3	5	8	(0/0)	4	0	4	intergenic_region	MODIFIER
TRINITY_DN10168_c0_g1_i7	199	A	G	SNP	(0/1)	4	5	9	(0/0)	4	0	4	intergenic_region	MODIFIER
TRINITY_DN10168_c0_g1_i8	832	T	C	SNP	(0/0)	4	0	4	(0/1)	6	2	8	synonymous_variant	LOW
TRINITY_DN1017_c0_g1_i1	453	A	G	SNP	(0/0)	153	0	153	(0/1)	161	171	332	missense_variant	MODERATE
TRINITY_DN1017_c0_g1_i1	752	T	A	SNP	(0/1)	8	8	16	(0/0)	21	0	21	missense_variant	MODERATE
TRINITY_DN1017_c0_g1_i1	753	C	A	SNP	(0/1)	8	8	16	(0/0)	21	0	21	stop_gained	HIGH
TRINITY_DN1017_c0_g2_i2	432	T	G	SNP	(0/1)	24	28	52	(0/0)	33	0	33	intergenic_region	MODIFIER
TRINITY_DN1017_c0_g2_i2	450	C	A	SNP	(0/1)	28	29	57	(0/0)	33	0	33	intergenic_region	MODIFIER
TRINITY_DN1017_c0_g2_i2	462	C	G	SNP	(0/1)	28	30	58	(0/0)	40	0	40	intergenic_region	MODIFIER
TRINITY_DN1017_c0_g2_i2	464	C	T	SNP	(0/1)	30	30	60	(0/0)	40	0	40	intergenic_region	MODIFIER
TRINITY_DN1017_c1_g1_i1	120	G	A	SNP	(0/1)	40	16	56	(1/1)	0	13	13	missense_variant	MODERATE
TRINITY_DN1017_c1_g1_i1	139	T	C	SNP	(0/1)	46	14	60	(1/1)	0	16	16	synonymous_variant	LOW
TRINITY_DN1017_c1_g1_i1	184	G	C	SNP	(0/1)	56	16	72	(1/1)	0	15	15	synonymous_variant	LOW
TRINITY_DN1017_c1_g1_i1	188	G	C	SNP	(0/1)	52	16	68	(0/0)	16	0	16	missense_variant	MODERATE
TRINITY_DN1017_c1_g1_i1	202	A	C	SNP	(0/1)	56	20	76	(1/1)	0	19	19	missense_variant	MODERATE
TRINITY_DN1017_c1_g1_i1	263	G	A	SNP	(0/1)	42	49	91	(0/0)	30	0	30	missense_variant	MODERATE
TRINITY_DN1017_c1_g1_i1	448	G	T	SNP	(0/1)	66	39	105	(1/1)	0	19	19	synonymous_variant	LOW
TRINITY_DN1017_c1_g1_i1	92	C	T	SNP	(0/1)	26	12	38	(0/0)	13	0	13	missense_variant	MODERATE
TRINITY_DN10170_c0_g4_i1	129	T	C	SNP	(0/1)	89	79	168	(0/0)	38	0	38	intergenic_region	MODIFIER
TRINITY_DN10171_c0_g1_i1	287	A	G	SNP	(0/0)	5	0	5	(1/1)	0	5	5	intergenic_region	MODIFIER
TRINITY_DN10172_c0_g1_i2	448	G	T	SNP	(1/1)	0	4	4	(0/0)	11	0	11	intergenic_region	MODIFIER
TRINITY_DN10172_c0_g1_i2	469	G	A	SNP	(1/1)	0	4	4	(0/0)	11	0	11	intergenic_region	MODIFIER
TRINITY_DN10173_c0_g1_i3	214	G	A	SNP	(0/0)	5	0	5	(0/1)	78	12	90	missense_variant	MODERATE
TRINITY_DN10173_c0_g1_i3	224	G	A	SNP	(0/0)	5	0	5	(0/1)	32	57	89	missense_variant	MODERATE
TRINITY_DN10173_c0_g1_i3	269	T	G	SNP	(0/0)	5	0	5	(0/1)	72	27	99	missense_variant	MODERATE
TRINITY_DN10173_c0_g1_i3	294	T	C	SNP	(1/1)	0	4	4	(0/1)	51	53	104	synonymous_variant	LOW
TRINITY_DN10173_c0_g1_i3	423	G	C	SNP	(0/0)	4	0	4	(0/1)	69	51	120	synonymous_variant	LOW
TRINITY_DN10173_c0_g1_i3	432	C	T	SNP	(1/1)	0	4	4	(0/1)	99	23	122	synonymous_variant	LOW
TRINITY_DN10173_c0_g1_i3	551	A	G	SNP	(1/1)	0	4	4	(0/1)	40	34	74	missense_variant	MODERATE
TRINITY_DN10173_c0_g1_i3	559	T	C	SNP	(0/0)	4	0	4	(0/1)	70	9	79	synonymous_variant	LOW
TRINITY_DN10173_c0_g1_i3	570	G	A	SNP	(0/0)	5	0	5	(0/1)	57	10	67	synonymous_variant	LOW
TRINITY_DN10173_c0_g1_i3	616	A	G	SNP	(0/0)	6	0	6	(0/1)	39	18	57	3_prime_UTR_variant	MODIFIER
TRINITY_DN10174_c0_g1_i1	275	T	A	SNP	(0/1)	20	7	27	(0/0)	31	0	31	5_prime_UTR_variant	MODIFIER
TRINITY_DN10174_c0_g1_i2	271	G	A	SNP	(0/1)	2	2	4	(0/0)	4	0	4	5_prime_UTR_variant	MODIFIER
TRINITY_DN10174_c0_g2_i2	183	G	A	SNP	(0/1)	4	3	7	(0/0)	4	0	4	intergenic_region	MODIFIER
TRINITY_DN10174_c0_g3_i1	204	T	G	SNP	(0/1)	3	6	9	(0/0)	8	0	8	missense_variant	MODERATE
TRINITY_DN10175_c0_g1_i2	365	A	G	SNP	(0/1)	20	11	31	(1/1)	0	24	24	missense_variant	MODERATE
TRINITY_DN10176_c0_g1_i1	109	A	T	SNP	(0/1)	12	2	14	(0/0)	21	0	21	intergenic_region	MODIFIER
TRINITY_DN10176_c0_g1_i1	161	T	G	SNP	(0/0)	4	0	4	(0/1)	5	4	9	intergenic_region	MODIFIER
TRINITY_DN10176_c0_g1_i1	271	A	T	SNP	(0/1)	19	4	23	(0/0)	70	0	70	intergenic_region	MODIFIER
TRINITY_DN10176_c0_g1_i1	287	C	T	SNP	(0/1)	16	5	21	(0/0)	63	0	63	intergenic_region	MODIFIER
TRINITY_DN10179_c1_g1_i1	171	C	A	SNP	(0/0)	8	0	8	(1/1)	0	4	4	intergenic_region	MODIFIER
TRINITY_DN1018_c0_g1_i2	303	C	T	SNP	(0/0)	8	0	8	(0/1)	5	4	9	intergenic_region	MODIFIER
TRINITY_DN1018_c0_g1_i2	329	T	G	SNP	(0/0)	8	0	8	(0/1)	5	6	11	intergenic_region	MODIFIER
TRINITY_DN1018_c0_g1_i2	378	T	A	SNP	(0/0)	7	0	7	(0/1)	2	5	7	intergenic_region	MODIFIER
TRINITY_DN1018_c0_g1_i2	445	T	G	SNP	(0/0)	5	0	5	(0/1)	3	2	5	intergenic_region	MODIFIER
TRINITY_DN1018_c0_g1_i2	670	A	G	SNP	(0/0)	5	0	5	(0/1)	4	3	7	intergenic_region	MODIFIER
TRINITY_DN1018_c0_g1_i2	755	A	G	SNP	(0/0)	4	0	4	(0/1)	4	5	9	intergenic_region	MODIFIER
TRINITY_DN1018_c0_g1_i2	866	T	A	SNP	(1/1)	0	14	14	(0/1)	21	4	25	intergenic_region	MODIFIER
TRINITY_DN1018_c0_g1_i2	979	T	C	SNP	(0/0)	9	0	9	(0/1)	3	9	12	intergenic_region	MODIFIER
TRINITY_DN1018_c0_g2_i5	2789	C	T	SNP	(0/0)	8	0	8	(0/1)	7	11	18	5_prime_UTR_variant	MODIFIER
TRINITY_DN1018_c0_g2_i5	2829	A	G	SNP	(1/1)	0	4	4	(0/1)	5	7	12	5_prime_UTR_variant	MODIFIER
TRINITY_DN1018_c0_g2_i5	2832	G	C	SNP	(1/1)	0	4	4	(0/1)	6	7	13	5_prime_UTR_variant	MODIFIER
TRINITY_DN1018_c0_g2_i5	2833	C	T	SNP	(1/1)	0	4	4	(0/1)	6	7	13	5_prime_UTR_variant	MODIFIER
TRINITY_DN1018_c0_g2_i5	2968	C	A	SNP	(0/0)	19	0	19	(0/1)	11	12	23	5_prime_UTR_variant	MODIFIER
TRINITY_DN1018_c0_g2_i5	3049	A	G	SNP	(0/0)	30	0	30	(0/1)	8	12	20	5_prime_UTR_variant	MODIFIER
TRINITY_DN1018_c1_g1_i1	61	A	G	SNP	(0/1)	12	4	16	(1/1)	0	5	5	intergenic_region	MODIFIER
TRINITY_DN1018_c1_g1_i1	89	T	C	SNP	(0/1)	17	4	21	(0/0)	6	0	6	intergenic_region	MODIFIER
TRINITY_DN1018_c1_g1_i5	105	G	A	SNP	(0/1)	10	9	19	(0/0)	18	0	18	intergenic_region	MODIFIER
TRINITY_DN1018_c1_g1_i5	106	G	A	SNP	(0/1)	14	5	19	(0/0)	18	0	18	intergenic_region	MODIFIER
TRINITY_DN1018_c1_g1_i5	34	A	G	SNP	(0/1)	14	4	18	(0/0)	16	0	16	intergenic_region	MODIFIER
TRINITY_DN1018_c1_g1_i5	51	G	A	SNP	(0/1)	11	11	22	(0/0)	20	0	20	intergenic_region	MODIFIER
TRINITY_DN1018_c1_g1_i5	68	T	C	SNP	(0/0)	23	0	23	(0/1)	11	10	21	intergenic_region	MODIFIER
TRINITY_DN10180_c0_g1_i1	515	C	A	SNP	(0/0)	812	0	812	(0/1)	378	258	636	intergenic_region	MODIFIER
TRINITY_DN10180_c0_g1_i1	658	C	A	SNP	(0/0)	267	0	267	(0/1)	150	63	213	intergenic_region	MODIFIER
TRINITY_DN10181_c0_g1_i1	260	A	G	SNP	(1/1)	0	8	8	(0/0)	11	0	11	intergenic_region	MODIFIER
TRINITY_DN10182_c0_g1_i1	1537	T	C	SNP	(0/0)	21	0	21	(1/1)	0	18	18	synonymous_variant	LOW
TRINITY_DN10182_c0_g1_i1	302	C	T	SNP	(0/1)	18	17	35	(0/0)	23	0	23	missense_variant	MODERATE
TRINITY_DN10182_c0_g1_i1	381	T	G	SNP	(0/1)	16	19	35	(0/0)	24	0	24	missense_variant	MODERATE
TRINITY_DN10182_c0_g1_i1	616	T	C	SNP	(0/1)	12	20	32	(0/0)	30	0	30	synonymous_variant	LOW
TRINITY_DN10182_c0_g1_i1	90	G	A	SNP	(0/1)	5	2	7	(0/0)	4	0	4	3_prime_UTR_variant	MODIFIER
TRINITY_DN10182_c0_g2_i1	175	A	C	SNP	(1/1)	0	13	13	(0/0)	36	0	36	intergenic_region	MODIFIER
TRINITY_DN10182_c0_g2_i1	224	C	T	SNP	(1/1)	0	15	15	(0/0)	32	0	32	intergenic_region	MODIFIER
TRINITY_DN10182_c0_g2_i1	317	A	G	SNP	(1/1)	0	14	14	(0/0)	19	0	19	intergenic_region	MODIFIER
TRINITY_DN10182_c0_g2_i1	72	A	C	SNP	(0/1)	8	3	11	(0/0)	21	0	21	intergenic_region	MODIFIER
TRINITY_DN10183_c0_g1_i1	1680	C	T	SNP	(0/1)	5	2	7	(0/0)	5	0	5	3_prime_UTR_variant	MODIFIER
TRINITY_DN10183_c0_g1_i2	1624	C	T	SNP	(0/0)	20	0	20	(0/1)	24	12	36	missense_variant	MODERATE
TRINITY_DN10184_c0_g2_i2	287	G	T	SNP	(0/0)	5	0	5	(1/1)	0	4	4	intergenic_region	MODIFIER
TRINITY_DN10185_c0_g1_i1	210	C	G	SNP	(1/1)	0	43	43	(0/0)	36	0	36	intergenic_region	MODIFIER
TRINITY_DN10185_c0_g1_i1	222	A	C	SNP	(0/1)	38	25	63	(0/0)	43	0	43	intergenic_region	MODIFIER
TRINITY_DN10185_c0_g1_i1	276	T	C	SNP	(0/1)	123	85	208	(0/0)	128	0	128	intergenic_region	MODIFIER
TRINITY_DN10185_c0_g1_i1	506	G	A	SNP	(0/1)	195	176	371	(0/0)	217	0	217	intergenic_region	MODIFIER
TRINITY_DN10185_c0_g1_i2	148	A	G	SNP	(0/0)	22	0	22	(1/1)	0	5	5	5_prime_UTR_variant	MODIFIER
TRINITY_DN10185_c0_g1_i2	153	C	T	SNP	(0/0)	27	0	27	(1/1)	0	6	6	5_prime_UTR_variant	MODIFIER
TRINITY_DN10185_c0_g1_i2	172	C	T	SNP	(0/1)	56	29	85	(0/0)	47	0	47	5_prime_UTR_variant	MODIFIER
TRINITY_DN10185_c0_g1_i2	174	T	C	SNP	(0/1)	57	29	86	(1/1)	0	47	47	5_prime_UTR_variant	MODIFIER
TRINITY_DN10185_c0_g1_i2	576	T	A	SNP	(0/0)	204	0	204	(1/1)	0	54	54	missense_variant	MODERATE
TRINITY_DN10185_c0_g1_i2	588	C	A	SNP	(0/1)	142	38	180	(0/0)	52	0	52	missense_variant	MODERATE
TRINITY_DN10187_c0_g1_i2	1458	A	G	SNP	(0/0)	11	0	11	(0/1)	16	11	27	5_prime_UTR_variant	MODIFIER
TRINITY_DN10187_c0_g1_i2	1461	A	G	SNP	(1/1)	0	11	11	(0/1)	16	11	27	5_prime_UTR_variant	MODIFIER
TRINITY_DN10187_c0_g1_i2	1489	A	T	SNP	(0/0)	18	0	18	(0/1)	11	7	18	5_prime_UTR_variant	MODIFIER
TRINITY_DN10187_c0_g1_i2	557	C	T	SNP	(0/0)	33	0	33	(0/1)	24	17	41	synonymous_variant	LOW
TRINITY_DN10187_c0_g1_i2	917	C	G	SNP	(0/1)	25	26	51	(0/0)	53	0	53	synonymous_variant	LOW
TRINITY_DN10187_c0_g1_i3	731	T	A	SNP	(0/1)	2	3	5	(0/0)	4	0	4	intergenic_region	MODIFIER
TRINITY_DN10188_c0_g1_i1	217	A	G	SNP	(0/1)	8	8	16	(0/0)	14	0	14	intergenic_region	MODIFIER
TRINITY_DN10188_c0_g2_i1	579	A	C	SNP	(0/1)	12	9	21	(0/0)	32	0	32	missense_variant	MODERATE
TRINITY_DN10188_c0_g2_i1	94	C	T	SNP	(0/1)	10	9	19	(0/0)	24	0	24	5_prime_UTR_premature_start_codon_gain_variant	LOW
TRINITY_DN10189_c0_g1_i1	1503	G	A	SNP	(0/0)	40	0	40	(0/1)	23	12	35	missense_variant	MODERATE
TRINITY_DN10189_c0_g1_i1	1504	A	G	SNP	(0/0)	37	0	37	(0/1)	21	12	33	synonymous_variant	LOW
TRINITY_DN10189_c0_g1_i1	1531	G	A	SNP	(0/1)	20	22	42	(0/0)	37	0	37	synonymous_variant	LOW
TRINITY_DN10189_c0_g1_i1	2805	T	C	SNP	(0/0)	96	0	96	(0/1)	57	36	93	missense_variant	MODERATE
TRINITY_DN10189_c0_g1_i1	309	C	G	SNP	(0/1)	30	17	47	(0/0)	22	0	22	missense_variant	MODERATE
TRINITY_DN10189_c0_g1_i1	3704	C	T	SNP	(0/0)	152	0	152	(0/1)	53	53	106	synonymous_variant	LOW
TRINITY_DN10189_c0_g1_i1	3745	T	C	SNP	(0/0)	165	0	165	(0/1)	54	48	102	synonymous_variant	LOW
TRINITY_DN10189_c0_g1_i1	423	G	A	SNP	(0/1)	11	15	26	(0/0)	21	0	21	missense_variant	MODERATE
TRINITY_DN10189_c0_g1_i1	4492	T	A	SNP	(0/1)	83	65	148	(0/0)	108	0	108	synonymous_variant	LOW
TRINITY_DN10189_c0_g1_i1	4516	C	A	SNP	(0/0)	164	0	164	(0/1)	64	51	115	synonymous_variant	LOW
TRINITY_DN10189_c0_g1_i1	5368	G	T	SNP	(0/1)	100	106	206	(0/0)	137	0	137	synonymous_variant	LOW
TRINITY_DN10189_c0_g1_i1	6184	T	C	SNP	(0/0)	170	0	170	(0/1)	63	63	126	3_prime_UTR_variant	MODIFIER
TRINITY_DN10189_c0_g1_i1	969	A	G	SNP	(0/0)	55	0	55	(0/1)	20	23	43	missense_variant	MODERATE
TRINITY_DN1019_c0_g1_i1	799	C	G	SNP	(0/1)	27	31	58	(0/0)	53	0	53	missense_variant	MODERATE
TRINITY_DN1019_c0_g2_i1	1032	G	T	SNP	(0/1)	11	16	27	(0/0)	29	0	29	5_prime_UTR_variant	MODIFIER
TRINITY_DN1019_c0_g2_i1	353	C	T	SNP	(0/1)	17	16	33	(0/0)	18	0	18	3_prime_UTR_variant	MODIFIER
TRINITY_DN1019_c0_g2_i1	367	C	A	SNP	(0/1)	15	17	32	(0/0)	18	0	18	3_prime_UTR_variant	MODIFIER
TRINITY_DN1019_c0_g2_i1	661	C	A	SNP	(0/1)	35	38	73	(0/0)	69	0	69	synonymous_variant	LOW
TRINITY_DN10191_c0_g1_i1	1039	A	G	SNP	(0/0)	13	0	13	(0/1)	9	5	14	5_prime_UTR_variant	MODIFIER
TRINITY_DN10191_c0_g1_i1	1120	G	T	SNP	(0/0)	9	0	9	(0/1)	12	4	16	5_prime_UTR_premature_start_codon_gain_variant	LOW
TRINITY_DN10191_c0_g1_i1	1124	T	C	SNP	(0/0)	9	0	9	(0/1)	12	4	16	5_prime_UTR_premature_start_codon_gain_variant	LOW
TRINITY_DN10191_c0_g1_i1	1143	A	G	SNP	(0/0)	10	0	10	(0/1)	9	4	13	missense_variant	MODERATE
TRINITY_DN10191_c0_g1_i1	1146	C	T	SNP	(0/0)	9	0	9	(0/1)	8	4	12	synonymous_variant	LOW
TRINITY_DN10191_c0_g1_i1	1168	T	C	SNP	(0/1)	5	2	7	(0/0)	11	0	11	missense_variant	MODERATE
TRINITY_DN10191_c0_g1_i1	1208	T	C	SNP	(0/0)	6	0	6	(0/1)	8	3	11	missense_variant	MODERATE
TRINITY_DN10191_c0_g1_i1	1350	C	T	SNP	(0/1)	9	3	12	(0/0)	9	0	9	synonymous_variant	LOW
TRINITY_DN10191_c0_g1_i1	1369	C	T	SNP	(0/1)	11	4	15	(0/0)	10	0	10	missense_variant	MODERATE
TRINITY_DN10191_c0_g1_i1	1405	C	T	SNP	(0/1)	2	9	11	(0/0)	10	0	10	missense_variant	MODERATE
TRINITY_DN10191_c0_g1_i1	1411	C	T	SNP	(0/0)	12	0	12	(0/1)	7	4	11	missense_variant	MODERATE
TRINITY_DN10191_c0_g1_i1	1444	A	G	SNP	(0/0)	14	0	14	(0/1)	4	8	12	missense_variant	MODERATE
TRINITY_DN10191_c0_g1_i1	145	A	T	SNP	(0/0)	5	0	5	(1/1)	0	5	5	5_prime_UTR_variant	MODIFIER
TRINITY_DN10191_c0_g1_i1	1830	C	T	SNP	(0/1)	4	2	6	(0/0)	8	0	8	3_prime_UTR_variant	MODIFIER
TRINITY_DN10191_c0_g1_i1	274	T	C	SNP	(0/0)	23	0	23	(1/1)	0	16	16	5_prime_UTR_premature_start_codon_gain_variant	LOW
TRINITY_DN10191_c0_g1_i1	297	T	C	SNP	(0/0)	22	0	22	(1/1)	0	15	15	5_prime_UTR_variant	MODIFIER
TRINITY_DN10191_c0_g1_i1	298	G	A	SNP	(0/0)	23	0	23	(1/1)	0	15	15	5_prime_UTR_variant	MODIFIER
TRINITY_DN10191_c0_g1_i1	316	A	T	SNP	(0/0)	23	0	23	(1/1)	0	17	17	5_prime_UTR_premature_start_codon_gain_variant	LOW
TRINITY_DN10191_c0_g1_i1	328	C	T	SNP	(0/0)	18	0	18	(1/1)	0	17	17	5_prime_UTR_premature_start_codon_gain_variant	LOW
TRINITY_DN10191_c0_g1_i1	372	C	T	SNP	(1/1)	0	20	20	(0/0)	15	0	15	5_prime_UTR_premature_start_codon_gain_variant	LOW
TRINITY_DN10191_c0_g1_i1	499	G	A	SNP	(0/0)	17	0	17	(0/1)	5	12	17	5_prime_UTR_variant	MODIFIER
TRINITY_DN10191_c0_g1_i1	501	C	G	SNP	(0/0)	18	0	18	(0/1)	5	12	17	5_prime_UTR_variant	MODIFIER
TRINITY_DN10191_c0_g1_i1	521	G	A	SNP	(0/0)	19	0	19	(0/1)	10	9	19	5_prime_UTR_variant	MODIFIER
TRINITY_DN10191_c0_g1_i1	526	A	G	SNP	(0/0)	19	0	19	(0/1)	10	9	19	5_prime_UTR_variant	MODIFIER
TRINITY_DN10193_c0_g1_i3	325	A	G	SNP	(0/0)	12	0	12	(1/1)	0	9	9	intergenic_region	MODIFIER
TRINITY_DN10193_c0_g1_i3	456	C	T	SNP	(0/0)	12	0	12	(0/1)	9	3	12	intergenic_region	MODIFIER
TRINITY_DN10193_c0_g1_i3	463	A	T	SNP	(0/0)	13	0	13	(0/1)	10	3	13	intergenic_region	MODIFIER
TRINITY_DN10193_c0_g1_i3	483	T	C	SNP	(0/0)	14	0	14	(0/1)	11	3	14	intergenic_region	MODIFIER
TRINITY_DN10193_c0_g1_i3	488	A	T	SNP	(0/0)	14	0	14	(0/1)	11	3	14	intergenic_region	MODIFIER
TRINITY_DN10193_c0_g1_i4	114	G	A	SNP	(0/0)	4	0	4	(1/1)	0	7	7	intergenic_region	MODIFIER
TRINITY_DN10193_c0_g1_i4	264	G	A	SNP	(1/1)	0	11	11	(0/0)	24	0	24	intergenic_region	MODIFIER
TRINITY_DN10193_c0_g1_i4	267	T	A	SNP	(1/1)	0	11	11	(0/0)	23	0	23	intergenic_region	MODIFIER
TRINITY_DN10193_c0_g1_i4	282	A	C	SNP	(1/1)	0	14	14	(0/0)	22	0	22	intergenic_region	MODIFIER
TRINITY_DN10193_c0_g1_i4	290	G	T	SNP	(1/1)	0	14	14	(0/0)	20	0	20	intergenic_region	MODIFIER
TRINITY_DN10193_c0_g1_i4	317	G	A	SNP	(1/1)	0	13	13	(0/0)	12	0	12	intergenic_region	MODIFIER
TRINITY_DN10193_c0_g1_i4	329	C	A	SNP	(1/1)	0	9	9	(0/0)	5	0	5	intergenic_region	MODIFIER
TRINITY_DN10194_c0_g1_i5	1025	T	A	SNP	(0/1)	6	2	8	(0/0)	5	0	5	synonymous_variant	LOW
TRINITY_DN10194_c0_g1_i5	1045	C	T	SNP	(0/0)	8	0	8	(0/1)	5	2	7	missense_variant	MODERATE
TRINITY_DN10194_c0_g1_i5	1093	C	A	SNP	(0/1)	8	2	10	(0/0)	11	0	11	missense_variant	MODERATE
TRINITY_DN10194_c0_g1_i5	1106	C	T	SNP	(0/1)	7	2	9	(0/0)	11	0	11	synonymous_variant	LOW
TRINITY_DN10194_c0_g1_i5	1144	C	T	SNP	(0/1)	12	2	14	(0/0)	17	0	17	missense_variant	MODERATE
TRINITY_DN10194_c0_g1_i5	1206	G	A	SNP	(0/0)	18	0	18	(0/1)	15	3	18	missense_variant	MODERATE
TRINITY_DN10194_c0_g1_i5	1310	T	C	SNP	(0/0)	27	0	27	(0/1)	27	4	31	synonymous_variant	LOW
TRINITY_DN10194_c0_g1_i5	1343	C	T	SNP	(0/0)	27	0	27	(0/1)	26	4	30	synonymous_variant	LOW
TRINITY_DN10194_c0_g1_i5	1356	G	A	SNP	(0/1)	22	3	25	(0/0)	32	0	32	missense_variant	MODERATE
TRINITY_DN10194_c0_g1_i5	1361	T	A	SNP	(0/1)	24	2	26	(0/0)	32	0	32	synonymous_variant	LOW
TRINITY_DN10194_c0_g1_i5	1470	A	G	SNP	(0/1)	19	3	22	(0/0)	26	0	26	missense_variant	MODERATE
TRINITY_DN10194_c0_g1_i5	1506	A	C	SNP	(0/1)	15	3	18	(0/0)	22	0	22	missense_variant	MODERATE
TRINITY_DN10194_c0_g1_i5	1512	G	A	SNP	(0/1)	9	3	12	(0/0)	24	0	24	missense_variant	MODERATE
TRINITY_DN10194_c0_g1_i5	1519	C	T	SNP	(0/1)	10	3	13	(0/0)	26	0	26	missense_variant	MODERATE
TRINITY_DN10194_c0_g1_i5	1520	A	G	SNP	(0/1)	8	3	11	(0/0)	26	0	26	synonymous_variant	LOW
TRINITY_DN10194_c0_g1_i5	1598	G	A	SNP	(0/0)	8	0	8	(0/1)	9	3	12	synonymous_variant	LOW
TRINITY_DN10194_c0_g1_i5	175	A	G	SNP	(0/1)	3	2	5	(0/0)	5	0	5	5_prime_UTR_variant	MODIFIER
TRINITY_DN10194_c0_g1_i5	1937	A	T	SNP	(0/1)	20	5	25	(0/0)	23	0	23	synonymous_variant	LOW
TRINITY_DN10194_c0_g1_i5	2060	A	G	SNP	(0/1)	12	3	15	(0/0)	20	0	20	synonymous_variant	LOW
TRINITY_DN10194_c0_g1_i5	2134	C	T	SNP	(1/1)	0	6	6	(0/0)	7	0	7	missense_variant	MODERATE
TRINITY_DN10194_c0_g1_i5	2142	T	C	SNP	(0/1)	3	3	6	(0/0)	7	0	7	missense_variant	MODERATE
TRINITY_DN10194_c0_g1_i5	2157	C	T	SNP	(0/1)	2	4	6	(0/0)	9	0	9	synonymous_variant	LOW
TRINITY_DN10194_c0_g1_i5	245	A	T	SNP	(0/1)	7	3	10	(0/0)	16	0	16	synonymous_variant	LOW
TRINITY_DN10194_c0_g1_i5	285	A	G	SNP	(0/1)	10	4	14	(0/0)	19	0	19	missense_variant	MODERATE
TRINITY_DN10194_c0_g1_i5	289	G	A	SNP	(0/1)	10	4	14	(0/0)	19	0	19	missense_variant	MODERATE
TRINITY_DN10194_c0_g1_i5	323	C	G	SNP	(0/0)	17	0	17	(0/1)	20	4	24	synonymous_variant	LOW
TRINITY_DN10194_c0_g1_i5	340	A	G	SNP	(0/0)	16	0	16	(0/1)	16	6	22	missense_variant	MODERATE
TRINITY_DN10194_c0_g1_i5	360	G	C	SNP	(0/1)	12	2	14	(0/0)	20	0	20	missense_variant	MODERATE
TRINITY_DN10194_c0_g1_i5	362	G	T	SNP	(0/1)	12	2	14	(0/0)	21	0	21	synonymous_variant	LOW
TRINITY_DN10194_c0_g1_i5	450	G	C	SNP	(0/1)	8	3	11	(0/0)	13	0	13	missense_variant	MODERATE
TRINITY_DN10194_c0_g1_i5	542	C	A	SNP	(0/1)	12	2	14	(0/0)	16	0	16	missense_variant	MODERATE
TRINITY_DN10194_c0_g1_i5	561	G	C	SNP	(0/1)	9	8	17	(0/0)	17	0	17	missense_variant	MODERATE
TRINITY_DN10194_c0_g1_i5	647	G	T	SNP	(0/1)	12	3	15	(0/0)	15	0	15	missense_variant	MODERATE
TRINITY_DN10194_c0_g1_i5	685	T	G	SNP	(0/0)	10	0	10	(0/1)	13	2	15	missense_variant	MODERATE
TRINITY_DN10194_c0_g1_i5	728	A	G	SNP	(0/0)	9	0	9	(0/1)	9	4	13	synonymous_variant	LOW
TRINITY_DN10194_c0_g1_i5	732	T	C	SNP	(0/0)	11	0	11	(0/1)	8	4	12	synonymous_variant	LOW
TRINITY_DN10194_c0_g1_i5	756	A	T	SNP	(0/1)	4	4	8	(0/0)	11	0	11	missense_variant	MODERATE
TRINITY_DN10194_c0_g1_i5	758	T	G	SNP	(0/1)	3	4	7	(0/0)	6	0	6	synonymous_variant	LOW
TRINITY_DN10194_c0_g1_i5	759	A	T	SNP	(0/1)	3	4	7	(0/0)	11	0	11	stop_gained	HIGH
TRINITY_DN10194_c0_g1_i5	772	A	G	SNP	(0/1)	5	3	8	(0/0)	13	0	13	missense_variant	MODERATE
TRINITY_DN10194_c0_g1_i5	827	C	T	SNP	(0/0)	17	0	17	(0/1)	10	2	12	synonymous_variant	LOW
TRINITY_DN10194_c0_g1_i5	847	T	C	SNP	(0/1)	7	13	20	(0/0)	16	0	16	missense_variant	MODERATE
TRINITY_DN10194_c0_g1_i5	854	G	A	SNP	(0/1)	21	2	23	(0/0)	15	0	15	synonymous_variant	LOW
TRINITY_DN10194_c0_g1_i5	929	A	G	SNP	(0/0)	15	0	15	(0/1)	17	2	19	synonymous_variant	LOW
TRINITY_DN10195_c0_g1_i5	1248	G	A	SNP	(0/1)	8	16	24	(0/0)	27	0	27	missense_variant	MODERATE
TRINITY_DN10195_c0_g1_i5	1370	G	T	SNP	(0/0)	17	0	17	(0/1)	4	8	12	synonymous_variant	LOW
TRINITY_DN10195_c0_g1_i5	1526	A	T	SNP	(1/1)	0	4	4	(0/1)	2	4	6	synonymous_variant	LOW
TRINITY_DN10195_c0_g1_i5	1546	T	C	SNP	(1/1)	0	10	10	(0/1)	12	6	18	missense_variant	MODERATE
TRINITY_DN10195_c0_g1_i5	492	G	A	SNP	(0/1)	6	2	8	(0/0)	7	0	7	missense_variant	MODERATE
TRINITY_DN10195_c0_g1_i5	920	C	T	SNP	(0/0)	7	0	7	(0/1)	2	7	9	synonymous_variant	LOW
TRINITY_DN10195_c0_g1_i7	1231	C	A	SNP	(0/1)	2	2	4	(0/0)	5	0	5	missense_variant	MODERATE
TRINITY_DN10195_c0_g1_i7	658	G	A	SNP	(0/1)	23	18	41	(0/0)	42	0	42	missense_variant	MODERATE
TRINITY_DN10195_c0_g1_i7	685	C	T	SNP	(0/1)	19	19	38	(0/0)	31	0	31	missense_variant	MODERATE
TRINITY_DN10195_c0_g1_i7	941	C	A	SNP	(0/1)	2	3	5	(0/0)	10	0	10	missense_variant	MODERATE
TRINITY_DN10195_c0_g1_i7	957	C	T	SNP	(0/1)	2	3	5	(0/0)	12	0	12	missense_variant	MODERATE
TRINITY_DN10195_c0_g1_i7	974	G	A	SNP	(0/1)	3	3	6	(0/0)	13	0	13	synonymous_variant	LOW
TRINITY_DN10195_c0_g1_i7	981	G	A	SNP	(0/1)	4	2	6	(0/0)	13	0	13	missense_variant	MODERATE
TRINITY_DN10195_c0_g1_i7	992	A	G	SNP	(0/1)	4	2	6	(0/0)	12	0	12	synonymous_variant	LOW
TRINITY_DN10195_c0_g1_i7	996	C	T	SNP	(0/1)	4	2	6	(0/0)	12	0	12	missense_variant	MODERATE
TRINITY_DN10198_c0_g1_i2	158	T	C	SNP	(0/0)	4	0	4	(0/1)	5	2	7	intergenic_region	MODIFIER
TRINITY_DN10198_c0_g2_i1	217	C	G	SNP	(0/1)	6	2	8	(0/0)	5	0	5	missense_variant	MODERATE
TRINITY_DN10198_c0_g2_i1	226	A	G	SNP	(0/1)	6	2	8	(0/0)	6	0	6	synonymous_variant	LOW
TRINITY_DN10198_c0_g2_i3	323	G	A	SNP	(0/0)	9	0	9	(1/1)	0	9	9	3_prime_UTR_variant	MODIFIER
TRINITY_DN10198_c0_g2_i3	351	A	C	SNP	(1/1)	0	8	8	(0/0)	7	0	7	missense_variant	MODERATE
TRINITY_DN10198_c0_g2_i3	386	A	G	SNP	(0/1)	8	2	10	(0/0)	9	0	9	synonymous_variant	LOW
TRINITY_DN10198_c0_g2_i3	389	T	A	SNP	(0/1)	8	2	10	(0/0)	9	0	9	synonymous_variant	LOW
TRINITY_DN10198_c0_g5_i1	94	C	T	SNP	(0/1)	8	3	11	(1/1)	0	4	4	intergenic_region	MODIFIER
TRINITY_DN102_c0_g1_i1	1288	T	C	SNP	(0/0)	54	0	54	(0/1)	15	4	19	synonymous_variant	LOW
TRINITY_DN102_c0_g1_i1	1290	C	T	SNP	(0/0)	54	0	54	(0/1)	15	4	19	missense_variant	MODERATE
TRINITY_DN102_c0_g1_i10	1255	G	A	SNP	(0/0)	24	0	24	(0/1)	5	4	9	5_prime_UTR_premature_start_codon_gain_variant	LOW
TRINITY_DN102_c0_g1_i10	1303	T	C	SNP	(0/0)	30	0	30	(0/1)	8	8	16	5_prime_UTR_premature_start_codon_gain_variant	LOW
TRINITY_DN102_c0_g1_i10	1345	G	A	SNP	(0/1)	19	7	26	(0/0)	15	0	15	5_prime_UTR_premature_start_codon_gain_variant	LOW
TRINITY_DN102_c0_g1_i10	1404	T	C	SNP	(0/1)	13	4	17	(0/0)	11	0	11	5_prime_UTR_variant	MODIFIER
TRINITY_DN102_c0_g1_i10	1406	C	T	SNP	(0/1)	13	4	17	(0/0)	10	0	10	5_prime_UTR_variant	MODIFIER
TRINITY_DN102_c0_g1_i10	1423	G	A	SNP	(0/1)	13	3	16	(0/0)	11	0	11	5_prime_UTR_variant	MODIFIER
TRINITY_DN102_c0_g1_i10	1438	A	C	SNP	(0/0)	15	0	15	(0/1)	6	4	10	5_prime_UTR_premature_start_codon_gain_variant	LOW
TRINITY_DN102_c0_g1_i10	1449	G	T	SNP	(0/1)	12	2	14	(0/0)	9	0	9	5_prime_UTR_variant	MODIFIER
TRINITY_DN102_c0_g1_i10	1486	C	G	SNP	(0/1)	8	2	10	(0/0)	10	0	10	5_prime_UTR_variant	MODIFIER
TRINITY_DN102_c0_g1_i10	1501	C	T	SNP	(0/1)	7	2	9	(0/0)	8	0	8	5_prime_UTR_variant	MODIFIER
TRINITY_DN102_c0_g1_i10	1502	T	G	SNP	(0/1)	6	2	8	(0/0)	7	0	7	5_prime_UTR_variant	MODIFIER
TRINITY_DN102_c0_g1_i10	1509	C	G	SNP	(0/1)	6	2	8	(0/0)	6	0	6	5_prime_UTR_variant	MODIFIER
TRINITY_DN102_c0_g1_i4	1171	C	A	SNP	(0/0)	50	0	50	(0/1)	10	34	44	synonymous_variant	LOW
TRINITY_DN102_c0_g1_i4	1234	T	C	SNP	(0/1)	56	25	81	(0/0)	86	0	86	synonymous_variant	LOW
TRINITY_DN102_c0_g1_i4	1246	A	G	SNP	(0/1)	47	22	69	(0/0)	77	0	77	synonymous_variant	LOW
TRINITY_DN102_c0_g1_i4	1299	C	A	SNP	(0/0)	9	0	9	(0/1)	8	2	10	stop_gained	HIGH
TRINITY_DN10200_c0_g3_i1	1347	C	T	SNP	(0/1)	27	29	56	(0/0)	38	0	38	missense_variant	MODERATE
TRINITY_DN10200_c0_g3_i1	163	C	T	SNP	(0/1)	18	16	34	(0/0)	27	0	27	synonymous_variant	LOW
TRINITY_DN10200_c0_g3_i1	1951	G	A	SNP	(0/1)	44	29	73	(0/0)	58	0	58	synonymous_variant	LOW
TRINITY_DN10200_c0_g3_i1	1987	G	A	SNP	(0/0)	81	0	81	(0/1)	35	26	61	synonymous_variant	LOW
TRINITY_DN10200_c0_g3_i1	2005	C	T	SNP	(0/1)	29	22	51	(0/0)	43	0	43	synonymous_variant	LOW
TRINITY_DN10200_c0_g3_i1	2238	T	C	SNP	(0/0)	25	0	25	(0/1)	12	10	22	3_prime_UTR_variant	MODIFIER
TRINITY_DN10200_c0_g3_i1	2285	G	C	SNP	(0/0)	19	0	19	(0/1)	7	6	13	3_prime_UTR_variant	MODIFIER
TRINITY_DN10200_c0_g3_i1	234	G	C	SNP	(0/0)	25	0	25	(0/1)	3	5	8	missense_variant	MODERATE
TRINITY_DN10200_c0_g3_i1	259	C	T	SNP	(0/0)	31	0	31	(0/1)	7	6	13	synonymous_variant	LOW
TRINITY_DN10200_c0_g3_i1	420	T	C	SNP	(0/1)	12	19	31	(0/0)	31	0	31	missense_variant	MODERATE
TRINITY_DN10200_c0_g3_i1	61	A	C	SNP	(0/0)	19	0	19	(0/1)	11	2	13	missense_variant	MODERATE
TRINITY_DN10200_c1_g1_i1	1027	C	A	SNP	(0/0)	17	0	17	(1/1)	0	4	4	synonymous_variant	LOW
TRINITY_DN10200_c1_g1_i1	1028	C	G	SNP	(0/0)	17	0	17	(1/1)	0	4	4	missense_variant	MODERATE
TRINITY_DN10200_c1_g1_i1	1447	G	A	SNP	(0/1)	14	3	17	(1/1)	0	8	8	synonymous_variant	LOW
TRINITY_DN10200_c1_g1_i1	1568	G	A	SNP	(0/0)	8	0	8	(1/1)	0	8	8	5_prime_UTR_premature_start_codon_gain_variant	LOW
TRINITY_DN10200_c1_g1_i1	171	A	G	SNP	(0/0)	16	0	16	(1/1)	0	9	9	missense_variant	MODERATE
TRINITY_DN10200_c1_g1_i1	255	G	A	SNP	(0/0)	16	0	16	(1/1)	0	8	8	synonymous_variant	LOW
TRINITY_DN10200_c1_g1_i1	331	A	T	SNP	(0/1)	4	8	12	(0/0)	8	0	8	missense_variant	MODERATE
TRINITY_DN10200_c1_g1_i1	375	C	A	SNP	(0/0)	13	0	13	(1/1)	0	7	7	missense_variant	MODERATE
TRINITY_DN10200_c1_g1_i1	384	C	T	SNP	(0/0)	13	0	13	(1/1)	0	5	5	missense_variant	MODERATE
TRINITY_DN10200_c1_g1_i1	388	G	T	SNP	(0/0)	14	0	14	(1/1)	0	5	5	synonymous_variant	LOW
TRINITY_DN10200_c1_g1_i1	396	C	A	SNP	(0/0)	13	0	13	(1/1)	0	7	7	missense_variant	MODERATE
TRINITY_DN10200_c1_g1_i1	457	C	T	SNP	(0/0)	15	0	15	(1/1)	0	7	7	synonymous_variant	LOW
TRINITY_DN10200_c1_g1_i1	491	G	A	SNP	(0/0)	14	0	14	(1/1)	0	4	4	missense_variant	MODERATE
TRINITY_DN10200_c1_g1_i1	640	C	T	SNP	(0/1)	9	3	12	(0/0)	4	0	4	synonymous_variant	LOW
TRINITY_DN10200_c1_g1_i1	649	A	T	SNP	(0/1)	9	3	12	(0/0)	4	0	4	synonymous_variant	LOW
TRINITY_DN10200_c1_g1_i1	70	T	C	SNP	(0/0)	18	0	18	(1/1)	0	10	10	synonymous_variant	LOW
TRINITY_DN10200_c1_g1_i1	736	G	A	SNP	(0/1)	11	3	14	(0/0)	6	0	6	synonymous_variant	LOW
TRINITY_DN10200_c1_g1_i1	879	T	A	SNP	(0/0)	17	0	17	(1/1)	0	5	5	missense_variant	MODERATE
TRINITY_DN10201_c0_g1_i7	151	G	A	SNP	(0/0)	6	0	6	(1/1)	0	7	7	intergenic_region	MODIFIER
TRINITY_DN10201_c0_g1_i7	172	A	G	SNP	(0/0)	4	0	4	(1/1)	0	4	4	intergenic_region	MODIFIER
TRINITY_DN10202_c0_g1_i5	350	G	A	SNP	(1/1)	0	48	48	(0/0)	48	0	48	intergenic_region	MODIFIER
TRINITY_DN10202_c0_g1_i5	364	C	T	SNP	(0/0)	48	0	48	(1/1)	0	42	42	intergenic_region	MODIFIER
TRINITY_DN10203_c0_g1_i1	141	A	G	SNP	(0/0)	117	0	117	(1/1)	0	62	62	synonymous_variant	LOW
TRINITY_DN10203_c0_g1_i1	384	T	G	SNP	(0/1)	20	50	70	(0/0)	55	0	55	synonymous_variant	LOW
TRINITY_DN10203_c0_g1_i1	514	G	T	SNP	(0/1)	49	83	132	(0/0)	100	0	100	missense_variant	MODERATE
TRINITY_DN10203_c0_g1_i1	669	G	A	SNP	(0/1)	116	61	177	(0/0)	106	0	106	synonymous_variant	LOW
TRINITY_DN10203_c0_g1_i1	90	C	A	SNP	(0/1)	53	36	89	(0/0)	38	0	38	synonymous_variant	LOW
TRINITY_DN10203_c0_g1_i1	975	T	G	SNP	(0/0)	69	0	69	(1/1)	0	37	37	3_prime_UTR_variant	MODIFIER
TRINITY_DN10204_c0_g1_i2	1186	A	G	SNP	(0/1)	4	7	11	(0/0)	18	0	18	synonymous_variant	LOW
TRINITY_DN10204_c0_g1_i2	1451	A	C	SNP	(0/0)	5	0	5	(0/1)	6	6	12	missense_variant	MODERATE
[truncated: 173,217 more rows]
